# Supplementary material for: Dating phototrophic microbial lineages with reticulate gene histories
Source: Geobiology. 2018 Jan 31;16(2):179–89. doi: 10.1111/gbi.12273 (PMC5873394; doi:10.1111/gbi.12273)
Supplement: Supplementary file 2 [file GBI-16-179-s002.zip]

Archive with 41 entries (40 files):
- SupplementData10a_BchH_combined.phy
- __MACOSX/
- __MACOSX/._SupplementData10a_BchH_combined.phy
- SupplementData10b_RAxML_bipartitions.BchH_combined.b100.tree
- __MACOSX/._SupplementData10b_RAxML_bipartitions.BchH_combined.b100.tree
- SupplementData10c_RAxML_bootstrap.BchH_combined_boot.tree
- __MACOSX/._SupplementData10c_RAxML_bootstrap.BchH_combined_boot.tree
- SupplementData11a_SahH.phy
- __MACOSX/._SupplementData11a_SahH.phy
- SupplementData11b_RAxML_bipartitions.all_sah.b100.tree
- __MACOSX/._SupplementData11b_RAxML_bipartitions.all_sah.b100.tree
- SupplementData12a_prior.ModelABC_1.2_akinete_sample.chronogram
- __MACOSX/._SupplementData12a_prior.ModelABC_1.2_akinete_sample.chronogram
- SupplementData12b_prior.ModelABC_1.6_akinete_sample.chronogram
- __MACOSX/._SupplementData12b_prior.ModelABC_1.6_akinete_sample.chronogram
- SupplementData12c_prior.ModelD_1.2_akinete_sample.chronogram
- __MACOSX/._SupplementData12c_prior.ModelD_1.2_akinete_sample.chronogram
- SupplementData12d_prior.ModelD_1.6_akinete_sample.chronogram
- __MACOSX/._SupplementData12d_prior.ModelD_1.6_akinete_sample.chronogram
- SupplementData1_ConcatenatedRibosomalAlginment.phy
- __MACOSX/._SupplementData1_ConcatenatedRibosomalAlginment.phy
- SupplementData2_BestScoringRibosomalTree.tree
- __MACOSX/._SupplementData2_BestScoringRibosomalTree.tree
- SupplementData3_GuideTree.tree
- __MACOSX/._SupplementData3_GuideTree.tree
- SupplementData4_LabeledConcatentedRibosomalTree_ThisStudy.tree
- __MACOSX/._SupplementData4_LabeledConcatentedRibosomalTree_ThisStudy.tree
- SupplementData5a_16S_key.txt
- __MACOSX/._SupplementData5a_16S_key.txt
- SupplementData5b_16S.tree
- __MACOSX/._SupplementData5b_16S.tree
- SupplementData6a_BestScoring_ML_Tree_datedist.txt
- __MACOSX/._SupplementData6a_BestScoring_ML_Tree_datedist.txt
- SupplementData6b_MainPaper_Results_datedist.txt
- __MACOSX/._SupplementData6b_MainPaper_Results_datedist.txt
- SupplementData7_GloeobacterOutgroupML.tree
- __MACOSX/._SupplementData7_GloeobacterOutgroupML.tree
- SupplementData8_AlphaproteobacteriaOutgroupML.tree
- __MACOSX/._SupplementData8_AlphaproteobacteriaOutgroupML.tree
- SupplementData9_CalibrationFiles.txt
- __MACOSX/._SupplementData9_CalibrationFiles.txt
