# Supplementary material for: Dating phototrophic microbial lineages with reticulate gene histories
Source: Geobiology. 2018 Jan 31;16(2):179–89. doi: 10.1111/gbi.12273 (PMC5873394; doi:10.1111/gbi.12273)
Supplement: Supplementary file 2 [file GBI-16-179-s002.zip › SupplementData10a_BchH_combined.phy]

69   1535
29|Chl_331678.5                 ---------- ---------- ---MRFLFLT MESTNNRALK NAAAVLNQEY D-CRLEVMIF
20|Chl_290512.6                 ---------- ---------- ---MRFLFLT MEATNNCALK AAAASLRKDF A-IDLEVSII
5|Chl_194439.7                  ---------- ---------- ---MRFLFIT MEPTNNGVLK SAAAELNREF D-LDLKVSIF
35|Chl_517417.5                 ---------- ---------- ---MRFLFIT MEPTNNSVLK SAAAELSREF D-LDLKVSIF
9|Chl_290315.5                  ---------- ---------- ---MHFVFLT MEATNNSALK SAADELNRKY H-LGLEVSLF
13|Chl_290318.6                 ---------- ---------- ---MHFVFLT MEATNNSTLK AAAAALNARH G-TGLEVSVF
21|Chl_319225.5                 --------MR PACGHHVYLP AVSMHFVFLT MEATNTGTLR AAAGELNRRF K-TDLEVSVF
12|Chl_290317.9                 ---------- ---------- ---MRFVFLT MESTNNGTLR SAAETLNQRF G-LNLDVAIF
26|Chl_324925.5                 ---------- ---------- ---MHFVFLT MEATNNSALK AAAGELNRKY K-VGLEVSVF
33|Chl_377431.3                 ---------- ---------- ---MRFVFLT MEATNNSTLK AAAGVLNRKF Q-LDLEVSVF
38|Chl_517418.5                 ---------- ---------- ---MRFIFLT MEVTNNSAIR EAVANLKQKH Q-LDIDLKLY
60|Cf_1                         ---------- ---------- ---MRFVFLT LDGNHAAALR QAADRVRREH G-VTLTVAFH
44|Cf_324602.8                  ---------- ---------- ---MHVVVLT IDGNHRPALL VAAERLRRDH K-VDLSLAIY
50|Cf_326427.4                  ---------- ---------- ---MHFVVLT IDGNHRPALL AAADRLRREH K-VTLSLAVY
59|Cf_1                         ---------- ---------- ---MRFVFLT TQDNYTLALR NAAAALSRQY K-LDLTVGVY
45|Cf_324602.8                  ---------- ---------- ---MRFVFLC IEANNAPALR QAAASIEREY G-LRLAIDYF
48|Cf_326427.4                  ---------- ---------- ---MRFVFMC IEANNAPALR QAAAAIEREH G-IRLVIDFF
52|Cf_357808.5                  ------MNDG MHRIPSRNHK DSAMRFIFLT MDGNHFAALR KGAELLRRDE G-IALSLGCY
56|Cf_383372.6                  ---------- ---------- ---MRFVFLT MDGNHFAALR EGAGLLHRDE G-IALSLACY
7|Heliobacillus_mobilis         ---------- ---------- ---MRFVHVY LERQICTAFS RSAETINRTQ P-IDIQITSF
9|Heliobacterium_modesticaldum  ---------- --------MS KKVMRFVHVY LERQICSAFS RAIEMSNRTQ P-IEISVTSF
8|Micromonas_sp_RCC299          MFTNVDPSVR RIVP--DAKG RTVVKVVYVV LESQYQSALS AAVNSLNANN PKVCFEVSGY
20|Prochlorococcus_sp_MIT_0801  MFTQVRSANR RVSPVENHKH KAVMKAVYVV LEPQYQNALT QAANSLNSQN GPIGIELNGY
12|Thermosynechococcus_sp_NK55  MFTHVKSTIR HIAP-AALNG RSLLRVVYVV LEAQYQSALS AAVRSINDTH PQVAIEISGY
11|Nodosilinea_nodulosa         MFTHVKPTVR HIAP-DDLNG RRLVKVVYVV LEPQYQSSLS SAIRSINSRN SQVAFEVSGY
13|Cyanobacterium_stanieri_PCC  MFTNVKSAIR HIAP-EDLQG RALMKVVYVV LEPQYQSSIS AAIKSINAHN PNLAIEISGY
21|Synechococcus_sp_NKBG042902  MFTNVKSAIR HIKP-DDINN RTLVKVVYVV LESQYQSALS AAVKAINANH PKIAVEISGY
22|Synechococcus_sp_NKBG15041c  MFTNVKSAIR RITP-DDINN RTLVKVVYVV LESQYQSALS AAVKTINANH PKIAIEISGY
16|Cylindrospermopsis_sp_CR12   MFTQVKSTIR HIEP-DNLGD RTLIKVVYVV LESQYQSSLS QAVRQINAKH PSIGIEISGY
18|Raphidiopsis_brookii         MFTQVKSTIR HIEP-DNLGD RTLIKVVYVV LESQYQSSLS QAVRQINAKH PSIGIEISGY
17|Richelia_intracellularis     ---------- ---------- ---------- ---------- ---------- ----------
15|Chroococcidiopsis_thermalis  MFTHVKSTIR HITP-DNLAE RALIKVVYVV LESQYQSALS QAVRQINQSN PNLAIEISGY
19|Fischerella_sp_PCC_9605      MFTHVKSTIR HIAP-DNLKG RHLIKVVYVV LESQYQSALS QAVRAINANN PNVAIEISGY
14|Trichodesmium_erythraeum     MFTSVKPTVR HIVP-ADLKG RSLLKVVYIV LEAQYQSSLS AAVRSINEKN PNLAIEISGY
10|Limnoraphis_robusta          MFTYVNPTVR HIKP-DNLNG RSLLKVVYVV LEAQYQSALS AAVRSINKNN PHVAIEISGY
6|Chondrus_crispus              ---------- ---------- ---------- ---------- ---------- ----------
2|Pleurocapsa_minor             ---------- ---------- --MKRIVVIT GFESFNADLY RKAAQLATSR C-EGLEVQVF
3|Stanieria_cyanosphaera        ---------- ---------- --MKRIVLIA GFESFNATLY RQAAQISTSR C-NELEIEVF
4|Synechococcus_sp_PCC_7336     ---------- ---------- -MTHRIVLIA GFESFNADLY RQAALAVEKR C-PELEICAF
1|Geitlerinema_sp_PCC_7407      ---------- ---------- --MPRIVLVA GFESFNADLY RQAAQMARSR C-PDLEIAVF
5|Prochlorothrix_hollandica     ---------- ---------- --MAKIVLIT GFEAFNASLY RQAADRAQAR C-PGLEILTF
53|Cf_357808.5                  ---------- ---------- --MRTLTFIL GMERFNAHIW EEVEQNLRQS G-VEVRLLRF
57|Cf_383372.6                  ---------- ---------- --MKTLTFIL GMERFNAHIW EEVERNLRDA G-VAVRLLRF
61|Cf_1                         ---------- ---------M AQVTEFVIVL SLQRYSLGFF AQAEAEVRKE V-PGFRLHIF
46|Cf_324602.8                  ---------- ---------M SQPLEFVMVL GLQRYSQDFF RRAEAEVRKE V-PDFRLHIF
47|Cf_326427.4                  ---------- ---------M SQPTEFVMVL GLQQYSQDFF RRAEAEVRKE V-PDFRLHIF
31|Chl_340177.11                ---------- ---------M SSLRKIVAIV GLEQYNAALW QKVKELLAGD A----ALSQF
18|Chl_290512.6                 ---------- ---------M AQQRKIVAIV GLEQYNTNLW KKISKQLEKE A----QLTQW
27|Chl_331678.5                 ---------- ---------M AQLRKITAIV GLEQYNTNLW KKIINLLHGE A----ELTQW
3|Chl_194439.7                  ---------- ---------M AQRRKITAIV GLEQYNAGLW RKIKSMLDKD A----ELVQL
37|Chl_517417.5                 ---------- ---------M AQRRKITAIV GLEQYNAGLW RKIKSMLDKD A----ELVQL
10|Chl_290317.9                 ---------- ---------- ---------- ---------- ---------- ----------
32|Chl_377431.3                 ---------- ---------M SNRRKIVAVV GLEQYNAGLW RKIKGLLDSE A----ELTQL
24|Chl_324925.5                 ---------- ---------M SNRRKIVAIV GLEQYNAGLW KKIKGLLSSE A----ELTQL
15|Chl_290318.6                 ---------- ---------M STPRKIAAIV GLEQYNAGLW KKIKGLLKDD A----ELSQW
23|Chl_319225.5                 ---------- ---------M SQLRKIVAVV GLEQYNAGLW RKIKGLLSGE A----ELTQL
36|Chl_517417.5                 ---------- ---------M GDKIRIAAVV GMEQCNQRVW REVKDLIGQN A----ELTQW
14|Chl_290318.6                 ---------- ---------M HDKIRIAAIV GMEQCNLRVW REVSEKISAH A----ELTQW
22|Chl_319225.5                 ---------- ---------M HDKIRIAAVV GMEQCNQRVW REVSDMISAH A----ELTQW
8|Chl_290315.5                  ---------- ---------M HDKIRIAAIV GMEQCNQRVW REVREKIGAH A----ELTQW
30|Chl_340177.11                ---------- ---------M RDKIRIAAIV GMEQCNQRVW REVTAKIADH A----ELTQW
11|Chl_290317.9                 ---------- ---------M HDKIRIAAIV GMEQCNQRVW REVKEKISAH A----ELTQW
25|Chl_324925.5                 ---------- ---------M HDKIRIAAIV GMEQCNQRVW REVTAKIAAH A----ELTQW
34|Chl_377431.3                 ---------- ---------M HDKIRIAAIV GMEQCNQRVW REVTAKISAH A----ELTQW
19|Chl_290512.6                 ---------- ---------M HDKIKIAAIV GMEQCNLRVW REVSEHISKH A----ELTQW
28|Chl_331678.5                 ---------- ---------M QSKIKIAAVV GMEQCNQRVW REVSDKISRY A----ELTQW
Chloroherpeton_thalassium_REF   ---------- ---------M SEKKKIVAIL GMDQYNRRVW KDVRQMLGDA A----ELTEW
39|Chl_517418.5                 ---------- ---------M SEKKKIVAIL GMDQYNRRVW KDVRQMLGDA A----ELTEW
40|Chl_517418.5                 ---------- ---------M SEMKKIVAVL GMEQYSRRIW TEVKQMLAGE A----IVCQY

                                NLGLNKED-E VWRNLQQTVS DVDFIFGSML FSEEIVRPLE KLLSSA---A CPVCIITSNP
                                NIGLHNKQ-E TWLELEKGIA SADFIFGSML FSEEIVRPLE ELLDTA---D CPVCMITSNP
                                NLGLNHGR-H FWEKLEQEIP RADFIFGSML FSEEIVRPLE ELLATA---A CPVCMITSNP
                                NLGLNHSR-D TWEKLEREIP DADFIFGSML FSEEIVRPLE ELLDTA---T CPVCMITSNP
                                NLGLRHDA-P QWEKLEKAFR SADFIFGSML FSEEIVRPLE QLLEDA---S SQICIITSNP
                                SLGLHNSP-E LWNTLSLALP TADFVFGSML FSEEIVRPLE KLLHPL---T CPVCMITSNP
                                SLGLHNSP-Q LWEELRGALP RADFVFGSML FSEEIVRPLE MLLEPL---S CPVCMITSNP
                                NLGLHHAAPN LWEQLEERFR TADFIFGSML FSEEIVRPLE KLLEQA---L CPVCIITSNP
                                SLGLHNSK-Q LWETLEQTLP VADFLFGSML FSEEIVRPLE KLLDTL---S CPICIITSNP
                                SLGLHNSV-K LWETLETALP NADFVFGSML FSEDIVRPLE KMLNTL---S CPVCMITSNP
                                NMALLRGE-T AWQKLAEDVG HADFIFGSML FSEEIVRPLE KILDEA---T CPVCIITSNP
                                DASSLRDP-A GWRRLEQDLS GAAFIFGARL FGEEYVRPLE KLLRAS---S CPVLIITSNP
                                DAATLSNA-A GWAKLDRDLA RADLVFGARL FSEDLVRPLV ERLAHF---E RPTLIITSNP
                                DAATLRDA-A GWAQLDRDLA IADFVFGARL FSEELVRPLA ERLAHY---E KPTLIITSNP
                                MTSELSDP-A LRQRLEEDLK RADFIIGGMI FGEAIVRPLE KMLAQV---S CPVCIIISNP
                                TPSNMHSA-A DWEHLAAAVA RADFVFGSML FGEEYVRPLS DILSSA---S CPVCMIMSSP
                                TPPDMHSP-A DWERLAAAIA RADFVFGSML FGEEYVRPLS DMLAKA---S CPVCMIMSSP
                                DTNALRTG-A DWQRLADDVA ACDFVFGSML FGEEFVRPLE RVLERA---H APVCIITSNP
                                DTNALRTA-A DWQRLTDDVA ASDFVFGSML FGEDFVRPLE PILAQA---T APVCIITSNP
                                CVHELKEK-V KIDEFRQAVL QADLLYVAHV FVDDIARTIA DVIRNEGKQV PTVVCVNAMP
                                CVHELKEK-V KIEEFRRAVL NADLLFVGHV FVDDIARTIA DVIRKEGQQV PTVVCVNAMP
                                LLEELRDA-K NLAMMKEDVE NANIFIGSLI FIEELAEKIV EVVQPLREKL DACLIFPSMP
                                LIEELRDT-N NYESFKKDIE NADLFVASLI FIEDLAQKVV EAVEPHKDSL KAAVVFPSMP
                                LLEELRNP-E NYAAFCEDVA RANVFIASLI FIEDLADKVV EAVQPYRDRL DVAVVFPSLP
                                LIEELRDA-N NYAAFKQDVA EANVFIASLI FIEDLADKVV EAVAPVRDQL DVAVCFPSMP
                                LIEELRSP-E NYEEFKKDVA EANIFIASLI FIEELAQKVV EAVTPHRDHL DAAVVFPSMP
                                LIEELRDP-D NYEEFKREVA QANLFIASLI FIEDLAQKVV EAVTPHRDNL DAAIVFPSMP
                                LIEELRDP-D NYAEFKQDVS QANLFIASLI FIEDLAQKVV EAVTPHRDNL DAAIVFPSMP
                                LIEELRNP-E NYEEFKRDIA SANIFIASLI FIEDLAQKLV TAVAPHRDNF DVAVVFPSMP
                                LIEELRNP-E NYEEFKRDIA GANIFIASLI FIEDLAQKLV TAVAPHRDNF DVAVVFPSMP
                                ---------- --------ME TANIFIASLI FIEDLAQKVV EAVKPHRDRL DAAVVFPSMP
                                LIEELRDP-E NYEEFKRDIQ SADIFIASLI FIEDLAQKVV AAVEPYRDRL DVAVVFPSMP
                                LIEELRSP-E NYDEFKKDVE SANIFIASLI FIEDLAQKVA AAVQPHRDRL DVAVVFPSMP
                                LIEELRDP-K NYENFRREVS EANIFIASLI FIEDLAEKVV EAVTPHRDKL DAAVVFPSMP
                                LIEELRNP-K NYEDLKKDIA EANIFIASLI FIEDLAEKVV EAVTPHRDNL DVAVVFPSMP
                                ---------- ---------- ---------- ---------- ---------- ----------
                                SDRSLMTE-- -PETIEKALK DAQVFFASLI FDYDQVMWLR QRVQH----I PIRLVFESAL
                                SDRDITSS-- -SDKIENALQ DADVFFASLI FDYDQVMWLR QRVEH----I AIRLVFESAL
                                SDRDIAAN-- -PARVEAALQ GARAFFGSLL FDYDQVMWLR ERLRE----I PIRLVFESAL
                                SDRDLVSQ-- -PAAIAAALA GADVFFASLL FDYDQVQWLR ERVQE----I PTRLIFESAL
                                SDRDLVPQ-- -AEAIAAALQ EADVFFASLI FDYDQVLWLR ERVQQ----I PIRLVFESAL
                                HDGHVERR-- -DPALAEAIA QADVLFITLI NMRDQAQWLK EQIDRAG--T PTVFAFESMP
                                HDGHVERR-- -DPALADAIA QADVLFITLI NMREQAQWLK EQIEHAD--P KIVFAFESMP
                                EDADVQQR-- -TAEVEAAIS RCSCLIASLI TIADTTDLLV PMIERHD--P PIVFTFESVP
                                EDRDVTAR-- -PAEVEAAIA RCQCLILSLI TLNETAEVLV PMVERHD--P PVVFSFEGLP
                                EDRDVTAR-- -PAEVEAAIA RCRCLILSLI TLNETAEVLI PMVERHD--P PVVFSFEGLP
                                SDVDLERQ-- -NPEAAAAIV GADCIFVSMI NFRDQVEWFK AQLARVQK-E QTVFVFESMP
                                SDVDLEKQ-- -NPLAAEAIS EADCVFMSMI QFKDQVQWFR EQLENASNKE KTVFIFESMP
                                TDVDLEKK-- -NPEAAKAIS EADCVFMSMI QFKDQVDWFR EQLEQASNQE KTIFVFESMP
                                SDVDLEKQ-- -NPEAAKAIR EADCVFMSMI NFKEQVDWFK EQLNQGTN-E KTIFIFESMP
                                SDVDLEKQ-- -NPEAATAIR EADCVFMSMI NFKEQIDWFK EQLDQAIN-E KTIFIFESMP
                                ---------- ---------- ------MSMI QFKEQVDWFK EQLDASSN-E KTVFIFESMP
                                SDIDLEKQ-- -YPEAATAIQ EADCVFMSMI NFKEQIDWFK KQLDLATN-E KTIFIFESMP
                                SDVDLEKK-- -HPEAARAIQ EADCVFMSMI NFKEQIDWFK KQLDQSSN-E KTIFIFESMP
                                SDVDLEKQ-- -NPDAATAIA EADCIFMSMI QFKDQVDWFR EQLAAGTP-N KTVFVFESMP
                                SDVDLEKQ-- -HPEAATALR EADCVFMSMI QFKEQVDWFK EQVEAGTP-G KTIFVFESMP
                                TDQDLEHQ-- -NPEAGQAIR EADCIFTTLI QFKNQADWLQ EQIDQSK--V RTIFAYESMP
                                TDQDLEHQ-- -NPEAAEAIQ NADCVFTTLI QFKGQADWLE EQLAKSK--V KTIFAYESMP
                                TDQDLEHQ-- -NPEAAEAIR NADCVFTTLI QFKGQADWLE EQLKASK--V KTVFAYESMP
                                TDQDLEHQ-- -NPEAAEAIR NADCIFTTLI QFKGQADWLQ EQIEQSK--V TTVFAYESMP
                                TDQDLEHQ-- -NPETAEAIR NADCIFTTLI QFKGQADWLQ EQIEQSN--V QLVFAYESMP
                                TDQDLEHQ-- -NPETAEAIR NADCVFTTLI QFKGQADWLQ EQLQHSS--V TTVFAYESMP
                                TDQDLEHQ-- -NPEAAEAIR NADCIFTTLI QFKGQADWLQ EQIEQSK--V KTIFAYESMP
                                TDQDLEHQ-- -NPETAEAIR NADCIFTTLI QFKGQADWLQ EQIKQSK--V KTIFAYESMP
                                TDQDLEHQ-- -NPDAAEAIQ NADCLFITLI QFKGQADWLQ EQIDQSN--V KTIFAYESMP
                                TDQDLEHQ-- -NPEAAEAIR NADCVFTTLI QFKGQSDWLK EQIEQSN--V RTVFAYESMP
                                SDLDLEQQ-- -NEELATALQ SADCLFLTLI QFKPQADWLK ECLEKSS--V ETIFAYESMP
                                SDLDLEQQ-- -NEELATALQ SADCLFLTLI QFKPQADWLK ECLEKSS--V ETIFAYESMP
                                TDIDLENK-- -NPKLAEDIS SADCIFASMI NFRDQVEWFQ EHIEKAN--V PVVFIFESMP

                                ALIRQTRLGR FNLLRY---D DGEKKKSVFR NLAAKLKPGD -KQSESHR-- -----QLSLV
                                ALISKTKIGR FSLKKL---Q REEEEKNIFM QWAKKLRPAK -QHGETQR-- -----QLALV
                                ALINQTRIGK FSLQKN---A EKEKQQGIFK QLASKLKPTH -SSSESQR-- -----QLSLV
                                ALINQTRVGK FSLQKP---V EDDKPQGIFK QLASKLRPSH GGNGESQR-- -----QLSLV
                                ALLTRTRIGK FSLRKS---G NAEKESGIFR QWAAKLKPKN -SHGESQR-- -----QLAIA
                                ALVNETRLGR FSL--RRAKE EESGPPGVFR QWAAKLKPKH -SHGESQR-- -----QLSLV
                                ALVNQTRLGR FSL--RKPKK EQQGPPGFFK QWTDKLKPKH -SGGESQR-- -----QLALV
                                ALITQTRVGK FSLRKS---K EETKEPGLFK QWASKLKPKH -SHGESQR-- -----QLALA
                                ALVTRTRVGK FSL--RKPKN EEPKESSIFK QWASKLMPKQ -SHGESQR-- -----QLALV
                                ALVSQTRLGR FSL--RKPKK DESKETGIFQ KWAAKLKPKQ -SHGESQR-- -----QLALV
                                ALIQTTKLGK FVMKKP---E EAEESSSPIK KLMGRLKPKH -GHGESQR-- -----QLGIV
                                ALIHCTHIGK FDMRQ----R DEDEKPGLMQ QWIKKLRPQG -GAGEARR-- -----QLAVL
                                ALIRCTRIGG FSL--R---R ESENEPGPLR RWVQKLRPQG -GAGEARR-- -----QLAIL
                                ALIRCTRIGG FSL--R---R ESDTEPGPLR RWVQKLRPQG -GAGEARR-- -----QLAIL
                                TLIRHTRLGK FSL--GK--I SDGSDKEGHK GILQSLRPKH -GHGEVSR-- -----QMNLI
                                SLIRQTRVGK FDL--R---P KPAAEQSAFR QWLSQFQPKH -GHGEIQR-- -----QMSLV
                                SLIKQTRIGK FDL--R---P KPAAEQSAFR QWLSQFQPKH -GHGEIQR-- -----QMALV
                                ALIRKTCIGH FDL--R--KK VEEQEASLLS RWMHKFRPKN -GRGEGQR-- -----QLALM
                                ALIRTTRLGR FDLRK----K VEEQEASLLS RWMHKFRPKN -GRGEGQR-- -----QLALM
                                ELMKLTRMGG FAM--G--SD QSKEYTNILK RFKKNTDSDE -GTGKKSGPP INTDVMMTLV
                                ELMKLTRMGG FKM--G--SE QSNEYMNIIK RFKKTIDTEE -AQSKKSGPP INTDVMMTLV
                                AVMRLNKLGT FSM------A QLGQSKSAIA SFMKKKKESG ---GFEEG-- -----MLKLV
                                EVMRLNKLGT FSM------A QLGQSKSIIG DFMKKRKEAG -GAGFQDS-- -----MLKLL
                                QVMRLNKMGS FSL------A QIGQSKSVIA NFMKKRKEKS -GAGFQDA-- -----MLKLL
                                QVMRLNKMGS FSM------A QLGQSKSMIG SFMKKRKEKS -GAGFQDA-- -----MLKLL
                                EVMRLNKMGS FSM------A QLGQSKSVIG DFMKKRKQKS -GAGFEDA-- -----MLKLL
                                EVMRLNKMGT FSM------A QLGQSKSAIG EFMKKRKEKS -GASFQDA-- -----MLKLL
                                EVMRLNKMGT FSM------A QLGQSKSAIG EFMKKRKEKS -GASFQDA-- -----MLKLL
                                EVMRLNKMGS FSL------A QLGQSKGVIA NFMKKRKEKS -GAGFQDG-- -----MLKLL
                                EVMRLNKMGS FSL------A QLGQSKGVIA NFMKKRKEKS -GAGFQDG-- -----MLKLL
                                EVMRLNKMGS FSM------A QLGQSKSVIA QFMRKRKEKS -GAGFEDA-- -----MLKLL
                                EVMRLNKMGS FSM------A QLGQSKSAIA QFMRKRKEKS -GASFQDG-- -----MLKLL
                                EVMRLNKMGT FSM------A QLGQSKSAIA QFMRKRKEKS -GAGFEDA-- -----MLKLL
                                QVMRLNKMGT FSM------A QLGQSKSAIA QFMRKRKEKS -GSSFQDG-- -----MLKLL
                                QVMRLNKMGS FSM------A QLGQSKSAIA QFMKKRKEKS -GSSFQDG-- -----MLKLL
                                --MAATRVGT FEMRPG---A KRKGLHPVLR SVLRKLGLVG REEDKLAG-- -----YLALL
                                ELMSLTQLGK FSI--G---D KPKGMPKPVQ FILSKFSSGR -EEDKLAG-- -----YISFL
                                ELMSLTRLGK FVI--G---D KPKGMPKPVQ FILSKFSNSR -EEDKLAG-- -----YLSFL
                                ELMSLTQLGK FAI--G---E KPKGMPKPVA FILSKFGNSR -EEDKLAG-- -----YISFL
                                ELMSLTRLGQ FVL--G---D KPKGMPKPVK FILDKFGSGR -EEDKLAG-- -----YLSFL
                                ELMSLTRIGK FVI--G---D KPKGMPKPVQ FILSKFGGSQ REEDKLAG-- -----YLSFL
                                EVMALTRVGE YRV-QN---G GRASMPKPMQ AVLRLMTRGR -EEDTLYA-- -----YTKLT
                                EVMALTRVGE YRVQN----G GRASMPKPMQ AVLRLMTRGR -EEDTLYA-- -----YTKLT
                                EVMRLTKVGS YAM--GGKSG GGGGMPKPVQ NVARLLVGNR -EEDAYLG-- -----YVRLQ
                                EVMRLNKVGS YNL------K AGKGMPKPVQ NIARLLVGGR -EEDAFYG-- -----YVKLQ
                                EVMRLNKVGS YNL------K AGKGMPKPVQ NVARLLVGGR -EEDALYG-- -----YVKLQ
                                EAMALTKVGS YAV--S---D GKAGMPDVVK KVAKLLVKGR -DEDAMYG-- -----YMKLM
                                EAMALTKVGD YVV--T---E GKGGMPDAVK NIAKMLVKGR -DEDALYG-- -----YMKLM
                                DAMALTKVGN YAV--G---E GKGGMPESVK KIAKMLVKGR -DEDALYG-- -----YMKLM
                                EAMALTKVGS YQV--T---E GKSGMPDMVK KIAKMLVKGR -DEDALYG-- -----YMKLM
                                EAMALTKVGS YQV--T---E GKSGMPDMVK KIAKMLVKGR -DEDALYG-- -----YMKLM
                                EAMSLTKVGS YVV--E---E GKSGMPDIVK KVAKMLVKGK -DEDALYG-- -----YMKLM
                                EAMALTKVGS YSV--G---D GKAGMPDMVK KVAKMLVKGR -DEDALYG-- -----YMKLM
                                EAMALTKVGN YSV--G---D GKAGMPDMVK KVAKMLVKGR -DEDALYG-- -----YMKLM
                                EAMSLTKVGG YEV--G---D GKAGMPDMVK KIAKMLVKGR -DEDAMYG-- -----YMKLM
                                EAMSLTKVGS YGT--G---D GKAGMPDMVK KVAKMLVKGR -DEDALYG-- -----YMKLM
                                EVMHMTRVGN YVV--S---E DGSGMPDIVK KVAKMLVKGR -DEDALYG-- -----YMKLL
                                EVMQMTKVGN YVV--S---G DGGGMPDIVK KVAKMLVKGR -DEDALYG-- -----YMKLL
                                EVMQMTKVGT YVV--S---G DGGGMPDIVK KVAKMLVKGR -DEDALYG-- -----YMKLL
                                EVMQMTRVGN YVV--S---G DGSGMPDIVK KVAKMLVKGR -DEDALYG-- -----YMKLL
                                EVMQLTKVGN YVV--S---G DGGGMPDIVK KVAKMLVHGR -DEDALYG-- -----YMKLL
                                EVMQMTKIGT YVV--S---G DGSGMPDIVK KVAKMLVKGR -DEDALYG-- -----YMKLL
                                EVMQMTKIGN YVV--S---G DGSGMPDIVK KVAKMLVKGR -DEDALYG-- -----YMKLL
                                EVMQMTKIGS YVV--S---G DGSGMPDIVK KVAKMLVKGR -DEDALYG-- -----YMKLL
                                EVMQMTRVGN YIV--S---G DGGGMPDIVK KVAKMLVKGR -DEDALYG-- -----YMKLL
                                EVMQMTRVGN YVV--S---G DGSGMPDIVK KVAKMLVKGR -DEDALYG-- -----YMKLL
                                EVMAMTKVGD YNP--A---G DGSGMPDIVK KVAKMLVKGR -DEDALYG-- -----YMKLL
                                EVMAMTKVGD YNP--A---G DGSGMPDIVK KVAKMLVKGR -DEDALYG-- -----YMKLL
                                EAMELTKVGS YVV--K---G GGGGMPDMVK KVAKLLVKGR -DEDSLYG-- -----YVKLL

                                RNISKVLKHI P-GKSRDMHT FISAHQFWLN GSDENMKHFL CLLIDRYGAS --------FT
                                RNVSKLMKHI P-GKARDIHT FIAAHQFWLN GSEENMRRFL SLLIDRYIPG --------EK
                                RNVGKLMKHI P-GKARDIHT FISAHQFWLN GSKENMRRFL CLLIDRYIPG --------YK
                                RNVGKLMKHL P-GKAKDIHT FISAHQFWLN GSKENMKRFL CLLVDRYVPG --------YR
                                RNIGKIMKYI P-GRARDIHT FIAAHQFWLN GSQENMERFL CLIADRYVPS --------WK
                                RNLSKVMKHI P-GRARDIHT FIAAHQFWLN GSAENMERFL ALLIDRYAEG --------WK
                                RNASRLLKHL P-GKARDIHT FISAHQFWLN GSRENMEGFL SLLIDRYAEG --------WK
                                RNVSRMMKHL P-GKARDIHT FIAAHQFWLN GSEENMERFL SLLIDRYVPG --------WK
                                RSVGQLMKHI P-GKARDIHT FIAAHQFWLN GSQENMERFL SLLIERYSPG --------WK
                                RSVSKIMKHI P-GKARDIHT FIAAHQFWLN GSQENLERFL SLLVDRYAPG --------WK
                                RNLSKVLKLI P-GKARDLYT FISAHQYWLN GSTENLERML CNIIDQYVPG --------YK
                                RNLSKVLKII P-GKARDIYA FAASHQYWLN PSPENLYRMM CMLADLYVPG --------MH
                                RNLSKVLKVI P-GTSRDLYT YITSHQYWLN ASPENLYRLL CVLIGRYGPS --------PR
                                RNLSKVLKVI P-GTSRDLYT YITSHQYWLN ASPENLYRLL CVLIARYGPQ --------PR
                                KGLTKILKYL P-GRFRDLHT YVSMHQFWVH NTPKNMERMF CMLIERYIPG --------YK
                                RGLSKMLKFL P-GKARDIHT YVMAHQFWAA SSPENLRRLL LMLIERYVPG --------YK
                                RGLSNVLKFL P-GKARDIHT YVMAHQFWAA STPENLRRLL LMLIERYVPG --------YK
                                RNLGRVLQHI P-GKARDLAT YIAVHQYWMH SSPENLRRML AMLIERYVPG --------YQ
                                RNLGRVLQHI P-GKARDLAT YVAVHQYWMH SSPENLRRML VMLIERYVPG --------YQ
                                KTVPKLLKYI P-GKMQDLRA YMLCYLYWLN GSPKNLGNML LMLAKQYFA- --------PE
                                RTVPKLLKYI P-GKMQDLRS YMLCYLYWLN GSPKNLGNML LMLAKQYFA- --------PE
                                RTLPKVLKYL PSDKAQDARN FMNSLQYWLG GSSDNLENFL LMISKAYVPA L-------KD
                                NTLPSILKYL PVDKAQDARS FMLSFQYWLG GTPDNLRNFL LMLGDKYVFP E----LNVEE
                                RTLPQVLKYL PIDKAQDARN FMLSFQYWLG GSPENLENFL LMLADRYVFK G------QYS
                                RTLPTVLKYL PVEKAQDARN FMLSFQYWLG GSPENLENFF LMLADRYVIT DSAIEGAPQA
                                RTLPTVLKYL PVEKAQDARN FMLSFQYWLG GSADNLENFF LMLADKYVFT G---EKSLLN
                                RTLPKVLKYL PVEKAQDARN FMLSFQYWLG GSPDNLENFL LMMTDKYILK GAE-----KL
                                RTLPKVLKYL PVEKAQDARN FMLSFQYWLG GSSDNLENFL LMMTDKYILK G-------QL
                                RTLPQVLKFL PMEKAQDARN FMLSFQYWLG GSAENLENFL LMLADKYVLK G---EDKTNL
                                RTLPQVLKFL PMEKAQDARN FMLSFQYWLG GSAENLENFL LMLADKYVLK G---EDKTNL
                                RTLPQVLKFL PVEKAQDARN FMLSFQYWLG GSSENLENFL LMLADKYVLK D---LETSPD
                                QTLPKVLKYL PIDKAQDARN FMLSFQYWLG GSPENLQNFL LMLADKYVLN G---VETLHA
                                RTLPQVLKFL PMDKAQDARN FMLSFQYWLG GSPENLENFL LMLADKYVLK G---ADKQNF
                                QTLPKVLKYM PLDKAQDARN FMLSFQYWLG GSSENLENFL LMLADKYVFK DQ------KK
                                RTLPKVLKYM PIEKAQDARN FMMSFQYWLG GSSENLENFL LMLADKYVF- --------KN
                                KTAPKLLKLV PGSGARDLRH WLKVYAYWNA GGKRNVVEMI KYIAGEV--- --------LG
                                KTGPKLLKFI PLQKVQDLRN WLIVYGYWNA GGSDNFAAMC WTIADKY--- --------LG
                                KTGPKLLKYI PAKKVQDLRN WLIIYGYWNA GGTENVAAMF WTIAEKY--- --------LG
                                KVGPKLLKYV PGRKVRDLRN WLTIYGYWNA GGTENVVSLF AYLGEQY--- --------LD
                                KVGPKLLKYI PFKKVQDLRN WLVIYGYWNA GGSENVAAML WFLADRY--- --------LG
                                KIGPKLLKFV PVGKVQDLRN WLIIYGYWNA GGTDNVASML WILGEKY--- --------LK
                                KLTAKLLPLM P-PKLKDFRT WLSVNIYWNQ PDPYNLTQMV RLILRDC--- --------LG
                                KITAKLLPLM P-PKLKDFRT WLSVNIYWNQ PDVYNLTQMV RLILRDC--- --------LG
                                KITSKLVNFL PGKRLADFRN WTNVGNYWNT RSIANATNMF KLILREYC-- --------GL
                                KITSKLINFL PGKRLNDFRN WTNVNNYWNH RSVANAANMF KLILREYG-- --------GM
                                KITSKLINFL PGKRLNDFRN WTNVNNYWTH RSIANAANMF KLILREYS-- --------GM
                                KIMRTMLPLV P-DKAKDFKH WLMVYSYWMQ PTAENIANMF RLILREY--- --------CG
                                KIMRTILPLV P-KKAKDFKN WLLVYSYWMQ PTAENIANMF RLILKEY--- --------FN
                                KIMRTILPLV P-KKAKDFKN WLLVYSYWMQ PTPENIANMF RLILREY--- --------CN
                                KIMRTILPLV P-NKAKDFKN WLMVYSYWLQ PTPENIVNMF RLILREY--- --------FD
                                KIMRTILPLV P-NKAKDFKN WLMVYSYWLQ PTPENIVNMF RLILREY--- --------FD
                                KLMRTILPLV P-NKAKDFKN WLMVYSYWMQ PTAENIANMF RLILREY--- --------YN
                                KIMRTILPLV P-NKAKDFKN WLMVYSYWMQ PTPENIANMF RLILREY--- --------FN
                                KIMRTILPLV P-SKAKDFKN WLMVYSYWMQ PTAENIANMF RLILREY--- --------FN
                                KIMRTILPLV P-KKAKDFKN WLLVYSYWMQ PTPENIANMF RLILREY--- --------FN
                                KIMRTILPLV P-AKAKDFKN WLLVYSYWMQ PTAENIANMF RLILKEY--- --------FN
                                KIMRTMLPLI P-KKAKDFKN WMQVYTYWMH PTAENLASMF NYIMSEY--- --------FD
                                KIMRTMLPLI P-KKAKDFKN WMQVYTYWMH PTAENLAGMF NYIMAEY--- --------FE
                                KIMRTMLPLI P-KKAKDFKN WMQVYTYWMH PTAENLAGMF NYIMAEY--- --------FE
                                KIMRTMLPLI P-KKAKDFKN WMQVYTYWMH PTTDNLASMF NYIMAEY--- --------FE
                                KVMRTMLPLI P-KKAKDFKN WMQVYTYWMN PTGDNLASMF NFIMAEY--- --------FS
                                KIMRTMLPLI P-KKAKDFKN WMQVYTYWMH PTTDNLASMF NYIMAEY--- --------FE
                                KIMRTMLPLI P-KKAKDFKN WMQVYTYWMN PTTDNLASMF NYIIAEY--- --------FE
                                KIMRTMLPLI P-KKAKDFKN WMQVYTYWMN PTTDNLASMF NYIMAEY--- --------FE
                                KIMRTMLPLI P-KKAKDFKN WMQVYTYWMH PTTENLGSMF NYVISEY--- --------FD
                                KIMRTMLPLI P-KKAKDFKN WMQVYTYWMH PTAENLASMF SYIMSEY--- --------FE
                                KIMRTMLPLI P-NKAKDFKH WMQVYSYWLH PTGENLANMF RLILREY--- --------FG
                                KIMRTMLPLI P-NKAKDFKH WMQVYSYWLH PTGENLANMF RLILREY--- --------FG
                                KLMRTMLPLI P-KKAKDFKN WMQVYAYWTN PSAVNIANMF RLILCEY--- --------FD

                                GRL-PQKDPI FYPDTALCHP DASE-AFYSA ALFRKWLGTR ---------- ----------
                                GKL-PQEDPL FYPDTAICHP DAPE-PLYTV KAYQEWKSRR ---------- ----------
                                GKL-PQNDPI FYPDTALYHP DAGK-PFSTT FELREWQEKH ---------- ----------
                                GVL-PQNDPI FYPDTALYHP DAKK-PFATT SEFREWQRTN ---------- ----------
                                GKL-PQEDPV FYPDASLCHP DASG-PFLSA GAFDAWQSKR ---------- ----------
                                GKL-PQEDPI FYPDAALCHP GAEK-EFFTA ADFLKWQKKH ---------- ----------
                                GKL-PQADPL FYPDTALFHP DSKE-EFQSA HEFLEWQKKH ---------- ----------
                                GKL-PQSDPV FYPEAGLCHP DAPE-QFFSA GEYLQWQKKN ---------- ----------
                                GKL-PQEEPL FYPDAAICHP EASE-PFFSA RQFLEWQRKN ---------- ----------
                                GKL-PQEDPL FYPDAAICHP EAPE-PFFTA AKFLDWQQKK ---------- ----------
                                GKL-PLKDPL FYPDVALYHP EAPE-HFETI PAYKKWQKQR ---------- ----------
                                GKL-PQADPL SYPETALFHP DAPQ-PFERL ADYDKWLRGR ---------- ----------
                                PKL-PQLDPL TYPDTAIYHP DAPD-LFTSL NDYYRWRGKR ---------- ----------
                                PKL-PQLDPL SYPETALYHP DAPE-LFASL NDYRRWRGKR ---------- ----------
                                GKL-PVEDPD IYPDLAIWHP DAPK-PFTDL KSYQKWRKSR ---------- ----------
                                GKL-PVLDPQ DIPEMGVFHP ESPA-PFADL ETYRAWRRKQ ---------- ----------
                                GKL-PVLDPQ QIPEIGAFHP DAPE-PFADL AAYRAWRRKQ ---------- ----------
                                GRL-KVLPPI EYPDVALLHP DAPE-PFGDE REYAQWLAQR ---------- ----------
                                GRL-KVLPPI EYPDVALLHP DAPE-PFADE REYEKWLAQR ---------- ----------
                                ADI-QFDAPV EYAEEGIYHP DSDI-WFPTR AEYEAWYKKH ---------- ----------
                                ADI-SFDAPV EYAEEGIYHP DSDR-WFTSR AEYEEWYRRH ---------- ----------
                                MEM-EIAEPE TFPDIGIWHP TAPT-MYEDL KEYLNWYDTR ---------- ----------
                                EKI-EVAEPE VFPDLGIWHP LAPN-MFEDK KEYLNWTASR ---------- ----------
                                SNL-KYQEPV TYPDTGIWHP LAPQ-MFEDL KEYLNWFNSR ---------- ----------
                                ESI-DYEEPV TYPDMGIWHP MAPT-MFEDI KEYLNWHSSR ---------- ----------
                                RNA-EYAEPV VYPDMGIWHP LAPK-MFEDV KGYLNWYNSR ---------- ----------
                                DKA-DYAEPV VYPDMGIWHP LAPK-MFEDT KEYLQWYNGR ---------- ----------
                                GQR-DYEEPV VYPDMGIWHP LAPK-MFEDT KEYLQWYNNR ---------- ----------
                                AKA-EYQAPV VYPDMGIWHP LAPT-MFEDV KEYLNWYNSR ---------- ----------
                                VKS-EYQAPI VYPDMGIWHP LAPT-MFEDV REYLNWYNSR ---------- ----------
                                SSL-KYEAPV VYPDMGIWHP LATT-MYKDV REYLNWYNSR ---------- ----------
                                TSL-QYREPV VYPDMGIWHP LSTT-MFEDV KEYLNWHNSR ---------- ----------
                                ASF-QYQAPV VYPDMGIWHP LATT-MYEDV REYLNWHNSR ---------- ----------
                                SSL-QYVDPV VYPDMGIWHP LAPK-MFEDV KEYLNWYNNR ---------- ----------
                                SEF-KYADPV VYPDMGIWHP LAPK-MYENA TEYLQWYNSR ---------- ----------
                                VRQGSGGEIV QVPNVGLVHP EWKGHFFEHP SEYVAWYEGR ---------- ----------
                                LKVGDIPEPI ETPNMGLFHP DYPG-YFTSP CEYLDWYFQR ---------- ----------
                                LKVGEIPSVI ETPNMGLLHP DYPG-YFTSP KDYLDWYQNH ---------- ----------
                                IAAGEIAPPV ETPNLGLLHP EFEG-YFESP QDYLNWYRQH ---------- ----------
                                LTVGEIPEAI ETPNVGLLHP DHSG-YFESP RAYWDWYQGR ---------- ----------
                                LTVGDIPPVL ETPNMGLLHP DYGG-YFTSP QAYLTWYYNR PSGLGDPVAG PASAPSLAPS
                                QRL-DVAPVR IIPMMGCFHP ATDE-LFPNP DAYLKWYRKQ ---------- ----------
                                QNL-DVAPVR MIPMMGCFHP ATDE-LFANP DAYLKWYRKY ---------- ----------
                                PKL-HVDPPI EIPNYGFAHP DAPK-YFSKP EEYEKWERER ---------- ----------
                                SHL-RVDPVV EMPNMGFAHP DAPR-LFASP AEYERWEKER ---------- ----------
                                SHL-RVDPVV ELPNMGFAHP DAPK-LFASP AEYERWEKER ---------- ----------
                                EQV-SVAAVV DVPNMGLYHP DAPA-FFTDV RNFKSWQKRR ---------- ----------
                                EPV-TVGPIV DVPNMGLYHP DAPA-YFKDV KSYKSWSKKQ ---------- ----------
                                EQL-EVGPIV DVPNMGLYHP DAPE-YFKDV KSFKSWSKKQ ---------- ----------
                                SNV-KVEPIV DVPNMGLYHP DAKE-YFKDV KSFKSWSKKR ---------- ----------
                                SNV-KVEPIV DVPNMGLYHP DAKE-YFKDV KSFKSWSKKR ---------- ----------
                                EPV-TVGAIV DVPNMGLYHP DAPA-YFKDV KSYKSWSKKR ---------- ----------
                                EPV-TVGAIV DVPNMGLYHP DAPD-YFKDV KSFKNWSKKR ---------- ----------
                                EKV-TVGAIV DVPNMGIYHP DAPA-YFTDV KSYKNWLKKR ---------- ----------
                                EPV-TVGDIV DVPNMGLYHP DAPA-YFTDV KSFKSWSKKR ---------- ----------
                                EPV-TVGAIV DVPNMGLYHP DAPE-YFKDV KSYKSWMKKR ---------- ----------
                                VSV-KADKVQ EVPTMGFYHP DAPD-YMKDL NHYEKWLHKK ---------- ----------
                                VGV-TAEKVQ EVPTMGFYHP DAPE-YLKDL HQYEKWLHKR ---------- ----------
                                VGV-KAEKVQ EVPTMGFYHP DAPE-YMKDL HHYEKWLHKH ---------- ----------
                                VGV-KAEKVQ EVPTMGFYHP DAPE-YMKDL HHYEKWLQKR ---------- ----------
                                VGV-KVEKVQ EVPTMGFYHP DAPE-YQKDL HHYEKWLHKH ---------- ----------
                                VGV-KVEKVQ EVPTMGFYHP AAPE-YQKDL HHYEKWLHKH ---------- ----------
                                VEV-KVEKVQ EVPTMGFYHP DAPE-YQKDL HHYEKWLHKR ---------- ----------
                                AGV-KVEKVV EVPTMGFYHP DAPE-YQKDL HHYEKWLHKH ---------- ----------
                                VPV-KADKVI EIPTMGFYHP EAPD-YFKDL SHYSKWNKKR ---------- ----------
                                VSV-KVEKVV EVPTMGLYHP EAPD-YFKDL NHYTKWNKKR ---------- ----------
                                ANL-KVESVV EVPTMGFYHP EAPD-YFKDA SHYNKWQKKR ---------- ----------
                                ANL-KVESVV EVPTMGFYHP EAPD-YFKDA SHYNKWQKKR ---------- ----------
                                MKL-KVEAVV DIPTMGLYHP EGED-MFKDM SAFNKWSKKR ---------- ----------

                                ---------- ------NNAE HN-------- --GQVAILAM RSTVLSKNML HIEHLLRSLE
                                ---------- ------KKKG KE-------- --GSVMMLVM RATVLGRNMQ HIDYLCRSLE
                                ---------- ------LPAK GA-------- --GRVAILVM RATLLSENML HVINLLRELE
                                ---------- ------RPGK DA-------- --GRVTILVM RATLLSENML HVINLLRELE
                                ---------- ------RPLL NK-------- --GPVAILAM RSTVLSKNMH HLDYLVRDLE
                                ---------- ------SPHL TR-------- --GPVAILAM RSTVLSGNMD HLKALVEAFE
                                ---------- ------RPEL VK-------- --GPVAILTM RSTVLSRNMD HIEYLLRSFE
                                ---------- ------HPSG GK-------- --GPVAILAM RSTMLSKNMQ HIDSLQKALE
                                ---------- ------RPNP DQ-------- --KAVIILAM RSTVLSKNMA HLNALVQAFE
                                ---------- ------RPDL KL-------- --GPVAILAM RSTVLSKNTA HLNTLVRSFE
                                ---------- ------GLTP DK-------- --GRVALLTM RASTLGGNTA HIHALTQALE
                                ---------- ------KPAA GARKPALKPG DVGTVGVIAL RGVVLSGNTA HLKSLTHALE
                                ---------- --------IP SA-------- --GKVGILTL RTVVLSGNTP HIDALARAIE
                                ---------- --------IP KG-------- --GSVGILTL RTVVLSGNTP HIDALARAIE
                                ---------- ------RVKL DK-------- --GVVGLISL RVIILGDNIA HLTALVRALE
                                ---------- ------RHAL HK-------- --GSVGLLTM RPFALSGNRA HLDALIRALE
                                ---------- ------RHKF SA-------- --GTVGLLTM RPFALSGNRA HLDALIRALE
                                ---------- --SRRRKGET VK-------- --GTVGLLTL RTVALSGNMA HLHALYRALE
                                ---------- --AKRRKNEP RQ-------- --GAVGLLTL RTVALSGNMA HLHALYRALE
                                ---------- --------AP SD-------- --LRIGLIVL RTSLLAENHD HYDAVIRALE
                                ---------- --------AP SE-------- --LRVGLIVL RTSLLADNHD HYDAVIRALE
                                ---------- ---KDMTFAK DA-------- --PVVGLVLQ RSHLVTGDEG HYAGMVMELE
                                ---------- --DDLTTNAK NG-------- --PVIGLVLQ RSHIVTGDDA HYVAVIQELE
                                ---------- ------RDIG ADLKDPLV-- --PTIGLLLQ RTHLVTGDDA HYVAIVQEFE
                                ---------- ------RDIS EDLRDPLA-- --PTIGLVLQ RTHLVTGDEA HYVAMVQEFE
                                ---------- ------DDIG DDLRDPLA-- --PTIGLVLQ RTHLVTGDDA HYVAMLQELE
                                ---------- ------DDIS DELKDPLA-- --PCIGLVLQ RTHLVTGDDA HYVAMLQELE
                                ---------- ------EDIG EDLKDPLA-- --PCIGLVLQ RTHLVTGDDA HYVAMLQEFE
                                ---------- ------RDIP KTLKDPLA-- --PCVGLVLQ RTHLVTGDDA HYVAIVQELE
                                ---------- ------RDIP KTLKDPLA-- --PCVGLVLQ RTHLVTGDDA HYVAIVQELE
                                ---------- ------KDIG AELKDPLA-- --PCVGLVMQ RTHLVTGDDA HYVAMVQELE
                                ---------- ------QDIS SDLKDPLA-- --PCVGLVLQ RTHLVTGDDA HYVAIVQELE
                                ---------- ------KDIP KDLKDPLA-- --PCIGLVLQ RTHLVTGDDA HYVAMVQELE
                                ---------- ------KDIS ENLKDPLA-- --PCVGLVLQ RTHLVTGDDA HYVAMLQELE
                                ---------- ------DDIS EDQKDPLA-- --PCVGLVLQ RTHLVTGDDA HYVAMVQEIE
                                ---------- ------FPER KGW------- --SRVGVLLY RKHVVSEL-G YIDNLIEWFE
                                ---------- -----NQEKK DS-------- --PVVGILLY RKHVITKQ-S YIAKLIRYFE
                                ---------- ---VGANHRS SL-------- --PTIGILLY RKHVITKQ-P YIPQLISYFE
                                ---------- -----VPASG DR-------- --PLVGILLY RKHVITQQ-A YIPQLIRYFE
                                ---------- ----LTPEAR DR-------- --PVVGLLLY RKHVITHQ-P YIPQLIRHFE
                                LAPSLAPSIA PAGTFAWGET DR-------- --PVIALLLY RKHVITQQ-P YIAQLIRQVE
                                -------RDP KRRRGAANPA DA-------- --PLVAILTF RKHIVQRQ-Q YVADLIEALE
                                -------RNQ QRRRSSVPLP EA-------- --PLVALLAF RKHIVQRQ-Q YIADLIDALE
                                ---------- -----QRSSV KGKAKAPTPI --GTVAVLFF RAHILTGT-K YPHEVTRALE
                                ---------- ------NRAR KDVPPPL--- --GTVAVLSF RAHILSGA-D YHHKIVRALE
                                ---------- ------NRAR KGAPAPL--- --GTVAVLSF RAHILSGA-D YHHKIVHALE
                                ---------- -----GINPD KQ-------- --QKVGLLFF RKHLLQEK-T YIDNTIRVLE
                                ---------- -----GFNLS KG-------- --QNVALLFF RKHLLQEK-T YIDNTIREFQ
                                ---------- -----GRNFN KG-------- --QKVGLLFF RKHLLQEK-T YIDDTIRGFE
                                ---------- -----GVNFD KS-------- --QKMALLFF RKHLLQEK-T YIDNTIRTLE
                                ---------- -----GVNFD KS-------- --QKMALLFF RKHLLQEK-T YIDNTIRTLE
                                ---------- -----GINLD KG-------- --QKIALLFF RKHLLQEK-T YIDNTIRSLE
                                ---------- -----GINFD KG-------- --QKISILFF RKHLIQEK-T YIDNTIRVLE
                                ---------- -----GINID KG-------- --QKIGLLFF RKHLLQEK-T YIDNTIRVLE
                                ---------- -----GVNFD KE-------- --QKIGLLFF RKHLIQEK-T YIDNTIRELE
                                ---------- -----GVNMD KG-------- --RRIALLFF RKHLIQEK-T YIDNTIRVLE
                                ---------- -----NKASK EQ-------- --NNIAMLFF RKHLLQEK-E YIDNTIRAIE
                                ---------- -----DKASK QR-------- --HNIAMLFF RKHLLQEK-E YIDNTIRAIE
                                ---------- -----DKASA KR-------- --RNIAMLFF RKHLLQEK-E YIDNTIRAIE
                                ---------- -----DKSAS KK-------- --RNIAMLFF RKHLLQEK-E YIDNTIRAIE
                                ---------- -----DRHAT SK-------- --RNVGLLFF RKHLLQEK-E YIDNTIRAIE
                                ---------- -----DRTSA KK-------- --RNIGLLFF RKHLLQEK-E YIDNTIRAIE
                                ---------- -----NKNSA KQ-------- --RNIGMLFF RKHLLQEK-E YIDNAIRAIE
                                ---------- -----KKGSE KN-------- --RNIGLLFF RKHLLQEK-E YIDNTIRAIE
                                ---------- -----DKNSA KK-------- --RNIGLIFF RKHLLQEK-E YIDNTIRAIE
                                ---------- -----DKKSK DK-------- --HNIGLIFF RKHLLQEK-E YIDNTIRAIE
                                ---------- -----SNDPK NS-------- --SRVGLLFF RKHLLQER-A YIDAAILELE
                                ---------- -----SNDPK NS-------- --SRVGLLFF RKHLLQER-A YIDAAILELE
                                ---------- -AKTTGLTAK DA-------- --PRIGLIFF RKHLLQEK-A YIDDTIKAFE

                                SRGLDAYIAY SGGLDFRSAI NSFF------ ------GNTH E-----GRLS PDLIINATGF
                                AQGLDVSIVY CSGLDFRPAL NAFV------ ------GKD- ----SPSKLS PDLLLNTTGF
                                SRDVQCCIAY SGGLDFRPAL EGFF------ --------DP A---SSESIS IDLIINATGF
                                SRDVQCCIAY SGGLDFRPAL EGFF------ --------DP G---SSESMP IDLIVNATGF
                                SKGISACIAY CGGLDFRPVL DRFF------ --------DP E---KPGSMK PELLINGTGF
                                AKGIRTCLAY SGGLDCRPAI RQFF------ --------NP E---VPGSIR PALLLNATGF
                                EKGIKTCLAY TGGLDFRPAL SRFF------ --------HP E---IPGAIR PALLINATGF
                                SKGIDTCIAY SGGLDFRPAL DRFF------ --------DP Q---KPGTLR PRLLINATGF
                                SKGINSSIAY SGGLDFRPAL ERFF------ --------NP D---TPGSLK PSLLINATGF
                                RKGINSFIAY SGGLDFRPAL EQFF------ --------NP E---TPGSLK PSLLVNATGF
                                KRGIEVTIAY CGGLDFRPAI ESFF------ -RSSSSSFEK Q---SKDTLD IDLLINGTGF
                                ARGLAVRLAY ASGLDQRPAV ETFF------ ---------R G---DKKHPQ VDLLVNATGF
                                ARGLEARVAY AAGLDLRPLL DKEL------ ---------- --------AD VDLLVNATGF
                                ARGLEARIAY AAGLDLRPLL DKEL------ ---------- --------AD VDVLVNATGF
                                QRGVEARVVY TAGLDGRPAI DAFF------ ---SHPLPGN E---GKVEPL VDLVATTSGY
                                ARGIEARAAY SPTLDMRPTV ERFF------ ---TRPARQR G---QAPTAD VDLLVNTTGF
                                ARGIEARAAY SPTLDMRATV ERFF------ ---TDPDRAR R---HEPSAD IDLLINTTGF
                                QRGLEVRMAY AAGLDFRPAI ERFFMERQAQ HHWFGAAKTP R---HPRRAT VDVLVNGVGF
                                QRGLDVRMAY AAGLDFRPAI ERFFLERESR MHWFGSGNAG P---HPRRAR IDALVNGVGF
                                AKGLGVVPGI AKGLDYRKVV EEFF------ ---------M G---KGTEKK VDGVITLTSF
                                AKGLGVVPGI AKGLDYRHVV EHMF------ ---------M G---KGDVRK VDGVISLTSF
                                SRGAKVVPVF AGGLDFSVPV ERFF------ --------FD P---ITKGAF VDTVLSLTGF
                                YRGATVIPVF CGGLDFSKPV NEFY------ ----YDPINP ------EKPI VDGVVSLTGF
                                SQGARVIPVF SGGLDFSTPL EKFF------ ----YDPLHT ------DKPL VDVVVSLTGF
                                YMGAKVIPVF AGGLDFSKPV DAYF------ ----FDPVDN ------TKTI VDAVVSLTGF
                                YRGARVIPIF AGGLDFSKPV DEYF------ ----WDKPVQ G---VEPLPI VDAVVSLTGF
                                YRGAKVIPIF AGGLDFSKPV DEFF------ ----WDNTVA G---VEKLPL VDTVVSLTGF
                                YRGARVIPIF AGGLDFSKPV DEFF------ ----WDNTVA G---VEKLPL VDTVVSLTGF
                                SLGAKVLPVF AGGLDFSKPV NAYF------ --------YE P---TSQRPL VDGVVSLTGF
                                SLGAKVLPVF AGGLDFSKPV NAYF------ --------YE P---TSERPL VDAVVSLTGF
                                ALGAKVICVF ASGLDFSKPV DAYF------ --------YE P---STNTPL VDAVISLTGF
                                AMGARVVPVF AGGLDFSKPV DAYF------ --------YD P---VSKNPI VDTAISLTGF
                                AMGARVIPVF AGGLDFSKPV DAYF------ --------YE P---TTKTPL VDGVVSLTGF
                                AMGARVLPVF AGGLDFSKPV DAYF------ ----WEVVTK G---VEPTPL VDTVISLTGF
                                AMGARVIPVF AGGLDFSKPV DEYF------ ----WDTPPK G---IQPQPL VDTVVSLTGF
                                EARLVPVPVF ITGVEAHIVV RDFLTSTEEE RRRGGGERLY GSFRKGKAAR VDAVVSTIGF
                                EEGLIPLPVF LNGVEGHVAV RDWMTTEYET RQRQQGNIET PSL-SQDAVE VDAIVSTIGF
                                AEGLIPLPIF INGVEGHVAV RDWLTTNYEQ LQREKDNKEI LSL-SENAVK VDAIISTIGF
                                AAHLIPVPIF INGVEGHVAV RDWLTTAYET EQRLRGNVET PSL-KQDAIA VDAIVSTIGF
                                AAGLSPLPIF INGVEGHVAV RDLMTSAHEQ AQRDRGVVEC PSL-SLDAVA VDAIVSTIGF
                                AAGLVPLPVF INGVEGHVVV RDWLTTSHEQ QQRHQGMKAN LSL-SPEAVT VDLIVSTIGF
                                AQGMAVLPIV VSGIEMHVAV REWV------ ---------- ------ARQK VDLIINTMGF
                                AQGMAVLPIV VSGIEMHVAV REWV------ ---------- ------ARQK VDLIINTMGF
                                AAGLRVLPIF VMGIESHVVV REWL------ ---------- ------VKMG VDLLISTMGF
                                AAGLRVLPIF VMGIESHIVV REWL------ ---------- ------SHMK VDLVINTMGF
                                AAGLRVLPIF VMGIESHIVV REWL------ ---------- ------SHMK VDLIINTMGF
                                KDGLCLYPAF VMGIEGHVLV RDWL------ ---------- ------VKEK IDLLVNMMGF
                                KQGINIFPAF VMGVEGHVLV RDWL------ ---------- ------LKEK IDLLVNMMGF
                                SRGLKVLPSF VMGVEGHVLV RDWF------ ---------- ------VKEK LDLLVNMMGF
                                KHGLNVFPAF VMGVEGHVLV RDWL------ ---------- ------MKEK IDLLVNMMGF
                                KHGVNVFPAF VMGVEGHVLV RDWL------ ---------- ------MKEK IDLLVNMMGF
                                KSGIAIYPAF VMGVEGHVLV RDWL------ ---------- ------LKEN IDALVNMMGF
                                KQGIHVFPAF VMGVEGHVLV RDWL------ ---------- ------IKEK IDLLINMMGF
                                KRGIHLFPSF VMGVEGHVLV RDWL------ ---------- ------VKEN IDLLVNMMGF
                                RQGINVFPAF VMGVEGHVLL RDWL------ ---------- ------LKEN LDLLINMMGF
                                KHGIQLYPAF VTGVEGHVLV RDWL------ ---------- ------LKEK LDMLVNMMGF
                                AKGLNPLPVF VMGVEGHVAA REWF------ ---------- ------THTK IDMLINMMGF
                                SRGLNPLPVF VMGVEGHVAA REWF------ ---------- ------THAN VDMLVNMMGF
                                SRGLNPLPVF VMGVEGHVAA REWF------ ---------- ------THGN VDMLVNMMGF
                                KKGLNPLPVF VMGVEGHVAA REWF------ ---------- ------THAN PDMLINMMGF
                                AKGLNPLPIF VMGVEGHVAA REWF------ ---------- ------THNN IDMLINMMGF
                                AKGLNPLPVF VMGVEGHVAT REWF------ ---------- ------THNN IDMLINMMGF
                                AKGLNPLPVF VMGVEGHVAA REWF------ ---------- ------THNN IDMLVNMMGF
                                AKGLNPLPVF VMGVEGHVAA REWF------ ---------- ------THNN IDMLVNMMGF
                                ARGLNVLPVF VMGVEGHVAA REWF------ ---------- ------VNAE LDMLINMMGF
                                AKGLNVLPVF VMGVEGHVAA REWY------ ---------- ------VNAD LDMLINMMGF
                                KAGLYVLPVF VMGVEGHVAV REWF------ ---------- ------PKEN IDLLINMMGF
                                KAGLYVLPVF VMGVEGHVAV REWF------ ---------- ------PKEN IDLLINMMGF
                                KSGLFVYPVF VMGVEGHVVV RDWL------ ---------- ------TKEG IDVLVNMMGF

                                SLVGGPAENK AAEAT----- EALKKISIPY INIVPLSFQS IQQWQSGNLG LTPLQTALSV
                                SLVGGPAENK SKEAV----- EALKQLDIPY MNLVPLSFQT IAQWQSNAVG LTPLQTALCV
                                SLVGGPAETR SAEAV----- GILKKIGVPC FNLIPLAFQP ISQWRENNLG LAPLQAALSV
                                SLVGGPAETK SAEAV----- GILKKIGVPC FNLIPLAFQP ISHWRENNLG LTPLQTALSV
                                SLVGGPAENK AKEAI----- AALKKLNVPC YNLIPLSFQP VEQWQNNSHG LTPLQTALCV
                                SLVGGPAENK APEAV----- EMLQKLNLPC INLIPLSFQP IEQWKSGSLG LTPLQTALSI
                                SLVGGPAENR AQDAV----- DMLRQLDVPC LNLIPLSFQP VEQWKEGSLG LTPLQTALSV
                                SLVGGPAETR AAEAV----- VAMNKLDVPC YNLIPLSFQH VEQWRESNLG LTPLQTALSV
                                SLVGGPAENR APEAV----- EVLKQLDVPC LNLIPLSFQP IEQWRESNLG LTPLQTALSV
                                SLVGGPAETK AAEAV----- AVLKKLDIPC FNLIPLSFQP IEQWRESMLG LTPMQTALSV
                                SLVGGPAESR PQDAQ----- KILNTLDVAY LEMIPLAFQK VKEWKQDDMG LSPVQLALSV
                                SLVGGPAESR PAEAR----- ETLQQLDVGY VGLVPLTLQR IDDWRSDATG LVPVQAALSV
                                ALVGGPAESQ PQQAA----- EALTRFDRPY LSLVPLAFQR IDDWRADDNG LVPVQQALSV
                                ALVGGPAESQ PQQAA----- EALTRFDRPY LGLVPLAFQR IDDWRADDNG LTPVQQALSV
                                ALVGGMAQSK ADEAR----- AALEALNVPF LQNIPLVFQN VDSWLADDRG LSPMHIAMNV
                                ALVGGPASTD PDQAS----- ATLDQLDTPT LDLFPLVFQH IEQWRTDDRG IAPFQLALNV
                                ALVGGPASTD PDQAS----- ALLDRLDTPM LDLFPLVFQH IEQWRADDRG IAPFQLALNV
                                ALVGGMAASQ PEEAV----- AALSDLDVSY LSLVPLSFQR VEEWQRDDAG LSPIQVAMNV
                                ALVGGMAASQ PDEAV----- AALRDLDTRY LGFIPLSFQR VEEWRRDDSG LTPIQVAMNV
                                SLVGGPASND AESAV----- KVLKGLDVPY LSAIPLEFQT IDEWKRDLSG LNPVQVALNV
                                SLVGGPASND AESAV----- KVLSALGVPY LSAIPLEFQT IDEWKSDLSG LNPVQVALNV
                                ALVGGPARQD HPKAI----- DSLKKLNVPY MVTVPLSFQT TEEWTDSTLG LHPVQVALQV
                                ALVGGPARQD HPKAV----- EALKKLNRPY MVALPLVFQT TQEWEGSDLG LHPVQVALQI
                                ALVGGPAKQD HPKAV----- AALKKLNRPY MVALPLVFQT TEEWEESDLG LHPIQVALQI
                                ALVGGPARQD HPKAI----- ETLKRLNRPY MVALPLVFQT TEEWEDSDLG LHPIQVALQM
                                ALVGGPARQD HPKAV----- ESLKRLNRPY MVALPLVFQT TEEWEESDLG LHPIQVALQI
                                ALVGGPARQD HPKAI----- DSLKRLNRPY MVALPLVFQT TEEWEESDLG LHPIQVALQI
                                ALVGGPARQD HPKAI----- ESLKKLNRPY MVALPLVFQT TEEWEESDLG LHPIQVALQI
                                ALVGGPARQD HPKAI----- EALKRLNRPY MVALPLVFQT TEEWLNSDLG LHPIQVALQI
                                ALVGGPARQD HPKAI----- EALKRLNRPY MVALPLVFQT TEEWLNSDLG LHPIQVALQI
                                ALVGGPARQD HPKAI----- ESLKRLNRPY MVVLPLVFQT TEEWQDSELG LHPIQVALQI
                                ALVGGPARQD HPKAI----- EALKRLNRPY MVALPLVFQT TEEWQDSDLG LHPIQVALQI
                                ALVGGPARQD HPKAI----- EALKRLNRPY MVALPLVFQT TEEWMDSDLG LHPIQVALQI
                                ALVGGPARQD HPKAV----- ESLKRLNRPY MVALPLVFQT TEEWQESDLG LHPIQVALQI
                                ALVGGPARQD HPKAI----- DSLKRLNCPY MVALPLVFQT TEEWEGSDLG LHPIQVALQI
                                PLVGGPAGSM AGGRNADVGQ VILRQLNVPY LVAAPLLIQD LKSWEK--NG VAGLQSVVLY
                                PLVGGPAGSM EAGRQVEVAK KILTAKNIPY IVAAPLLIQD IYSWTR--QG IGGLQSVVLY
                                PLVGGPAGSM EAGRQVEVAK RILSAKNIPY IVAAPLLIQD IHSWTR--QG IGGLQSVVLY
                                PLVGGPAGSM EAGRQVEVAK RILSAKNVPY FVSAPLLIQD IHSWTR--QG IGGLQSVVLY
                                PLVGGPAGSM EAGRQVEVAK RILSAKNVPY TVAAPLLIQD IHSWTR--QG VGGLQSVVLY
                                PLVGGPAGSM EAGRQVEVAK AILTSKNVPY LVAAPLLIQD IASWTR--QG IGGLQSVVLY
                                PIIGGPAGST KPGQHRETAI NLLAGIDVPY MIIQPLQMQE IEHWHT--HG VAPMQAVIMY
                                PIIGGPAGST KPGQYRETAV NLLAGIDVPY MIVQPLQMQD IDHWRS--HG VAPMQAVIMY
                                PLVGGPAGST KAGLTVSVAR ELLSKLDVPY MIATPLFVQD EEHWKQ--HG VGPIQATIMY
                                PLVGGPAGST KAGLTVDVAR ELLSKLDTPY IVAQPLFVQD EDDWRE--RG VGPLQSTFLF
                                PLVGGPAGST KAGLTVDVAR ELLSKLDVPY IVAQPLFVQD EDDWRE--RG VGPLQSTFLY
                                GLVGGPAGST KPGIAAEARH EILTKMDVPY MIAQPLLTQG FESWQE--LG VSPMQVTFTY
                                GLVGGPAGST KPGTAAEARA EIMSRLDAPY IVSQPLLVQD FESWHE--LG VSPMQVTFTY
                                GLVGGPAGST KPGTAAEARD EIMRKLDVPY IVSQPLLIQD FESWHE--LG VSPMQITFTY
                                GLVGGPAGST KPGTAAEARH EILTGLDVPY MVAQPLLVQD FESWHE--LG VSPMQVTFTY
                                GLVGGPAGST KPGTAADARH EILTGLDVPY MVAQPLLVQD FESWHE--LG VSPMQVTFTY
                                GLVGGPAGST KPGTAADARQ EIMSKLNAPY IVAQPLLTQD FESWKD--YG VAPMQTTFTY
                                GLVGGPAGST KPGTAAEARQ EIMERLDTPY IVAQPLLTQE FESWKE--LG VSPMQMTFTY
                                GLVGGPAGST KPGTAAEARH EIMTKLDVPY IVAQPLLTQG FESWKE--LG VSPMQMTFTY
                                GLVGGPAGST KPGIAAAARE EIMAKLDAPY IVAQPLLTQE FHSWKE--LG VSPMQVTFTY
                                GLVGGPAGST KPGIAADARH EILSKLDAPY MVAQPLLTQE YESWHE--LG VSPMQVTFTY
                                GFVGGPAGAT TPGASAAARE EILGKLNAPY VVSQPLFIQD INSWKT--QG VVPLQSAMTY
                                GFVGGPAGAT TPGASAAARD EILNKIDAPY VVAQPLFIQD INSWKK--EG VVPLQSAMTY
                                GFVGGPAGAT TPGASAAARD EILQKIDAPY VVAQPLFIQD VNSWKK--EG VVPLQSAMTY
                                GFVGGPAGAT TPGASAAARD EILGKINAPY VVSQPLFIQD FNSWKS--QG VVPLQSAMTY
                                GFVGGPAGAT TPGASAAARE EILGKMNVPY VVSQPLFIQD ITSWTS--QG VVPLQSAMTY
                                GFVGGPAGAT TPGASSAARD EILGKINAPY VVSQPLFIQD FTSWKS--QG VVPLQSAMTY
                                GFVGGPAGAT TPGASSAARD EILGKINAPY VVSQPLFIQD FASWKS--QG VIPLQSAMTY
                                GFVGGPAGAT TPGASSAARD EILGKINAPY VVSQPLFIQD VASWKS--QG VVPLQSAMTY
                                GFVGGPAGAT TPGASASARD EILSGINAPY VVSQPLFIQD FTSWKK--EG VVPLQSAMTY
                                GFVGGPAGAT TPGASAAARD EILTSINAPY VVSQPLFIQD FNSWKT--EG VVPLQSAMTY
                                GLIGGPAGST TPGTSAEARD EIFSKIDVPY IVAQPLFIQD MDSWRL--HG VTPLQSAMLY
                                GLIGGPAGST TPGTSAEARD EIFSKIDVPY IVAQPLFIQD MDSWRL--HG VTPLQSAMLY
                                GLVGGPAGST KPGTSTAARD EILRTLNVPY IVAQPLFMQD FESWER--VG VAPMQTTITY

                                AIPELDGAIE PHVYAG-AEE NSDKTIPLPA ETERIAERVR KHVDLRRKAP SKKQIAIVLF
                                AVTELDGAIE PHVYAG-TSE TSDRTIPLTR EIQSITARIL QQVRLGKKEP SEKKIAIVLF
                                AVPELDGAIE PHVFAG-LEE GSDRTLPLES ETRALADRIT RLVRLRKKSN AEKKLAIVLF
                                AVPELDGAIE PHVFAG-LEE GSDRTLPLET ETRALADRIT RMVRLRKKSN ADKKLAIVLF
                                AVPELDGTIE PHVYAG-TGN D--RTIPLER EIRDITGRID RFLRLRAKPA ADKKIAIILF
                                AVPELDGTIE PQVYAG-TAT ASDRSIPLES EIRSISSRVE RFLRLKETSA ADKQVAIILF
                                SVTELDGTIE PQVYAG-TGA SSDRSLPLKP EIRLITGRIE RFLRLKAATN AEKKVAIVLF
                                AVPELDGTIE PHVYAG-TEA GTDRTVPLKE EIAAVANRAH RFLRLQEKPV SEKKIAIVLF
                                AVTELDGSIE PHIYAG-TES GSERTIALEG ELRVITSRVE RLLRLQERAP SEKKIAIILF
                                AVPELDGTIE PQVYAG-TET GSEQTVPLVQ EIEIISRRVQ RLLNLQQSPL ADKKIAVVLF
                                AIPELDGAAE PRVYGG-PIS GGDKIIPIDE EIELAAERIS RRIKLRKESN ADKKLAVVLF
                                AIPELEGAAE PLVYCG-PSG SSDGMFPLEP EIAQVADRAA RRVALRHKPN AQKKLALVIF
                                AIPELEGAAE PLIFGG-PAA DGQRFAPAQA EIEQIADRIA RRVALRRMPN AQKRLAVVIY
                                AIPELEGAAE PLIFGG-PAA DGQRFAPASA EIEQIADRIV RRVALRRMPN AQKRLAIVIY
                                ALAELDSATE PLVYGG-PSQ DSGVAVPVQV QVERFAERAA RRIALRRKAN AEKKVAVVLF
                                SLPELDGATD PLVVGG-MQR GREEITPLLA EIDLAAERIA ARVALRRTPP AERRIAITLF
                                SLPELDGATD PLVIGG-MLR GREEVIPLPD EIELAAERIA ARVALRRTPV AERRIAITLF
                                ALPELDSATE PLVFGG-PTA GSDQFVPLPD QIELAAGRIE RHVALRRTPN HAKKLALVLF
                                ALPELDGAID PLVFGG-PTV DSDRFVPLPE QIELAAERIA RHVALRRTPP RTRKLAIVLF
                                AIPELDGLVA PTVYSGYPIH GGAKAIPIPD RIELLTERMR RMVQLRHKSN TDKKLGIVIF
                                AIPELDGLVG PTVYSGYAVH GASKAIPIPE RIELLTERMR RMIRLRTTAK ADKKLAIVIF
                                ALPELDGGLE PIIFSG-RDS KTGKSHSLQD RASQIAARAM KWANLRKKKN VDKKLAITVF
                                AIPELDGAIE PIVLSG-RDD ATGKAHTLQD RVDAIAERAI RWSSLRIKKR DQKKLAITVF
                                ALPELDGAIE PIILSG-RDG MTGKAIALQD RVEMIVQRAL KWANLRRKPK VEKKVAITIF
                                AIPELDGAIE PIVLSG-RDG LTGRAISLQD RIESITQRAM KWANLRRKPK LDKKLAITVF
                                AIPELDGAIE PIILSG-RDG NTGRSITLQD RVEAIASRAL KWTNLRKKPK LDKKLAITVF
                                AIPELDGAIE PIILSG-RDG ATGRAITLQD RVEAIATRAL KWTNLRKKPK LEKKLAITIF
                                AIPELDGAIE PIILSG-RDG MTGRAITLQD RVEAIATRAL KWTNLRKKPK LDKKLAITIF
                                AIPELDGAIE PIILSG-KDG ATGRAIALQD RVEIVAQRAL KWASLRRKPK LDKKIAITVF
                                AIPELDGAIE PIILSG-KDG ATGRAIALQD RVEIVTQRAL KWASLRRKPK LDKKIAITVF
                                AIPELDGAIE PIILSG-RDG NTGKAIALQD RIESVAQRAL KWANLRRKPK VDKKIAITVF
                                AIPELDGAIE PIILSG-RDG ATGKAIALQD RIEAVAQRAM KWANLRRKPK LDKKVAITVF
                                AIPELDGAIE PIILSG-RDG ATGKAIALQD RIEAVAQRAL KWANLRRKPK LQKKVAITVF
                                AIPELDGAIE PIIMSG-RDG ATGKAIALQD RIEAVAQRAL KWASLRRKPK LNKKIAITIF
                                AIPELDGAIE PIIVSG-RDG ATGKAIALQD RIEAIAQRAM KWANLRKKPK LEKKIAITIF
                                SLPELDGAID TVCIGG-LVG E--DIFLIRD RVQRLTGRLN KWIALRKKPN SEKKIAIVIY
                                ALPELDGAID TVPLGG-LVG E--DIYLVPE RVKRLTGRIK NWIKLKQTPP AERKIAILLY
                                SLPELDGAID TVPLGG-LVG E--DIYLIPE RVKRLTGRIK NWIKLKQTQP KDRKIAIILY
                                ALPELDGAID PVPLGG-LVG D--EIYLVPE RVKRLTGRVR RWIELRRQEK GDRKIAIILY
                                ALPELDGAID PVPLGG-LVG D--QIYLVPE RVKRLTGRVH QWVALRRKPP AQRKIAVILY
                                ALPELDGAID TIPLGG-LVG D--DIYLVPE RVQRLLGRVQ HWVNLRRKAK ADRKLAVILY
                                DLPEMDGSTA SVALGA-IHE Q--RIVATPD RLARAARLVT GWVRLRRKAN AEKRVALVIY
                                DLPEMDGSVA PVALGA-IRD Q--RIVATPD RLARAARLAA GWVRLRRKAN AEKRVALVIY
                                SLPEMDGSVA PVVLGG-MRG S--EIGTVPD RLARMAELAK GFVRLRRTQN RDKKVAIVVY
                                SLPEMDGAVA PVVLGG-MRG S--TITTVPD RLERLARMAR GFVRLRKKAN RDKKVAIIVY
                                SLPEMDGAIA PVVLGG-MRG S--TITTVPD RLERLARIAR GFVRLRKKAN REKKVAIIVY
                                AIPEMDGAIS PILLGA-LQD G--RIETVPE RLERLALLAK QWLRLRASAN REKKVAFIVY
                                SIPEMDGAVC PVILGA-LRD G--KVETVPD RLSRLALLSK QWLRLRAASN KEKKLAFVVY
                                SIPEMDGAVC PIVLGA-LKD G--KIETVPE RIDRLTGLSA NWLRLREASN REKKIAFVVY
                                SIPEMDGAVA PVILGA-LQD G--KVETVQE RLDRLAILSK KWMRLRATPN RDKRVALVVY
                                SIPEMDGATA PVILGA-LQD G--KVETVQE RLDRLAILSK KWMRLRATSN RDKRVALVVY
                                SIPEMDGAIC PVIIGA-LED G--KIVTVTE RIERLALVIK QWLRLRAAAN RDKKLAFVVY
                                AIPEMDGAIC PVILGA-LQD G--KIETVHE RLERLALLSK QWLRLRAAEN RDKKLAFVVY
                                AIPEMDGAIC PVILGA-LQD G--KIETVPE RIDRLAGVVS QWLRLRATAN RDKKVAFIVY
                                SIPEMDGAVC PVVLGA-LKD G--KVETVPE RLERLSGLVK QWLRLRAAAN RDKKLALIVY
                                SIPEMDGAVC PVILGA-LRD G--KVETVPE RLERLAILVK QWLRLRETAN REKKLALIVY
                                ALPEMDGAVC PVVLGA-IKD G--RLHTVPD RLDRLSTLAK KFSELRHTAN HDKKVAFVVY
                                SLPEMDGAVC PVVLGA-IKD G--RLHTVND RLDRLSLIAK KFSDLRHTPN SEKKVAFVVY
                                SLPEMDGAVC PVVLGA-IKD G--RLHTVQD RLDRLSLIAK KFSDLRHMPN SEKKVAFVVY
                                SLPEMDGAVC PVVLGA-IKD G--RLQTVPD RLERLSGIAK KFSDLRTLAN KDKKVAFVVY
                                SLPEMDGAVC PVVLGA-IKD G--RLQTVPD RLERLAGIAK KFSELRHTDN SHKKVAMVVY
                                SLPEMDGAVC PVVLGA-IRD G--RLQTVPD RLERLAGFAK KFSDLRHTPN KDKKVAMVAY
                                SLPEMDGAVC PVVLGA-IKD G--RLQTVPD RLERLAGFAK KFSDLRQVPN RDKKVALVVY
                                SLPEMDGAVC PVVLGA-IKD G--RLQTVPD RLERLAGIAK KFSELRQLPN KAKKVALVVY
                                SLPEMDGAVC PVVLGA-VKD G--RLQTVPD RLERLSGLAK KFSDLRSTDN ADKKVAFVVY
                                SLPEMDGAVC PVVLGA-VKD G--KLQTVPD RLERLSGLAS KYSELRHTKN KDKKVAFVVY
                                SMPEMDGAIS PVVLGA-GKD G--RITPTKD RMQRLAQIAV RWTSLRKKPN SEKKLGFVVY
                                SMPEMDGAIS PVVLGA-GKD G--RITPTKD RMQRLAQIAV RWTSLRKKPN SEKKLGFVVY
                                SLPEMDGAIS PIVLGA-LND G--RIDTVPN RLNRLVHLCN KWATLRRKAN KEKKLAFIVY

                                NFPPNLGNAG TAAFLDVFQS LFVLMREMRQ TGYDI-T--- LPESVEDLKA ALLEGNRD--
                                NFPPNLGNAG TAAYLDVFDS LLRLLEALRD AGYRV-D--- MPAGRDEMKT KILDGNRD--
                                NFPPNLGNAG TAAFLDVFES LLQLMRKLKN EGYDI-E--- LPASVDDLRN KLLEGNRL--
                                NFPPNLGNAG TAAFLDVFES LLRLMKKLKD DGYAI-E--- LPESVDALRD KLLEGNRL--
                                NFPPNLGNAG TAAYLNVFES LMRLLKEMQH AGYHV-E--- PPADIEELKD RLLEGNRL--
                                NFPPNLGNAG TAAFLNVFES LHQLLLEMKA AGYTV-E--- VPDSAEALRE RLLEGNRL--
                                NFPPNLGNAG TAAFLNVFES LHRLLLKMQA EGYSV-D--- VPPSVEALRD RLLEGNRL--
                                NFPPNLGNAG TAAYLNVFES LIRLLKEMKT AGYHV-D--- LPASVEELKN KLLEGNRL--
                                NFPPNLGNAG TAAYLNVFES LHRLLAEMKT AGYRV-D--- LPETSEALRE RLLEGNRL--
                                NFPPNLGNAG TAAYLNVFES LHRLLLEMNT AGYTV-E--- VPESAEALKD LLLEGNRL--
                                NFPPNLGNVG TAAYLDVFAS LHRFMLELKE KGYQV-E--- VPETPDALRE AIVNGNHM--
                                NYPPNLGNVG TAAYLDVFQS LYELLRALKA DGYTV-E--- VPASADDLRR MIVEGNAL--
                                NFPPALGTVG TAAYLDVFAS LFRLLQALAA DGYQV-E--- VPESVDALRQ LLLADGPA--
                                NFPPALGTVG TAAYLDVFAS LYHLLKALAT DGYHV-E--- VPHSVDELRH LLLADGPA--
                                NYPPNLGSIG TAAYLDVFES AYRLLTELHA AGYRV-D--- LPASGEDLRR MLVEGKGDPT
                                NFPPNLGNAG TAAYLDVFTS VFRLMQALHA AGYTV-D--- LPASVDDLRR MVVEGNAL--
                                NFPPNLGNAG TAAYLDVFAS IFRLMQELRH AGYTV-E--- LPPSADDLRR LVVEGNAL--
                                NFPPNLGNAG TAAYLDVFAS LHRLLLALRD AGYTV-E--- VPETPDELRY RVVQQNAE--
                                NFPPTLGNAG TAAYLDVFAS VHRLLCALCD AGYTV-E--- VPASPEELRH LVVQHNAD--
                                SFPPDKGNVG TAAYLDVFHS IYNLLHRLKD EGYSV-E--- IPESREALIK AIIEDEES--
                                SFPPDKGNVG TAAYLDVFKS LYNLLRRLDE EGYSV-E--- LPESPEGLIK MIVDDETS--
                                SFPPDKGNVG TAAYLNVFGS IYRVLQGLKK EGYNVGN--- LPKTEEDLIN SVLNDKEA--
                                SFPPDKGNVG TAAYLDVFGS IYRVLEEMKQ KGYDIKD--- LPKNPKELME TLINDPEA--
                                SFPPDKGNIG TAAYLDVFGS IYKVMEALKN NGYDVQD--- MPESPEALMQ EILHDARA--
                                SFPPDKGNVG TAAYLDVFGS IYKVLEAMKQ NGYDVQD--- LPESPEALLQ EVIHDAQA--
                                SFPPDKGNVG TAAYLDVFGS IHEVLKGMQQ NGYDIQD--- VPETPKELME MVIHDAQA--
                                SFPPDKGNIG TAAYLDVFGS IHEVMKGLRD NGYDIQD--- IPETPKELLE LIIHDAQA--
                                SFPPDKGNIG TAAYLDVFGS IHEVMKGMRD NGYDVQD--- IPETPKELLE SVIHDAQA--
                                SFPPDKGNVG TAAYLDVFGS IHEVLKGLRN NGYDVQN--- VPDTAKELME QVIHDAQA--
                                SFPPDKGNVG TAAYLDVFGS IHEVLKGLRN NGYDVQN--- IPDTAKELME QVIHDAQA--
                                SFPPDKGNVG TAAYLDVFGS IYEVMKALRT NGYDLPE--- LPGSAKELME EVIHDAQA--
                                SFPPDKGNVG TAAYLDVFGS IYEVMQALRN NGYDVQD--- LPESPKELME QVIHDAQA--
                                SFPPDKGNVG TAAYLDVFGS IYEVMKALKN NGYEVQD--- LPENAQALMQ EVIHDAQA--
                                SFPPDKGNVG SAAYLDVFGS IYEVVKALKG NGYDIQD--- LPDSAEELMK QVIQDATA--
                                SFPPDKGNVG TAAYLDVFGS IYEVMQALKN NGYDLPE--- LPESAEQLMQ EVIHDATA--
                                GFPPSIGATG TAALLNVPKS LASMLRRLKA EGYDVGDGDQ L--SAEQLLT LVKEKDQV--
                                GFPPGYGATG TAALLNVPRS LIKLLQALKE QGYTVGE--- LPEDGEEIIR RVKEADEI--
                                DFPPGYGATG TAALLNVPKS LLNFLIALKE QGYNVGE--- LPQDGEEIIN QVKQADTTDL
                                GFPPGYGATG TAALLNVPES LLQLLQALKA QGYDVGE--- LPEDGEELIR QVQQADEAFV
                                GFPPGYGATG TAALLNVPKS LLRFLQALRE QGYSVGD--- LPETGEELID WVRSADEA--
                                GFPPGYGATG TAALLNVPQS LMNLLQGLRD QGYDLGDPSQ WPQDGEDLIR RVKAADEA--
                                NFPPGLGKLG TAALLDVPAT LHAILQRLAA EGYRVEG--- VPATVEELAR QIAALDVA--
                                NFPPGMGKLG TAALLDVPAT LHAILRRLAA EGYRVEG--- VPATAEELAQ QIATLDTA--
                                NYPPGQGNTA TAALLDVPAS VIALLDRMKA AGYDVGE--- YPHDPAQFAR CLDGTIQA--
                                NYPPGQGKVA TAALLDVPAS LIAILDRLAA EGYDVGR--- YPRDPAVFAR CLEGLVSD--
                                NYPPGQGKVA TAALLDVPAS LIAILDRLAA EGYQVGR--- YPRDPETFAR CLEGLVSD--
                                DYPPGLGKKA TAALLDVPQT LFAILQRLKK EGYNVGT--- LPNSAEALFE ALDRATDP--
                                DYPPGLGKKA SAALLDVPRS LFEILKRLKK EGYNVGT--- LPSGPEELFK MLDRATDY--
                                DYPPGLGKKA SAALLDVPKS LLAMLHRLKK EGYATGE--- LPSSPEELFK ALDKATDH--
                                DYPPGLGKKA TAALLDVPTT LLRILERLKK EGYNVGT--- LPESPEKLFE MLDRATDY--
                                DYPPGLGKKA TAALLDVPTT LLRILERLKK EGYNVGT--- LPESPTKLFE MLDRATDY--
                                DYPPGLGKKA SAALLDVPKT LFAILQRLKK EGYNTGQ--- LPESAEALFH VLDKATDY--
                                DYPPGLGKKG TAALLDVPRS LFAILQSLKK AGYNVGQ--- LPESPDALFE AIDRATDY--
                                DYPPGLGKKA SAALLDVPRT LLAALQRLKK EGYNVGQ--- LPETADALFT ALDQATDH--
                                DYPPGLGKKA SAALLDVPKT LFSVLHRLKK EGYSVGE--- LPSSAEELFK ALDRATDI--
                                DYPPGLGKKA SAALLDVPKT LFAVLQRLKK EGYEVGK--- LPESSDELFR LLDRATDY--
                                DYPPGMGRKA SAALLDVPKS IYKMLQRLQS EGYNVGE--- MPESPEALLA MLDKATDY--
                                DYPPGMGKKA SAALLDVPKS IYSMLQKLKS EGYTVGE--- LPESPEAMLE MLDRATDY--
                                DYPPGMGKKA SAALLDVPKS VYAMLLKLKD EGYNVGE--- LPESPEAMLA MLDRATDY--
                                DYPPGMGKKA SAALLDVPKS LYKMLERLKG EGYNTGE--- LPESPEALLA MLDRATDY--
                                DYPPGMGKKA SAALLDVPKS IYNILLSLRA EGYNVGE--- LPESPEALLA MLDKATDY--
                                DYPPGMGKKA SAALLDVPKS IYSILLKLRD EGYNVGE--- MPESPETLLA MLDKATDY--
                                DYPPGMGKKA SAALLDVPKS IYNIITTLRS EGYDVGE--- LPESPEALLA MLDKATDY--
                                DYPPGMGKKA SAALLDVPKS IYNILLTLKA EGYNVGE--- LPESPEALLA MLDKATDY--
                                DYPPGMGRKA SAALLDVPKS LYKMLQKLQD EGYNVGT--- LPESPEALLD MLDKATDY--
                                DYPPGMGRKA SAALLDVPKS IYKILQKLDA EGYNVGT--- LPDSPEELLS MLDKATDH--
                                DYPPGLGRKS SAALLDVPKS LLAMLHRLKS EGYHVGD--- IPETADELYN MLDKATDF--
                                DYPPGLGRKS SAALLDVPKS LLAMLHRLKS EGYHVGD--- IPETADELYN MLDKATDF--
                                DYPPGLGKKA SAALLDVPTT LLEILQRLKK EGYHVGE--- LPATAEDLLK QLDKATDH--

                                ----L----- -FGTDG---- ----NVAEHL LVDEYRRIFP KY--HEIETH WGNAPGEL--
                                ----I----- -YGTDG---- ----HVCAHL PVETYRSIAP HY--HEIEAF WGDAPGEI--
                                ----V----- -FGTDG---- ----NVAAHY PVEQYRKAFP AY--ERIEPF WGDAPGEL--
                                ----V----- -FGTDG---- ----NVAAHY PVEQYRKEFP AY--ERIEPF WGDAPGEL--
                                ----I----- -YGTDG---- ----NVAAHL STEEYRKLFP AC--SGIEPF WGEAPGEI--
                                ----I----- -YGTDG---- ----NVGGML PIEDYRKLFP AY--TEMEPF WGDAPGEI--
                                ----I----- -YGTDG---- ----NVGAHL PVEDYRRLFP AY--EEIEAF WGDAPGEI--
                                ----I----- -YGTDG---- ----NVADHL PVDEYRKRFP AY--TEIEPF WGDAPGEI--
                                ----I----- -YGTDG---- ----NVEAHL PVEEYRKRFP AY--EAIEPF WGDAPGEI--
                                ----I----- -YGTDG---- ----NVEAHL PLEEYRRLFP AY--ERIEPF WGDAPGEI--
                                ----T----- -YGTTG---- ----NVEARF SVQDYKRLFK HY--HEIEPF WGDAPGEL--
                                ----A----- -NGTDS---- ----NVAARL PVNEYRKLFP AE--AEIEPF WGRAPGEL--
                                ---------- -HGADA---- ----HIADWL SADEYRRLFP AY--TDIEPY WGPAPGDL--
                                ---------- -QGADA---- ----HIADWL SADEYRRLFP AY--TEIEPY WGPAPGEL--
                                TAPLL----- -HGTDA---- ----AVGAFL PLEEYRRLFP DY--TDIEPF WGAAPGEL--
                                ----L----- -YGTDG---- ----NVADSL PVEEYRRLFP DY--VDIEPY WGPAPGEL--
                                ----L----- -HGTDG---- ----NVADTL PVEEYRRLFP DY--VEIEPY WGPAPGQL--
                                ----L----- -FGTPG---- ----NVAARL SVADYRRLFP AY--AAIEPF WGAAPGEL--
                                ----L----- -FGTPG---- ----SVAARL SINDYRRLFP AY--TAIEPF WGAAPGEL--
                                ----Q----- -LPSAN---- ---LHVADRI TVEQYEKLTP HW--REIAET WGQPPGEL--
                                ----M----- -LPSAN---- ---LHVGGRI TVEEYEKINP YW--KEIAET WGPAPGEL--
                                ----K----- -FASPD---- ---MNIEYKM SVKEYEKLCI YQ--EDLHEN WGPPPGNL--
                                ----L----- -QGSPE---- ---LSIAHRM SVKEYEQLTP YS--ERLEEN WGKPPGNL--
                                ----Q----- -VGSPE---- ---LNIAYRM SVPEYERLTP YA--KRLEEN WGKPPGHL--
                                ----Q----- -YKSPE---- ---LNIAYRM PVREYQALTP YA--ERLEEN WGPPPGNL--
                                ----Q----- -YSSPE---- ---LNVAYRM SVEEYERLTP YS--QKLEEN WGPPPGHL--
                                ----Q----- -YASPE---- ---LNIAYRM GVPEYEELTP YS--KRLEEN WGTPPGEL--
                                ----Q----- -YASPE---- ---LNIAYRM SVPEYEQLTP YS--TRLEEN WGKPPGNL--
                                ----Q----- -YASPE---- ---LNIAYKM SVSEYETLTP YS--ERLEEN WGPPPGHL--
                                ----Q----- -YSSPE---- ---LNIAYKM SVSEYETLTP YS--ERLEEN WGPPPGHL--
                                ----Q----- -YASPE---- ---LNLAYRM SVPEYENLTP YS--QRLEEN WGAPPGNI--
                                ----Q----- -YSSPE---- ---LNVAYRM SVPEYEALTP YS--QKLEEN WGPPPGHL--
                                ----Q----- -YSSPE---- ---LNIAYRM SVPEYEALTP YS--QRLEEN WGPPPGHL--
                                ----Q----- -YQSPE---- ---LNIAYRM SVLEYERLTP YS--ERLHEN WGLPPGNL--
                                ----Q----- -YQSPE---- ---LNVAYRM SVEQYERLTP YY--ERLNEN WGPPPGHL--
                                ---MQ----- -GGKLNAASA REALQQTTTV PSSDLKRWMS AADTERIEKS WNADMGSSNN
                                ----I----- -SGKEQ---- -----LTTTV NVKTLENWLG YLLTTRIEKQ WKSLTGTG--
                                HLSLENFTGN GIKTDG---- ----KGQVAI NVRTLEKWLG YLLTTRVEKQ WKSLTDTG--
                                GQLPE----- -HSSLD---- ---ETSTTTV TVQRLDGWLN TIQRRRIEKQ WQSLAGSG--
                                ---------- -YAGQMPAHV DFENDPVTTV PIRRLEKWLG YLLTRRIEKQ WRSLADSG--
                                ---------- -TPADR---- ----PDLDTV SPQTLHQWLG YLHTHRIEKQ WQSLTGTG--
                                ---DE----- -PQTLA---- ----STRTVV PLAEYHAIVP APHAERIDRK WGSPPGEI--
                                ---------- -EETPT---- --VVPTRTAV PLAEYHAIVP ADHAERIDRK WGMPPGEI--
                                ----EPPPVP -SGHPA---- ----VALPTV GRQGFHSWMR PQDQDRINAR WGNFPGDI--
                                ----Q----- -PLPPG---- HPPVVIGTSA DRQDFYRWLR PIDQERINAR WGEFPGDI--
                                ----Q----- -PLPPG---- HPPVVMGISA DLQDFYRWLR PVDQERINAR WGAFPGDI--
                                ----Q----- -FVQH----- -----DSLVI NHEDFKQVTS YRERERIDER WQQFPGDI--
                                ----Q----- -LQNSK---- ----PDAYKV NRETYRKITS ARERERIEER WQNFPGEI--
                                ----Q----- -FQNGK---- ----PDALKI NAEKFRELTT SRERERIEER WQGFPGEI--
                                ----Q----- -IMQNK---- ----PEAIKV SREKYNELVT YHERERIEER WQAFPGEI--
                                ----Q----- -IMQNK---- ----PEAIKV SREKYNELAT YHERERIEER WQAFPGEI--
                                ----E----- -IQQNK---- ----PDAIKV DAEQYRRLTT SRERERIEER WQNFPGDI--
                                ----Q----- -IQQNK---- ----PDALKV NSEKFRELTS SRERERIEAR WNGFPGDI--
                                ----Q----- -IKQHQ---- ----PDALKV NYETFKTLTS SRERERIEER WQKFPGEI--
                                ----Q----- -VQGNK---- ----PDALKI TYDTFKKLTT SGERERIEDR WQGFPGEI--
                                ----Q----- -ALQNR---- ----REALTV SHERFKELTT AGERERIEER WQSFPGEI--
                                ----E----- -IQAHE---- ----PDCFAI DRATFNSITT DRERERIEAR WSGFPGEI--
                                ----E----- -IQAHE---- ----PDCFSI DREVFNRITT DRERERIEGR WNGFPGDI--
                                ----E----- -IQAHE---- ----QDCFSI DREIFNRITT DRERERIEGR WNGFPGDI--
                                ----E----- -IQAHE---- ----QDNFSI DRETFNRITS DRERERIEGR WSGFPGDI--
                                ----E----- -IQAHE---- ----PDCFAI NREQFNSITT VRERERIENR WNGFPGEI--
                                ----E----- -IQAHE---- ----QDCFAI DRDRFYSITS DRERERIEGR WGGFPGDV--
                                ----E----- -IQAHE---- ----QECFAI DREVFNSITS SRERERIEGR WSGFPGDI--
                                ----E----- -IQAHE---- ----QECFAI DRETFNSITS SRERERIEGR WSGFPGEI--
                                ----E----- -IQAHE---- ----ADAFGL DRETFNAITS VRERERIEER WGGFPGDI--
                                ----E----- -VQAHE---- ----PDAFGI DRETYQDITS IRERERIEER WGGFPGDI--
                                ----Q----- -TQFNA---- ----PDAICV THDEFRNMTT EGEREKINAR WDSFPGDI--
                                ----Q----- -TQFNA---- ----PDAICV THDEFRNMTT EGEREKINAR WDSFPGDI--
                                ----Q----- -AQVGE---- ----KDALCV SKSEFATLTT QHERERIENR WGAFPGDI--

                                -LNDGNRFHI LGKTFGNVFI GQQPGFGYER DPMRLLMAKD ASPNHAFAAF YAWLEHIWKA
                                -LNDGTSFHI LGFTFGNIFV GQQPSFGYER DPMRLLMAKD AAPNHAFAAF YAWIEQIYHA
                                -LNDGSRFHI LGAMFGNLFI GQQPSFGYER DPMRLLMAKD AAPNHAFAAF YSWLDREFGA
                                -LNDGSRFHI LGAMFGNLFV GQQPSFGYER DPMRLLMAKD AAPNHAFAAF YSWLDREFGA
                                -LTDRNGFHV LGCSFGNIFI GQQPSFGYER DPMRLLMAKD AAPNHAFAAF YTWLEHCFDA
                                -LNDRKNFQI LGCRLGNIFI GQQPSFGYER DPMRLLMAKD ASPNHAFAAF YTWLEHSFNA
                                -LNDRRQFHI LGCQLGNIFI GQQPSFGYER DPMRLLMAKD AAPNHAFAAF YTWLEHQFQA
                                -LNDRQKFHI LGCSFGNIFL GQQPGFGYER DPMRLLMAKD AAPNHAFAAF YTWIEQCFNA
                                -LNDRTRFHI LGCSLGNIFI GQQPSFGYER DPMRLLMAKD AAPNHAFAAF YTWIEQCFDA
                                -LNDRSRFHI LGCSLGNIFI GQQPSFGYER DPMRLLMAKD AAPNHAFAAF YTWLEHCFNA
                                -LNDGENFLI LGKQFGNVFI GQQPSFGYER DPMRLLMAKD AAPHHGFAAF YTWLDHIYQA
                                -LNDGANFYI LGRQLGNVFI GVQPSFGYER DPMRLLMAKD AAPNHAFAAF YAWLRYVYGA
                                -LRDNRGIRI LGRQFGNVFV GVQPSFGYER DPMRLLLAKD AAPNHAFAAF YTWLIHKFRA
                                -WRDQRGIRI LGRQFGNVFI GVQPSFGYER DPMRLLLAKD AAPNHAFAAF YTWITHKFRA
                                -LNDGKRFQI MGRRLGNVFV GVQPAFGYER DPMRMLMAKD AAPHHGFAAF YTWIDRVFAA
                                -LSDGKRLHI LGRRFGNVFV GLQPSFGYER DPIRLLMSKD AAPHHGFAAY YVWLRKVFQA
                                -LSDGKRLFI LGRRFGNVFV GLQPSFGYER DPIRLLMSKD AAPHHGFAAY YVWLRKVFKA
                                -LNDGRDFFI CGHMFGNVFV GLQPSFGYER DPMRLLMAKD AAPNHAFAAF YTWLTHVFGA
                                -LTDGRDFFI CGHVFGNVFV GLQPSFGYER DPMRLLMAKD AAPHHGFAAF YTWVAHVFGA
                                -NTDGQDLLI FGRHFGNVFI GVQPSFGYES DPIKLLFTRS ASPHHGFMAF YRWLDKVYKA
                                -NTDGQDLLV FGRRLGNVFI GVQPSFGYES DPIKLLFTRN ACPHHGFAAF YRWLDKVYQA
                                -NSDGQNLLV YGKKFGNVFI GVQPTFGYEG DPMRLLFSKS ASPHHGFAAY YTYIEEVFGA
                                -NSDGQNLLI YGKEFGNVFV GVQPTFGYEG DPMRLLYSRS ASPHHGFAAY YTYLEKVWKA
                                -NSDGQNLLI YGKIYGNVFI GVQPTFGYEG DPMRLLFSRS ASPHHGFAAY YTFLNHIWQA
                                -NTDGENLLV YGKAFGNVFI GVQPTFGYEG DPMRLLFSRS ASPHHGFAAY YTFLNKIWGA
                                -NSDGQNLLI YGKHFGNVFI GVQPTFGYEG DPMRLLFSRS ASPHHGFAAY YTYLEKVWGV
                                -NSDGQNLLI YGKHFGNLFI GVQPTFGYEG DPMRLLFSRS ASPHHGFAAY YTYLERVWGA
                                -NSDGQNLLI YGKHFGNLFI GVQPTFGYEG DPMRLLFSRS ASPHHGFAAY YTYLERVWGA
                                -NSDGQNLLI YGKEFGNVFI GVQPTFGYEG DPMRLLFSRS ASPHHGFAAF YTYLERIWGA
                                -NSDGQNLLI YGKEFGNVFI GVQPTFGYEG DPMRLLFSRS ASPHHGFAAF YTYLERIWGA
                                -NSDGQNLLI YGKHFGNLFI GVQPTFGYEG DPMRLLFSRS ASPHHGFAAY YTYLEKVWGA
                                -NSDGQNLLV YGKQFGNVFI GVQPTFGYEG DPMRLLFSRS ASPHHGFAAY YTYLEQIWQA
                                -NSDGQNLLV YGKHFGNVFI GVQPTFGYEG DPMRLLFSRS ASPHHGFAAY YTYLEQVWKA
                                -NSDGENLLI YGKSFGNVFI GVQPTFGYEG DPMRLLFSHS ASPHHGFAAY YTYLEQIWKA
                                -NTDGENLLI YGKQFGNLFI GVQPTFGYEG DPMRLLFSRS ASPHHGFAAY YTYLEQVWQA
                                IKTFADRHLL GGLRLGNVWI GVQPPLGIVG DPMRMMFDRD LTPHPQYAAF YRWIELGLMA
                                IKTYGDEFQI GGIQLGNIWI GVQPPLGLSG DPMRLMFEKD LTPHPQYAAF YKWLQNDFQA
                                IKTYGDDFHL GGIQLGNIWI GVQPPLGLSG DPMRLMFEKD LTPHPQYAAF YKWLQNDFQA
                                IRTIGDRFLL GGVQLGNVWI GVQPPLGLAG DPMRLMFERD LTPHPQYAAF YKWLQEDFRA
                                IRTLADRYLL GGVQLGNVWI GVQPPLGLSG DPMRLMFERD LTPHPQYAAF YQWLQREFQA
                                LKTYGDQLLV GGVQLGKVWI GVQPPLGLAG DPMRLMFERD LTPHPQYAAF YQWLQHQFQA
                                APHGRDAIRL DTLSFGNVIV AVQPPMGVPG DPMRLLFDRD FTPHHQYVAF YRWLTQRWRA
                                APRGRDAIRL DTLSFGNVIV AVQPPMGVPG DPMRLLFDRD FTPHHQYVAF YRWLTQRWRA
                                APLGKDQVRL GGMQLGNVYV GVQPMIGMPG DPMRLLFDRE NTPHHQYALF YKWISQQFDA
                                APLGRDKVRL AGTQIGNIFI GVQPVIGMPG DPMRLLFDKE NTPHHQYALF YRYLSEQFGA
                                APLGRDKVRL AGTQIGNIFI GVQPVIGMPG DPMRLLFDKE NTPHHQYALF YRYLSESFDA
                                VPLGEQELFV GGLRFGNIFI GVQPRIGVQG DPMRLLFDKA NTPHHQYMAF YRWISRTFQA
                                VPIGDEEVFT GGIRFGNVFI GVQPRLAVQG DPMRLLFDKA NTPHHQYISF YRWISREFEA
                                VPIGTEDVFI GGIRYGNIFI GVQPRIGVQG DPMRLLFDKA NTPHHQYISF YRWISRELKA
                                APIGSDEVFL GGLRLGNIYI GVQPRLGVQG DPMRLIFDKA NTPHHQYISF YRWISREFDA
                                APVGSEEVFL GGLRLGNIYI GVQPRLGVQG DPMRLIFDKA NTPHHQYISF YRWISREFDA
                                VPVGEKEVFI GGVRFGNIFI GVQPRMGVAG DPMKLLFDKA NTPHHQYISF YRWISREFQA
                                VPMGTDDVFI GGLRFGNIFI GVQPRMAVQG DPMRLLFDKE NTPHHQYIAF YRWISREFGA
                                VPIGENDVFI GGIRFGNIFV GVQPRIGVQG DPMRLLFDKA NTPHHQYIAF YRWISREFQA
                                VPIGTDELFI GGIQFGNIFI GVQPRIGVQG DPMRLLFDKS NTPHHQYIAF YRWISREFGA
                                VPMGTEELFI GGIRFGNIFI GVQPRIGVQG DPMRLLFDKS NTPHHQYIAF YRWISREFQA
                                APVGVDKMFL GGLTLGNVFI GVQPRLGIQG DPMRLLFDKE NTPHHQYIAF YRWISREFGA
                                VPVGTDKLFL GGIQFGNVFI GVQPRLGIQG DPMRLLFDKE NTPHHQYIAF YRWISREFGA
                                VPVGPDRLFI GGIQFGNVFI GVQPRLGIQG DPMRLLFDKE NTPHHQYIAF YRWISREFGA
                                VPVGTGQLFI GGLQLGNIFI GVQPRLGIQG DPMRLLFDKE NTPHHQYIAF YRWISREFGA
                                APIKPDNLFI GGITLGNIFI GVQPRLGIQG DPMRLLFDKE NTPHHQYIAF YRWISRIFGA
                                APIKPDKLFI GGLTLGNIFI GIQPRLGIQG DPMRLLFDKE NTPHHQYIAF YRWISRVFGA
                                APIKPDKLFI GGITLGNIFI GVQPRLGIQG DPMRLLFDKE NTPHHQYIAF YRWISRIFQA
                                GPIKPDKLFI GGLTLGNVFI GVQPRLGIQG DPMRLLFDKE NTPHHQYIAF YRWISRVFGA
                                APLGTDKLFL GGLKLGNIFI GVQPRLGVQG DPMRLLFDKA NTPHHQYISF YRWISRKFNA
                                APLGSERVFI GGLTLGNIFI GVQPRLGVQG DPMRLLFDKE NTPHHQYISF YRWISRTFSA
                                APAAEDKVYI GGLTFGNIYI GVQPRLGIQG DPMRLLFDKE NTPHHQYISF YRWLSRKFMA
                                APAAEDKVYI GGLTFGNIYI GVQPRLGIQG DPMRLLFDKE NTPHHQYISF YRWLSRKFMA
                                VPMGDDKVFL GGIQFGNIFI GVQPRLGVHG DPMRLIFDKE NTPHHQYIAF YRWLSRSLNA

                                DAVVHFGTHG ALEFMPGKQV GLGASCWPKH LIGSMPNFYY YCVNNPSEGA IAKRRGFATL
                                DAVIHFGTHG ALEFMPGKQT GLSASCWPKR LIGSLPNFYY YSVNNPSEGA IAKRRGFATL
                                DALLHFGTHG ALEFMPGKQV GLSQECWPKQ LIGGLPHFYC YCVNNPSEAA IAKRRGFATL
                                DALLHFGTHG ALEFMPGKQV GLSQQCWPKR LIGALPHFYC YCVNNPSEAA IAKRRGFATL
                                DAVLHFGTHG ALEFMPGKQA GLSSLCWPKK LIGTLPNFYC YCVNNPSEGA IAKRRGFATL
                                DAVVHFGTHG ALEFMPGKQA GLSASCWPKR LIGSLPNFYC YSVNNPSEGA IARRRGLATL
                                DAVVHFGTHG ALEFMPGKQV GLSASCWPKR LIGALPNFYC YSVNNPSEGA IARRRGMATL
                                DAVLHFGTHG ALEFMPGKQT GLSSSCWPKK LIGSLPNFYV YCVNNPSEGA IAKRRGYATI
                                DAVLHFGTHG ALEFMPGKQV GLSSSCWPKR LIGSLPNFYC YCVNNPSEGT IAKRRGFATL
                                DAVLHFGTHG ALEFMPGKQT GLSAACWPKL LIGSLPNFYC YCVNNPSEGA IAKRRGFATL
                                DAVLHFGTHG ALEFMPGKQN GLSASCWPTR LLGNLTNFYY YCVNNPSEGT IAKRRSSATL
                                DAVVHFGTHG ALEFMPGKQV GMGASCWPTR LIGELPNFYY YSVNNPSEAA IAKRRSAATL
                                DAVIHLGTHG AMEFMPGKQV GLSARCWPLR LIGPLPNFYV YSVNNPSEAA IAKRRGAATL
                                DAVIHLGTHG AMEFMPGKQV GLSARCWPLR LIGPLPNFYV YSVNNPSEAA IAKRRGAATL
                                DAVVHMGTHG ALEFMPGKQA GLGPKCWPAR LLAGLPNIYY YCVNNPSEGT IARRRGAATL
                                HAVLHFGTHG ALEFMPGKQA GLSAKCWPLR LIGALPNFYY YCVNNPSEGS IARRRGMATL
                                HAVLHFGTHG ALEFMPGKQA GLSARCWPLR LLGGLPNFYY YCVNNPSEGS IARRRGMATL
                                HAVVHFGTHG ALEFMPGKQA GLSAQCWPMR LLGPLPNIYY YSVNNPSEGT IAKRRSAATL
                                HAVLHFGTHG ALEFMPGKQS GLSAQCWPAR LLGPLPNIYY YSVNNPSEGT IAKRRSAATL
                                DALLHFGTHG ALEFMPGHQV GLTDACWPDR LLGPVPNFYL YSVNNPSEAT IAKRRSAATL
                                DALLHFGTHG ALEFMPGHQV GMTESCWPDR LLGPVPNFYL YSVNNPSEAT IAKRRSAATL
                                DAVLHFGTHG SLEFMPGKQV GMSGDCYPDH LIGSTPNIYY YAANNPSEAT IAKRRSYANT
                                DAVLHFGTHG SLEFMPGKQM GMSETCYPDS LIGGLPNLYY YAANNPSEAT IAKRRGYAST
                                DAVLHFGTHG SLEFMPGKQM GMSGDCYPDN LIGCIPNLYY YAANNPSEAT IAKRRSYANT
                                DAVLHFGTHG SLEFMPGKQM GMSGTCYPDN LIGSIPNLYY YAANNPSEAT IAKRRGYAET
                                DAVLHFGTHG SLEFMPGKQM GMSGDCYPDS LIGNIPNIYY YAANNPSEAT IAKRRSYANT
                                DAVLHFGTHG SLEFMPGKQM GMSGDCYPDN LIGNIPNIYY YAANNPSEAT IAKRRSYANT
                                DAVLHFGTHG SLEFMPGKQM GMSGDCYPDN LIGNIPNIYY YAANNPSEAT IAKRRSYANT
                                DAVLHFGTHG SLEFMPGKQM GMSGDCYPDQ LIGTIPNLYY YAANNPSEAT IAKRRSYAET
                                DAVLHFGTHG SLEFMPGKQM GMSGDCYPDQ LIGTIPNLYY YAANNPSEAT IAKRRSYAET
                                DAVLHFGTHG SLEFMPGKQM GMSGECYPDN LIGTIPNLYY YAANNPSEAT IAKRRGYAET
                                DAVLHFGTHG SLEFMPGKQM GMSGDCYPDN LIGMIPNLYY YAANNPSEAT IAKRRSYAET
                                DAVLHFGTHG SLEFMPGKQM GMSGECYPDN LIGTIPNLYY YAANNPSEAT IAKRRGYAET
                                DAVLHFGTHG SLEFMPGKQI GMSGHCYPDN LIGNIPNIYY YAANNPSEAT IAKRRSYAET
                                DAVLHFGTHG SLEFMPGKQM GMSGECYPDN LIGTIPNIYY YAANNPSEAT IAKRRSYAAT
                                DAAIHVGTHG TYEWLPGNPL GNSRDSWSDI FIGDLPNLYV YAANNPSEAS LAKRRGYATI
                                DAVIHFGMHG TVEWLPGSPL GNTAYSWSDI LLGNLPNLYI YAANNPSESI LAKRRGYGVL
                                NAVVHFGMHG TVEWLPGSPL GNTGYSWSDI LLGNLPNLYI YAANNPSESL LAKRRGYGVL
                                DAVVHFGMHG TVEWLPGSPL GNTGYSWSDI LLGNLPNLYI YAANNPSESI LAKRRGYGVL
                                DAVVHFGMHG TVEWLPGSPL GNTGYSWPDI LLGNLPHLYL YAANNPSESI LAKRRGYGVL
                                DAVVHFGMHG TVEWLPGSPL GNTGYSWSDI LLGNLPNLYL YAANNPSESI LAKRRGYGTL
                                DAIVHVGMHG TAEWMPGLQL GLTENCWPDL LLGDAPHLYL YPLNNPAEAA IARRRGYATI
                                DAIVHVGMHG TAEWMPGLPL GLTDGCWPDL LLGDAPHLYL YPLNNPAEAA IARRRGYAAI
                                HAIIHVGMHG TVEWMPGVQL GMTEQCWPDI LLGQVPNFYI YPINNPAEAN IAKRRGYSTI
                                DAIIHLGMHG TAEWMPGVQL GVTDRCWPDV LLGEVPNFYV YPINNPAEAN IAKRRGYSTI
                                DAIIHLGMHG TAEWMPGLQL GLTDRCWPDV LLGEVPNFYV YPINNPAEAN IAKRRGYSTI
                                HAMVHVGMHG SAEWMPGLQT GLTGDCWPDA LLGEVPHFYL YPINNPSEST IAKRRGLATM
                                HALIHVGMHG SVEWMPGLQT GLTGDCWPDA LLGEVPHFYI YPINNPSEAS IAKRRGLATM
                                HALVHVGMHG SVEWMPGLQT GLTGDCWPDA LLGDIPHFYI YPINNPSESS IAKRRGLATM
                                HALVHVGMHG SVEWMPGLQT GLTGECWPDA LLGEVPHFYI YPVNNPSEST IAKRRGLATM
                                HALVHVGMHG SVEWMPGLQT GLTGECWPDA LLGEVPHFYI YPVNNPSEST IAKRRGLATM
                                HAMVHVGMHG SVEWMPGLQT GLTGDCWPDA LLGEVPHLYI YPVNNPSESS IAKRRGLATM
                                HALVHVGMHG SVEWMPGLQT GLTGDCWPDA LLGEVPHFYI YPVNNPSEST IAKRRGLATM
                                HAMVHVGMHG SVEWMPGLQT GLTGDCWPDA LLGEVPHIYI YPVNNPSEST IAKRRGLATM
                                HAMVHIGMHG SAEWMPGLQT GLTGECWPDA LLGEVPHVYI YPVNNPSESS IAKRRGLATM
                                HAMVHVGMHG SAEWMPGLQT GLTGECWPDA LCGEVPHVYI YPINNPSEST IAKRRGLATM
                                HALVHVGMHG TVEWMPGLQL GVTGDCWPDA LLGEVPHFYI YPVNNPSEAN IAKRRGYATM
                                NAMVHVGMHG TVEWMPGLQL GVTGDCWPDA LLGEVPHFYI YPINNPSEAN IAKRRGYATM
                                NAMIHVGMHG TVEWMPGLQL GVTGDCWPDA LLGEVPHFYI YPINNPSEAN IAKRRGYATM
                                NALVHVGMHG TVEWMPGLQL GVTGDCWSDA LLGEVPHFYI YPINNPSEAN IAKRRGYATM
                                HAMMHVGMHG TVEWMPGLQL GVTGDCWSDA LLGEVPHFYI YPINNPSEAN IAKRRGYATM
                                NALVHVGMHG TVEWMPGLQL GVTGDCWSDA LLGEVPHFYI YPINNPSEAN IAKRRGYATM
                                NALVHIGMHG TAEWMPGLQL GVTGDCWSDA LLGEVPHFYI YPINNPSEAN IAKRRGYATM
                                SAMVHIGMHG TAEWMPGLQL GVTGDCWSDA LLGEVPHFYI YPINNPSEAN IAKRRGYATM
                                NALVHVGMHG TVEWMPGLQL GVTGECWSDA LLGEVPHFYI YPVNNPSEAN IAKRRGYATM
                                HAMVHVGMHG TVEWMPGLQL GVTGDCWSDA LLGEVPHLYI YPVNNPSEAN IAKRRGYATM
                                DGIIHVGMHG TAEWMPGLQL GLTQDCWPDA LLGEVPQVYI YPVNNPSEAN IAKRRGYATM
                                DGIIHVGMHG TAEWMPGLQL GLTQDCWPDA LLGEVPQVYI YPVNNPSEAN IAKRRGYATM
                                DAMIHVGMHG SVEWMPGLQL GLTENCWPDA LCGELPHLYI YPVNNPSEAN MAKRRGLATM

                                VSYLAPPLEH AGLYKELRQL RDLIENYHQT PA-------- ------QEIL E--EIGSLAD
                                ISYLTPPLEH AGLYKGLRTL RDLIESWYSN PA-------- ------DDLL E--EIDTLAA
                                VSYMAPPLEH AGLYKGMRQL RELVGAWRSH PS-------- ------AEAL E--EIRKMAG
                                VSYMAPPLEH AGLYKGMRQL RELVSAWRSR PS-------- ------AEAL D--EIRELAT
                                VSYLSPPLEQ AGLYKGLRKL KELLASALKH PD-------- ------GELM L--EIEALAA
                                ISYLAPPLEQ AGLYKDLRKL HDLIAAWRAT PS-------- ------EDLA L--EIRELAA
                                VSYLAPPLEQ AGLYRELRKL GDLVAAWRAA PS-------- ------GELA M--EIRELAR
                                ISYLTPPLEH AGLYKELARL RALIAGTRQT TT-------- ------HETM A--EIRELAS
                                ISYLSPPLEH AGLYKNLRKL KELIAGFRNL PS-------- ------EELL E--EIKELAA
                                LSYLSPPLEH AGLYKDLRKL KDLVAAFRTA FS-------- ------RELL L--EIRELAA
                                VSYMAPPLEQ AGLYKGLRQL KDQIDAYRKQ PS-------- ------AELF K--DICTQAE
                                VSYLVPPLQQ AGLYKGLRAL KDTLDRYRSA PD-------- ------AELL E--DIRTQAE
                                VSYLVPPVQQ AGLYKGLRTL RDAIDQFERH PD-------- ------PALV S--DVRERAA
                                VSYLVPPVQQ AGLYKGLRVL RDTIDQYERQ PD-------- ------PALL A--DLRDRAA
                                VSYLVPPVQQ AGLYKGLRAI KDSIDQYRQR PD-------- ------AGLL E--DIQTQAE
                                ISYLVPPVQQ AGLYKGLRAL KDSIDRYRAQ PD-------- ------PGLL A--DLRTQAE
                                ISYLVPPVQQ AGLYKGLRAL KDSIDRYHAH PD-------- ------PALI E--DLRAQAE
                                VSYMVPPLQQ AGLYKGLRRL KDTLDAYRAR PD-------- ------PGML A--DIRAQAE
                                VSYMVPPLQQ AGLYKGLRRL KDSLDAYRAR PQ-------- ------SGML D--DIRAQAE
                                VSYLTPPAEN AGLYKDLRDL KDLISMWGEN RH-------- --NARGQSIL E--TIIEKVL
                                VSYLTPPAEN AGLYKDLRDL KDLINMWGEN RH-------- --NARGESIL E--TIIEKVL
                                ISYLTPPAEN AGLYKGLKEL KELIASYQGL KD-------- --SGRGASIV N--SIVTTAI
                                ISYLTPPAEN AGLYKGLKEL GELVGSYQQL RE-------- --SGRGIQIV N--AIVETAK
                                ISYLTPPAEN AGLYKGLREL SDLIGSYQSL KD-------- --SGRGVQIV N--TIMDKCR
                                ISYLTPPAEN AGLYKGLKEL SELIGSYQSN KE-------- --SGRAVQIV N--AIIETAR
                                ISYLTPPAEN AGLYKGLEEL SELIGSYQGL KE-------- --GGRAVQIV N--TIVDKAR
                                ISYLTPPAEN AGLYKGLKEL SELIGSYQTL KD-------- --GARGVQIV N--TIMDQAR
                                ISYLTPPAEN AGLYKGLKEL SELIASYQTL KD-------- --GGRGVQIV N--TIMDQAR
                                ISYLTPPAEN AGLYKGLKEL SELIASYQTL KD-------- --SGRGVSIV N--AIIDKCR
                                ISYLTPPAEN AGLYKGLKEL SELIASYQTL KD-------- --SGRGVSIV N--AIIDKCR
                                ISYLTPPAEN AGLYKGLKEL SELIASYQTL KD-------- --SGRGVPIV N--TIMDKCR
                                ISYLTPPAEN AGLYKGLKEL SELIGSYQTL KD-------- --SGRGIPIV N--TIMDKCR
                                ISYLTPPAEN AGLYKGLKEL SDLIASYQTL KD-------- --TGRGIPIV N--TIMDKCR
                                ISYLTPPAEN AGLYKGLQEL NELIASYQTL KD-------- --SGRGVPIV N--TIMDKCR
                                ISYLTPAAEN AGLYKGLQEL NELIGSYQTL KD-------- --SGRGVQIV N--TIIEKSR
                                ISHNVPPYGR AALYGQLEQL KSLIWEFNES MQ------SA GALERRKEIR I--AIEDKLL
                                ISHNVPPYGR AGLYKELMAL RDLIAEYRED PE-------- ----KNYALR D--AICQKIV
                                ISHNVPPYGR AGLYKELISL RDLITEYREN TE-------- ----KNYLLK D--IICQKII
                                ISHNVPPYGR AGLYKELLAL RDLIAEYRED PE-------- ----KNFPLK Q--VICSKIA
                                ISHNVPPYGR AGLYKELVAL RDLIAEYRED PV-------- ----KNAVLR E--AIVKKIS
                                ISHNVPPYGR AGLYKELVNL RELIGEYRED PE-------- ----VNAVLK E--GICKLIL
                                ISHLTPPYAR AGLYRQLAIL RAEMEQYEAR SN-------- -----DYDAH ---TLYERLP
                                ISHLTPPYAR AGLYRQLAMI RAEIEQQTAQ TN-------- ------AADA R--TLYERLP
                                IGHAIPPYGR AGLYKELQAL KDIVEEYRAR RG-------- ---NVDEDMQ A--AITQKID
                                IGHAIPPYGR AGLYRELQAL QDLLTEYRER PA-------- -ALADDDQSP EAVAIMQKIA
                                IGHAIPPYGR AGLYRELQAL QDLLAEYRER PA-------- -SVADDDQSP EAIAIMQKIA
                                ISHVVPPLSR AGLYKELPAL RELLLEVRES SL--SNNSTI STLNDLAGLE E--AIMQKAE
                                VSHVVPPLSR AGLYKELPAL KDLLADYRER NL-------- GESSEAGDVE T--AIMQKAE
                                VSHVVPPLSR AGLYKELPAM KDLLADYRER NL-------- GDANEAGDVE M--AIMQKAE
                                VSHVVPPLAR AGLYKELPAL KELLADYRER NQ-------- AQGEDVEQVQ E--AIMTKAE
                                VSHVVPPLAR AGLYKELPAL KDLLADYRER NQ-------- AQGEDVEQVQ E--AIMTKAE
                                VSHVVPPLSR AGLYKELPAL KDLLVDYREK FA---AITSK GGDVEGMGIE E--AIMQKAE
                                VSHVVPPLAR AGLYKELPAL KELLADYRER FL----GTAH EGSMDGSGVE E--AIMQKAE
                                VSHVVPPLSR AGLYKELPAL KELLVDFRER NFSASASASP SGEVDASGFE E--AIMQKAE
                                VSHVVPPLSR AGLYKELPAL KDLLVDYRER NP-----SGA VAGEDAAGVE E--AIMEKAE
                                VSHVVPPLSR AGLYKELPAL KDLLADYRER NP-----RGA GDGSDAAGIE E--AIMQKAE
                                ISHNIPPLSR AGLYKELPTF KDMLNDYRER GL-------- -EKIVDVETE M--AIIEKAE
                                ISHNIPPLAR AGLYKELPAF KEMLNDYRER GL-------- -EKIVDGETE E--AIIDKAR
                                ISHNIPPLAR AGLYKELPAF KEMLNDYRER GL-------- -EKIVDVETE E--AIIDKAR
                                ISHNIPPLSR AGLYKELPAF KEMLNDYRER GL-------- -EKIVDIETE E--AIIEKAR
                                ISHNIPPLAR AGLYKELPNF KNMLNDYRER GL-------- -QSQADAETE E--VILTKAQ
                                ISHNIPPLAR AGLYKELPAF KEMLNDYRER GL-------- -EKIVDIETE E--VILTKAQ
                                ISHNIPPLAR AGLYKELPAF KEMLNDYRER GL-------- -EKMVDVETE E--VIITKAE
                                ISHNIPPLAR AGLYKELPAF KEMLNDYRER GL-------- -EKIVDVETE E--VILTKAQ
                                ISHNIPPLAR AGLYKELPAF KDMLNDYRER GL-------- -EKIVDIETE E--AIIEKAA
                                ISHNIPPLAR AGLYKELPGF KDLLNDYRER DL-------- -SKVADPEAE E--VIIEKAE
                                ISHAVPPLSR AGLYKELPAL KDMIADYRER GL-------- -DKSDDAEIQ E--AVLEKVA
                                ISHAVPPLSR AGLYKELPAL KDMIADYRER GL-------- -DKSDDAEIQ E--AVLEKVA
                                ISHAIPPLSR SGLYKELPAL KEMLDDYRER GL-------- -DKTADEETQ E--AVLQKVA

                                TLDLNTD--- ---------- --------RE HL-------- ---------P IEQYLTALNR
                                TLELT----- ---------- ----P--RSP EV-------- ---------T VEASLARLNH
                                TLDLD----- ---------- -------HPS DE-------- --------IG DEEYVTWLNN
                                TLDLDRA--- ---------- --D----DAT GD-------- ---------- -EEYVTWLNN
                                ELEIS-T--- ---------- -------KKE EV-------- ---------S SEEYLAGLSS
                                LVDIE-G--- ---------- --GGP----- EE-------- ---------P DESFITRLNA
                                LADIE-A--- ---------- --G-----DE GV-------- ---------E DEAYITRLAS
                                SLELD-T--- ---------- --G-----LQ EL-------- ---------P DETWLARLNS
                                ATEID-G--- ---------- --N-----SE ER-------- ---------P AEEYIAKLNN
                                ALELD-T--- ---------- --A-----LN ES-------- ---------E AEEYVTRLLN
                                KLEINVG--- ---------- --SSPFQTSE NQ-----AEQ NSAAKYDIQD EEAYIAALAH
                                KLGMT-A--- ---------- -------PFT PD-------- ---------A PDTYVGTIGH
                                QLGIPMA--- ---------- --------AS GD-------- ---------D YAD-VAGLAH
                                QLGIPMA--- ---------- --NSG----- ---------- ---------D DQADVAGLAH
                                KLGLSLQ--- ---------- -------ESY TD-------- ---------N PDGFIATLSH
                                ALHLV----- ---------- --------AE GE-------- ---------- GDAYVAALSH
                                ALNLT----- ---------- --------VS GE-------- ---------- GDAYVAALGH
                                QLGIGSE--- ---------- -------SPD AA-------- ---------N DEAYVASLAH
                                QLGIGSE--- ---------- -------LVD IK-------- ---------N DEAYVAALAH
                                ALHLD-K--- ---------- --DVP---IP KE-------- ---------P GQEFIGKLYV
                                ALHLD-K--- ---------- --DVP---LT KE-------- ---------P GQEFIGKLYV
                                QCNLDKDIKE LPTEEE---- --DAK--DFD QD-------- ---------K RDMIVGKVYQ
                                KCNLDED--- VKLPEK---- --DAS--ELE ID-------- ---------E RDLVVGNVYK
                                MVNLDQD--- VALPDK---- --DAA--DLS AE-------- ---------E RDTLVGKVYI
                                ICNLDRD--- VELPEG---- --DTG--ELS NE-------- ---------E RDNLVGKIYI
                                ICNLDKDIPE IATPEGQEAD LFDSS--TMS QD-------- ---------E RDTIVGAVYR
                                ICNLDKD--- IEIPET---- --DAA--QMS QD-------- ---------E RDNMVGIVYR
                                ICNLDKD--- ITFPEQ---- --DAG--TLT QD-------- ---------E RDNIVGLVYR
                                IVNLDKD--- IDLPES---- --DAK--DLS PE-------- ---------D RDNVVGIVYR
                                IVNLDKD--- IDLPET---- --DAK--DLS PE-------- ---------D RDNVVGIVYR
                                MVNLDKD--- IDIPET---- --DAK--DMS AE-------- ---------E RDNIVGIVYR
                                MVNLDQD--- INLPQQ---- --DAK--DMT AE-------- ---------E RDNIVGLVYR
                                MVNLDKD--- INLPEI---- --DAK--DMS AE-------- ---------E RDNIVGMVYR
                                IVNLDQD--- VTLPEK---- --DAQ--ELT AE-------- ---------E RDQVVGDVYR
                                TVNLDQDVNL P--------- --ECDAAELS AE-------- ---------E RDNVVGQVYR
                                TSGLNVD--- ---------- --LGI--DLD KA-------- ---------E TIDFIADVST
                                DTGLD-A--- ---------- --DCK--FEE GEKQGIAFTV ENARLFSKHA LTNYFVKVYE
                                DTGLD-A--- ---------- --DCK--FTE GEKLGIAFNV ENAKLFSKKV INEYFVKIYE
                                DTGLY-A--- ---------- --DCP--LPE LKKMGMEFSY ENANLFGGEV FDRYLRDLYE
                                DTGLD-A--- ---------- --DCP--MPE AKKLGMPLTP ETARMFSAEA FGRYFAKLYE
                                DTGLE-A--- ---------- --DCP--FPE AQHLGIAFSP ETVNLFSVHA FNQYLLTVYE
                                FLSSQFP--- ---------- --DLA--PLP GE-------- ---------A ADAFLRRVRR
                                LLSAHIP--- ---------- --ELT--PLP DE-------- ---------S AITFVQRVRQ
                                LLNLD-V--- ---------- --ELA--RRE GE-------- ---------D FDAFVSRIYA
                                LLNLD-Q--- ---------- --DLV--RQP DE-------- ---------P FSRFASRAYA
                                LLNLD-H--- ---------- --DLV--RQP DE-------- ---------P FSRFASRAYA
                                LLNLT-D--- ---------- --DCP--RLH NE-------- ---------P LSDYASRLYS
                                LLNLT-D--- ---------- --DCP--HRE GE-------- ---------S FRDFVSRLYS
                                LLNLT-D--- ---------- --DCP--KIE GE-------- ---------T FRDFVSRLYS
                                LLNLT-D--- ---------- --DCP--RRP DE-------- ---------P FSDFVSRLYI
                                LLNLT-D--- ---------- --DCP--RRP DE-------- ---------P FSDFVSRLYI
                                LLNLT-D--- ---------- --DCP--LIE GE-------- ---------A FSEFVSRLYS
                                LLNLT-D--- ---------- --DCP--RRE QE-------- ---------G FGDFVSRLYS
                                LLNLT-D--- ---------- --DCP--RRE SE-------- ---------G FTDYVSRLYI
                                LLNLT-D--- ---------- --DCP--RIE GE-------- ---------A FGEFVSRLYI
                                LLNLT-D--- ---------- --DCP--KRE GE-------- ---------P FADFVSRLYI
                                NLNLT-D--- ---------- --DCP--RLE GE-------- ---------P FSDYISRLYI
                                QLNLT-D--- ---------- --DCP--RVE GE-------- ---------A FQEYISRLYT
                                QLNLT-D--- ---------- --DCP--RVE GE-------- ---------A FQEYISRLYT
                                QLNLT-D--- ---------- --DCP--RIE NE-------- ---------P FTNYISRLYT
                                QLNLT-D--- ---------- --DCP--RTE GE-------- ---------D FQDYISRLYT
                                QLNLT-D--- ---------- --DCP--RIE QE-------- ---------S FQDYISRLYT
                                QLNLT-D--- ---------- --DCP--RVE GE-------- ---------S FPDYISRLYT
                                QLNLT-D--- ---------- --DCP--RIE GE-------- ---------S FQDYISRLYT
                                QLNLT-D--- ---------- --DCP--RIE GE-------- ---------P FSDYISRLYT
                                QLNLT-D--- ---------- --DCP--RIE GE-------- ---------N FSDYLSRLYT
                                QLNLS-D--- ---------- --DCP--YKE GE-------- ---------P FQDYVSRLYV
                                QLNLS-D--- ---------- --DCP--YKE GE-------- ---------P FQDYVSRLYV
                                QLNLN-D--- ---------- --DCP--RVQ GE-------- ---------S FSDYLSRLYI

                                DLYKIEERMI PLGLHVIGKN PTPENLVDQL TLLITHPVAA LQN-----MS LPEYICKVRK
                                ELYEVEERMI PLGLHKIGSS PQPEALVDQL ALLGCHPRAE LEN-----RS LPEYICHLQH
                                ELYLIEERMI PLGLHVLGQA PSAESLVDNL ALLVSHSRPE LDN-----RS LPELVCTGLR
                                ELYLIEERMI PLGLHVLGQA PSAESLADNL ALLVSHARPE LDN-----RS LPELICQGLH
                                ELYFIEERMI PLGLHIMGEA PSIESLVDHL ALLVSHSRPE LDN-----RS LPEIICGHKK
                                ELYQIEERMI PLGLHVMGEA PPPDSLCDHL ALIASHARPE LDG-----KS LPEAIAAHLQ
                                ELYLIEERMI PLGLHVMGEA PSPDSLADQL ALIASHPQAS LEG-----KS LPEIIAGKLH
                                ELYLVEERMI PLGLHIMGEA PTPESLVDHL ALLTSHSRPE LDN-----RT LPELICKHRH
                                ELYMIEERMI PLGLHIMGQA PTPESVSDHL ALLAAHRRPE LDG-----KS LPELLCHHLG
                                ELYTIEERMI PLGLHIMGEA QSPGSLIEHL ALLSAHSRPE LDG-----IS LNELICRHLH
                                DLIRIEERMI PMGLHVLGKP ATTDELTDIL SLVASFNQPD EKL-----PP LPELLTQQKG
                                ELLQIEERMI PAGLHVLGKS PAPSELVDFL ALTASFRPAN RKSQ----AT FPAIVAASIG
                                ELLRIEQRMI PLGLHVLGQP PAPAELADFL LLYASLQPD- --------GG LPALIARGMG
                                ELLRIEQRMI PLGLHVLGQP PAPAELADFL WLYASLQPG- --------GG LPTLIAQGMR
                                ELLQVEQRLI PIGLHVLGRA PSTQELVDIL SLIATFQRPT PGA-----PT LPEAVAAGLG
                                ELLQVEERMI PVGLHVLGEP PQTGEQIDTL NLIATFARVP GGPNQAPLEP LPVLVGRALG
                                ELLQIEQRMI PVGLHVLGQP PAADEQIDVL SLIATFTRVP RGHNQPPLEP LPQIVANALG
                                ELIQIEQRMI PVGLHVLDKD PDPAELADVL ALVAAFARPP GVE-----HP LTHLVAAALG
                                ELLQIEQRMI PVGLHVLDKE PNPAELTDVL ALVAAFACPS GVE-----QP LTHLVAAAMG
                                YLTDLENRLI PTGLHILGEA PHAQTLGDYL MAISYFDRPE LGV-----QS LAGLVSTALG
                                YLTDLENRLI PTGLHILGEA PHAQTLGDYL SAISYFDRPE KGI-----RS LAGLASEAMG
                                KLMEIESRLL PCGLHVVGCP PSAEEAVATL VNIAGIDRED EEI-----LA LPQLLAQSVG
                                QLMEIESRLL PCGLHTIGKP ATAEEAIATL VSIASIERED DGI-----RS LPGLLAESKG
                                KLMEIESRLL PCGLHVIGKP PTTEEAVATL VNIASLDRAE DGI-----KS LPRLIAESLG
                                KLMEIESRLL PCGLHVVGKP PTAEEAIATL VNIASLDREE DGM-----KS LQRLIAESIG
                                KLMEIESRLL PCGLHVIGKP PTAEEAIATL VNIGSLDREE DGI-----WS LPTIIARSIG
                                KLMEIESRLL PCGLHVIGKP PTAEEAIATL VNIASLDREE EGI-----WS LPTIIAKSIG
                                KLMEIESRLL PCGLHVIGKP PTAEEAIATL VNIASLDREE EGI-----TG LPSIIAKSLG
                                KLMEIESRLL PCGLHVIGKP PTAQEAVATL ANIASLDRTE EEI-----LS LPRIIAQSLG
                                KLMEIESRLL PCGLHVIGKP PTAQEAVATL VNIASLDRTE EEI-----LS LPRIIAQSLG
                                RLMEIESRLL PCGLHVIGKP PTAEEAIATL VNIAGLDREE EEI-----LS VQRIIANSLN
                                KLMEIESRLL PCGLHVIGKP PSAEEAIATL VNIAGLDRAE EEI-----QS LPRIIANSVG
                                KLMEIESRLL PCGLHVIGKP PSAEEAIATL VNIAELDRPE EEI-----QS LPRIIANSVG
                                RLMEIESRLL PCGLHVIGKP PTAEEAIATL VNIASLDREE EGI-----TG LPRIIANSLN
                                RLMEIESRLL PCGLHVIGKP PTAEEAIATL VNIASLDREE EGL-----LS LPHIIADSIN
                                YLKTLESRLF SSGLHVLGRA PDPGEAVGFV EALLGNDP-- --------EL IPEGEATALA
                                YLQVVEQRLF SSGLHTLGEV PNEEELTSYL EAYFG----- --------DK LPE-------
                                YLQVVEQRLF SSGLHVLGNA PNDEKLKSYL EAYFG----- --------DD LS--------
                                YLQVLENRLF SSGLHVLGRA PNSEQLASYL NAYFD----- --------NR LPDTVLDAIA
                                YLQVLENRLF SSGLHVLGEP PTAEALEGYL GAYFG----- --------ER LPEKLVTAIA
                                YLQVLENRLF SSGLHVLGQK PHPEQLETYL EAYFG----- --------DK LPAAALRALC
                                YLDDVEQRLI LDGLHIFGKA PAPDRAAALI EAALDVSREG R-------LG LASAL-RGVG
                                HLEEIEQRLI LDGLHIFGAA PAPERAAALI EAALDVPREG R-------LG LSGAL-QSVG
                                YLRELETTLI TGSLHILGSA PPVEEQLTLV TEALKIPREG N-------AG LGDYMLLAVG
                                YLRDLATTMI TDRLHVLGSA PPPEEQLTLI VETLKVPRGE L-------PG LADLLLSARQ
                                YLRDLAATMI TDRLHVLGSA PPPEEQLTLI VETLKVPRGE L-------PG LADLFLTARH
                                YLSELENRLI SNSLHLFGEA APLESQLVTV TETLKNREEN G-------LC LPSLVLELRG
                                YIQELETRLI SNSLHVFGEA SPQDSQLITV TETLKNRSDN G-------IG IPALFMKYSG
                                YVLELENRLI SNSLHVFGES SPLDSQLVTV TETLKNRGQN G-------TS LPGMFMSCSG
                                YIVELENRLI SNSLHVFGEA GPLESQIITI TETIKNRGEN G-------RS LPYIFIDTSG
                                YIVELENRLI SNSLHVFGEA GPLESQIITI TETIKNRGEN G-------RS LPYIFIDTSG
                                YIVELENRLI SNCLHVFGEA SPLESQIITI TETLKNRGEN G-------RS LPYILLDASG
                                YVAELENRLI SNSLHVFGEA SPLESQIITI TETLKNRGED G-------RT LPTILMKSSG
                                YISELENRLI SNSLHVFGEA SPLEAQIITV TETLKNRDEE A-------KT LPTLLMSASG
                                YMSELENRLI SNSLHVFGEA SPVDSQIVTI TETLKNRTEG G-------RT LPSMLMEASG
                                YMSELENRLI SNSLHVFGEA SPLESQVTTI TETLKNRGEN G-------RT LPTILLASSG
                                YLLELETKLI SNALHVFGET PELATQVTTI SEYLKVRGNE --------RS LPSVIMQAIG
                                YMMELEGRLI SNSLHVFGAT PQLETQVTTI TEYLKVRGNE --------RS LPSIILSAIG
                                YMMELEGRLI SNSLHVFGAT PQLETQVTTI TEYLKVRGNE --------KS LPSIILQAIG
                                YMMELESRLI SNSLHVFGQT PLPETQVTTI MEYLKVRGNE --------KS LPSIIMHAIG
                                YMMELEGRLI SNSLHVFGET PKADTQLTTV TEYLKVRGNE --------KS LPSIILYAIG
                                YMMELEGRLI SNSLHVFGET PKLETQVTTI TEYLKVRGNE --------KS LPSIIMQATG
                                YMMELEGRLI SNSLHVFGET PKLETQVTTI TEYLKVRGNE --------KS LPSIIMQAIG
                                YMMELEGRLI SNSLHVFGET PKLETQVTTI TEYLKVRGNE --------KS LPSIIMQAIG
                                YLMELEGRLI SNALHIFGET PELESQVTTI TEYLKVRGNE --------RS LPSIILQAIG
                                YLMELEGKLI SNALHIFGET PPFENQLTTI TEYLKVRGNE --------AS LPSVILQTIG
                                YLMDLENRLI SSEMHVFGKS TPVEEQVTTI TEMLKLRGEN --------LS LPSIILSTYP
                                YLMDLENRLI SSEMHVFGKS TPVEEQVTTI TEMLKLRGEN --------LS LPSIILSTYP
                                YLRELENRLI SNSLHVFGKA APIESQIVTV TETLKVRGNG --------NA LPSIFLKTMP

                                RD------YS QIVNQNTNGS EKE-REWRDL LHISRETVRH FIGTLPGAE- ----------
                                ID------YD ELNRQRSTSH SAA-DKWQEL ISITREALRQ FIGTIPPQE- ----------
                                LD------YD RLIEHHEEEM LLR-ESWQKV TSICHEAVKR FVGKLPET-- ----------
                                LD------YD ALAERHEEAM ELR-ESWQKV TAICHEAVKR FIGKLPAS-- ----------
                                LD------YA RLTDTLDSDR TAL-QTWQEI LALTREAVRI FTGHLSSSG- ----------
                                KN------FR DLEQEMLHDR AAQ-EAWHEI TAISHEAVRR FTGRLHEQSN SRSAQSNSRS
                                LD------YQ ALEEQKNTES KAQ-QEWQEL HAISREAVRR FTGRITRET- ----------
                                LD------YH LLIERIKDDR DAQ-REWQEL LAITREAIKL FTRHLPDGQ- ----------
                                YD------YE ELLDTLGSDR KAQ-ERWQRV SAINREAVKR FTGHF-DPE- ----------
                                YD------FH QLQDMMGSER DAQ-VKWQKV SAIAREAVRL FIGHL-DPE- ----------
                                WN------YD ALRKGVKTDK LSQ-QRWQDI ERVSREAIRQ FVTIGNEPH- ----------
                                YD------YA ALRERIASDT NAQ-EQWRQV ETICKEAIRQ FV-------- ----------
                                ID------YA DLCTRLHSDL AAQSQLR-LI EERGRAAM-- LA-------- ----------
                                ID------YQ QLCARLSSDL AAQ-QQMRAI EARGRAAMLA Y--------- ----------
                                YR------YA DLSTGLSRDP VLQ-DRYRQV ENLGRAAVQR LL-------- ----------
                                LD------YA ALTGRLRHDP AAQ-QQYRHI EEICRAAITA LVEH------ ----------
                                YD------YA SLSGRLRNDP TAQ-AQYRHI EEICRAAVTA LVQ------- ----------
                                RD------YG RLQAALRHDP CAQ-ETFQQI DTIVRDAVRA LVDEYRSRE- ----------
                                YD------YG RLQAALGHDP QAQ-EVFQQI DALVRDAMRA LVDEYRNRA- ----------
                                SS------FA EIERRSESGD QTAIEQLELV RETVHLGIQR MISEFLEKD- ----------
                                IP------FS ELERRAELGE QAAIEKLEVV RQAVQHGVQR MIAEFLQKD- ----------
                                DD------IE RIYRANDEGK LAEVQLLQDI TEASRAMIRT FVSR--ASD- ----------
                                KT------IE EVYEGNNKGK LEDVELNKLI TETSREAVGS MVRS--LTG- ----------
                                RD------ID DIYQQSDRGV LADVELLRQI NEATRAAVSA LVQA--QAD- ----------
                                RD------IG DIYGNSDRGV LADVQLLYDI NQGVRAAVAA LVHE--QID- ----------
                                RN------ME EIYRNADKGV LADVELLQHI TEATRAAVRA LVEE--QVN- ----------
                                RN------ME EIYRNSDQGI LEDVNLLQDI TEATRAAVRA LVME--QVN- ----------
                                RS------IE DVYRNSDKGI LEDVELLQAI TEACRAAVRA LVME--QVN- ----------
                                RD------IE EIYQNSDRGI LSDVQLLQDI TMATRDAVGS LVQA--QTD- ----------
                                RD------LE EIYQNSDRGI LSDVQLLQDI TMATRAAVGS LVQA--QTD- ----------
                                RD------IE EIYRNSDKGV LEDVQVLQDI TMATRAAVAA LVEA--QID- ----------
                                RD------ID EIYHNSDRGV LEDVQLLQDI TLASRAAVSA LVQA--QTD- ----------
                                RD------ID EIYKNSDKGV LEDVQLLQDI TMATRTAVSA LVKE--QTD- ----------
                                RD------IE ELYQNNNKGI LADVELLQNI TEGTRAAVAA LVHQ--QTD- ----------
                                RN------LE EIYRNNDNGI LADVELLQNI TEASRAAIAA LVQE--KTD- ----------
                                QS-------- IVASVMDRAE FDAMRDWPDL SASA------ ---------- ----------
                                ---------- ---------- ----KAREAI VTGEKETLEI F--------- ----------
                                ---------- ---------- ---VELIELI IAHKDAEAQR IV-------- ----------
                                SG-------- ---------- ----GDRLQA EQLCADALRR EPD------- ----------
                                EG-------- --------CD RAELERRFTL N--------- ---------- ----------
                                YQ-------- ---------- --PDQLQPWL GDQGASLKRR L--------- ----------
                                VP-------- ---------- ------ETQI AQARADFVRR FI-------- ----------
                                IP-------- ---------- ------EERV AQARADFVRR FV-------- ----------
                                AEQRAYENYA ALLASARTGA ASALALRDTV EAACTEFVQR TV-------- ----------
                                PG----LRYN ELLAQARQGD ATALALREEI ETRCTELVQQ TV-------- ----------
                                AT----VRYG ELLSRARQGD AEALALRDEI EERCTDFVHQ TV-------- ----------
                                ATEAG-VNYN EISSLARKGD ETAIRLREQA EEACRQLIEQ VL-------- ----------
                                RNGHY-SSYE ELARRSRNGE DEAVTLREWV EDSCRTFFEK VL-------- ----------
                                SNGHF-ADYE ELAKRSRSGE SEAVELRETV DQSCKDFIQQ VL-------- ----------
                                KNGHY-GSYE EISSLSRKGD EAAIKLREWA ENACREFVKQ TM-------- ----------
                                RNGHY-GSYE EISSLSRKGD EAAIQLREWA ENACREFVKQ TM-------- ----------
                                KNGHV-GSYE ELAVKSRKGD EASIRLREWA EHACRDYVQQ VL-------- ----------
                                KNGHY-GSYE EVSLRSRQGD EEAIIMREWI EQACRDFVQQ VF-------- ----------
                                KNGHF-SSYA ELTSRSRKGD EEAIRLREWV DTACRDFVQQ VL-------- ----------
                                RNGKF-GSYE ELAAMARKGD EEAIGLREWV EQAAKDFVEL SL-------- ----------
                                KNGHF-TGYE ELAARSRQGD EEAIRLREWV EQACRQFVEE VL-------- ----------
                                DSETW-GDYA ALATKARKGD PKALKVREKV DDITRDFIEQ TI-------- ----------
                                ENGTY-SDYA TLATRARKGE AAAMKVRETV DGHTRDFIAE TI-------- ----------
                                ENGTY-GDYA TLATRARKGE SAAMQVRERV DGHTRDFISG TI-------- ----------
                                ESSVY-GDYA ALATRARKGE EAAMKVREKI DDLTRDFINQ TV-------- ----------
                                EGEKW-GDYA TLATHARQGE SEAMRVREIV DEHTRTFIDE TI-------- ----------
                                EDQTY-GDYA SLATRARKGE PLALKAREAV DEHTREFISE TI-------- ----------
                                EDNTY-GDYA TLATRARKGE PQALKTRETV DEHTRAFIEK SI-------- ----------
                                EDKLF-GDYA SLATRARKGE PQAMKAREQV DDHTREFIQQ TI-------- ----------
                                EAPTW-GDYS ALATRARKGE AAAMKVREKV DEHTRDFIEQ TI-------- ----------
                                ESATY-GDYA SLATRARKGD PKALAVRERV DEHTKDFIEQ TI-------- ----------
                                EGKKY-SGYA ELASLARKGD KNAIALREKI DQACKEFVEQ CI-------- ----------
                                EGKKY-SGYA ELASLARKGD KNAIALREKI DQACKEFVEQ CI-------- ----------
                                EGMMYQNSYS VLAAHSRQGE QKAIELREKI DDACKNFVQK AI-------- ----------

                                ----ETQYDI --------RS ILE--A-SFK VRISAAEHYL HRTA--SIRP G-HFSGLWEL
                                ----SAATPL --------RT MLE--A-SYP IRRSNAERYL HQKA--GVKA S-TMTRFWDF
                                ---LPEGVST --------AA FLE--G-TLP VRMNEANTWL QKSA--AIKP R-QLDRLWHF
                                ---MPNGVSI --------TT MLD--G-TLA VRMDEASAYL HKSA--GLKP R-QLDKLWHF
                                ---IKGNPGI --------RQ LLE--N-SLP VRISEADSYL HSKA--GVKS G-ELQKLWTF
                                AQSNSHSVSM --------KQ RLE--G-SLP VRIAEADGYL QEKA--GMKP Q-ELQRLWHF
                                --GRERNIPV --------RD LLE--G-SMA VRAAEADAYL LEKA--GLKS G-ELQGLWSF
                                ---TTDHLPV --------RA MLE--G-TFT VRMAEADSYL HRQA--GIKI G-ELQKLWHF
                                ---KSPGLAI --------AT LLE--G-SLV VRMAAANDYL HREA--GTKA T-ELHRLWHF
                                ---NHPDLPI --------AR LLE--G-SLA VRITDADNYL RRET--GIKP A-ELHRLWHF
                                RTTSGKNISQ --------AE FLR--A-TFP MRRAAAEEFL EKES--GLKP G-TLEKLWQF
                                ---------- ---------- -----HSAPG DRHHRADLYL RETA--GVAP G-SLNEMWAF
                                ---------- ---------- -------YAE APDAETGARA ASTALADLVP ATALRPLWPK
                                ---------- ---------- -------AEA PNAEAGAHAA AAHLADLVPA A-ALKPLWPK
                                ---------- ---------- ---------D AGPQAADTFL QTEA--RVAP G-TLSATWQQ
                                ---------- ---------- -----G-DGR AADEALKRYV ------NLNP H-LLAPLWNY
                                ---------- ---------- -----FGTGH AADEALARYV H------LPS G-HLTPLWNY
                                ---------- ---------- -----S-SAS PPVATFERLL QQRA--HLPT D-ALRRFRAY
                                ---------- ---------- -----F-SSP VPGVTFEQTL LQRA--SVSV G-VLRRFRIY
                                ---ERGGFRF -------LRT KSE--V-IAA KSMQEQLKAK VYQGF-ELDT A-SASKSFLY
                                ---ERGRFSF -------LRG KAE--T-LAA KAMQEFLLDR VQTGL-EVDI A-TAARTFVY
                                ---PSGRLAA NA------LG ALGNMF-GGA AVAVPWGESL KSTKFKDIDV V-ATRKLFDY
                                ---RDGRVNM KKNIWTLIVE FLR--G-IGF SIPSPWQASA KKAGFENVNA A-ALDKVFDY
                                ---ADGRVSR --------VS KLN--F-FNM GRKEPWIESL HGAGYTQVDA A-ALKPLMEY
                                ---AEGRVSM --------VS RLN--F-LNI GRKEPWIKAL HDAGYPKVDG E-AIKPLMEY
                                ---AEGRVSF --------VS KLN--F-FNM GKKEPWVAQL HEFGYTNVDE K-AIKPLFEY
                                ---AEGRVSL --------VS KLN--F-FNM GKKAPWVEAL HEAGYKNVDQ E-LLKPLFDY
                                ---AEGRVSL --------VS KLN--F-FNM GKKEPWVEAL HEAGYKNVDQ D-LLKPLFAY
                                ---AEGRVSL --------VS KLN--F-FNM GKKEPWVESL HNLGYTKVDV S-ALKPLFEY
                                ---AEGRVSL --------VS KLN--F-FNM GKKEPWVESL YNSGYTKVDV S-ALKPLFEY
                                ---AEGRVSL --------VS KLN--L-FNM GKKEPWVEAL HQAGYTEVDQ E-ALKPLFEY
                                ---AEGRVSL --------VS KLN--F-FNM GKKEPWVEAL HQAGYAKVDP N-ALKPLFEY
                                ---AEGRVSF --------VS KLN--F-FNM GKKEPWVEAL HQAGYTKVDP A-ALKPLFEY
                                ---AEGRVSM --------VG KLN--F-FNM RKKAPWIEAL EGAGFPDVDE E-AIKPLFEY
                                ---AEGRVSK --------VS KLN--F-FNM GKKEPWIEAL HQFGYTKVDT E-ALKPLFEY
                                ---------- ---------- -----F---- ---------- ---------- --KDLELVTS
                                ---------- ---------- -----Y-SQN ---------- ---------- --GYSETIKE
                                ---------- ---------- ---------- ---------- -------ETQ H-IASNQLEE
                                ---------- ---------- -------GEA NPN------- ---------- --RFAQHLDE
                                ---------- ---------- ---------- ---------- ---------- --GSAPAVTE
                                ---------- ---------- -----GEVDA EPAIV----- ---------- --ALTAIIQE
                                ---------- ---------- -----IERQT LHLDEWLSTF GRPADVGVLF D--PQFYIDY
                                ---------- ---------- -----IGRQT VQLTDWLQEF GRPRDIGVLF D-P-QFYIGH
                                ---------- ---------- -----F-KGE KIEHAYPKLH EHHA------ --PLHSLVHH
                                ---------- ---------- -----F-GQM TPERAAQTF- ------GLPV A-EVTGLVQH
                                ---------- ---------- -----F-GHL SPEQAAQQF- ------GLPA GNEVQGLIQH
                                ---------- ---------- -----F-ERK PLAATFAALC GGIAPSAEVQ A-FLEQLMRE
                                ---------- ---------- -----F-ERQ QPGAVFASIT GGEALPEEYS G-MVNTIIGE
                                ---------- ---------- -----F-ERK SPQEVFKDIT NGQELPGEHL A-MVDGLISE
                                ---------- ---------- -----F-DRK NPLQAFELVT GGSRMPEEDK P-FIQRIIQE
                                ---------- ---------- -----F-DRK NPMQVFESVT GGGRMPEEDK P-FIQRIIQE
                                ---------- ---------- -----F-DKK SSSDVFSSIT GGGRIQPGDV P-FLESLRDE
                                ---------- ---------- -----F-DRK NAAGAFASIT GGTQLPAEYA P-FIDQLTMD
                                ---------- ---------- -----F-DRK NAAGAFSSIT GGSRIPADYI P-FVEQLMRE
                                ---------- ---------- -----L-ERK HPATAFSTVT GGAKISAEDQ P-VVMKLINE
                                ---------- ---------- -----F-QHK SASGVFTAIT GGSRPAAEDQ P-FIEQLMGE
                                ---------- ---------- -----F-GNA NAGNVFSVLT GGAKANEEMA A-AINTALQE
                                ---------- ---------- -----F-KNG NPATVFNTLT GGAKVTKEMA E-AMNESLKE
                                ---------- ---------- -----F-ERG NPASVFSTLT GGAQVSKEMA E-AINESLKE
                                ---------- ---------- -----F-EKS NPTAVFNVLT GGAKVSQELA E-SINESLKE
                                ---------- ---------- -----F-GRS NPSTVFNTIT GGSRVSQEMA E-ALNSALQD
                                ---------- ---------- -----F-GRS NPTTVFNKMT GGAKVSPDMV E-AINSSLQD
                                ---------- ---------- -----F-GQT NPATVFSTMT GGGKATKEMA E-AINSALQD
                                ---------- ---------- -----F-GKS NPATVFNVLT GGAKISQEMG E-AINTALQE
                                ---------- ---------- -----FTDNA NPSAVFKVLT GEAKINEEMA E-SLNTSLKE
                                ---------- ---------- -----FTNNG NPAAVFKVLT GEAKITAEIA E-SVNTSLRE
                                ---------- ---------- -----F-ANN DPRSVFGKLT SGASISEEMA K-SLNEGLRA
                                ---------- ---------- -----F-ANN DPRSVFGKLT SGASISEEMA K-SLNEGLRA
                                ---------- ---------- -----F-EHT HPKEIFGQLT QNAPVTEEMA G-ALDSALRE

                                LQHILIAMIS NR-EIPGMLD ALGGRYIEPS PGNDLLRN-H NIVPTGRNMH SLDPFSIPSL
                                MQRVLLGCTE NR-EIQAMLE ALDGRYIEPS PGNDLVRN-P DIVPTGRNIH SLDPFSIPSS
                                LNGILAAMLE NR-EIEAITQ ALAGAYIPPS PGNDLVRN-P AIVPTGRNIH SLDPYSIPTP
                                LNGLLAAMLE NR-EIEAVTR ALDGAYIPPS PGNDLVRN-P AIVPTGRNIH SLDPYSIPTP
                                LNVVLGNIAE NN-EIHAVLQ ALDGTYIPPS PGNDLVRN-P DIVPTGRNMH SLDPYSIPSA
                                LQRIMVNLAD NP-ELQAVLN ALEGHYTPPS PGNDLVRN-P EIVPTGRNIH SLDPYAMPSP
                                LQDIILNLAI NT-ELESLLR ALDGRYVLPS PGNDLVRD-P GVVPTGRNIH SLDPYAMPSM
                                LQRILVNLAE NR-EIHAVLH ALEGKYTPPS PGNDLVRN-P DTVPTGRNIH SLDPYSIPTH
                                LNTVLVNLAE NH-ELQAVLH ALEGKYTPPS PGNDLVRN-P DIVPTGRNIH ALDPYSIPSS
                                LNTVLIHLAD NR-ELKAVLH ALEGKFTPPS PGNDLVRN-P EIVPTGRNIH SLDPYTIPSS
                                LNELIINIID EQ-ELEGLLR ALDGRYISPS PGNDVVRN-P AVVPTGRNIH GLDPFRMPSA
                                LGDLLAKLLA PQ-EVQGLLH GLRGGFIQPS PSNDVVRD-P GVLPTGRNVY SLDPYRVPST
                                LAELRTGLLT NH-ELRNLLH GLRGGFIPPS PSNDAVRN-P AVLPTGRNLF ALDPYRVPTP
                                LAELRAGLLA NN-ELRNLLH GLRGGFIPPS PSNDAVRN-P AVLPTGRNLF ALDPYRVPTP
                                LGDLRSKLEQ DH-ETPGLLN ALAGGYIPPS SGNDVVRN-P SVVPTGRNLH GLDPYRIPSS
                                LLDIQRRMTT ER-EVSSLLR ALNGGYVLPS AGNDVVRN-P TVVPTGRNIH AFDPFHIPTQ
                                LLDIQCRMTT ER-ELSSLLR ALNGGYVLPS AGNDVVRN-P SVVPTGRNIY AFDPFHVPSP
                                LEALLDRMVH DH-ELCNLLH ALDGGYIPPS PGNDVVRN-P AAVPTGRNIH GLDPYRVPTP
                                LEELLDRMMH DH-ELRNLLH ALDGGYIPPS PGNDVVRN-P AVVPTGRNIH GLDPYRVPTA
                                LQNVLKDIIT AE-EMNGICK VLSGHYAIPG PGGDPVRN-P KTLPTGHNIH ALDPQAIPTS
                                LQDVLKDIVL AE-EVDGLIK ALDGEYIKPG PGGDPVRN-P KTLPTGHNIH ALDPQAIPTS
                                LRFCLEQIVK DN-ELGALVE ALDGQYVLPG PGGDPIRN-P KVLPTGKNIH ALDPQAIPTS
                                LRFCLEQICA DK-EMESLLK ALDGDYVIPG PGGDPIRN-P GVLPSGKNIH ALDPQSIPTV
                                LEFCLQQIVA DN-ELGALLQ ALEGEYILPG PGGDPIRN-P EVLPTGKNIH ALDPQAIPTA
                                LEFCLEQICA DN-ELGALLQ ALEGEYLLPG PGGDPIRN-P DVLPTGKNIH ALDPQSIPTT
                                LEFCLEQVCA DN-ELGGLLK ALEGEYVLPG PGGDPIRN-P NVLPTGKNIH ALDPQKIPTL
                                LEFCLEQVCA DK-ELGGLLK ALEGEYVLPG PGGDPIRN-P NVLPTGKNIH ALDPQSIPTL
                                LEFCLEQVCA DK-ELGGLLK ALEGEYVLPG PGGDPIRN-P NVLPTGKNIH ALDPQSIPTL
                                LEFCLKQVCA DN-ELGGLLQ GLEGEYILPG PGGDPIRN-P DVLPTGKNIH ALDPQSIPTT
                                LEFCLKQVCA DN-ELGGLLQ GLEGEYILPG PGGDPIRN-P DVLPTGKNIH ALDPQAIPTT
                                LEFCLKQVCA DN-ELGALLK GLEGEYVLPG PGGDPIRN-P DVLPTGKNIH ALDPQAIPTQ
                                LEFCLQQVCA DN-ELGALLR GLEGEYILPG PGGDPIRN-P DVLPTGKNIH ALDPQAIPTM
                                LEFCLQQVCA DN-ELGGLLQ GLEGEYILPG PGGDPIRN-P DVLPTGKNIH ALDPQAIPTT
                                LEFCLEQVCA DN-ELGSLLR AFEGEYILPG PGGDPIRN-P DVLPTGKNMH ALDPQSIPTA
                                LEFCLQQVCA DN-ELGALLR ALEGEYILPG PGGDPIRN-P GVLPTGKNMH ALDPQSIPTA
                                AREVVEKLME TEKELDNMIR GLNGEFIEAL PGGDVLRDGA GVLPTGSNIH ALDPYRLPSQ
                                AQNIRDLLFQ TTEELTNLLR GLNGEYVPPA PGGDLLRDGI GVLPTGRNIH ALDPYRMPSS
                                AQKIRDLLEQ NRDELTNLLR GLNGEYIPPA PGGDLLRDGS GVLPTGRNIH ALDPYRMPSP
                                AFEIRDRLSQ TTDELANLLR GLNGEYIPPA PGGDLLRDGP GVLPTGRNVH ALDPYRMPSP
                                GLQIRDLLAQ NTDELTNLLR GLNGEYIPPA PGGDLLRDGP GVLPTGRNIH ALDPYRMPSP
                                AESIRDLLHQ TPDEISNLLR GLNGEYIPPA PGGDLLRDGP GVLPTGRNIH ALDPYRMPSP
                                GRAMLDGLLQ APGELDALIH ALDGGYVHPA PGADPVRAGV AALPSGRNIH SIDPWRLPSD
                                GRAILDGLAQ APGELDALVH ALDGGYIRPA PGADPVRAGA AALPSGRNIH SIDPWRLPSD
                                GQAMIAALKD NTQELDFLLH GLEGRYIPAA PGGDLIRDGL AVLPTGRNIH SLDPFRVPTD
                                GRALLAALRD NTQELDFLMH GLAGRYIPAA PGGDIIRDGV TVLPTGRNIH SLDPFRVPTD
                                GRALLAALRD NTQELDYLVR GLAGRYIPAA PGGDIIRDGV TVLPTGRNIH SLDPFRVPTD
                                GAQLLAALRD NRGEMEALLH ALDGGYLPSG PGGDLVRDGV NVLPSGRNIH SIDPWRIPST
                                GARMLQALRD NTGEMDALTT VLEGRYIPSG PGGDLVRDGI NVLPSGRNIH SIDPWRIPSE
                                GAHILQALGD NRGEMDALVR VLEGRYIPSG PGGDLVRDGV NVLPSGRNIH SIDPWRIPSE
                                GAMMIQALSD NSSEMNSLVK VLEGGYISSG PGGDLVRDGM NVLPSGRNIH SIDPWRIPSE
                                GAMMIQALSD NSSEMNSLVK VLDGGYIPSG PGGDLVRDGM NVLPSGRNIH SIDPWRIPSE
                                GTRILFALRD NNSEMDSLLK VLSGGYIPSG PGGDLVRDGM NVLPSGRNIH SIDPWRIPSE
                                GGKLLYALRD NTGEMSALLR VLDGRYIASG PGGDLVRDGV SVLPSGRNIH SIDPWRIPSE
                                GSMLLVALRD NTGELDSLMK VLNGRYISSG PGGDLVRDGI NVLPSGRNIH SIDPWRIPSV
                                GGQLLKALRD NTGEMESFIK VLEGRYIPSG PGGDLVRDGI NVLPSGRNIH SIDPWRIPSE
                                GAQLLHALRD NTGEMESLMK VLNGRYIASG PGGDLVRDGI NVLPSGRNIH AIDPWRIPSE
                                GAALKQGLQD NSHEMESFVR ALNGEYLPSG PGGDLVRDGA SVLPTGRNIH AIDPWRIPSE
                                GIAMKNALED NDNEMKSFLH ALSGGYIPSG PGGDLVRDGA GILPTGRNIH AIDPWRIPSE
                                GLAMKTALED NSGEMRSFVH ALSGGYLPSG PGGDLVRDGA GILPTGRNIH AIDPWRIPSE
                                GIAMKLALQD NSNEMNSFVR ALRGEYLPSG PGGDLVRDGA GILPTGRNIH AIDPWRIPSE
                                GLALKRALED NSNEMKGLLR ALCGEYIPSG AGGDLVRDGA GILPTGRNIH AIDPWRIPSE
                                GLALKRALED NRNEMKGLLR ALAGEYIPSG SGGDLVRDGA GILPTGRNIH AIDPWRIPSE
                                GVALKRALED NRNEMKGFLR ALCGEYIPSG SGGDLVRDGA GILPTGRNIH AIDPWRIPSE
                                GVALKRALED NSNEMKGFLR ALCGQYIPSG SGGDLVRDGA GILPTGRNIH AIDPWRIPSE
                                GFALKQALQD NSGEMTALLR SLKGEYIPSG PGGDIIRDGA SVLPTGRNMH AIDPWRIPSE
                                GAALKHALED NGNEMSALLS GLRGEYIPSG PGGDIVRDGA SILPTGRNMH AIDPWRIPSE
                                GRETVEGMKD NSGEMDALVR VLNGRYLPAG PGGDLIRDGA NILPTGRNIH SIDPWRIPSE
                                GRETVEGMKD NSGEMDALVR VLNGRYLPAG PGGDLIRDGA NILPTGRNIH SIDPWRIPSE
                                GRQIVKALED NSGEMNAIVH VLNGGYLPAG PGGDIIRDGA NVLPTGRNIH AIDPWRIPSE

                                PAQKRGKQSA EELLYLYREE S--GCLPESI AIVLWGTDNL KSDGEGIAQA LALIGARPKT
                                HAQKRGKLSA EALLAEYRAE N--GALPESI AIVLWGTDNL KSDGEGVAQA LALVGAATVT
                                FATKAGERSA EELLEQYRRE T--GELPESI ALILWGTDNL KSDGEGVAQA LALLGARTKT
                                FATKAGERSA EELLEQYRRE S--GELPESI ALILWGTDNL KSDGEGVAQA LALLGARTKT
                                FAREAGRRSA EELLEQYRQK H--GALPESI ALILWGTDNL KSDGEGIAQA LALMGAQAMT
                                AAVTAGKRSA EALLEAYRKE H--GDFPRSI ALVLWGTDNL KSEGEGVAQA LALLGARTKT
                                QAARAGRQSA EELLRQYRLE H--GAYPQSI ALVLWGTDNL KSGGEGVAQA LTLLGARTKT
                                FAQQTGERSA EELLQVYRDE N--GSLPESI AIVLWGTDNL KSDGEGVAQA LALLGARAKT
                                FARQAGKLSA EELLLHYRTE S--GENPESI ALILWGTDNL KSDGEGVAQA LALMGARVKS
                                FAQQSGKRLA EELLLHYREE S--GELPESI ALILWGTDNL KSDGEGVAQA LALMGATAKT
                                FAQTAGQKLV DDMLERAQKE Q--NALPETI AMVLWGTDNL KSDGEGVAQA LALLGARAVQ
                                AAMERAGRLV NELLARLVLD Q--GALPQTV AIVLWGSDNL KSDCEGVGQV LWLYGARPVV
                                ASMQRGEALA TELIERLRRE Q--GQFPSSI AIVLWGTDNL KSDCEAVAQV LALIGARPVI
                                VSMQRGEALA NELLARLRAE Q--GAWPQSI AIVLWGTDNL KSDCEGVAQV LALIGARPVI
                                AAQVSGTKVV HDLLTRLTHE Q--GSMPETV ALILWGSDNI KTEGEGVAQA LALIGARVVI
                                AAATSGTAVA HELLERIRAE Q--GAYPETV AMVLWGTDNI KTEGEGIAQA LALIGARAVA
                                AAAAAGVAVA NELIERVRAE Q--GTYPETV AMVLWGTDNI KTEGEGIAQA LALVGARAVT
                                AAQATGERLV ADLLARLTRE Q--GRMPESV AIVLWGTDNL KSDGEGVAQA LALMGARPVT
                                VAQATGERLV SDLLARLCRE Q--GRMPESV AIVLWGTDNL KSDGEGIAQA LALMGARPVA
                                VAIRAGQRVA DMMLKKLHES S--GNYPESI AVVLWGTDNI KTYGEGIAQA MALMGVQPMP
                                VAVRAGQRVA EMMLQKLYDA N--GVYPESI AVVLWGTDNI KTYGEGIAQA MALMGVKPVP
                                AALASAKVVV DRLIERQRVE N-NGVYPESI ALVLWGTDNI KTYGESLAQV MLMVGVRPMP
                                AAVASAKGVV DKLIERQKEE Q--GTWPETI ACVLWGTDNI KTYGESLAQI LWFVGVKPKP
                                AAVQSAKVVV DRLLARQKAE N-NNQWPETI AMVLWGTDNI KTYGESLAQV LWLVGARPLP
                                AAVQSAKIVV DRLLERQRQE N-NGAYPETI ATVLWGTDNI KTYGESLAQM MWFVGVKPLP
                                AAVQSAKIVV DRLLERQKID N-GGKYPETI ACVLWGTDNI KTYGESLAQI MWMIGVKPVP
                                AAVQSAKVVV DRLIERQKLD N-GGEYPETI ACVLWGTDNI KTYGESLAQI MWMVGARPVP
                                AAVQSAKVVV DRLIERQKLD N-GGNYPETI ACVLWGTDNI KTYGESLAQI MWMVGARPVP
                                AAVQSAKIVV DRLLERNKAE N-NGQWPETI ACVLWGTDNI KTYGESLAQI MWMVGVRPIP
                                AAVQSAKIVV DRLLERNKAE N-NGQWPETI ACVLWGTDNI KTYGESLAQI MWMVGVRPIP
                                AAVQSAKFVV ERLIARHIAE N-GGNYPETI ASVLWGTDNI KTYGESLAQI MWMVGVRPVP
                                AAVRSAKIVV DRLLDRNKAE N-GGKFPETI ACVLWGTDNI KTYGESLAQI MWMVGVRPVP
                                AAVQSAKIVV DRLLARHMAE N-GGKYPETI ASVLWGTDNI KTYGESLAQI MWMVGVRPVP
                                AAVKSAKTVV DRLLARQMQE N-GGQYPETI AVVLWGTDNI KTYGESLAQV MWMVGVKPVP
                                AAVKSAAIVV ERLIARQKIE N-GGNYPETI AVVLWGTDNI KTYGESLAQV MWMVGVKPVP
                                VAYATGRAIA ERVIQVHRDA N-NGEYPETI AVPLWGLDNI KTKGESVGIV LGLLGAEPVV
                                AAYERGREIG KKIIAQNLEE H--GKYPETV ALMLWGLDVI KTKGESIGIL LELVGAEPIK
                                AAYERGKEIA KKIIAQHLEE K--GNYPETV AVMLWGLDAI KTKGESLGIL LELVGAEPVK
                                AAFERGKAIG QKIVAQHLAE R--GEYPETV AVMLWGLDAI KTKGESLGIL LELVGAEPVK
                                AAYERGRAIA RQILEQHRAE H--GSDPETV AVMLWGLDAI KTKGESLGIL LELVGAVPLK
                                AAYERGRAIG RQIIDQHLQG E--GTYPETV AVMLWGLDAI KTKGESLGIL LELVGAEPLK
                                AALVRGQQMA ERLLEQHLQH SSNGAYPQMI ALTLWALDTI KTEGESIGAV LALVGARPER
                                AALARGRQMA EQLLAQHRQA SPEGAYPQTV ALTLWALDTI KTEGESIGAA LALIGARPER
                                SAYQRGVRIA EALIETHLAE H-NNEYPETI AQVLWGLDAI KTKGEAIGII LGLIGARPVK
                                SAYERGVRIA EALIAAHRAE T--GQYPETI AQVLWGLDAI KTKGESIGIV LGLIGARPVK
                                SAYERGVRIA EALIAAHRAE T--GQYPETI AQVLWGLDAI KTKGESIGIV LGLIGARPVK
                                TAFRRGSHIA EAILAKHLEE H-DGIYPETI AQVLWGLDTI KTKGEAVAVV ICLLGAEPAY
                                LAFKRGTQIA DSLIQRHLEE N-DGQYPETI AQVLWGLDTI KTKGEAVAVV IRLMGAEPAY
                                LAFKRGTRIA DMLVSKHLEE N-DGQYPETI AQVLWGLDTI KTKGEAVAVV IRLAGAEPSY
                                TAFKRGTLIA DGLIAKHIAE N-DGQYPETI AEVIWGLDTI KTKGEAVAVV IRLMGAEPAY
                                TAFKRGTLIA DGLISKHVAE N-DGQYPETI AEVIWGLDTI KTKGEAVAVV IRLMGAEPAY
                                LAFKRGSLIA DKLVEKHLQE N-DGMYPETI AQVLWGLDTI KTKGEAVAVA IRLFGAEPSY
                                LAFKRGTLIA DSIVKKHLEE N-HGLYPETI AQVLWGLDTI KTKGEAVAVV IRLLGAEPAY
                                LAFKRGTLIA DSIVKKHLEE N-GGEYPETI AQVLWGLDTI KTKGEAVAVV IRLLGGEPSY
                                MAFKRGTLIA DKLVEKHLAE N-EGNYPETI AQVLWGLDTI KTKGEAVAVV IRLMGGEPSY
                                LAFKRGTLIA DSIVKKHLEE N-EGRYPETI AQVLWGLDTI KTKGEAVAVV IRLLGGEPAY
                                LAFKRGKQIA DTIIQKHRDE N-NGEYPETI AQVLWGLDTI KSKGEAVAVI IALMGAEPAY
                                LAFKRGQQIA DSIIARHVEE N-NGEYPESI AQVLWGLDTI KSKGEAVAVI IHLMGAEPAY
                                LAFKRGKQIA DSILQRHVEE N-NGEYPESI AQVLWGLDTI KSKGEAVAVI IHLMGAEPAY
                                LAFKRGKQIA ESIIRRHCEE N-NGEYPETI AQVLWGLDTI KSKGEAVAVI IHLMGAEPAY
                                LAFKRGKQIA ESILQRHVEE N--GEYPETI AQVLWGLDTI KSKGEAVAVI VHLMGAEPAY
                                LAFKRGKQIA ETILARHVEE N-NGEYPETI AQVLWGLDTI KSKGEAVAVI IHLMGAEPAY
                                LAFKRGKQIA DSILSRHVEE N-NGQYPETI AQVLWGLDTI KSKGEAVAVI IHLMGAEPAY
                                LAFKRGRQIA DSIINRHVEE N-NGEYPETI AQVLWGLDTI KSKGEAVAVI IHLMGAEPAY
                                LAFKRGKLIA ETIIKRHQEE N-DGNYPETI AQVLWGLDTI KSKGEAVAVI IHLIGAEPTY
                                LAFKRGKQIA ETIIARHIEE N-NGDYPETI AQVLWGLDTI KSKGEAVSVI INLVGAEPAY
                                VANSRGAQIA ESIIERHLAE N-DHEFPETV AQVLWGLDTI KTKGESIGIV IRLMGARPGY
                                VANSRGAQIA ESIIERHLAE N-DHEFPETV AQVLWGLDTI KTKGESIGIV IRLMGARPGY
                                AAFTRGTQIA DSIVKRHYEE N-GGLYPETI AQVLWGLDTI KTKGEAVAVI IRLMGGQPAY

                                DELGKVSDVE LIPYDELGRA RIDVVITVSG IFRDLLSHQI SLLDKAVRLA AAADEPETVN
                                DELGKVSNVR LIPPEELQRP RIDIVVTVSG IFRDLLSHQI RLLDKAVRLA AMADEPDSLN
                                DELGKIGDVE LIPLEKLGRP RIDIVVTVSG IFRDLLSHQV RLLDRAVRLA AAADEPESMN
                                DELGKIGDVE LIPLEKLGRP RIDIVVTVSG IFRDLLSHQV RLLDKAVRLA AAASEPEAMN
                                DELGKTSDVQ LIPLAELGRP RIDVVITISG IFRDLLAPQV KLLDKAARMA ASADESPDMN
                                DELGKIADVE LIPLKELGRP RIDTVMTISG IFRDLLSVQV RLLDRAARLA AAADEPPEMN
                                DELGKISDVE LIGLEELGRP RIDTVMTVSG IFRDLLSVQV RLLDRAARLA AAADEPLEMN
                                DELGKIGDVE LIPLEQLGRP RIDVVMTISG IFRDLLSHQV KLLDKAVRMA AAADEPESMN
                                DELGKIADVE LIPLAELGRP RIDVVMTISG IFRDLLSLQV KLLDRAARMA AAAEEPDEMN
                                DELGKISDVE LVPLSELGRP RIDVVMTISG IFRDLLSVQV RLLDRAARMA AAADEPEEMN
                                DELGNIASVE LVPLEELGRP RIDVVITVSG IFRDLLTHQM KLLDKAARLA ATANEPLEKN
                                DELGNVTDVA LIPLEELGRP RVDAVVTVSG IFRDLLGNQM QLIDKAARLA ALADEPAEQN
                                DELGNVSDVA LRPLAELGRP RIDVVVTVSG IFRDLLSHQM RLIDRAAYLA ATADEPPEWN
                                DELGNVADVA LRPLTELGRP RIDVVVTVSG IFRDLLGNQM RLIDRAAYLA ATADEPAEWN
                                DELGKVADVA LIPLEELGRP RIDVVATVSG IFRDLMAMQA QLIDRAIRLA AEANEPEERN
                                DELGRITTVE LIPLAELGRP RIDVVLTVSG IFRDLFAAQA RLIDRAIRLA ATADEPPEQN
                                DEIGRVTAVE LIPLAELGRP RIDVVLTVSG IFRDLFAAQA ALLDRAIRMA ATADEPLDQN
                                DELGNVSDVT LIPLEELGRP RVDAVITVSG IFRDLFAHQM RLLDKAARLA AHADEPPEWN
                                DELGNISDVA LIPLAELGRP RIDAVMTVSG IFRDLFSHQM QLLSKAARLA AHADEPPEWN
                                DDLGRMTRLR LIPLEQLGRP RIDVVVTVSG IFRDMFQNQM ELLDEAVKMA ARAEEPLEMN
                                DDLGRMTRLR LIPLEELGRP RIDVVVTVSG IFRDLFQNQM ELLDEAVKMA ATADEPLELN
                                DALGRVNKLE LISLEELGRP RIDVVVNCSG VFRDLFVNQM NLLDRAVKLA AEQDEPHEMN
                                DSVGRVNKLE LLSLEELGRP RIDVVVNCSG VFRDLFINQM ALIDQAVKMA AEADEPLDQN
                                DSLGRVNKVE LIPLEELGRP RIDVVVNCSG VFRDLFINQM ALIDRAIKMA AEAHEPLELN
                                DSLGRVNKLE LIPLEELGRP RVDIVVNCSG VFRDLFINQM ALLDRAVKMA AEADEPLEMN
                                DALGRVNKLE LIPLEELGRP RIDVVVNCSG VFRDLFINQM NLLDQAVKKA AEADEPIEMN
                                DALGRVNKLE LIPLEELGRP RIDVVVNCSG VFRDLFINQM NLLDQAVKMA AEANEPLEMN
                                DALGRVNKLE LIPLEELGRP RIDVVVNCSG VFRDLFINQM NLLDQAVKMA AEADEPLEMN
                                DSLGRVNKLE LIPLEELGRP RIDVVINCSG VFRDLFINQM NLLDQGVKMA AEADEPLEMN
                                DSLGRVNKLE LIPLEELGRP RIDVVINCSG VFRDLFINQM NLLDQGVKMA AEADEPLEMN
                                DALGRVNKLE LIPLEELGRP RIDVVINCSG VFRDLFINQM NLLDQGVKMA AEADEPLEMN
                                DALGRVNKLE LIPLEELGRP RIDVVINCSG VFRDLFINQM NLLDQAVKMA AEADEPVEMN
                                DALGRVNKLE LIPLEELGRP RIDVVINCSG VFRDLFINQM NLLDQAVKMA AEADEPVEMN
                                DALGRVNKLE LIPLEELGRP RVDVVINCSG VFRDLFINQM NLLDKAVKMA AEAHEPEEMN
                                DALGRVNKLE LIPLEELGRP RIDVVINCSG VFRDLFINQM NLLDKAVKMA AEADEPLEMN
                                DGTGRVVRFE LMDLERLGRP RVDVLMSLSG IFRDSFEHVV FLLDDVCRRA ADSGEPVEQN
                                EGTGRIVRYE LKPLSEVGHP RIDILGNLSG IFRDTFVNII ELLDDLFQRA AEADEPEEEN
                                EGTGRIVRYE LKSLAEIGHP RIDVLANLSG IFRDTFVNII ELLDDLLQRA AEADESPEDN
                                EGTGRIVRYE LKPLEDLEHP RIDILGNLSG IFRDSFVNII ELLDDLFVRA AAADEPGDRN
                                EGTGRIVRYE LLPLAELDHP RIDVLANLSG IFRDSFGNLI ELLDDLFRRA AEADEPEAQN
                                EGTGRIVRYE LRPLETLGHP RIDVLGNLSG IFRDSFVNVI ELLDDLFVRA AAAPEPDDQN
                                DGQGKIWRYD LIPLEELRRP RIDVLLDVSA IFRDTFQISL DLLDDLFRRA AEADEPPERN
                                DGQGKIWRYE LVPLEELGRP RIDVLLDVSA IFRDTFQISL DLLDDLFRRA VEANEPPEWN
                                DGQGKIGRYA LIPLEELGRP RIDVLMTASG IFRDTFAGTI DMLDRLVREV AQAEEPEEMN
                                DGQGKVGRYA LIPLAELGRP RIDVLMTASG IFRDIFAGTM DMLDRLVREA ASADEPPTMN
                                DGQGKVGRYA LIPLTELGRP RVDVLMTASG IFRDIFAGTM DMLDRLVREA AAADEPVEMN
                                DAFGKISHYR LIPLEELQRP RIDVLMQLSP VFRDAFGLLM DQLDRLIKDA AKADEPAEMN
                                DESGKISHYQ LTALDRLGRP RVDVLMQLSP IFRDAFGLLM DQLDRLVQEA AKVDEPYEMN
                                DAQGKISHYQ LVPLEQLGRP RIDVLMQLSP IFRDAFGNLM DQLDRLVQEA AKADEPHEMN
                                DAFGKISHYS LTPLDKLGRP RIDVLMQLSP IFRDAFGILM DQLDRLVKDA AKADEPHEMN
                                DAFGKISHYN LTPLDKLGRP RVDVLMQLSP IFRDAFGILM DQLDRLVKDA AKADEPHEMN
                                DASGKISHYA LVPLEKLRRP RIDVLMQLSP IFRDAFGLLM DQLDRLIKDA AKADEPIEMN
                                DAFGKISHYS LVPLEKLGRP RIDVLMQLSP IFRDAFGLLM DQLDRLVKEA AKADEPHEMN
                                DAFGKISHYS LVPLDRLRRP RIDVLMQLSP IFRDAFGLLM DQLDRLVKDA AKADEPVEMN
                                DAFGKISHYQ LVPLEKLGRP RIDVLMQLSP IFRDAFGLLM DQLDRLVKDA AKADEPEEMN
                                DAFGKISHYG LVPLDRLKRP RIDVLMQLSP IFRDAFGLLM DQLDRLLKEA AKADEPEDMN
                                DAQNKISHYR LIPLEKLGRP RIDVLIQISS IFRDTFGVLV DHLDKLVKDA AKAIEPAEMN
                                DAQGKISHYS LIPLEKLGRP RIDVLIQISS IFRDTFGVLV DHLDKLVKDA AKADETHEMN
                                DAQGKISHYA LIPLEKLKRP RIDVLIQISS IFRDTFGVLV DHLDKLVKDA AKADETHEMN
                                DAQGKISHYQ LIPLERLGRP RIDVLIQISS IFRDTFGVLV DHLDKLVKDA ARAVEPHEMN
                                DAQNKISHYR LVPLEKLGRP RVDVLIQISS IFRDTFGVLV DHLDKLVKDA ARADEPHEMN
                                DAQGKISHYR LVPINKLGRP RIDVLIQISS IFRDTFGVLV DHLDKLVKDA AKADESHEMN
                                DAQGKISHYR LVPLEKLGRP RIDVLIQISS IFRDTFGVLV DHLDKLVKEA AKAIEPHEMN
                                DAQGKISHYS LVPLEKLGRP RIDVLIQISS IFRDTFGVLV DHLDKLVKDA AKAIEPHEMN
                                DAQGKISHYG LVPLEKLGRP RVDVLIQISS IFRDTFGVLV DLLDKLVKDA AKAIEPIEMN
                                DAQGKISHYA LVPLETLGRP RVDVLIQISS IFRDTFGVLV DLLDKMVKDA AKADEPVEMN
                                DAQGKISHYE LIPLSELGRP RIDVLMQVSS IFRDNFGNLM NLLDRLVKDA AKADEPHDMN
                                DAQGKISHYE LIPLSELGRP RIDVLMQVSS IFRDNFGNLM NLLDRLVKDA AKADEPHDMN
                                DAQGKISHYE LIPLEKLGRP RIDVVMQLSP VFRDTFGILM NHLDKLVQEA AKADEPHDMN

                                FIRRNVLREA EEQGVSPEHA ANRIFSNAPG SYGANVNHLV ESSSWENDSE LSETFINRKC
                                FIRKHVLQES QEKNLSMEQA ANRIFSNAPG SYGANVNHLI ENSGWQQEQE LAETFINRKS
                                FVRKHVLQQA TELGITANEA ADRIYSNAPG CYGSNVNHLI ESSTWEEEQQ LADAFVNRKS
                                FVRKHVRQQA AELGITEDEA AGRIYSNAPG SYGSNVNHLI ESSTWEEEQQ LADAFVNRKS
                                FVRKHVLLEM QEKNCSFTDA SNRVFSNAPG SYGANVNHLV ESSSWEEEQQ LADAFVNRKS
                                FVRQHVLEEM QTGNCPMEDA SNRVYSNAPG SYGANVNHLV ESSSWEDEQE LADAFTSRKG
                                FIRKHVLQEI EERGCSFEEA SNRLYSNAPG SYGANVNHLV ESSSWEGDDE LAEAFTSRKG
                                FLRKHVLQEM LEKNIPFSDA SNRVFSNAPG SYGANVNHLV ESSTWEEEEQ LVDAFVSRKS
                                FIKKHVRQEM TQRGCTLDEA SNRVYSNAPG SYGANVNHLV ESSTWEEESQ LADAFVSRKS
                                FIRKHVLAEM QESTCSFEEA SNRVYSNAPG SYGANVNHLV ESSSWEEENQ LADAFVSRKS
                                FVRKHAKEQA KAYNIPLDEA ATRVYSNAPG SYGANVNYLV EGSSWEDDSQ LGEAFTTRKC
                                FVRAHALAQA AELQIPVEEA AARVFSNAPG SYGANVNNLV DSGTWDDDTQ LGEAFLSRKS
                                FVRAHALAQV AETGVSLAEA AIRVFANAPG SYGANVNFLV ESGTWENDDQ LSDAFLSRKS
                                FIRAHALAQV AETGISLEEA AIRVFANAPG SYGANVNFLV ESGTWESEDQ LSDAFLSRKS
                                FIRKHVLAQS KELGVSIEEA AMRVFSNAPG TYGANVNNMV ESGAWEDDAQ IGDLFMTRKG
                                FVRAHALAQA AELGLSVEAA ATRVFSNASG SYGANVNHLV ESSTWEEDGQ LAEAFITRKG
                                FVRAHAVAQA AELGLSPEEA ATRVFSNASG SYGANVNHLV ESSTWEEDGQ LAEAFITRKS
                                YVRKHALAHA AELGISLDDA AIRVFSNAPG SYGANVNHLV ESSTWNSDAE MSEAFVARKS
                                YVRKHALAHA VELGISLDEA ATRVFSNAPG SYGANVNHLV ESSTWNSDAE MSEAFVSRKS
                                YIRKHTLAQA EEMNISIEQA ATRVFSNAPG SYGGNVNQMV ENSAWEEAGE LADTFIKRKG
                                YIRKHAIAQA EEMNISIEQA ATRVFSNAPG SYGGNVNQMV ENSAWEEAGE LADTFIKRKG
                                FVRKHAVEQA EELGLSIREA ATRIFSNASG SYSSNVNLAV ENSSWNDESQ LQDMYLNRKS
                                FVRKHVLEQA EKEGKSIRES ASRVFSNASG SYSSNVNLAV ENSTWEEENE LQEMYLSRKT
                                FIRKHALQQA SELGIDLRQA ATRVFTNASG SYAANVNLAV ENSSWEQESE LQDMYLSRKS
                                FVRKHALEQA AEMGLSVREA ATRIFSNASG SYSSNINLAV ENSTWENEAE LQEMYLKRKS
                                FVRKHALDQA EEMGINLRQA ATRVFSNASG SYSSNVNLAV ENSSWEEEQE LRDMYLNRKS
                                YVRKHALEQA EEMGINIRQA ATRIFSNASG SYSSNVNLAV ENSSWEEEKE LQDMYLNRKS
                                YVRKHALEQA EEMGINIRQA ATRIFSNASG SYSSNVNLAV ENSSWEEEKE LQDMYLNRKS
                                YVRKHALQQA QEMGINLRQA ATRVFSNASG SYSSNINLAV ENSTWDSEAE LQEMYLKRKS
                                YVRKHALQQA QEMGINLRQA ATRVFSNASG SYSSNINLAV ENSTWDSEAE LQEMYLKRKS
                                FVRKHAVAQA EEMGINLRQA ATRVFSNASG SYSSNINLAV ENSTWENEGE LQEMYLKRKS
                                FVRKHALKQA EDMGINLRQA ATRVFSNASG SYSSNINLAV ENSTWDSEAE LQEMYLKRKS
                                YVRKHALQQA EEMGINLRQA ATRVFSNASG SYSSNINLAV ENSTWESEAE LQEMYLNRKS
                                FVRKHALKQA EDLGVNLRQA ATRVFSNASG SYAANVNLAV ENSTWEDESE LQEMYLKRKS
                                FVRKHALVQA EELGINLRQA ATRVFSNASG SYSSNINLAV ENSTWESEEE LQEMYLKRKS
                                FIKKHAESVS GEDGDEVDSA A-RLFSNPPA DYGSMVSEQV AESSWDDGAE LAGTFVKRNA
                                FIRKHALALK AQ-GVE--NA SARLFSNPAG DFGSLVNDRV VDGDWESENE LANTWKNRNV
                                FIRKHYLALK SQ-GIE--NA SARLFSNPTG DFGSLVNDQV VDGNWESGEE LANTWKNRNV
                                FIRKHALELE AR-GVE--NT SARLFSNPAG DFGSLVNDRV TDSNWESGDE LGETWRGRNG
                                FIRKHALALQ AQ-GID--NA SARLFSNPAG DFGSLVNDRV TDANWESGDE LGKTWRDRNA
                                FIRKHALALQ AQ-GVE--NA SARLFSNPAG DFGSLVNDRI TDSNWESGDE LGATWQGRNS
                                FVRAHALEQQ AR-GLSWEQA TARIFTQAPG RYGTGVDELV EEGQWQNTHD LADMYVRRNG
                                FIRAHALTQQ AR-GLTWEQA TARIFTQAPG RYGTGVDELV EEGQWQEASD LANMYLRRNG
                                FIRKHVNAMI AE-GRTWEQA TARVFTQAEG TYGTDVDEAI DGGAWEDRQD LEELFIKRNA
                                YIRKHVQEMM AT-GKTFDQA TARIFTQAAG TYGTDVDEAI EGSAWEKREE LEELFIKRNA
                                YIRKHVQEMM AA-GKSFDQA TARIFTQAAG TYGTDVDEAI EGSAWEKREE LEDLFIKRNA
                                FVKKHVDEAL AV-GMSFESA TARQFTQAPG AYGTYVDDMI EDSAWQSEND LDDIFIRRNS
                                FIKKHVDEAL EG-GADFECA TARQFTQSPG TYGTYVDDMV EDSAWESDDD LDELFIRRNS
                                YIRKHVDEAL AE-GADFESA TSRQFTQPPG SYGTYVDDMV EDSAWENDDD LDELFLRRNS
                                YIKKHVDEAL AE-GMDFEAA TARQFTQAPG SYGTYVDDMI EDSAWENEGD LDDLFIRRNS
                                FIKKHVDEAL AE-GMDFEAA TSRQFTQAPG AYGTYVDDMI EDSAWENEGD LDDLFIRRNS
                                YVKKHVEEAM AT-GVDFESA TARQFTQPPG AYGTYVDDMV EDSAWETEND LDDLFIRRNS
                                YIKKHVDEAL AT-GVEFDSA TARQFTQSPG AYGTYVDDMV EDSAWETEND LDDLFIRRNS
                                YVKKHVDEAL AS-GMEFETA TARQFTQAPG AYGTYVDDMI EDSAWESEND LDDLFIRRNS
                                SIRKHVNEAL AT-GASFEGA TARQFTQSPG AYGTYVDDMI EDSAWESEDD LDDLFIRRNS
                                FVRKHVNEAI AG-GATFEGA TSRQFTQSPG AYGTYVDDMI EDSAWESEDD LDDLFIRRNS
                                HIKKHVDEAI AQ-GKDFESA TSRLFTQAPG TYGSQIDELV EDSAWESEED LDNMFVKRTG
                                HIKKHVDIAM QN-GADFEAA TSRLFTQAPG SYGSQVEELV EDSAWETEQD LDDMFVKRTG
                                HIKKHVDIAM QN-GADFEAA TSRLFTQAPG SYGSQVEELV EDSAWETEQD LDDMFVKRTG
                                HIRKHVDAAI SE-GRDFESA TSRLFTQAPG AYGSQVEELV EDSAWESEED LDNMFVKRTG
                                HIKKHVDAAL AE-GKDFESA TSRLFTQAPG AYGSQVEELV EDSAWESEED LDNMFIKRTG
                                HIKKHVDAAL RE-GKDFESA TSRLFTQSPG AYGSQVEELV EDSAWESEED LDNMFIKRTG
                                HIKKHVDAAL KE-GKDFESA TSRLFTQAPG AYGSQVEELV EDSAWESEED LDNMFIKRTG
                                HIKKHVDAAL KA-GSDFESA TSRLFTQAPG AYGSQVEELV EDSAWESEED LDNMFIKRTG
                                MIKKHVDESI EK-GQDFEAA TARLFTQAPG SYGSMVEELI EDSAWESEED LDNMFVKRTS
                                NIKKHVDESV AK-GVEFEAA TSRLFTQAPG SYGSMVEELI EDSAWESEED LDNMFIKRTS
                                FIKKHVDEAL AE-GKSFESA TSRIFTQAQG MYGSSIDEMV EDSAWESEED LDSVFVRRTS
                                FIKKHVDEAL AE-GKSFESA TSRIFTQAQG MYGSSIDEMV EDSAWESEED LDSVFVRRTS
                                YIKKHVDEAL AN-GAEFESA TARQFTQAPG AYGTYVDDMV EDSAWESEED LDNVFIRRNA

                                FSFNAGGSWE ---ESPEILT SALRNVTLTY QNIDSYEIGI SDIDHYYEYL GGVSKSVELI
                                FAVNAEGTWE ---ECPEVLT SALRHVSLTF QNIDSYEIGI SDIDHYYEYL GGISKTVELI
                                FAFSPEGDWR ---ESPEILR SALKNVTLTF QNIDSFEIGL SDIDHYYEYL GGVSKSVEVL
                                FAFSPEGDWQ ---ESPEILR SALKNVTLTF QNIDSFEIGL SDIDHYYEYL GGVSKSVEVL
                                FAATETGDWK ---ECPEALR SALRNVTLTF QNIDSYEIGI SDIDHYYEYL GGVSKTVERI
                                FAVTAAGEWL ---ECPDALR SALKHVNLAY QNIDSAEIGI SDIDHYYEYL GGVSKSVERI
                                FALTPRGEWT ---ESPDALR SALKHVNLAY QNIDSAEIGI SDIDHYYEYL GGVSKTVERL
                                FAVTETGQWK ---ECPDALR SALQHVTLTF QNIDSYEIGI SDIDHYYEYL GGISKTVEQI
                                FAVTPSGQWE ---ECPEALR SALKHVTLTF QNIDSYEIGI SDIDHYYEYL GGVSKTVEQL
                                FAVTPAGEWQ ---ECPQALR AALKHVTLTF QNIDSYEIGI SDIDHYYEYL GGVSKTVEQL
                                FTMNQKGEWR ---EEKKLFE SSLSTVDMAF QNVDSFEIGI SDIDHYYEYL GGVTKTVEKL
                                FSLGTNGQWR ---ESRAVLE KALGTVDASF QNIDSFEVGL SDIDNYYDNL GGITKSVEVL
                                FVRTADGQWR ---EARSLLE GALRHVQATF QNIDSFEVGL TDIDNYYENL GGMAKSVARL
                                FVRTANGQWR ---EARGLLE GALRHVQATF QNIDSFEVGL TDIDNYYENL GGIAKSVERI
                                FALDQRGEWQ ---AARPVLE QALGTVQATF QNVDGVEVGI SDVDHYYEYL GGVTKSVEKL
                                FALQPGGEWS ---ESRALME RALATVSVTF QNIDSVENGI SDIDHYYEYL GGLTKSVEKT
                                FAFQPGGEWR ---EARAVME KALATVSVTF QNVDSVENGI SDIDHYYEYL GGLTKSVEKM
                                FTLDARGEWR ---DARAIME RALATVDATF QNVDSFEIGI SDIDHYYEYL GGVTKSVEKL
                                FAPGAHGEWR ---DARAVLE RALATVDATF QNVDSFEIGI SDIDHYYEYL GGVTKSVEKL
                                FAYGKQVRGE ---VADEIYR SALSNVDTSF QNVDSSEVGI VDIDHYYEYL GGVSAAVKSI
                                FAYGKQVRGE ---VADEIYR SALSNVDTSF QNVDSSEVGI VDIDHYYEYL GGVSAAVKSI
                                FAFNSDTPGA GMETKTDIFK SALSKVDVTF QNLDSSEISL TDVSHYFDSD PTKLVAGVRK
                                FAFNADNPGE -MNQNRDVFE SVMKTADVTF QNLDSSEISL TDVSHYFDSD PTNLIKNLRD
                                FAFSADSPGT -MQQARELFE TALKTVDVTF QNLDSSEISL TDVSHYFDSD PTKLVAALRG
                                FAFNSDNPGV -MDSNRGLFE SALKTAEATF QNLDSSEISL TDVSHYFDSD PTKLVASLRE
                                FAFNSDNPGV -MDESRDIFE KSLKTADATF QNLDSSEISL TDVSHYFDSD PTKVVASLRD
                                FAFNSDNPGV -MDENRKVFE SSLKKADVTF QNLDSSEISL TDVSHYFDSD PTKVVASLRD
                                FAFNSDNPGV -MDENRKVFE SALKKADVSF QNLDSSEISL TDVSHYFDSD PTKVIASLRD
                                FSFNSDNPGV -MDESRQLFE NTLKTADATF QNLDSSEISL TDVSHYFDSD PTKLVASLRG
                                FSFNSDNPGV -MDESRQLFE NSLKTADATF QNLDSSEISL TDVSHLFDSD PTKLVASLRG
                                FAFTADNPGT -MEQSRELFE KTLKTAEATF QNLDSSEISL TDVSHYYDSD PTKVVASLRG
                                FAFSADNPGT -MEQSRQIFE TTLKTAEVTF QNLDSSEISL TDVSHYYDSD PTKVVASLRN
                                FAFSADNPGT -MEESRQIFE RTLKTAEMTF QNLDSSEISL TDVSHYFDSD PTKVVASLRG
                                FAFNSDNPGM -MEDNRKVFE SALKTADATF QNLDSSEISL TDVSHYFDSD PTKVVATLRG
                                FAFNSDNPGM -MDDNRQVFE SALKTAEVTF QNLDSSEISL TDVSHYFDSD PTKVISSLRK
                                YVYGRGRNGQ ---RSEATLK KVLSTTARVV QQIDSVEYGL SDIQEYYANT GALLKAARVE
                                FSYGRKDKGQ ---ARPEVLN QLLQTSDRVV QEIDSVEYGL TDIQEYYANT GGLKLAAEKQ
                                FSYGRKDKGQ ---ARPEILN QLLQTSERIV QEIDSVEYGL TDIQEYYGNT GGLKLAAEKQ
                                FSYGRGDKGQ ---ARPEVLN TLLQSTGRVV QQIDSVEYGL TDIQEYYANT GGLKKAAEMQ
                                FSYGRRDRGQ ---ARPEVLE TLLKSTDRIV QQIDSVEYGL TDIQEYYANT GGLKKAAEMG
                                FSYGRGDKGQ ---ARPEVLQ TLLQTTDRII QQIDSVEYGL TDIQEYYANT GGLKKAAELK
                                YAYGGGRGGQ ---EAAEALR GLLGAVDHVF QAIDSVEYGL TDMQHYYGHS GAIRLAAGRE
                                FAYGGGRGGQ ---EAVEALR GMLGTVEHVF QAIDSVEYGL TDMQHYYGHS GAIRLAAGRV
                                YAFGGEKGGQ ---AQPEVLR SLLGTVGRVA QEIDSVEYGL TDMQHYYGYS GALKAAAERA
                                YAFGGRQNGE ---ARPEVLR TLLGTVSRVA QEIDSVEYGL TDMQHYYGYS GALKAAAERA
                                YAFGGRQNGE ---AQPEVLR ALLGTVSRVA QEIDSVEYGL TDMQHYYGYS GALKAAAERA
                                NAYGGARKGE ---NESAIFQ KMLASVDRVV HQVDSTEFGI SDIDHYFSSS GSLQLAARRR
                                SAYGGSRKGE ---KQSDILK SLLGTVDRVV HQVDSTEFGI SDIDHYFSSS GSLQLAARKR
                                CAYGGGRKGE ---KQTEILT SLFGTVDRVV HQVDSTEFGI SDIDHYFSSS GSLHLAARKR
                                SAYGGGRKGE ---KQPEILQ KLLGSVDRVV HQVDSTEFGI SDIDHYFSSS GSLQLAARRR
                                SAYGGGRKGE ---KQSEILQ KLLGSVDRVV HQVDSTEFGI SDIDHYFSSS GSLQLAARRR
                                NAYGGGRKGE ---KETEILK SLLGSVDRVV HQVDSTEFGI SDIDHYFSSS GSLQLAARRR
                                SAYGGGRKGE ---KETEILQ KLLGSVDRVV HQVDSTEFGI SDIDHYFSSS GSLQLAARRR
                                SAYGGGRKGE ---NESAILQ KLLGSVDRVV HQVDSTEFGI SDIDHYFSSS GSLQLAARRR
                                SAYGGERKGE ---KETDILK SLLGSVDRVV HQVDSTEFGI SDIDHYFSSS GSLQLAAKRR
                                SAYGGERKGE ---KETEILK NLLGSVDRVV HQVDSTEFGI SDIDHYFSSS GSLQLAARRR
                                FAYGGNRYGD ---EQSDILK NLLGTVDRVV QQVDSAEYGI SDIDRYFSSS GALQLSARRR
                                FAYGGNRYGD ---QQTDILK GLLGTVDRVV QQVDSAEFGI SDIDRYFSSS GALQLSARRR
                                FAYGGNRYGD ---QQTDILK GLLGTVDRVV QQVDSAEFGI SDIDRYFSSS GALQLSARRR
                                FAYGGNRYGD ---QQTDILK GLLSTVDRVV QQVDSAEFGI SDIDRYFSSS GALQLSARRR
                                FAYGGNRYGD ---QQTDILQ GLLSTVDRVV QQVDSAEFGI SDIDRYFSSS GALQLSARRR
                                FAYGGNRYGD ---QQTDILK GLLSTVDRVV QQVDSAEFGI TDIDRYFSSS GALQLSARRR
                                FAYGGNRYGD ---QQTDILK GLLSTVDRVV QQVDSAEFGI TDIDRYFSSS GALQLSARRR
                                FAYGGNRYGD ---QQTDILK GLLSTVDRVV QQVDSAEFGI TDIDRYFSSS GALQLSARRR
                                YAYGGNRYGD ---QQPQVLE NLLSTVDRVV QQVDSAEYGI SDIDRYFSSS GALQLSARRR
                                FAYGGNRYGD ---QQPEVLE NLLGTVDRVV QQVDSAEYGI SDIDRYFSSS GSLQLSARRR
                                YAYGGNRNGA ---LETDVLK GLLGTVDRVV QQVDSAEFGV SDIDRYFSSS GSLQLSARLH
                                YAYGGNRNGA ---LETDVLK GLLGTVDRVV QQVDSAEFGV SDIDRYFSSS GSLQLSARLH
                                YAYGGKRHGA ---KETEILK GLMSTVDRVV HQVDSVEFGI SDIDHYFSSS GSLQLSARRN

                                S--HSKPK-V MVGDVNGF-- GKNQKICSLE KMVALEARTK LLNPKWYQSM LDHGYEGVRE
                                S--KKKPS-I MVGDINGY-- GEQQKICSLE KMVSLESRTK LLNPKWYESM LEHGYEGVRE
                                G--GTKPK-V MVGDTGGF-- GKGQKIRSLE SMVALEARTK LLNPKWYEAM IEHGYEGVRE
                                G--GAKPK-V MVGDTGGF-- GKGQKIRSLE KMVALEARTK LLNPKWYEAM IEHGYEGVRE
                                S--GSKPD-I LLGDVNGF-- GTKQKIRPLE KMVALEARTK LLNPRWYEAM LEHGYEGVRE
                                A--GTRPG-I MVGDSTGP-- GGRQRISSLE KMVSLEARTK LLNPKWYDAM LEQGYEGVRE
                                T--SARPA-I MVGDSSGT-- GGRQRITSLE KMVSLEARTK LLNPKWYEAM LSQGYEGVRE
                                S--KTMPK-V MIGDINGF-- GKKQRICSLE KMVSLEARTK LLNPKWYEAM LEHGYEGVRE
                                S--QAKPR-V MVGDIDGT-- GKKQRICSLE KMVSLEARTK LLNPKWYDAM LEHGYEGVRE
                                S--KAKPK-V MVGDINGT-- GKKQRICSLE KMVSLEARTK LLNPKWYDAM LEHGYEGVRE
                                R--SKRPS-V VVADAIGT-- GSGERLSSLE EMVRLETRAK VLNPKWYESM LKHGYEGVHE
                                R--GSKPK-T MV--ADAL-- GTNNRVSSLD QAVRMETRAK LLNPKWYEAM LSHGYEGARE
                                R--GEPPP-V LVADAISS-- PGASRVASIE TMLRLETRAK LLNPKWHEAM LAHGFAGVRE
                                R--GNAPP-V LVADAISS-- PGASRIASIE TMLRLETRAK LLNPKWHEAM LAHGFAGVRE
                                R--GTRPT-V MLADVEAFSG PGSGRVRSLE QMVRLESRAK LLNPKWFEGM LAHGYEGAHE
                                R--GVRPT-T LMGEVAELVT PGASRVRSLE QVVRLESRAK LLNPKWYEGM LKHGYEGVHE
                                R--GDRPM-T LMGEVAELVT PGATRVRSLE QMVRMESRAK LLNPKWYEGM LKHGYEGVHE
                                R--GARPR-V LVAEALA--- TTGERISTLE QQVRIETRAK LLNPKWFEAM LAHGYQGVHE
                                R--GSRPR-V FVAEALA--- TTGERISTLE QQVRIETRAK LLNPKWFEAM LAHGYQGVHE
                                R--GEKPN-V LV--ADTT-- TPKVQIRNIE EMVRFETRTK TLNPKWYEGM LKHGYEGVRE
                                R--GEKPN-V LV--ADTT-- TPKVQIRYLE EMVRFETRTK TLNPKWYEGM LKHGYEGVRE
                                D--GKMPS-S FI--ADTT-- TANAQVRSLS ETVRLDSRTK LLNPKWYEGM LASGYEGTRE
                                D--GKAPS-S YI--ADTT-- TANAQVRSLS ETIRLDSRTK LLNPKWYEGM LKSGYEGVRE
                                D--GKQPK-A YI--ADTT-- TANAQVRTLS ETVRLDSRTK LLNPKWYEGM LAHGYEGVRE
                                D--GKAPA-A YI--ADTT-- TANAQVRTLS ETVRLDARTK MLNPKWYEGM LSHGYEGVRE
                                D--GKKPS-A YI--ADTT-- TANAQVRTLS ETVRLDARTK LLNPKWYEGM LSHGYEGVRE
                                D--GKKPS-A YI--ADTT-- TANAQVRTLS ETVRLDARTK LLNPKWYEGM LSHGYEGVRE
                                D--GKKPA-A YI--ADTT-- TANAQVRTLS ETVRLDARTK LLNPKWYEGM LSHGYEGVRE
                                D--GKKPA-S YI--ADTT-- TANAQVRSLS ETVRLDARTK LLNPKWYEGM LSHGYEGVRE
                                D--GKKPA-S YI--ADTT-- TANAQVRSLS ETVRLDARTK MLNPKWYEGM LSHGYEGVRE
                                D--GKMPA-S YM--ADTT-- TANAQVRTLS ETVRLDARTK LLNPKWYEGM LSHGYEGVRE
                                D--GKMPT-S YM--ADTT-- TANAQVRTLS ETVRLDSRTK LLNPKWYEGM LSHGYEGVRE
                                D--GKTPA-S YI--ADTT-- TANAQVRTLS ETVRLDARTK LLNPKWYEGM LSHGYEGVRE
                                D--GKQPA-S YI--ADTT-- TANAQVRSLS ETVRLDARTK MLNPKWYEGM LSHGYEGVRE
                                D--GKKPA-A YI--ADTT-- TANAQVRTLS ETVRLDARTK MLNPKWYEGM LSHGYEGVRE
                                N--------- -----EGA-- RVGASI---- -VLRLELRTR LLNPEWARRM LANGSGGAFE
                                S--GKK---V TANFVESF-- SRDTTPRKLE EVLRLEYRTK LLNPKWAEAM ANQGSGGAYE
                                S--GKQ---V EASFVESF-- SKDTNPRKLK DLLRLEYRTK LLNPKWAEAM SNQGSGGAYE
                                Q--GKK---V TASFVESF-- SKDSTPRQLE DVLRMEYRTK LLNPKWASAM AEQGSGGAYE
                                Q--GRK---V TASFVESF-- SQDTTPRKLE DLLRMEYRTK LLNPKWAEAM AAQGSGGAYE
                                R--GGKK--T TASFVESF-- SKDTTPRPLE DLLRLEYRTK LLNPKWADAM VAQGSGGAYE
                                R--GGD---V PLSYAETH-- TGVVRIGSAD QFIRLEARTK LLNPRWYEAM LQHGYAGAAE
                                R--GGD---V PLSYAESH-- TGHVRVAAAE HLIRLEARAK LLNPRWYEAL LQHGYAGAAE
                                T--GKS---V TLNYVESF-- TAETKVQSLD QVLRVEYRTK LLNPKWYEGM LKHGHNGAAE
                                T--GQR---V PLNFVESF-- TAETKLQTLE QTLRVEYRTK FLNPKWYEGM LRHGHNGAAE
                                T--GQR---V PLNFVESF-- TAETKLQTLE QTLRVEYRTK FLNPKWYEGM LRHGHNGAAE
                                N--TRATD-V KLNYVESY-- TSDIKVDDAA KALRIEYRSK LLNPKWFEGM LKHGHSGAGE
                                N--TRASD-V KLNYVESF-- TSDIKLDDAS KALRVEYRSK LLNPKWFEGM MKHGHSGATE
                                N--TRTSD-V KLNYVESF-- TSDIKVDDAS KSLRLEYRSK LLNPKWFEGM LKHGHSGAGE
                                N--TKTSD-I KLNYVESF-- TSDIKLDEAD KLLRVEYRSK LLNPKWFEGM LKHGHSGAGE
                                N--TKTSD-I KLNYVESF-- TSDIKLDEAD KSLRVEYRSK LLNPKWFEGM LKHGHSGAGE
                                N--TRISD-V KLNYVESF-- TSDIKVDDAE KSLRVEYRSK LLNPKWFEGM LKHGHSGAAE
                                N--TKGGD-I KLNYVESF-- TSDIKVDDAE KSLRIEYRSK LLNPKWFEGM LKHGHSGAGE
                                N--TKPGD-V KLNYVESF-- TSDIKVDDAE KSLRIEYRSK LLNPKWFEGM LKHGHSGAGE
                                N--TRTGDNI KLNYVESF-- TSDIKVDDAE KSLRVEYRSK LLNPKWFEGM LNHGHSGATE
                                N--TRATD-V KLNYVESF-- TSDIKVDDAE KSLRVEYRSK LLNPKWFEGM LKHGHSGATE
                                N--PKGDS-V KLNYVETY-- TADIKVDDAE KALKVEFRTK LLNPKWFEGM LAQGHSGATE
                                N--PKGDN-V KLNYVETF-- TADVKIDDAD KALKVEFRTK LLNPKWFDTM LEQGHSGATE
                                N--PKGDN-V KLNYVETF-- TADVKIDDAD KALKVEFRTK LLNPKWFETM LEQGHSGAAE
                                N--PKGDN-V KLNYVETF-- TADVKIDDAD KALKVEFRTK LLNPKWFETM LEQGHSGATE
                                N--PKGDS-V KLNYVETF-- TADVKIDDAD KALKVEFRTK LLNPKWFETM LEQGHSGAAE
                                N--PKGDN-V KLNYVETF-- TADVKIDDAD KALKVEFRTK LLNPKWFETM LDQGHSGAAE
                                N--PKGDN-V KLNYVETF-- TADVKIDDAD KALKVEFRSK LLNPKWFETM LDQGHSGAAE
                                N--PKGDN-V KLNYVETF-- TADVKIDDAD KALKVEFRSK LLNPKWFETM LEQGHSGATE
                                N--QKGGN-V KLNYVETF-- TADVKVDDAD KALKVEFRTK LLNPKWFEGL LEQGHSGATE
                                N--TKGGD-V KLNYVETF-- TADVKVDDAD KALKVEFRTK LLNPKWFESM IDQGHTGATE
                                N--KKGKT-V KLNYVESF-- TADVKVDDVE KTLRVEYRSK LLNPKWYENM LAQGHSGATE
                                N--KKGKT-V KLNYVESF-- TADVKVDDVE KTLRVEYRSK LLNPKWYENM LAQGHSGATE
                                NPRAQQND-I KLNYVEAF-- TADVKIDDVD TALRVEYRTK LLNPKWYEGM LQHGHSGATE

                                IESHLSNTYG WSATASAVKD WTYTAFNETF LRDREMLEQL KSHNIHATLS MTRRLLEANS
                                IESHLSNTYG WSATASAVKD WTYQQFNETY LQDPEMLERL KSLNLHATMS MTRRLLEANS
                                IEAHLTNTYG WSATASAVKN WTYQQFTETF LQDRQMLERM AALNPNATMS MTRRLLEASS
                                IEAHLTNTYG WSATASAVKN WTYQQFTETF LQDREMLERI SALNPNATMS MTRRLLEANS
                                IESHLSNTYG WSATASAVGD WTYQQFNETF LQDPAMLERL TKLNAHAVTA MTKRLLEANA
                                IEAHLGNTYG WSATASAVQN WTYRQFNETY LQDKEMLERL RKLNPHATIS MTRRLLEANS
                                IEAHLSNTYG WSATASAVEN WTYSRVSETY LQDPEMAARL KDLNPHATMA MAGRLLEANS
                                IESHLTNTYG WSATASAVKE WTYRQFSETF LQDKAMLERL ASMNVHATRA MTSRLLEAHS
                                IESHLSNTYG WSATASAVKK WTYDQFNETF LQDKAMLERL RELNPHATIS MTKRLLEAHS
                                IESHLSNTYG WSATASAVKN WTYDQFSETF LQDKAMLERL TALNPHATIS MTRRLLEAHS
                                IEAHVNNTYG WSATAAAVEG WVYKGVAETY LQDGEMRERL AKLNPHATAG IARRLLEANS
                                IEARVNNTYG WSATAGAVDS WVYQSVAETF VLDDAMRERL AALNPTAAVG VVRRLLESNG
                                IEARVGHTYG WSATANAVED WVYDEIAATY ALDDAMRERM AALNPTATAG VVRRLLEAAG
                                IEARVGHTYG WSATANAVEG WIYDEIAATY ALDDAMRERM AALNPSATAG VVRRLLEAAG
                                IEIRVSNTYG WSATSNAVEG WVYQGVAETY LLDAAMRERL AALNPHAAAG IARRLLEAND
                                IEIRVSNTFG WSATAQAVED WVYQGVAETY LLDPAMRERL ASLNPHATAS IAGRLLEAHN
                                IEIRVSNTYG WSATAQAVEG WVYQGIAETY LLDPEMRERL ANLNPHATAG IAGRLLEAHN
                                IEARVSNTYG WSATADAVEG WVYQGVAETF ILDEAMRERL ASLNPHAATA IAGRLLEAHS
                                IEARVGNTYG WSATADAVEG WVYQGVAETF MLDETMRERL ARLNPHAATA IAGRLLEAHS
                                IQSRVDNTFG WSATTEAVDN WVYDEITEVY ITDENMRNRL KELNAHALRG IVRRLLEANN
                                IQSRVDNTFG WSATTDAVDN WVYDEITDVY ITDETMRNRL KELNAHALRG IVRRLLEANR
                                IQKRLNNTLG WSATSGQVDN WVYEDANDVY MKDPEMQKRL MESNPNSFRK MVANFLEANG
                                VSNRLNYTLG WSATSGQVDN FVYEESNETF INDPEMRKRL MELNPHSFRR IVGTLLEVNG
                                ISKRLVNTMG WSATAGAVDN WVYEEANATF ILDEQMRQRL LNTNPHSFRK MVSTFLELHG
                                LSKRLVNTMG WSATAGAVDN WVYEDVNTTF IQDPEMCKRL MDLNPNSFRR MVSTLLEVNG
                                LSKRLVNTMG WSATADAVDN WVYEDTNTTF IQDEEMCKRL MDLNPNSFRR MVSTLLEVNG
                                LSKRLVNTMG WSATADAVDN WVYEDTNETF IKDEEMCKRL MDLNPNSFRR MVSTLLEVNG
                                LSKRLVNTMG WSATADAVDN WVYEDTNETF IKDEEMCKRL MDLNPNSFRR MVSTLLEVNG
                                LSKRLVNTTG WSATAGAVDN WVYEETNETF IKDEEMQKRL LNLNPHSFRK IVSTLLEVNG
                                LSKRLVNTTG WSATAGAVDN WVYEETNETF IKDEEMQKRL LNLNPHSFRK IVSTLLEVNG
                                LSKRLVNTVG WSATAGAVDN WIYEDTNQTF MKDEEMQQRL LNMNPNSFRK MVTSLLEANG
                                LSKRLVNTMG WSATAGAVDN WIYEDANDTF IKDEAMRQRL LNLNPHSFRK MVSTLLEANG
                                LSKRLVNTMG WSATAGAVDN WVYEDVNTTF IQDEEMQKRL MNMNPHSFRK IVSTLLEVNG
                                LSKRLVNTMG WSATAGAVDN WVYEDVNETF IQDKQMQQRL LNLNPHSFRK IVATLLEVNG
                                LSKRLVNTVG WSATAGAVDN WVYEETNETF IKDEAMQQRL LNLNPHSFRR MVTTLLEANG
                                VSTRMTALVG WGGTAGFGDD FVFEQAAERY VLDERNRDVI RKASPEAYRY VLPR------
                                ISQRMTALIG WGGTVNFTDS WVYDQAAQTY ALDAEMARKL RKANPEAFRN IVGRMLEAHG
                                ISQRMTALVG WGGTANFRDD WVYDQAADTY ALDAEMAAKL REANPEAFRN IVGRMIEAHG
                                ISQRMTALMG WAGTADFREN WVYDQTAETY AFDAEMAQRL REANPEAFRN IVGRMLEAQG
                                ISQRMTALIG WAGTTDFKDN WVYDQAAETY ALDPEMAQRL RQANPEAFRN IVGRMLEAHG
                                VSQRMTALMG WAGTADFKEN WVYDQAAATY ALDPEMAAKL NQANPEAFRN IVGRMLEAHG
                                IGNRFTYLLG WSATTGAVEK WVYDQMAETF VLDEAMRERL AQANPRAARN AVARLLESHG
                                IGNRFTYLVG WSATTGAVEK WVYDQMAETF VLDDAMRERL AQANPRAARN AVARLLESHG
                                IAHRFTYMLG WSATTEAVDN WVYDQAAETF VLDDTMRQRL ESANPEATRN AVGRLLEANS
                                IASRFTYMLG WSATTDAVDQ WVYDEAAQTF VLDDAMRTRI EALNPAAARN MVGRLLEANA
                                IASRFTYMLG WSATTDAVDK WVYDEAAKTF VLDDAMRTRI EQLNPAAARN MVGRLLEANA
                                ISNRVTYMLG WDAVTGSVDD WVYKKTAETY ALDSAMKERL AALNPQAMKN IVGRMLEAHG
                                ISNRVTYMLG WDAVTKSVDD WVYKKTAETY ALDPEMRERL AEANPEAIKN IVGRMLEAHG
                                ISNRVTYMLG WDAVTKSVDD WVYKKTAETY ALDPEMRERL ADLNPLAIKN IVGRMLEANS
                                ISNRVTYMLG WDAVTKSVDD WVYKKTAETY ALDPEMRERL ATLNPQAIKN IVGRMLEAHG
                                ISNRVTYMLG WDAVTKSVDD WVYKKTAETY ALDPEMRERL ATLNPQAIKN IVGRMLEAHG
                                ISNRVTYMLG WDAVTKSVDD WVYKKTAETY ALDPEMRERL ATVNPQAIKN IVGRMLEAHG
                                ISNRVTYMLG WDAVTKSVDD WVYKKTAETY ALDPEMRERL ATLNPQAIKN IVGRMLEAHG
                                ISNRVTYMLG WDAVTKSVDD WVYKKTAETY ALDPEMRERL ATLNPQAIKN IVGRMLEAHG
                                ISNRVTYMLG WDAVTKSVDD WVYKKTAETY ALDPEMRERL AKVNPQAIKN IVGRMLEAHG
                                ISNRVTYMLG WDAVTKSVDD WVYKKTAETY ALDPEMRERL AKVNPQAIKN IVGRMLEAHG
                                ISNRFTYMLG WDAVTKGVDD WVYKEAAETY AFDPAMRDKL MKLNPKAFKN IVGRMLEASG
                                ISNRFTYMLG WDAVTKGVDD WVYKEAAETY AFDPKMRDRL MKANPKAFKN IVGRMLEASG
                                ISNRFTYMLG WDAVTKGVDD WVYKEAAETY AFDPNMRDRL MKANPKAFKN IVGRMLEASG
                                ISNRFTYMLG WDAVTKGVDD WVYKEAAQTY AMDPKMRERL MKVNPKAFKN IVGRMLEASG
                                ISNRFTYMLG WDAVTKGVDD WVYKEAAETY AMDPKMRERL MKVNPKAFKN IVGRMLEASG
                                ISNRFTYMLG WDAVTKGVDD WVYKEAAETY AFDPKMRERL MKVNPKAFKN IVGRMLEASG
                                ISNRFTYMLG WDAVTKGVDD WVYKEAAETY AMDPKMRERL MKVNPKAFKN IVGRMLEASG
                                ISNRFTYMLG WDAVTKGVDD WVYKEAAETY AMDPKMRERL MKVNPKAFKN IVGRMLEASG
                                ISNRFTYMLG WDAVTKGVDD WVYKKAAETY AFDPAMRDRL MKANPQAFKN IVGRMLEANG
                                ISNRFTYMLG WDAVTKGVDD WVYKKAAETY AFNEEMRERL TQVNPQATLN IVGRMLEANG
                                ISNRFTYMLG WDAVSKSVDD WVYKEAAETY AFDPNIRERL AKANPEAMKN IVGRMLEASG
                                ISNRFTYMLG WDAVSKSVDD WVYKEAAETY AFDPNIRERL AKANPEAMKN IVGRMLEASG
                                ISNRFTYMLG WDAVTKSVDD WVYKKAAETY AFDPNMRERL MKANPQAMKN IVGRLLEANG

                                RGFWKTDKET IEELQELYSE LENSMEGTHS VP---
                                RGFWNTDSRT IDELQELYAD LETRMEGAGD EP---
                                RGFWEADEGT IEQLQELYDE LETRIEGAHT PEV--
                                RGFWEADEGT IEQLQELYEE LETRIEGAHS PEV--
                                RGFWKTDEKT IEELRQLYED LESRVEGIVD VQD--
                                RGFWETDEDT LEELRKLYAD LESHIEGTGQ EGH--
                                RGFWQADEGT LETLRNLYAD LESRIEGVEE EKA--
                                RGFWDADAET IEELREIYLD LETKIEGVHH ETH--
                                RGFWEADTAT IEELQELYAD LETRIEGVQQ -----
                                RGFWEAEEGT IEELQELYAD LETRIEGAHQ -----
                                RGFWEADEAT LEELREIYHD LEDRLEKVSE NA---
                                RGFWDADPET LDRLREIYAD LEDRLEGIAL DHS--
                                RGFWAADEAT LNRLQEIYQD LEDRLEGITE ERSVG
                                RGFWAADEAT LNRLQEIYQD LEDRLEGITE ERSVG
                                RGFWDADEQT LEHLREIYAD LEDRLEGVSS -----
                                RGFWQADEET LAQLREIYAD LEDRLEGVR- -----
                                RGFWQADEAT LERLREIYAD LEDRLEGVR- -----
                                RGFWNADEAT LEALQAIYAD LEDRLEGVAV GC---
                                RGFWQADEAT LDALQAIYAD LEDRLEGVAV ER---
                                RGFWDADPDK LEKLMEIYQD IEDEIEGVSV PA---
                                RGFWEADEEK LDKLMEIYQD IEDEIEGVSV PA---
                                RGYWETSEEN IERLRNLYME VEDRIEGVEN -----
                                RGYWETSEEN IEQLKELYQE VEDRIEGVNT ED---
                                RGYWETSEAN LELLRQLYQE VEDKIEGVE- -----
                                RGYWETSDEN LEKLQELYQE VEDRIEGVE- -----
                                RGYWETSDEN IEKLQQLYQE AEDRIEGIE- -----
                                RGYWETSDEN LERLQQLYQE VEDRIEGIE- -----
                                RGYWETSDEN LERLQQLYQE VEDRIEGIDG -----
                                RGYWETSEEN LDRLRELYQE VENRIEGID- -----
                                RGYWETSEEN LDRLRELYQE VENRIEGID- -----
                                RGYWETSEEN LDRLRQLYQE VEDKIEGIE- -----
                                RGYWDTDENN LDLLRELYQE VEDRIEGIE- -----
                                RGYWETSESN LEKLRELYQE VEDRIEGIE- -----
                                RGYWETGESN LDRLRELYQQ VEDRIEGIE- -----
                                RGYWETDDSN LDRLRELYQE IEDRIEGVE- -----
                                ERAWV----- ---------- ------GA-- -----
                                RGFWQADEEK LEKLRELYDL TEEELEGVKF E----
                                RGFWDADEEK LQKLRELYNL TEDELEGVTV -----
                                RGFWQVDGDK LQKLRDLYDL TDAELEGVEV -----
                                RDFWHPSAGT LDRLRDLYEL TDEELEGVKV -----
                                RGFWNPEADV LQQLRLLYEQ TEEELEGITV -----
                                RGLWQADDET IERLQMIYAD LEDRLEGVTF P----
                                RGLWQADDET IERLQAIYAD LEDQLEGIES IR---
                                RGMWQADEET LDRLREIYAD LEDRLEGVQD -----
                                RGMWQTDEAT LERLRELHAD LEDRLEGVVG -----
                                RGIWQTDEET LERLRELHAD LEDRLEGVA- -----
                                RGIWNADQEM IDQLQEIYAD LEDRLERVDG -----
                                RGMWKADQNI IDELQEIYAD LEDRLEGMHD DE---
                                RGMWKADQDM IDELQEIYAD LEDRLEGLHD EE---
                                RGMWKADQSM IDELQEIYAD LEDRLEGMAD E----
                                RGMWKADQSM IEELQEIYAD LEDRLEGMAD DD---
                                RGMWKADQDI ISELQEIYAD LEDRLEGLSD DK---
                                RGMWKADQDM ISELQEIYAD LEDRLEGMND DK---
                                RGMWKADQNM IDELQEIYAD LEDRLEGLTD DE---
                                RGMWKAEEDT INELQEIYAD LEDRLEGMNE DE---
                                RGMWSADQST IDELQEIYAD LEDRLEGMTD ED---
                                RGMWSADPDT IEKLQEIYSD LEDRLEGIEV -----
                                RGMWNADPDM IDKLQEIYSD LEDRLEGIEV -----
                                RGMWNADPDM IDKLQEIYSD LEDRLEGIEV -----
                                RGMWSADPDM IEKLQEIYSD LEDRLEGIEI -----
                                RGMWSADPDM IEKLQEIYSD LEDRLEGIEV -----
                                RGMWSADPDM IEKLQEIYSD LEDRLEGIEI -----
                                RGMWSADPDM IEKLQEIYSD LEDRLEGIEI -----
                                RGMWSADPEM IEKLQEIYSD LEDRLEGIEV -----
                                RGMWTADADT IDKLQEIYSD LEDRLEGIEI -----
                                RGMWNADQET IDHLQTIYAD LEDRLEGMLD D----
                                RGMWQADQDT IDKLQEIYAD LEDRLEGIEH AM---
                                RGMWQADQDT IDKLQEIYAD LEDRLEGIEH AM---
                                RGMWEADQDT IDQLQELYSD LEDRLEGIQQ EEA--
