# Supplementary material for: Dating phototrophic microbial lineages with reticulate gene histories
Source: Geobiology. 2018 Jan 31;16(2):179–89. doi: 10.1111/gbi.12273 (PMC5873394; doi:10.1111/gbi.12273)
Supplement: Supplementary file 2 [file GBI-16-179-s002.zip › SupplementData10b_RAxML_bipartitions.BchH_combined.b100.tree]

((60|Cf_1:0.34876425999999999261,((38|Chl_517418.5:0.40657861000000000695,((5|Chl_194439.7:0.07558125000000000260,35|Chl_517417.5:0.06716951999999999645)100:0.24710756000000000387,((((26|Chl_324925.5:0.16384019999999999140,33|Chl_377431.3:0.14481868999999999992)100:0.05622797999999999685,(13|Chl_290318.6:0.17685002999999999140,21|Chl_319225.5:0.25413237999999999106)100:0.16041663000000000450)99:0.06649969999999999493,(9|Chl_290315.5:0.28386561999999998518,12|Chl_290317.9:0.20933106000000001323)55:0.04758007999999999682)99:0.09799310999999999439,(29|Chl_331678.5:0.39992324000000001316,20|Chl_290512.6:0.29412675999999998711)100:0.15949153999999998721)48:0.06413352999999999415)100:0.42829345000000001997)94:0.19038310999999999429,((52|Cf_357808.5:0.09017397000000000606,56|Cf_383372.6:0.11450762999999999914)100:0.34719544000000002182,((59|Cf_1:0.51750678000000005508,(45|Cf_324602.8:0.11648424999999999752,48|Cf_326427.4:0.08527321000000000206)100:0.35602978000000001790)90:0.10480196999999999430,(((7|Heliobacillus_mobilis:0.11252837000000000256,9|Heliobacterium_modesticaldum:0.09458634999999999959)100:0.59917975999999995018,(((13|Cyanobacterium_stanieri_PCC:0.08552345999999999560,(21|Synechococcus_sp_NKBG042902:0.02570191000000000142,22|Synechococcus_sp_NKBG15041c:0.03881369999999999959)100:0.05565420000000000089)100:0.04998789000000000010,((((16|Cylindrospermopsis_sp_CR12:0.00605157000000000004,18|Raphidiopsis_brookii:0.01140942999999999992)100:0.10316917000000000448,(15|Chroococcidiopsis_thermalis:0.07841626999999999625,(19|Fischerella_sp_PCC_9605:0.05210398000000000113,17|Richelia_intracellularis:0.10046533000000000546)44:0.01717375000000000151)76:0.02431062000000000153)92:0.04333338999999999941,(14|Trichodesmium_erythraeum:0.10439296000000000686,10|Limnoraphis_robusta:0.09604962000000000222)97:0.05534421999999999953)27:0.02345515999999999920,(11|Nodosilinea_nodulosa:0.14805930000000000479,12|Thermosynechococcus_sp_NK55:0.16503502000000000449)38:0.05462146999999999836)34:0.04366348999999999925)30:0.04410155000000000325,(20|Prochlorococcus_sp_MIT_0801:0.29907520999999998024,8|Micromonas_sp_RCC299:0.35007438000000001832)81:0.07417321999999999804)100:0.80087412999999996188)71:0.18834787000000000057,((6|Chondrus_crispus:0.89235940000000002481,((2|Pleurocapsa_minor:0.14754700000000001148,3|Stanieria_cyanosphaera:0.18620976000000000194)100:0.11934561999999999948,(5|Prochlorothrix_hollandica:0.27298313000000001827,(1|Geitlerinema_sp_PCC_7407:0.20146970000000000156,4|Synechococcus_sp_PCC_7336:0.25878075999999999857)71:0.06092750000000000249)58:0.04080009999999999887)100:0.42224774999999997727)100:0.59294225000000000403,((53|Cf_357808.5:0.09572729000000000654,57|Cf_383372.6:0.12112193999999999738)100:0.88663628999999999358,((61|Cf_1:0.22524710000000000565,(46|Cf_324602.8:0.04053410999999999820,47|Cf_326427.4:0.04820075000000000054)100:0.25366148999999998948)100:0.43630020000000002689,(((Chloroherpeton_thalassium_REF:0.00000001000000000000,39|Chl_517418.5:0.00000001000000000000)100:0.27379149000000002623,((19|Chl_290512.6:0.07865392999999999690,28|Chl_331678.5:0.13091975000000000140)96:0.04814820000000000211,(36|Chl_517417.5:0.11097709000000000046,((8|Chl_290315.5:0.06026103000000000015,(14|Chl_290318.6:0.03352246999999999866,22|Chl_319225.5:0.03232437999999999978)100:0.07781401999999999763)39:0.01347719999999999994,(11|Chl_290317.9:0.05207399000000000056,(30|Chl_340177.11:0.09555441000000000629,(25|Chl_324925.5:0.04345414999999999695,34|Chl_377431.3:0.03907092999999999677)76:0.01767983000000000054)38:0.00730053000000000039)100:0.05158560000000000229)97:0.04247345000000000287)97:0.04203376999999999808)100:0.26373218999999997747)80:0.05619471000000000188,(40|Chl_517418.5:0.26895351000000000674,((18|Chl_290512.6:0.13350748000000001170,27|Chl_331678.5:0.14753007000000001314)94:0.05760429999999999717,((15|Chl_290318.6:0.12979068999999998635,23|Chl_319225.5:0.11671753999999999463)96:0.05561536000000000257,(10|Chl_290317.9:0.16779336999999999724,((3|Chl_194439.7:0.01511691000000000076,37|Chl_517417.5:0.01719974999999999976)100:0.17822825999999999946,(32|Chl_377431.3:0.09276012000000000146,(31|Chl_340177.11:0.28943430999999997244,24|Chl_324925.5:0.08481523000000000534)57:0.03836973999999999940)39:0.02928916000000000158)37:0.02430563999999999988)35:0.01734165999999999833)89:0.04436111999999999694)100:0.27437355000000002159)95:0.06501189999999999747)100:0.50974947000000003783)75:0.13856507000000001240)99:0.29663094000000000960)100:1.00783902000000002985)100:0.71824251999999999541)69:0.07704956000000000305)55:0.05711489000000000149)100:0.19296353999999998896)100:0.45148800000000000043,44|Cf_324602.8:0.10146802000000000599,50|Cf_326427.4:0.06450337999999999905);
