# Supplementary material for: Dating phototrophic microbial lineages with reticulate gene histories
Source: Geobiology. 2018 Jan 31;16(2):179–89. doi: 10.1111/gbi.12273 (PMC5873394; doi:10.1111/gbi.12273)
Supplement: Supplementary file 2 [file GBI-16-179-s002.zip › SupplementData10c_RAxML_bootstrap.BchH_combined_boot.tree]

(20|Chl_290512.6	(((35|Chl_517417.5	5|Chl_194439.7)	(((26|Chl_324925.5	33|Chl_377431.3)	(21|Chl_319225.5	13|Chl_290318.6))	(9|Chl_290315.5	12|Chl_290317.9)))	(38|Chl_517418.5	(((((7|Heliobacillus_mobilis	9|Heliobacterium_modesticaldum)	((12|Thermosynechococcus_sp_NK55	(11|Nodosilinea_nodulosa	((10|Limnoraphis_robusta	14|Trichodesmium_erythraeum)	(((15|Chroococcidiopsis_thermalis	(19|Fischerella_sp_PCC_9605	17|Richelia_intracellularis))	(16|Cylindrospermopsis_sp_CR12	18|Raphidiopsis_brookii))	((20|Prochlorococcus_sp_MIT_0801	8|Micromonas_sp_RCC299)	(13|Cyanobacterium_stanieri_PCC	(22|Synechococcus_sp_NKBG15041c	21|Synechococcus_sp_NKBG042902)))))))	((6|Chondrus_crispus	((3|Stanieria_cyanosphaera	2|Pleurocapsa_minor)	((4|Synechococcus_sp_PCC_7336	1|Geitlerinema_sp_PCC_7407)	5|Prochlorothrix_hollandica)))	(((Chloroherpeton_thalassium_REF	39|Chl_517418.5)	(((28|Chl_331678.5	19|Chl_290512.6)	(36|Chl_517417.5	(8|Chl_290315.5	((11|Chl_290317.9	((25|Chl_324925.5	34|Chl_377431.3)	30|Chl_340177.11))	(22|Chl_319225.5	14|Chl_290318.6)))))	((((10|Chl_290317.9	(((31|Chl_340177.11	24|Chl_324925.5)	32|Chl_377431.3)	(3|Chl_194439.7	37|Chl_517417.5)))
(20|Chl_290512.6	((((26|Chl_324925.5	33|Chl_377431.3)	(21|Chl_319225.5	13|Chl_290318.6))	(9|Chl_290315.5	12|Chl_290317.9))	((38|Chl_517418.5	((((7|Heliobacillus_mobilis	9|Heliobacterium_modesticaldum)	((12|Thermosynechococcus_sp_NK55	(11|Nodosilinea_nodulosa	((10|Limnoraphis_robusta	14|Trichodesmium_erythraeum)	(((16|Cylindrospermopsis_sp_CR12	18|Raphidiopsis_brookii)	(17|Richelia_intracellularis	(15|Chroococcidiopsis_thermalis	19|Fischerella_sp_PCC_9605)))	((20|Prochlorococcus_sp_MIT_0801	8|Micromonas_sp_RCC299)	(13|Cyanobacterium_stanieri_PCC	(22|Synechococcus_sp_NKBG15041c	21|Synechococcus_sp_NKBG042902)))))))	((6|Chondrus_crispus	(5|Prochlorothrix_hollandica	((3|Stanieria_cyanosphaera	2|Pleurocapsa_minor)	(4|Synechococcus_sp_PCC_7336	1|Geitlerinema_sp_PCC_7407))))	(((((10|Chl_290317.9	((24|Chl_324925.5	(32|Chl_377431.3	(31|Chl_340177.11	(3|Chl_194439.7	37|Chl_517417.5))))	(23|Chl_319225.5	15|Chl_290318.6)))	(27|Chl_331678.5	18|Chl_290512.6))	40|Chl_517418.5)	((Chloroherpeton_thalassium_REF	39|Chl_517418.5)	((28|Chl_331678.5	19|Chl_290512.6)	(36|Chl_517417.5	((34|Chl_377431.3	(30|Chl_340177.11	(11|Chl_290317.9	25|Chl_324925.5)))
(20|Chl_290512.6	((9|Chl_290315.5	(12|Chl_290317.9	((26|Chl_324925.5	33|Chl_377431.3)	(21|Chl_319225.5	13|Chl_290318.6))))	((38|Chl_517418.5	((56|Cf_383372.6	52|Cf_357808.5)	((60|Cf_1	(50|Cf_326427.4	44|Cf_324602.8))	((((6|Chondrus_crispus	((3|Stanieria_cyanosphaera	2|Pleurocapsa_minor)	((4|Synechococcus_sp_PCC_7336	1|Geitlerinema_sp_PCC_7407)	5|Prochlorothrix_hollandica)))	((((((3|Chl_194439.7	37|Chl_517417.5)	(((32|Chl_377431.3	(24|Chl_324925.5	31|Chl_340177.11))	10|Chl_290317.9)	(23|Chl_319225.5	15|Chl_290318.6)))	(27|Chl_331678.5	18|Chl_290512.6))	40|Chl_517418.5)	((Chloroherpeton_thalassium_REF	39|Chl_517418.5)	((28|Chl_331678.5	19|Chl_290512.6)	(36|Chl_517417.5	(8|Chl_290315.5	((30|Chl_340177.11	(11|Chl_290317.9	(25|Chl_324925.5	34|Chl_377431.3)))	(22|Chl_319225.5	14|Chl_290318.6)))))))	((53|Cf_357808.5	57|Cf_383372.6)	(61|Cf_1	(47|Cf_326427.4	46|Cf_324602.8)))))	((7|Heliobacillus_mobilis	9|Heliobacterium_modesticaldum)	(12|Thermosynechococcus_sp_NK55
(20|Chl_290512.6	((((26|Chl_324925.5	33|Chl_377431.3)	(21|Chl_319225.5	13|Chl_290318.6))	(9|Chl_290315.5	12|Chl_290317.9))	((38|Chl_517418.5	((60|Cf_1	(50|Cf_326427.4	44|Cf_324602.8))	(((45|Cf_324602.8	48|Cf_326427.4)	(59|Cf_1	(((6|Chondrus_crispus	((3|Stanieria_cyanosphaera	2|Pleurocapsa_minor)	((5|Prochlorothrix_hollandica	1|Geitlerinema_sp_PCC_7407)	4|Synechococcus_sp_PCC_7336)))	(((Chloroherpeton_thalassium_REF	39|Chl_517418.5)	((((28|Chl_331678.5	19|Chl_290512.6)	(36|Chl_517417.5	((30|Chl_340177.11	(11|Chl_290317.9	(25|Chl_324925.5	34|Chl_377431.3)))	((22|Chl_319225.5	14|Chl_290318.6)	8|Chl_290315.5))))	(((10|Chl_290317.9	(23|Chl_319225.5	15|Chl_290318.6))	(((3|Chl_194439.7	37|Chl_517417.5)	32|Chl_377431.3)	(24|Chl_324925.5	31|Chl_340177.11)))	(27|Chl_331678.5	18|Chl_290512.6)))	40|Chl_517418.5))	((53|Cf_357808.5	57|Cf_383372.6)	(61|Cf_1	(47|Cf_326427.4	46|Cf_324602.8)))))	((7|Heliobacillus_mobilis	9|Heliobacterium_modesticaldum)
(20|Chl_290512.6	((38|Chl_517418.5	((60|Cf_1	(50|Cf_326427.4	44|Cf_324602.8))	((((7|Heliobacillus_mobilis	9|Heliobacterium_modesticaldum)	((12|Thermosynechococcus_sp_NK55	(((16|Cylindrospermopsis_sp_CR12	18|Raphidiopsis_brookii)	((17|Richelia_intracellularis	15|Chroococcidiopsis_thermalis)	19|Fischerella_sp_PCC_9605))	((11|Nodosilinea_nodulosa	((20|Prochlorococcus_sp_MIT_0801	8|Micromonas_sp_RCC299)	(13|Cyanobacterium_stanieri_PCC	(22|Synechococcus_sp_NKBG15041c	21|Synechococcus_sp_NKBG042902))))	(10|Limnoraphis_robusta	14|Trichodesmium_erythraeum))))	((6|Chondrus_crispus	(((4|Synechococcus_sp_PCC_7336	1|Geitlerinema_sp_PCC_7407)	5|Prochlorothrix_hollandica)	(3|Stanieria_cyanosphaera	2|Pleurocapsa_minor)))	((53|Cf_357808.5	57|Cf_383372.6)	((61|Cf_1	(47|Cf_326427.4	46|Cf_324602.8))	((Chloroherpeton_thalassium_REF	39|Chl_517418.5)	((((10|Chl_290317.9	((23|Chl_319225.5	15|Chl_290318.6)	((3|Chl_194439.7	37|Chl_517417.5)	(32|Chl_377431.3	(24|Chl_324925.5	31|Chl_340177.11)))))	(27|Chl_331678.5	18|Chl_290512.6))	40|Chl_517418.5)	((28|Chl_331678.5	19|Chl_290512.6)	(36|Chl_517417.5	(8|Chl_290315.5	((11|Chl_290317.9
(20|Chl_290512.6	((38|Chl_517418.5	((60|Cf_1	(50|Cf_326427.4	44|Cf_324602.8))	(((((6|Chondrus_crispus	(((4|Synechococcus_sp_PCC_7336	1|Geitlerinema_sp_PCC_7407)	5|Prochlorothrix_hollandica)	(3|Stanieria_cyanosphaera	2|Pleurocapsa_minor)))	(((Chloroherpeton_thalassium_REF	39|Chl_517418.5)	((((((31|Chl_340177.11	(3|Chl_194439.7	37|Chl_517417.5))	(32|Chl_377431.3	24|Chl_324925.5))	(10|Chl_290317.9	(23|Chl_319225.5	15|Chl_290318.6)))	(27|Chl_331678.5	18|Chl_290512.6))	40|Chl_517418.5)	((28|Chl_331678.5	19|Chl_290512.6)	(36|Chl_517417.5	(8|Chl_290315.5	((11|Chl_290317.9	((25|Chl_324925.5	34|Chl_377431.3)	30|Chl_340177.11))	(22|Chl_319225.5	14|Chl_290318.6)))))))	((53|Cf_357808.5	57|Cf_383372.6)	(61|Cf_1	(47|Cf_326427.4	46|Cf_324602.8)))))	((7|Heliobacillus_mobilis	9|Heliobacterium_modesticaldum)	((20|Prochlorococcus_sp_MIT_0801	8|Micromonas_sp_RCC299)	((13|Cyanobacterium_stanieri_PCC	(22|Synechococcus_sp_NKBG15041c	21|Synechococcus_sp_NKBG042902))	(((11|Nodosilinea_nodulosa	12|Thermosynechococcus_sp_NK55)	(10|Limnoraphis_robusta	14|Trichodesmium_erythraeum))
(20|Chl_290512.6	((9|Chl_290315.5	(12|Chl_290317.9	((26|Chl_324925.5	33|Chl_377431.3)	(21|Chl_319225.5	13|Chl_290318.6))))	((38|Chl_517418.5	((60|Cf_1	(50|Cf_326427.4	44|Cf_324602.8))	((((7|Heliobacillus_mobilis	9|Heliobacterium_modesticaldum)	((12|Thermosynechococcus_sp_NK55	((((11|Nodosilinea_nodulosa	(20|Prochlorococcus_sp_MIT_0801	8|Micromonas_sp_RCC299))	(13|Cyanobacterium_stanieri_PCC	(22|Synechococcus_sp_NKBG15041c	21|Synechococcus_sp_NKBG042902)))	(10|Limnoraphis_robusta	14|Trichodesmium_erythraeum))	((19|Fischerella_sp_PCC_9605	(16|Cylindrospermopsis_sp_CR12	18|Raphidiopsis_brookii))	(15|Chroococcidiopsis_thermalis	17|Richelia_intracellularis))))	(((6|Chondrus_crispus	(((4|Synechococcus_sp_PCC_7336	1|Geitlerinema_sp_PCC_7407)	5|Prochlorothrix_hollandica)	(3|Stanieria_cyanosphaera	2|Pleurocapsa_minor)))	((((((10|Chl_290317.9	((31|Chl_340177.11	(23|Chl_319225.5	15|Chl_290318.6))	(32|Chl_377431.3	24|Chl_324925.5)))	(3|Chl_194439.7	37|Chl_517417.5))	(27|Chl_331678.5	18|Chl_290512.6))	40|Chl_517418.5)	(((28|Chl_331678.5	19|Chl_290512.6)	(36|Chl_517417.5	(8|Chl_290315.5	((30|Chl_340177.11	(11|Chl_290317.9
(20|Chl_290512.6	((38|Chl_517418.5	((60|Cf_1	(50|Cf_326427.4	44|Cf_324602.8))	((((7|Heliobacillus_mobilis	9|Heliobacterium_modesticaldum)	(((((11|Nodosilinea_nodulosa	12|Thermosynechococcus_sp_NK55)	(10|Limnoraphis_robusta	14|Trichodesmium_erythraeum))	((17|Richelia_intracellularis	(15|Chroococcidiopsis_thermalis	19|Fischerella_sp_PCC_9605))	(16|Cylindrospermopsis_sp_CR12	18|Raphidiopsis_brookii)))	((20|Prochlorococcus_sp_MIT_0801	8|Micromonas_sp_RCC299)	(13|Cyanobacterium_stanieri_PCC	(22|Synechococcus_sp_NKBG15041c	21|Synechococcus_sp_NKBG042902))))	((6|Chondrus_crispus	(((4|Synechococcus_sp_PCC_7336	5|Prochlorothrix_hollandica)	(3|Stanieria_cyanosphaera	2|Pleurocapsa_minor))	1|Geitlerinema_sp_PCC_7407))	(((((((32|Chl_377431.3	(31|Chl_340177.11	24|Chl_324925.5))	(((3|Chl_194439.7	37|Chl_517417.5)	10|Chl_290317.9)	(23|Chl_319225.5	15|Chl_290318.6)))	(27|Chl_331678.5	18|Chl_290512.6))	40|Chl_517418.5)	(((28|Chl_331678.5	19|Chl_290512.6)	(36|Chl_517417.5	((22|Chl_319225.5	14|Chl_290318.6)	(8|Chl_290315.5	(30|Chl_340177.11	(11|Chl_290317.9	(25|Chl_324925.5	34|Chl_377431.3)))))))	(Chloroherpeton_thalassium_REF	39|Chl_517418.5)))
(20|Chl_290512.6	((38|Chl_517418.5	((60|Cf_1	(50|Cf_326427.4	44|Cf_324602.8))	((59|Cf_1	((((6|Chondrus_crispus	((5|Prochlorothrix_hollandica	((3|Stanieria_cyanosphaera	2|Pleurocapsa_minor)	4|Synechococcus_sp_PCC_7336))	1|Geitlerinema_sp_PCC_7407))	((((Chloroherpeton_thalassium_REF	39|Chl_517418.5)	(((((3|Chl_194439.7	37|Chl_517417.5)	(((32|Chl_377431.3	(31|Chl_340177.11	24|Chl_324925.5))	(23|Chl_319225.5	15|Chl_290318.6))	10|Chl_290317.9))	(27|Chl_331678.5	18|Chl_290512.6))	40|Chl_517418.5)	((28|Chl_331678.5	19|Chl_290512.6)	(36|Chl_517417.5	(8|Chl_290315.5	((25|Chl_324925.5	(11|Chl_290317.9	(34|Chl_377431.3	30|Chl_340177.11)))	(22|Chl_319225.5	14|Chl_290318.6)))))))	(61|Cf_1	(47|Cf_326427.4	46|Cf_324602.8)))	(53|Cf_357808.5	57|Cf_383372.6)))	((7|Heliobacillus_mobilis	9|Heliobacterium_modesticaldum)	((13|Cyanobacterium_stanieri_PCC	(22|Synechococcus_sp_NKBG15041c	21|Synechococcus_sp_NKBG042902))	((((11|Nodosilinea_nodulosa	12|Thermosynechococcus_sp_NK55)	(10|Limnoraphis_robusta	14|Trichodesmium_erythraeum))	((17|Richelia_intracellularis
(20|Chl_290512.6	((9|Chl_290315.5	(12|Chl_290317.9	((26|Chl_324925.5	33|Chl_377431.3)	(21|Chl_319225.5	13|Chl_290318.6))))	((38|Chl_517418.5	((56|Cf_383372.6	52|Cf_357808.5)	((60|Cf_1	(50|Cf_326427.4	44|Cf_324602.8))	((((6|Chondrus_crispus	((3|Stanieria_cyanosphaera	2|Pleurocapsa_minor)	((4|Synechococcus_sp_PCC_7336	1|Geitlerinema_sp_PCC_7407)	5|Prochlorothrix_hollandica)))	(((((((23|Chl_319225.5	15|Chl_290318.6)	(10|Chl_290317.9	((31|Chl_340177.11	(3|Chl_194439.7	37|Chl_517417.5))	(32|Chl_377431.3	24|Chl_324925.5))))	(27|Chl_331678.5	18|Chl_290512.6))	40|Chl_517418.5)	(((28|Chl_331678.5	19|Chl_290512.6)	(36|Chl_517417.5	((22|Chl_319225.5	14|Chl_290318.6)	(8|Chl_290315.5	((30|Chl_340177.11	(11|Chl_290317.9	25|Chl_324925.5))	34|Chl_377431.3)))))	(Chloroherpeton_thalassium_REF	39|Chl_517418.5)))	(61|Cf_1	(47|Cf_326427.4	46|Cf_324602.8)))	(53|Cf_357808.5	57|Cf_383372.6)))	((7|Heliobacillus_mobilis	9|Heliobacterium_modesticaldum)	(15|Chroococcidiopsis_thermalis
(20|Chl_290512.6	((38|Chl_517418.5	(((50|Cf_326427.4	44|Cf_324602.8)	60|Cf_1)	((56|Cf_383372.6	52|Cf_357808.5)	((((6|Chondrus_crispus	(5|Prochlorothrix_hollandica	(1|Geitlerinema_sp_PCC_7407	(4|Synechococcus_sp_PCC_7336	(3|Stanieria_cyanosphaera	2|Pleurocapsa_minor)))))	((57|Cf_383372.6	53|Cf_357808.5)	((61|Cf_1	(46|Cf_324602.8	47|Cf_326427.4))	(((39|Chl_517418.5	Chloroherpeton_thalassium_REF)	((19|Chl_290512.6	28|Chl_331678.5)	(36|Chl_517417.5	(8|Chl_290315.5	((14|Chl_290318.6	22|Chl_319225.5)	(11|Chl_290317.9	((34|Chl_377431.3	25|Chl_324925.5)	30|Chl_340177.11)))))))	(40|Chl_517418.5	((27|Chl_331678.5	18|Chl_290512.6)	((((10|Chl_290317.9	32|Chl_377431.3)	24|Chl_324925.5)	((31|Chl_340177.11	23|Chl_319225.5)	(37|Chl_517417.5	3|Chl_194439.7)))	15|Chl_290318.6)))))))	((7|Heliobacillus_mobilis	9|Heliobacterium_modesticaldum)	(20|Prochlorococcus_sp_MIT_0801	(8|Micromonas_sp_RCC299	((13|Cyanobacterium_stanieri_PCC	(22|Synechococcus_sp_NKBG15041c	21|Synechococcus_sp_NKBG042902))	((10|Limnoraphis_robusta	14|Trichodesmium_erythraeum)
(20|Chl_290512.6	((9|Chl_290315.5	(12|Chl_290317.9	((21|Chl_319225.5	13|Chl_290318.6)	(26|Chl_324925.5	33|Chl_377431.3))))	((38|Chl_517418.5	(((50|Cf_326427.4	44|Cf_324602.8)	60|Cf_1)	((56|Cf_383372.6	52|Cf_357808.5)	((((6|Chondrus_crispus	(5|Prochlorothrix_hollandica	((3|Stanieria_cyanosphaera	2|Pleurocapsa_minor)	(1|Geitlerinema_sp_PCC_7407	4|Synechococcus_sp_PCC_7336))))	((57|Cf_383372.6	53|Cf_357808.5)	((61|Cf_1	(46|Cf_324602.8	47|Cf_326427.4))	(((39|Chl_517418.5	Chloroherpeton_thalassium_REF)	((19|Chl_290512.6	28|Chl_331678.5)	(36|Chl_517417.5	(((34|Chl_377431.3	25|Chl_324925.5)	(30|Chl_340177.11	11|Chl_290317.9))	(8|Chl_290315.5	(14|Chl_290318.6	22|Chl_319225.5))))))	(40|Chl_517418.5	((27|Chl_331678.5	18|Chl_290512.6)	((37|Chl_517417.5	3|Chl_194439.7)	(((10|Chl_290317.9	(15|Chl_290318.6	23|Chl_319225.5))	(31|Chl_340177.11	24|Chl_324925.5))	32|Chl_377431.3))))))))	((7|Heliobacillus_mobilis	9|Heliobacterium_modesticaldum)	(12|Thermosynechococcus_sp_NK55
(20|Chl_290512.6	((((21|Chl_319225.5	13|Chl_290318.6)	(26|Chl_324925.5	33|Chl_377431.3))	(9|Chl_290315.5	12|Chl_290317.9))	((38|Chl_517418.5	(((50|Cf_326427.4	44|Cf_324602.8)	60|Cf_1)	((56|Cf_383372.6	52|Cf_357808.5)	((((6|Chondrus_crispus	(5|Prochlorothrix_hollandica	((3|Stanieria_cyanosphaera	2|Pleurocapsa_minor)	(1|Geitlerinema_sp_PCC_7407	4|Synechococcus_sp_PCC_7336))))	((57|Cf_383372.6	53|Cf_357808.5)	((61|Cf_1	(46|Cf_324602.8	47|Cf_326427.4))	(40|Chl_517418.5	(((27|Chl_331678.5	18|Chl_290512.6)	((37|Chl_517417.5	3|Chl_194439.7)	((31|Chl_340177.11	(15|Chl_290318.6	23|Chl_319225.5))	((24|Chl_324925.5	10|Chl_290317.9)	32|Chl_377431.3))))	((39|Chl_517418.5	Chloroherpeton_thalassium_REF)	((19|Chl_290512.6	28|Chl_331678.5)	(36|Chl_517417.5	((14|Chl_290318.6	22|Chl_319225.5)	(((34|Chl_377431.3	(11|Chl_290317.9	25|Chl_324925.5))	30|Chl_340177.11)	8|Chl_290315.5))))))))))	((7|Heliobacillus_mobilis	9|Heliobacterium_modesticaldum)	(12|Thermosynechococcus_sp_NK55
(20|Chl_290512.6	((((21|Chl_319225.5	13|Chl_290318.6)	(26|Chl_324925.5	33|Chl_377431.3))	(9|Chl_290315.5	12|Chl_290317.9))	((38|Chl_517418.5	(((50|Cf_326427.4	44|Cf_324602.8)	60|Cf_1)	((56|Cf_383372.6	52|Cf_357808.5)	((((6|Chondrus_crispus	(4|Synechococcus_sp_PCC_7336	((1|Geitlerinema_sp_PCC_7407	5|Prochlorothrix_hollandica)	(3|Stanieria_cyanosphaera	2|Pleurocapsa_minor))))	((57|Cf_383372.6	53|Cf_357808.5)	((61|Cf_1	(46|Cf_324602.8	47|Cf_326427.4))	(((39|Chl_517418.5	Chloroherpeton_thalassium_REF)	((14|Chl_290318.6	22|Chl_319225.5)	(((34|Chl_377431.3	((30|Chl_340177.11	11|Chl_290317.9)	25|Chl_324925.5))	8|Chl_290315.5)	((19|Chl_290512.6	28|Chl_331678.5)	36|Chl_517417.5))))	(40|Chl_517418.5	(27|Chl_331678.5	(18|Chl_290512.6	(10|Chl_290317.9	((15|Chl_290318.6	23|Chl_319225.5)	((24|Chl_324925.5	32|Chl_377431.3)	((37|Chl_517417.5	3|Chl_194439.7)	31|Chl_340177.11)))))))))))	((7|Heliobacillus_mobilis	9|Heliobacterium_modesticaldum)	(8|Micromonas_sp_RCC299
(20|Chl_290512.6	((38|Chl_517418.5	(((50|Cf_326427.4	44|Cf_324602.8)	60|Cf_1)	((56|Cf_383372.6	52|Cf_357808.5)	((((6|Chondrus_crispus	(((4|Synechococcus_sp_PCC_7336	1|Geitlerinema_sp_PCC_7407)	5|Prochlorothrix_hollandica)	(3|Stanieria_cyanosphaera	2|Pleurocapsa_minor)))	((57|Cf_383372.6	53|Cf_357808.5)	((61|Cf_1	(46|Cf_324602.8	47|Cf_326427.4))	(((39|Chl_517418.5	Chloroherpeton_thalassium_REF)	((19|Chl_290512.6	28|Chl_331678.5)	(36|Chl_517417.5	(((14|Chl_290318.6	22|Chl_319225.5)	(11|Chl_290317.9	((25|Chl_324925.5	34|Chl_377431.3)	30|Chl_340177.11)))	8|Chl_290315.5))))	(40|Chl_517418.5	(((37|Chl_517417.5	3|Chl_194439.7)	((((15|Chl_290318.6	23|Chl_319225.5)	10|Chl_290317.9)	(31|Chl_340177.11	24|Chl_324925.5))	32|Chl_377431.3))	(27|Chl_331678.5	18|Chl_290512.6)))))))	((7|Heliobacillus_mobilis	9|Heliobacterium_modesticaldum)	(12|Thermosynechococcus_sp_NK55	(11|Nodosilinea_nodulosa	((((20|Prochlorococcus_sp_MIT_0801	8|Micromonas_sp_RCC299)	(13|Cyanobacterium_stanieri_PCC	(22|Synechococcus_sp_NKBG15041c	21|Synechococcus_sp_NKBG042902)))
(20|Chl_290512.6	(((38|Chl_517418.5	((59|Cf_1	(45|Cf_324602.8	48|Cf_326427.4))	(((50|Cf_326427.4	44|Cf_324602.8)	60|Cf_1)	(56|Cf_383372.6	52|Cf_357808.5))))	(((6|Chondrus_crispus	(1|Geitlerinema_sp_PCC_7407	((5|Prochlorothrix_hollandica	4|Synechococcus_sp_PCC_7336)	(3|Stanieria_cyanosphaera	2|Pleurocapsa_minor))))	((57|Cf_383372.6	53|Cf_357808.5)	((61|Cf_1	(46|Cf_324602.8	47|Cf_326427.4))	(((39|Chl_517418.5	Chloroherpeton_thalassium_REF)	((19|Chl_290512.6	28|Chl_331678.5)	(36|Chl_517417.5	(((25|Chl_324925.5	34|Chl_377431.3)	(30|Chl_340177.11	11|Chl_290317.9))	(8|Chl_290315.5	(14|Chl_290318.6	22|Chl_319225.5))))))	(40|Chl_517418.5	((15|Chl_290318.6	(23|Chl_319225.5	((31|Chl_340177.11	(37|Chl_517417.5	3|Chl_194439.7))	((10|Chl_290317.9	32|Chl_377431.3)	24|Chl_324925.5))))	(27|Chl_331678.5	18|Chl_290512.6)))))))	((7|Heliobacillus_mobilis	9|Heliobacterium_modesticaldum)	(12|Thermosynechococcus_sp_NK55	((10|Limnoraphis_robusta	14|Trichodesmium_erythraeum)	(((16|Cylindrospermopsis_sp_CR12
(20|Chl_290512.6	((38|Chl_517418.5	((((6|Chondrus_crispus	((3|Stanieria_cyanosphaera	2|Pleurocapsa_minor)	((4|Synechococcus_sp_PCC_7336	1|Geitlerinema_sp_PCC_7407)	5|Prochlorothrix_hollandica)))	((57|Cf_383372.6	53|Cf_357808.5)	((61|Cf_1	(46|Cf_324602.8	47|Cf_326427.4))	(((39|Chl_517418.5	Chloroherpeton_thalassium_REF)	((19|Chl_290512.6	28|Chl_331678.5)	(36|Chl_517417.5	((34|Chl_377431.3	((30|Chl_340177.11	11|Chl_290317.9)	25|Chl_324925.5))	(8|Chl_290315.5	(14|Chl_290318.6	22|Chl_319225.5))))))	(40|Chl_517418.5	(((((37|Chl_517417.5	3|Chl_194439.7)	(32|Chl_377431.3	(31|Chl_340177.11	24|Chl_324925.5)))	10|Chl_290317.9)	(15|Chl_290318.6	23|Chl_319225.5))	(27|Chl_331678.5	18|Chl_290512.6)))))))	((7|Heliobacillus_mobilis	9|Heliobacterium_modesticaldum)	((20|Prochlorococcus_sp_MIT_0801	8|Micromonas_sp_RCC299)	((13|Cyanobacterium_stanieri_PCC	(22|Synechococcus_sp_NKBG15041c	21|Synechococcus_sp_NKBG042902))	((10|Limnoraphis_robusta	14|Trichodesmium_erythraeum)	(((16|Cylindrospermopsis_sp_CR12	18|Raphidiopsis_brookii)	(19|Fischerella_sp_PCC_9605	(17|Richelia_intracellularis	15|Chroococcidiopsis_thermalis)))
(20|Chl_290512.6	((38|Chl_517418.5	(((50|Cf_326427.4	44|Cf_324602.8)	60|Cf_1)	((56|Cf_383372.6	52|Cf_357808.5)	((((6|Chondrus_crispus	((3|Stanieria_cyanosphaera	2|Pleurocapsa_minor)	((4|Synechococcus_sp_PCC_7336	1|Geitlerinema_sp_PCC_7407)	5|Prochlorothrix_hollandica)))	((57|Cf_383372.6	53|Cf_357808.5)	((61|Cf_1	(46|Cf_324602.8	47|Cf_326427.4))	(((39|Chl_517418.5	Chloroherpeton_thalassium_REF)	((19|Chl_290512.6	28|Chl_331678.5)	(36|Chl_517417.5	((30|Chl_340177.11	((34|Chl_377431.3	25|Chl_324925.5)	11|Chl_290317.9))	(8|Chl_290315.5	(14|Chl_290318.6	22|Chl_319225.5))))))	(40|Chl_517418.5	((((24|Chl_324925.5	((31|Chl_340177.11	(37|Chl_517417.5	3|Chl_194439.7))	32|Chl_377431.3))	10|Chl_290317.9)	(15|Chl_290318.6	23|Chl_319225.5))	(27|Chl_331678.5	18|Chl_290512.6)))))))	((7|Heliobacillus_mobilis	9|Heliobacterium_modesticaldum)	((((20|Prochlorococcus_sp_MIT_0801	8|Micromonas_sp_RCC299)	(13|Cyanobacterium_stanieri_PCC	(22|Synechococcus_sp_NKBG15041c	21|Synechococcus_sp_NKBG042902)))	((16|Cylindrospermopsis_sp_CR12	18|Raphidiopsis_brookii)
(20|Chl_290512.6	((12|Chl_290317.9	(((21|Chl_319225.5	13|Chl_290318.6)	(26|Chl_324925.5	33|Chl_377431.3))	9|Chl_290315.5))	((38|Chl_517418.5	(((50|Cf_326427.4	44|Cf_324602.8)	60|Cf_1)	((56|Cf_383372.6	52|Cf_357808.5)	((((6|Chondrus_crispus	(5|Prochlorothrix_hollandica	((1|Geitlerinema_sp_PCC_7407	(3|Stanieria_cyanosphaera	2|Pleurocapsa_minor))	4|Synechococcus_sp_PCC_7336)))	((57|Cf_383372.6	53|Cf_357808.5)	((61|Cf_1	(46|Cf_324602.8	47|Cf_326427.4))	(((39|Chl_517418.5	Chloroherpeton_thalassium_REF)	(28|Chl_331678.5	((36|Chl_517417.5	((11|Chl_290317.9	(30|Chl_340177.11	(25|Chl_324925.5	34|Chl_377431.3)))	(8|Chl_290315.5	(14|Chl_290318.6	22|Chl_319225.5))))	19|Chl_290512.6)))	(40|Chl_517418.5	(((37|Chl_517417.5	3|Chl_194439.7)	(32|Chl_377431.3	((10|Chl_290317.9	(15|Chl_290318.6	23|Chl_319225.5))	(24|Chl_324925.5	31|Chl_340177.11))))	(27|Chl_331678.5	18|Chl_290512.6)))))))	((7|Heliobacillus_mobilis	9|Heliobacterium_modesticaldum)	((((11|Nodosilinea_nodulosa
(20|Chl_290512.6	((9|Chl_290315.5	(12|Chl_290317.9	((21|Chl_319225.5	13|Chl_290318.6)	(26|Chl_324925.5	33|Chl_377431.3))))	((38|Chl_517418.5	(((50|Cf_326427.4	44|Cf_324602.8)	60|Cf_1)	((56|Cf_383372.6	52|Cf_357808.5)	((((6|Chondrus_crispus	((1|Geitlerinema_sp_PCC_7407	(3|Stanieria_cyanosphaera	2|Pleurocapsa_minor))	(4|Synechococcus_sp_PCC_7336	5|Prochlorothrix_hollandica)))	((57|Cf_383372.6	53|Cf_357808.5)	((61|Cf_1	(46|Cf_324602.8	47|Cf_326427.4))	((39|Chl_517418.5	Chloroherpeton_thalassium_REF)	(((36|Chl_517417.5	((14|Chl_290318.6	22|Chl_319225.5)	((30|Chl_340177.11	((25|Chl_324925.5	34|Chl_377431.3)	11|Chl_290317.9))	8|Chl_290315.5)))	(19|Chl_290512.6	28|Chl_331678.5))	(40|Chl_517418.5	(((37|Chl_517417.5	3|Chl_194439.7)	(((15|Chl_290318.6	23|Chl_319225.5)	((24|Chl_324925.5	31|Chl_340177.11)	32|Chl_377431.3))	10|Chl_290317.9))	(27|Chl_331678.5	18|Chl_290512.6))))))))	((7|Heliobacillus_mobilis	9|Heliobacterium_modesticaldum)	(12|Thermosynechococcus_sp_NK55
((((((50|Cf_326427.4	44|Cf_324602.8)	60|Cf_1)	((56|Cf_383372.6	52|Cf_357808.5)	((((7|Heliobacillus_mobilis	9|Heliobacterium_modesticaldum)	(12|Thermosynechococcus_sp_NK55	(((14|Trichodesmium_erythraeum	10|Limnoraphis_robusta)	(((8|Micromonas_sp_RCC299	20|Prochlorococcus_sp_MIT_0801)	((22|Synechococcus_sp_NKBG15041c	21|Synechococcus_sp_NKBG042902)	13|Cyanobacterium_stanieri_PCC))	((18|Raphidiopsis_brookii	16|Cylindrospermopsis_sp_CR12)	(15|Chroococcidiopsis_thermalis	(17|Richelia_intracellularis	19|Fischerella_sp_PCC_9605)))))	11|Nodosilinea_nodulosa)))	((6|Chondrus_crispus	((3|Stanieria_cyanosphaera	2|Pleurocapsa_minor)	((4|Synechococcus_sp_PCC_7336	1|Geitlerinema_sp_PCC_7407)	5|Prochlorothrix_hollandica)))	(((61|Cf_1	(47|Cf_326427.4	46|Cf_324602.8))	(53|Cf_357808.5	57|Cf_383372.6))	((40|Chl_517418.5	((27|Chl_331678.5	18|Chl_290512.6)	((10|Chl_290317.9	(15|Chl_290318.6	23|Chl_319225.5))	((31|Chl_340177.11	(37|Chl_517417.5	3|Chl_194439.7))	(24|Chl_324925.5	32|Chl_377431.3)))))	((39|Chl_517418.5	Chloroherpeton_thalassium_REF)	((19|Chl_290512.6	28|Chl_331678.5)	(36|Chl_517417.5	((22|Chl_319225.5	14|Chl_290318.6)
((((((50|Cf_326427.4	44|Cf_324602.8)	60|Cf_1)	((56|Cf_383372.6	52|Cf_357808.5)	((((7|Heliobacillus_mobilis	9|Heliobacterium_modesticaldum)	(19|Fischerella_sp_PCC_9605	(((((14|Trichodesmium_erythraeum	10|Limnoraphis_robusta)	((11|Nodosilinea_nodulosa	12|Thermosynechococcus_sp_NK55)	((8|Micromonas_sp_RCC299	20|Prochlorococcus_sp_MIT_0801)	((22|Synechococcus_sp_NKBG15041c	21|Synechococcus_sp_NKBG042902)	13|Cyanobacterium_stanieri_PCC))))	15|Chroococcidiopsis_thermalis)	17|Richelia_intracellularis)	(18|Raphidiopsis_brookii	16|Cylindrospermopsis_sp_CR12))))	((6|Chondrus_crispus	((3|Stanieria_cyanosphaera	2|Pleurocapsa_minor)	((4|Synechococcus_sp_PCC_7336	1|Geitlerinema_sp_PCC_7407)	5|Prochlorothrix_hollandica)))	((53|Cf_357808.5	57|Cf_383372.6)	(((40|Chl_517418.5	((27|Chl_331678.5	18|Chl_290512.6)	((10|Chl_290317.9	(15|Chl_290318.6	23|Chl_319225.5))	((31|Chl_340177.11	(37|Chl_517417.5	3|Chl_194439.7))	(24|Chl_324925.5	32|Chl_377431.3)))))	((39|Chl_517418.5	Chloroherpeton_thalassium_REF)	((19|Chl_290512.6	28|Chl_331678.5)	(36|Chl_517417.5	((11|Chl_290317.9	((25|Chl_324925.5	34|Chl_377431.3)	30|Chl_340177.11))	((22|Chl_319225.5
((((((7|Heliobacillus_mobilis	9|Heliobacterium_modesticaldum)	((12|Thermosynechococcus_sp_NK55	((14|Trichodesmium_erythraeum	10|Limnoraphis_robusta)	(((18|Raphidiopsis_brookii	16|Cylindrospermopsis_sp_CR12)	(15|Chroococcidiopsis_thermalis	(17|Richelia_intracellularis	19|Fischerella_sp_PCC_9605)))	(11|Nodosilinea_nodulosa	((8|Micromonas_sp_RCC299	20|Prochlorococcus_sp_MIT_0801)	((22|Synechococcus_sp_NKBG15041c	21|Synechococcus_sp_NKBG042902)	13|Cyanobacterium_stanieri_PCC))))))	((6|Chondrus_crispus	(5|Prochlorothrix_hollandica	((3|Stanieria_cyanosphaera	2|Pleurocapsa_minor)	(4|Synechococcus_sp_PCC_7336	1|Geitlerinema_sp_PCC_7407))))	((53|Cf_357808.5	57|Cf_383372.6)	(((40|Chl_517418.5	((27|Chl_331678.5	18|Chl_290512.6)	((37|Chl_517417.5	3|Chl_194439.7)	(((24|Chl_324925.5	32|Chl_377431.3)	((15|Chl_290318.6	23|Chl_319225.5)	31|Chl_340177.11))	10|Chl_290317.9))))	((39|Chl_517418.5	Chloroherpeton_thalassium_REF)	((19|Chl_290512.6	28|Chl_331678.5)	(36|Chl_517417.5	(8|Chl_290315.5	(((11|Chl_290317.9	(25|Chl_324925.5	34|Chl_377431.3))	30|Chl_340177.11)	(22|Chl_319225.5	14|Chl_290318.6)))))))	(61|Cf_1	(47|Cf_326427.4	46|Cf_324602.8)))))))
(((9|Chl_290315.5	(12|Chl_290317.9	((21|Chl_319225.5	13|Chl_290318.6)	(26|Chl_324925.5	33|Chl_377431.3))))	((5|Chl_194439.7	35|Chl_517417.5)	((((50|Cf_326427.4	44|Cf_324602.8)	60|Cf_1)	((56|Cf_383372.6	52|Cf_357808.5)	(((7|Heliobacillus_mobilis	9|Heliobacterium_modesticaldum)	((12|Thermosynechococcus_sp_NK55	(((18|Raphidiopsis_brookii	16|Cylindrospermopsis_sp_CR12)	(15|Chroococcidiopsis_thermalis	(17|Richelia_intracellularis	19|Fischerella_sp_PCC_9605)))	((11|Nodosilinea_nodulosa	((8|Micromonas_sp_RCC299	20|Prochlorococcus_sp_MIT_0801)	((22|Synechococcus_sp_NKBG15041c	21|Synechococcus_sp_NKBG042902)	13|Cyanobacterium_stanieri_PCC)))	(14|Trichodesmium_erythraeum	10|Limnoraphis_robusta))))	((6|Chondrus_crispus	((3|Stanieria_cyanosphaera	2|Pleurocapsa_minor)	((4|Synechococcus_sp_PCC_7336	1|Geitlerinema_sp_PCC_7407)	5|Prochlorothrix_hollandica)))	((53|Cf_357808.5	57|Cf_383372.6)	(((40|Chl_517418.5	((27|Chl_331678.5	18|Chl_290512.6)	((37|Chl_517417.5	3|Chl_194439.7)	(32|Chl_377431.3	(((15|Chl_290318.6	23|Chl_319225.5)	31|Chl_340177.11)	(10|Chl_290317.9	24|Chl_324925.5))))))	((39|Chl_517418.5	Chloroherpeton_thalassium_REF)
(((((21|Chl_319225.5	13|Chl_290318.6)	(26|Chl_324925.5	33|Chl_377431.3))	(9|Chl_290315.5	12|Chl_290317.9))	((5|Chl_194439.7	35|Chl_517417.5)	((((50|Cf_326427.4	44|Cf_324602.8)	60|Cf_1)	((56|Cf_383372.6	52|Cf_357808.5)	((((6|Chondrus_crispus	((3|Stanieria_cyanosphaera	2|Pleurocapsa_minor)	((4|Synechococcus_sp_PCC_7336	1|Geitlerinema_sp_PCC_7407)	5|Prochlorothrix_hollandica)))	((53|Cf_357808.5	57|Cf_383372.6)	(((40|Chl_517418.5	((27|Chl_331678.5	18|Chl_290512.6)	((37|Chl_517417.5	3|Chl_194439.7)	(32|Chl_377431.3	((10|Chl_290317.9	(15|Chl_290318.6	23|Chl_319225.5))	(31|Chl_340177.11	24|Chl_324925.5))))))	((39|Chl_517418.5	Chloroherpeton_thalassium_REF)	((19|Chl_290512.6	28|Chl_331678.5)	(36|Chl_517417.5	((22|Chl_319225.5	14|Chl_290318.6)	(8|Chl_290315.5	(30|Chl_340177.11	((34|Chl_377431.3	25|Chl_324925.5)	11|Chl_290317.9))))))))	(61|Cf_1	(47|Cf_326427.4	46|Cf_324602.8)))))	((7|Heliobacillus_mobilis	9|Heliobacterium_modesticaldum)	(8|Micromonas_sp_RCC299
((((((50|Cf_326427.4	44|Cf_324602.8)	60|Cf_1)	((56|Cf_383372.6	52|Cf_357808.5)	((((6|Chondrus_crispus	((3|Stanieria_cyanosphaera	2|Pleurocapsa_minor)	((4|Synechococcus_sp_PCC_7336	1|Geitlerinema_sp_PCC_7407)	5|Prochlorothrix_hollandica)))	((53|Cf_357808.5	57|Cf_383372.6)	(((40|Chl_517418.5	((27|Chl_331678.5	18|Chl_290512.6)	((37|Chl_517417.5	3|Chl_194439.7)	(32|Chl_377431.3	((10|Chl_290317.9	(15|Chl_290318.6	23|Chl_319225.5))	(31|Chl_340177.11	24|Chl_324925.5))))))	((39|Chl_517418.5	Chloroherpeton_thalassium_REF)	((19|Chl_290512.6	28|Chl_331678.5)	(36|Chl_517417.5	(((25|Chl_324925.5	(11|Chl_290317.9	30|Chl_340177.11))	34|Chl_377431.3)	((22|Chl_319225.5	14|Chl_290318.6)	8|Chl_290315.5))))))	(61|Cf_1	(47|Cf_326427.4	46|Cf_324602.8)))))	((7|Heliobacillus_mobilis	9|Heliobacterium_modesticaldum)	(8|Micromonas_sp_RCC299	(20|Prochlorococcus_sp_MIT_0801	(((22|Synechococcus_sp_NKBG15041c	21|Synechococcus_sp_NKBG042902)	13|Cyanobacterium_stanieri_PCC)	(((14|Trichodesmium_erythraeum	10|Limnoraphis_robusta)	((18|Raphidiopsis_brookii	16|Cylindrospermopsis_sp_CR12)
((((((50|Cf_326427.4	44|Cf_324602.8)	60|Cf_1)	((56|Cf_383372.6	52|Cf_357808.5)	(((7|Heliobacillus_mobilis	9|Heliobacterium_modesticaldum)	((8|Micromonas_sp_RCC299	(20|Prochlorococcus_sp_MIT_0801	(11|Nodosilinea_nodulosa	(((22|Synechococcus_sp_NKBG15041c	21|Synechococcus_sp_NKBG042902)	13|Cyanobacterium_stanieri_PCC)	((14|Trichodesmium_erythraeum	10|Limnoraphis_robusta)	(((12|Thermosynechococcus_sp_NK55	(18|Raphidiopsis_brookii	16|Cylindrospermopsis_sp_CR12))	(15|Chroococcidiopsis_thermalis	19|Fischerella_sp_PCC_9605))	17|Richelia_intracellularis))))))	((6|Chondrus_crispus	((3|Stanieria_cyanosphaera	2|Pleurocapsa_minor)	((4|Synechococcus_sp_PCC_7336	1|Geitlerinema_sp_PCC_7407)	5|Prochlorothrix_hollandica)))	(((40|Chl_517418.5	((27|Chl_331678.5	18|Chl_290512.6)	((15|Chl_290318.6	23|Chl_319225.5)	((((37|Chl_517417.5	3|Chl_194439.7)	31|Chl_340177.11)	(32|Chl_377431.3	24|Chl_324925.5))	10|Chl_290317.9))))	((39|Chl_517418.5	Chloroherpeton_thalassium_REF)	((19|Chl_290512.6	28|Chl_331678.5)	(36|Chl_517417.5	(8|Chl_290315.5	(((30|Chl_340177.11	(34|Chl_377431.3	25|Chl_324925.5))	11|Chl_290317.9)	(22|Chl_319225.5	14|Chl_290318.6)))))))
((((((((6|Chondrus_crispus	((3|Stanieria_cyanosphaera	2|Pleurocapsa_minor)	((4|Synechococcus_sp_PCC_7336	1|Geitlerinema_sp_PCC_7407)	5|Prochlorothrix_hollandica)))	((53|Cf_357808.5	57|Cf_383372.6)	(((40|Chl_517418.5	((27|Chl_331678.5	18|Chl_290512.6)	((37|Chl_517417.5	3|Chl_194439.7)	((10|Chl_290317.9	32|Chl_377431.3)	((15|Chl_290318.6	23|Chl_319225.5)	(31|Chl_340177.11	24|Chl_324925.5))))))	((39|Chl_517418.5	Chloroherpeton_thalassium_REF)	((19|Chl_290512.6	28|Chl_331678.5)	(36|Chl_517417.5	((34|Chl_377431.3	((25|Chl_324925.5	11|Chl_290317.9)	30|Chl_340177.11))	((22|Chl_319225.5	14|Chl_290318.6)	8|Chl_290315.5))))))	(61|Cf_1	(47|Cf_326427.4	46|Cf_324602.8)))))	((7|Heliobacillus_mobilis	9|Heliobacterium_modesticaldum)	((((22|Synechococcus_sp_NKBG15041c	21|Synechococcus_sp_NKBG042902)	13|Cyanobacterium_stanieri_PCC)	(((12|Thermosynechococcus_sp_NK55	(15|Chroococcidiopsis_thermalis	(17|Richelia_intracellularis	((18|Raphidiopsis_brookii	16|Cylindrospermopsis_sp_CR12)	19|Fischerella_sp_PCC_9605))))	(14|Trichodesmium_erythraeum	10|Limnoraphis_robusta))	11|Nodosilinea_nodulosa))	(8|Micromonas_sp_RCC299	20|Prochlorococcus_sp_MIT_0801))))
(((((21|Chl_319225.5	13|Chl_290318.6)	(26|Chl_324925.5	33|Chl_377431.3))	(9|Chl_290315.5	12|Chl_290317.9))	((5|Chl_194439.7	35|Chl_517417.5)	((((7|Heliobacillus_mobilis	9|Heliobacterium_modesticaldum)	((12|Thermosynechococcus_sp_NK55	(((18|Raphidiopsis_brookii	16|Cylindrospermopsis_sp_CR12)	(((15|Chroococcidiopsis_thermalis	19|Fischerella_sp_PCC_9605)	17|Richelia_intracellularis)	((14|Trichodesmium_erythraeum	10|Limnoraphis_robusta)	((22|Synechococcus_sp_NKBG15041c	21|Synechococcus_sp_NKBG042902)	13|Cyanobacterium_stanieri_PCC))))	((8|Micromonas_sp_RCC299	20|Prochlorococcus_sp_MIT_0801)	11|Nodosilinea_nodulosa)))	((6|Chondrus_crispus	((3|Stanieria_cyanosphaera	2|Pleurocapsa_minor)	(1|Geitlerinema_sp_PCC_7407	(5|Prochlorothrix_hollandica	4|Synechococcus_sp_PCC_7336))))	((53|Cf_357808.5	57|Cf_383372.6)	(((40|Chl_517418.5	((27|Chl_331678.5	18|Chl_290512.6)	((37|Chl_517417.5	3|Chl_194439.7)	(32|Chl_377431.3	((31|Chl_340177.11	24|Chl_324925.5)	((15|Chl_290318.6	23|Chl_319225.5)	10|Chl_290317.9))))))	((39|Chl_517418.5	Chloroherpeton_thalassium_REF)	((19|Chl_290512.6	28|Chl_331678.5)	(36|Chl_517417.5	(((30|Chl_340177.11	((25|Chl_324925.5
(((5|Chl_194439.7	35|Chl_517417.5)	(((((7|Heliobacillus_mobilis	9|Heliobacterium_modesticaldum)	(((((22|Synechococcus_sp_NKBG15041c	21|Synechococcus_sp_NKBG042902)	13|Cyanobacterium_stanieri_PCC)	(8|Micromonas_sp_RCC299	20|Prochlorococcus_sp_MIT_0801))	((11|Nodosilinea_nodulosa	12|Thermosynechococcus_sp_NK55)	(((18|Raphidiopsis_brookii	16|Cylindrospermopsis_sp_CR12)	(15|Chroococcidiopsis_thermalis	(19|Fischerella_sp_PCC_9605	17|Richelia_intracellularis)))	(14|Trichodesmium_erythraeum	10|Limnoraphis_robusta))))	((6|Chondrus_crispus	((3|Stanieria_cyanosphaera	2|Pleurocapsa_minor)	((1|Geitlerinema_sp_PCC_7407	5|Prochlorothrix_hollandica)	4|Synechococcus_sp_PCC_7336)))	((53|Cf_357808.5	57|Cf_383372.6)	(((40|Chl_517418.5	(18|Chl_290512.6	(((37|Chl_517417.5	3|Chl_194439.7)	((15|Chl_290318.6	23|Chl_319225.5)	(10|Chl_290317.9	(32|Chl_377431.3	(31|Chl_340177.11	24|Chl_324925.5)))))	27|Chl_331678.5)))	((39|Chl_517418.5	Chloroherpeton_thalassium_REF)	((19|Chl_290512.6	28|Chl_331678.5)	(36|Chl_517417.5	(((30|Chl_340177.11	(25|Chl_324925.5	11|Chl_290317.9))	34|Chl_377431.3)	((22|Chl_319225.5	14|Chl_290318.6)	8|Chl_290315.5))))))	(61|Cf_1
(20|Chl_290512.6	((38|Chl_517418.5	(((50|Cf_326427.4	44|Cf_324602.8)	60|Cf_1)	((52|Cf_357808.5	56|Cf_383372.6)	((((9|Heliobacterium_modesticaldum	7|Heliobacillus_mobilis)	((16|Cylindrospermopsis_sp_CR12	18|Raphidiopsis_brookii)	((19|Fischerella_sp_PCC_9605	(17|Richelia_intracellularis	15|Chroococcidiopsis_thermalis))	(((11|Nodosilinea_nodulosa	12|Thermosynechococcus_sp_NK55)	((8|Micromonas_sp_RCC299	20|Prochlorococcus_sp_MIT_0801)	((22|Synechococcus_sp_NKBG15041c	21|Synechococcus_sp_NKBG042902)	13|Cyanobacterium_stanieri_PCC)))	(14|Trichodesmium_erythraeum	10|Limnoraphis_robusta)))))	((6|Chondrus_crispus	(5|Prochlorothrix_hollandica	((4|Synechococcus_sp_PCC_7336	1|Geitlerinema_sp_PCC_7407)	(2|Pleurocapsa_minor	3|Stanieria_cyanosphaera))))	((53|Cf_357808.5	57|Cf_383372.6)	((61|Cf_1	(46|Cf_324602.8	47|Cf_326427.4))	(((39|Chl_517418.5	Chloroherpeton_thalassium_REF)	(28|Chl_331678.5	(19|Chl_290512.6	((8|Chl_290315.5	((11|Chl_290317.9	(30|Chl_340177.11	(25|Chl_324925.5	34|Chl_377431.3)))	(14|Chl_290318.6	22|Chl_319225.5)))	36|Chl_517417.5))))	(40|Chl_517418.5	((27|Chl_331678.5	18|Chl_290512.6)	((((10|Chl_290317.9
(20|Chl_290512.6	((9|Chl_290315.5	(((21|Chl_319225.5	13|Chl_290318.6)	(33|Chl_377431.3	26|Chl_324925.5))	12|Chl_290317.9))	((38|Chl_517418.5	(((50|Cf_326427.4	44|Cf_324602.8)	60|Cf_1)	((52|Cf_357808.5	56|Cf_383372.6)	((((9|Heliobacterium_modesticaldum	7|Heliobacillus_mobilis)	(8|Micromonas_sp_RCC299	(20|Prochlorococcus_sp_MIT_0801	(((22|Synechococcus_sp_NKBG15041c	21|Synechococcus_sp_NKBG042902)	13|Cyanobacterium_stanieri_PCC)	(((14|Trichodesmium_erythraeum	10|Limnoraphis_robusta)	(11|Nodosilinea_nodulosa	12|Thermosynechococcus_sp_NK55))	((16|Cylindrospermopsis_sp_CR12	18|Raphidiopsis_brookii)	(15|Chroococcidiopsis_thermalis	(19|Fischerella_sp_PCC_9605	17|Richelia_intracellularis))))))))	((6|Chondrus_crispus	(5|Prochlorothrix_hollandica	((4|Synechococcus_sp_PCC_7336	1|Geitlerinema_sp_PCC_7407)	(2|Pleurocapsa_minor	3|Stanieria_cyanosphaera))))	((53|Cf_357808.5	57|Cf_383372.6)	((61|Cf_1	(46|Cf_324602.8	47|Cf_326427.4))	((39|Chl_517418.5	Chloroherpeton_thalassium_REF)	(((((34|Chl_377431.3	((11|Chl_290317.9	30|Chl_340177.11)	25|Chl_324925.5))	((14|Chl_290318.6	22|Chl_319225.5)	8|Chl_290315.5))	36|Chl_517417.5)
(20|Chl_290512.6	((12|Chl_290317.9	(9|Chl_290315.5	((21|Chl_319225.5	13|Chl_290318.6)	(33|Chl_377431.3	26|Chl_324925.5))))	((38|Chl_517418.5	(((50|Cf_326427.4	44|Cf_324602.8)	60|Cf_1)	((52|Cf_357808.5	56|Cf_383372.6)	(59|Cf_1	((48|Cf_326427.4	45|Cf_324602.8)	(((9|Heliobacterium_modesticaldum	7|Heliobacillus_mobilis)	((((14|Trichodesmium_erythraeum	10|Limnoraphis_robusta)	(11|Nodosilinea_nodulosa	12|Thermosynechococcus_sp_NK55))	((16|Cylindrospermopsis_sp_CR12	18|Raphidiopsis_brookii)	(15|Chroococcidiopsis_thermalis	(19|Fischerella_sp_PCC_9605	17|Richelia_intracellularis))))	((8|Micromonas_sp_RCC299	20|Prochlorococcus_sp_MIT_0801)	((22|Synechococcus_sp_NKBG15041c	21|Synechococcus_sp_NKBG042902)	13|Cyanobacterium_stanieri_PCC))))	((6|Chondrus_crispus	((4|Synechococcus_sp_PCC_7336	1|Geitlerinema_sp_PCC_7407)	((2|Pleurocapsa_minor	3|Stanieria_cyanosphaera)	5|Prochlorothrix_hollandica)))	((53|Cf_357808.5	57|Cf_383372.6)	((61|Cf_1	(46|Cf_324602.8	47|Cf_326427.4))	((40|Chl_517418.5	((27|Chl_331678.5	18|Chl_290512.6)	((((37|Chl_517417.5	3|Chl_194439.7)	((31|Chl_340177.11	24|Chl_324925.5)
(20|Chl_290512.6	((38|Chl_517418.5	((52|Cf_357808.5	56|Cf_383372.6)	((((9|Heliobacterium_modesticaldum	7|Heliobacillus_mobilis)	((12|Thermosynechococcus_sp_NK55	(((((16|Cylindrospermopsis_sp_CR12	18|Raphidiopsis_brookii)	(17|Richelia_intracellularis	(15|Chroococcidiopsis_thermalis	19|Fischerella_sp_PCC_9605)))	(14|Trichodesmium_erythraeum	10|Limnoraphis_robusta))	((8|Micromonas_sp_RCC299	20|Prochlorococcus_sp_MIT_0801)	((22|Synechococcus_sp_NKBG15041c	21|Synechococcus_sp_NKBG042902)	13|Cyanobacterium_stanieri_PCC)))	11|Nodosilinea_nodulosa))	((6|Chondrus_crispus	((2|Pleurocapsa_minor	3|Stanieria_cyanosphaera)	(5|Prochlorothrix_hollandica	(4|Synechococcus_sp_PCC_7336	1|Geitlerinema_sp_PCC_7407))))	((53|Cf_357808.5	57|Cf_383372.6)	((61|Cf_1	(46|Cf_324602.8	47|Cf_326427.4))	((40|Chl_517418.5	((27|Chl_331678.5	18|Chl_290512.6)	((37|Chl_517417.5	3|Chl_194439.7)	((((23|Chl_319225.5	15|Chl_290318.6)	10|Chl_290317.9)	(31|Chl_340177.11	24|Chl_324925.5))	32|Chl_377431.3))))	((39|Chl_517418.5	Chloroherpeton_thalassium_REF)	(((8|Chl_290315.5	((11|Chl_290317.9	(30|Chl_340177.11	(25|Chl_324925.5	34|Chl_377431.3)))	(14|Chl_290318.6
(20|Chl_290512.6	((38|Chl_517418.5	(((((6|Chondrus_crispus	((2|Pleurocapsa_minor	3|Stanieria_cyanosphaera)	(5|Prochlorothrix_hollandica	(4|Synechococcus_sp_PCC_7336	1|Geitlerinema_sp_PCC_7407))))	((53|Cf_357808.5	57|Cf_383372.6)	((61|Cf_1	(46|Cf_324602.8	47|Cf_326427.4))	((40|Chl_517418.5	((27|Chl_331678.5	18|Chl_290512.6)	((23|Chl_319225.5	15|Chl_290318.6)	((24|Chl_324925.5	(10|Chl_290317.9	32|Chl_377431.3))	(31|Chl_340177.11	(37|Chl_517417.5	3|Chl_194439.7))))))	((39|Chl_517418.5	Chloroherpeton_thalassium_REF)	((((14|Chl_290318.6	22|Chl_319225.5)	(8|Chl_290315.5	(30|Chl_340177.11	((25|Chl_324925.5	34|Chl_377431.3)	11|Chl_290317.9))))	36|Chl_517417.5)	(28|Chl_331678.5	19|Chl_290512.6)))))))	((9|Heliobacterium_modesticaldum	7|Heliobacillus_mobilis)	(10|Limnoraphis_robusta	(((((8|Micromonas_sp_RCC299	20|Prochlorococcus_sp_MIT_0801)	((22|Synechococcus_sp_NKBG15041c	21|Synechococcus_sp_NKBG042902)	13|Cyanobacterium_stanieri_PCC))	((16|Cylindrospermopsis_sp_CR12	18|Raphidiopsis_brookii)	(15|Chroococcidiopsis_thermalis	(19|Fischerella_sp_PCC_9605	17|Richelia_intracellularis))))	(11|Nodosilinea_nodulosa
(20|Chl_290512.6	((9|Chl_290315.5	(((21|Chl_319225.5	13|Chl_290318.6)	(33|Chl_377431.3	26|Chl_324925.5))	12|Chl_290317.9))	((38|Chl_517418.5	(((50|Cf_326427.4	44|Cf_324602.8)	60|Cf_1)	((52|Cf_357808.5	56|Cf_383372.6)	(((9|Heliobacterium_modesticaldum	7|Heliobacillus_mobilis)	((12|Thermosynechococcus_sp_NK55	(((14|Trichodesmium_erythraeum	10|Limnoraphis_robusta)	(((8|Micromonas_sp_RCC299	20|Prochlorococcus_sp_MIT_0801)	((22|Synechococcus_sp_NKBG15041c	21|Synechococcus_sp_NKBG042902)	13|Cyanobacterium_stanieri_PCC))	((16|Cylindrospermopsis_sp_CR12	18|Raphidiopsis_brookii)	(15|Chroococcidiopsis_thermalis	(19|Fischerella_sp_PCC_9605	17|Richelia_intracellularis)))))	11|Nodosilinea_nodulosa))	((6|Chondrus_crispus	((2|Pleurocapsa_minor	3|Stanieria_cyanosphaera)	(5|Prochlorothrix_hollandica	(4|Synechococcus_sp_PCC_7336	1|Geitlerinema_sp_PCC_7407))))	(((40|Chl_517418.5	((27|Chl_331678.5	18|Chl_290512.6)	((23|Chl_319225.5	15|Chl_290318.6)	((((31|Chl_340177.11	24|Chl_324925.5)	32|Chl_377431.3)	(37|Chl_517417.5	3|Chl_194439.7))	10|Chl_290317.9))))	((39|Chl_517418.5	Chloroherpeton_thalassium_REF)	((((11|Chl_290317.9	(30|Chl_340177.11
(20|Chl_290512.6	((9|Chl_290315.5	(((21|Chl_319225.5	13|Chl_290318.6)	(33|Chl_377431.3	26|Chl_324925.5))	12|Chl_290317.9))	((38|Chl_517418.5	(((((6|Chondrus_crispus	((2|Pleurocapsa_minor	3|Stanieria_cyanosphaera)	((5|Prochlorothrix_hollandica	1|Geitlerinema_sp_PCC_7407)	4|Synechococcus_sp_PCC_7336)))	((53|Cf_357808.5	57|Cf_383372.6)	((61|Cf_1	(46|Cf_324602.8	47|Cf_326427.4))	((40|Chl_517418.5	((27|Chl_331678.5	18|Chl_290512.6)	(((31|Chl_340177.11	24|Chl_324925.5)	(32|Chl_377431.3	(37|Chl_517417.5	3|Chl_194439.7)))	(10|Chl_290317.9	(23|Chl_319225.5	15|Chl_290318.6)))))	((39|Chl_517418.5	Chloroherpeton_thalassium_REF)	(((8|Chl_290315.5	((11|Chl_290317.9	(30|Chl_340177.11	(25|Chl_324925.5	34|Chl_377431.3)))	(14|Chl_290318.6	22|Chl_319225.5)))	36|Chl_517417.5)	(28|Chl_331678.5	19|Chl_290512.6)))))))	((9|Heliobacterium_modesticaldum	7|Heliobacillus_mobilis)	(12|Thermosynechococcus_sp_NK55	((14|Trichodesmium_erythraeum	10|Limnoraphis_robusta)	(((11|Nodosilinea_nodulosa	(8|Micromonas_sp_RCC299	20|Prochlorococcus_sp_MIT_0801))
(20|Chl_290512.6	((38|Chl_517418.5	((52|Cf_357808.5	56|Cf_383372.6)	((59|Cf_1	((48|Cf_326427.4	45|Cf_324602.8)	(((6|Chondrus_crispus	(((2|Pleurocapsa_minor	3|Stanieria_cyanosphaera)	(1|Geitlerinema_sp_PCC_7407	4|Synechococcus_sp_PCC_7336))	5|Prochlorothrix_hollandica))	((53|Cf_357808.5	57|Cf_383372.6)	((61|Cf_1	(46|Cf_324602.8	47|Cf_326427.4))	((40|Chl_517418.5	((27|Chl_331678.5	18|Chl_290512.6)	(((37|Chl_517417.5	3|Chl_194439.7)	((10|Chl_290317.9	32|Chl_377431.3)	(31|Chl_340177.11	24|Chl_324925.5)))	(23|Chl_319225.5	15|Chl_290318.6))))	((39|Chl_517418.5	Chloroherpeton_thalassium_REF)	((((11|Chl_290317.9	(30|Chl_340177.11	(25|Chl_324925.5	34|Chl_377431.3)))	((14|Chl_290318.6	22|Chl_319225.5)	8|Chl_290315.5))	36|Chl_517417.5)	(28|Chl_331678.5	19|Chl_290512.6)))))))	((9|Heliobacterium_modesticaldum	7|Heliobacillus_mobilis)	(12|Thermosynechococcus_sp_NK55	((((8|Micromonas_sp_RCC299	20|Prochlorococcus_sp_MIT_0801)	((22|Synechococcus_sp_NKBG15041c	21|Synechococcus_sp_NKBG042902)	13|Cyanobacterium_stanieri_PCC))	(((16|Cylindrospermopsis_sp_CR12
(20|Chl_290512.6	((38|Chl_517418.5	(((((6|Chondrus_crispus	(((4|Synechococcus_sp_PCC_7336	(2|Pleurocapsa_minor	3|Stanieria_cyanosphaera))	5|Prochlorothrix_hollandica)	1|Geitlerinema_sp_PCC_7407))	(((40|Chl_517418.5	((23|Chl_319225.5	15|Chl_290318.6)	((27|Chl_331678.5	18|Chl_290512.6)	((37|Chl_517417.5	3|Chl_194439.7)	((10|Chl_290317.9	32|Chl_377431.3)	(31|Chl_340177.11	24|Chl_324925.5))))))	((39|Chl_517418.5	Chloroherpeton_thalassium_REF)	((((11|Chl_290317.9	(30|Chl_340177.11	(25|Chl_324925.5	34|Chl_377431.3)))	((14|Chl_290318.6	22|Chl_319225.5)	8|Chl_290315.5))	36|Chl_517417.5)	(28|Chl_331678.5	19|Chl_290512.6))))	((53|Cf_357808.5	57|Cf_383372.6)	(61|Cf_1	(46|Cf_324602.8	47|Cf_326427.4)))))	((9|Heliobacterium_modesticaldum	7|Heliobacillus_mobilis)	(8|Micromonas_sp_RCC299	(20|Prochlorococcus_sp_MIT_0801	(((22|Synechococcus_sp_NKBG15041c	21|Synechococcus_sp_NKBG042902)	13|Cyanobacterium_stanieri_PCC)	((((16|Cylindrospermopsis_sp_CR12	18|Raphidiopsis_brookii)	(19|Fischerella_sp_PCC_9605	(17|Richelia_intracellularis	15|Chroococcidiopsis_thermalis)))	(14|Trichodesmium_erythraeum	10|Limnoraphis_robusta))
(20|Chl_290512.6	((38|Chl_517418.5	(((50|Cf_326427.4	44|Cf_324602.8)	60|Cf_1)	((52|Cf_357808.5	56|Cf_383372.6)	((59|Cf_1	(48|Cf_326427.4	45|Cf_324602.8))	(((6|Chondrus_crispus	(5|Prochlorothrix_hollandica	((4|Synechococcus_sp_PCC_7336	1|Geitlerinema_sp_PCC_7407)	(2|Pleurocapsa_minor	3|Stanieria_cyanosphaera))))	(((39|Chl_517418.5	Chloroherpeton_thalassium_REF)	((((8|Chl_290315.5	((30|Chl_340177.11	((25|Chl_324925.5	34|Chl_377431.3)	11|Chl_290317.9))	(14|Chl_290318.6	22|Chl_319225.5)))	36|Chl_517417.5)	(28|Chl_331678.5	19|Chl_290512.6))	(40|Chl_517418.5	(((27|Chl_331678.5	18|Chl_290512.6)	((32|Chl_377431.3	(31|Chl_340177.11	24|Chl_324925.5))	((23|Chl_319225.5	15|Chl_290318.6)	10|Chl_290317.9)))	(37|Chl_517417.5	3|Chl_194439.7)))))	((53|Cf_357808.5	57|Cf_383372.6)	(61|Cf_1	(46|Cf_324602.8	47|Cf_326427.4)))))	((9|Heliobacterium_modesticaldum	7|Heliobacillus_mobilis)	((((22|Synechococcus_sp_NKBG15041c	21|Synechococcus_sp_NKBG042902)	13|Cyanobacterium_stanieri_PCC)	((((15|Chroococcidiopsis_thermalis
(((38|Chl_517418.5	(((((6|Chondrus_crispus	((3|Stanieria_cyanosphaera	2|Pleurocapsa_minor)	((4|Synechococcus_sp_PCC_7336	1|Geitlerinema_sp_PCC_7407)	5|Prochlorothrix_hollandica)))	((((27|Chl_331678.5	18|Chl_290512.6)	(((10|Chl_290317.9	32|Chl_377431.3)	((15|Chl_290318.6	23|Chl_319225.5)	(31|Chl_340177.11	24|Chl_324925.5)))	(37|Chl_517417.5	3|Chl_194439.7)))	(((39|Chl_517418.5	Chloroherpeton_thalassium_REF)	((28|Chl_331678.5	19|Chl_290512.6)	(36|Chl_517417.5	((14|Chl_290318.6	22|Chl_319225.5)	(8|Chl_290315.5	((25|Chl_324925.5	34|Chl_377431.3)	(11|Chl_290317.9	30|Chl_340177.11)))))))	40|Chl_517418.5))	((53|Cf_357808.5	57|Cf_383372.6)	((46|Cf_324602.8	47|Cf_326427.4)	61|Cf_1))))	(((11|Nodosilinea_nodulosa	12|Thermosynechococcus_sp_NK55)	((((8|Micromonas_sp_RCC299	20|Prochlorococcus_sp_MIT_0801)	(13|Cyanobacterium_stanieri_PCC	(22|Synechococcus_sp_NKBG15041c	21|Synechococcus_sp_NKBG042902)))	(10|Limnoraphis_robusta	14|Trichodesmium_erythraeum))	((15|Chroococcidiopsis_thermalis	(17|Richelia_intracellularis	19|Fischerella_sp_PCC_9605))	(18|Raphidiopsis_brookii	16|Cylindrospermopsis_sp_CR12))))	(7|Heliobacillus_mobilis
(((9|Chl_290315.5	(12|Chl_290317.9	((13|Chl_290318.6	21|Chl_319225.5)	(26|Chl_324925.5	33|Chl_377431.3))))	((5|Chl_194439.7	35|Chl_517417.5)	(38|Chl_517418.5	((52|Cf_357808.5	56|Cf_383372.6)	((((48|Cf_326427.4	45|Cf_324602.8)	59|Cf_1)	(((6|Chondrus_crispus	(4|Synechococcus_sp_PCC_7336	((3|Stanieria_cyanosphaera	2|Pleurocapsa_minor)	(1|Geitlerinema_sp_PCC_7407	5|Prochlorothrix_hollandica))))	((((39|Chl_517418.5	Chloroherpeton_thalassium_REF)	(((27|Chl_331678.5	18|Chl_290512.6)	((15|Chl_290318.6	23|Chl_319225.5)	(((24|Chl_324925.5	32|Chl_377431.3)	(31|Chl_340177.11	(37|Chl_517417.5	3|Chl_194439.7)))	10|Chl_290317.9)))	((28|Chl_331678.5	19|Chl_290512.6)	(36|Chl_517417.5	((14|Chl_290318.6	22|Chl_319225.5)	(8|Chl_290315.5	(30|Chl_340177.11	((25|Chl_324925.5	34|Chl_377431.3)	11|Chl_290317.9))))))))	40|Chl_517418.5)	((53|Cf_357808.5	57|Cf_383372.6)	((46|Cf_324602.8	47|Cf_326427.4)	61|Cf_1))))	((10|Limnoraphis_robusta	(14|Trichodesmium_erythraeum
(((38|Chl_517418.5	((60|Cf_1	(50|Cf_326427.4	44|Cf_324602.8))	((52|Cf_357808.5	56|Cf_383372.6)	(((48|Cf_326427.4	45|Cf_324602.8)	59|Cf_1)	(((6|Chondrus_crispus	(((5|Prochlorothrix_hollandica	(3|Stanieria_cyanosphaera	2|Pleurocapsa_minor))	4|Synechococcus_sp_PCC_7336)	1|Geitlerinema_sp_PCC_7407))	((53|Cf_357808.5	57|Cf_383372.6)	(((46|Cf_324602.8	47|Cf_326427.4)	61|Cf_1)	((39|Chl_517418.5	Chloroherpeton_thalassium_REF)	((40|Chl_517418.5	((27|Chl_331678.5	18|Chl_290512.6)	((15|Chl_290318.6	23|Chl_319225.5)	(((24|Chl_324925.5	32|Chl_377431.3)	(31|Chl_340177.11	(37|Chl_517417.5	3|Chl_194439.7)))	10|Chl_290317.9))))	((28|Chl_331678.5	19|Chl_290512.6)	(36|Chl_517417.5	((11|Chl_290317.9	(30|Chl_340177.11	(25|Chl_324925.5	34|Chl_377431.3)))	((14|Chl_290318.6	22|Chl_319225.5)	8|Chl_290315.5)))))))))	(((18|Raphidiopsis_brookii	16|Cylindrospermopsis_sp_CR12)	((((11|Nodosilinea_nodulosa	12|Thermosynechococcus_sp_NK55)	((8|Micromonas_sp_RCC299	20|Prochlorococcus_sp_MIT_0801)	(13|Cyanobacterium_stanieri_PCC
(((((13|Chl_290318.6	21|Chl_319225.5)	(26|Chl_324925.5	33|Chl_377431.3))	(9|Chl_290315.5	12|Chl_290317.9))	((5|Chl_194439.7	35|Chl_517417.5)	(38|Chl_517418.5	((((48|Cf_326427.4	45|Cf_324602.8)	59|Cf_1)	(((6|Chondrus_crispus	(((5|Prochlorothrix_hollandica	(3|Stanieria_cyanosphaera	2|Pleurocapsa_minor))	4|Synechococcus_sp_PCC_7336)	1|Geitlerinema_sp_PCC_7407))	((53|Cf_357808.5	57|Cf_383372.6)	(((46|Cf_324602.8	47|Cf_326427.4)	61|Cf_1)	((39|Chl_517418.5	Chloroherpeton_thalassium_REF)	((40|Chl_517418.5	((27|Chl_331678.5	18|Chl_290512.6)	((15|Chl_290318.6	23|Chl_319225.5)	(((37|Chl_517417.5	3|Chl_194439.7)	((24|Chl_324925.5	32|Chl_377431.3)	31|Chl_340177.11))	10|Chl_290317.9))))	((28|Chl_331678.5	19|Chl_290512.6)	(36|Chl_517417.5	(8|Chl_290315.5	((30|Chl_340177.11	((25|Chl_324925.5	34|Chl_377431.3)	11|Chl_290317.9))	(14|Chl_290318.6	22|Chl_319225.5))))))))))	(((8|Micromonas_sp_RCC299	20|Prochlorococcus_sp_MIT_0801)	((13|Cyanobacterium_stanieri_PCC	(22|Synechococcus_sp_NKBG15041c
(((9|Chl_290315.5	(12|Chl_290317.9	((13|Chl_290318.6	21|Chl_319225.5)	(26|Chl_324925.5	33|Chl_377431.3))))	((5|Chl_194439.7	35|Chl_517417.5)	(38|Chl_517418.5	((((((6|Chondrus_crispus	((3|Stanieria_cyanosphaera	2|Pleurocapsa_minor)	((4|Synechococcus_sp_PCC_7336	1|Geitlerinema_sp_PCC_7407)	5|Prochlorothrix_hollandica)))	((53|Cf_357808.5	57|Cf_383372.6)	(((46|Cf_324602.8	47|Cf_326427.4)	61|Cf_1)	((39|Chl_517418.5	Chloroherpeton_thalassium_REF)	((40|Chl_517418.5	((27|Chl_331678.5	18|Chl_290512.6)	((10|Chl_290317.9	((15|Chl_290318.6	23|Chl_319225.5)	(32|Chl_377431.3	(31|Chl_340177.11	24|Chl_324925.5))))	(37|Chl_517417.5	3|Chl_194439.7))))	((28|Chl_331678.5	19|Chl_290512.6)	(36|Chl_517417.5	(8|Chl_290315.5	(((25|Chl_324925.5	34|Chl_377431.3)	(11|Chl_290317.9	30|Chl_340177.11))	(14|Chl_290318.6	22|Chl_319225.5))))))))))	(((8|Micromonas_sp_RCC299	20|Prochlorococcus_sp_MIT_0801)	((13|Cyanobacterium_stanieri_PCC	(22|Synechococcus_sp_NKBG15041c	21|Synechococcus_sp_NKBG042902))	(((10|Limnoraphis_robusta	14|Trichodesmium_erythraeum)
(((((13|Chl_290318.6	21|Chl_319225.5)	(26|Chl_324925.5	33|Chl_377431.3))	(9|Chl_290315.5	12|Chl_290317.9))	((5|Chl_194439.7	35|Chl_517417.5)	(38|Chl_517418.5	((60|Cf_1	(50|Cf_326427.4	44|Cf_324602.8))	((52|Cf_357808.5	56|Cf_383372.6)	(59|Cf_1	((48|Cf_326427.4	45|Cf_324602.8)	(((6|Chondrus_crispus	((3|Stanieria_cyanosphaera	2|Pleurocapsa_minor)	((4|Synechococcus_sp_PCC_7336	1|Geitlerinema_sp_PCC_7407)	5|Prochlorothrix_hollandica)))	(((40|Chl_517418.5	((27|Chl_331678.5	18|Chl_290512.6)	((10|Chl_290317.9	((15|Chl_290318.6	23|Chl_319225.5)	(32|Chl_377431.3	(31|Chl_340177.11	24|Chl_324925.5))))	(37|Chl_517417.5	3|Chl_194439.7))))	(((28|Chl_331678.5	19|Chl_290512.6)	(36|Chl_517417.5	((14|Chl_290318.6	22|Chl_319225.5)	((34|Chl_377431.3	(30|Chl_340177.11	(11|Chl_290317.9	25|Chl_324925.5)))	8|Chl_290315.5))))	(39|Chl_517418.5	Chloroherpeton_thalassium_REF)))	((53|Cf_357808.5	57|Cf_383372.6)	((46|Cf_324602.8	47|Cf_326427.4)
(((38|Chl_517418.5	((60|Cf_1	(50|Cf_326427.4	44|Cf_324602.8))	((52|Cf_357808.5	56|Cf_383372.6)	(59|Cf_1	((48|Cf_326427.4	45|Cf_324602.8)	(((6|Chondrus_crispus	(5|Prochlorothrix_hollandica	((3|Stanieria_cyanosphaera	2|Pleurocapsa_minor)	(4|Synechococcus_sp_PCC_7336	1|Geitlerinema_sp_PCC_7407))))	(((40|Chl_517418.5	((27|Chl_331678.5	18|Chl_290512.6)	(((31|Chl_340177.11	(15|Chl_290318.6	23|Chl_319225.5))	(32|Chl_377431.3	(10|Chl_290317.9	24|Chl_324925.5)))	(37|Chl_517417.5	3|Chl_194439.7))))	(((28|Chl_331678.5	19|Chl_290512.6)	(36|Chl_517417.5	(8|Chl_290315.5	((14|Chl_290318.6	22|Chl_319225.5)	((25|Chl_324925.5	34|Chl_377431.3)	(30|Chl_340177.11	11|Chl_290317.9))))))	(39|Chl_517418.5	Chloroherpeton_thalassium_REF)))	((53|Cf_357808.5	57|Cf_383372.6)	((46|Cf_324602.8	47|Cf_326427.4)	61|Cf_1))))	((12|Thermosynechococcus_sp_NK55	(((10|Limnoraphis_robusta	14|Trichodesmium_erythraeum)	((18|Raphidiopsis_brookii	16|Cylindrospermopsis_sp_CR12)	((19|Fischerella_sp_PCC_9605	15|Chroococcidiopsis_thermalis)
(((9|Chl_290315.5	(12|Chl_290317.9	((13|Chl_290318.6	21|Chl_319225.5)	(26|Chl_324925.5	33|Chl_377431.3))))	((5|Chl_194439.7	35|Chl_517417.5)	(38|Chl_517418.5	((60|Cf_1	(50|Cf_326427.4	44|Cf_324602.8))	((52|Cf_357808.5	56|Cf_383372.6)	((((6|Chondrus_crispus	((4|Synechococcus_sp_PCC_7336	1|Geitlerinema_sp_PCC_7407)	(5|Prochlorothrix_hollandica	(3|Stanieria_cyanosphaera	2|Pleurocapsa_minor))))	(((40|Chl_517418.5	((27|Chl_331678.5	18|Chl_290512.6)	((((15|Chl_290318.6	23|Chl_319225.5)	(32|Chl_377431.3	(31|Chl_340177.11	24|Chl_324925.5)))	10|Chl_290317.9)	(37|Chl_517417.5	3|Chl_194439.7))))	(((28|Chl_331678.5	19|Chl_290512.6)	(36|Chl_517417.5	((14|Chl_290318.6	22|Chl_319225.5)	((30|Chl_340177.11	(11|Chl_290317.9	(25|Chl_324925.5	34|Chl_377431.3)))	8|Chl_290315.5))))	(39|Chl_517418.5	Chloroherpeton_thalassium_REF)))	((53|Cf_357808.5	57|Cf_383372.6)	((46|Cf_324602.8	47|Cf_326427.4)	61|Cf_1))))	((12|Thermosynechococcus_sp_NK55	(11|Nodosilinea_nodulosa
(((38|Chl_517418.5	((60|Cf_1	(50|Cf_326427.4	44|Cf_324602.8))	((52|Cf_357808.5	56|Cf_383372.6)	(((7|Heliobacillus_mobilis	9|Heliobacterium_modesticaldum)	(((6|Chondrus_crispus	((3|Stanieria_cyanosphaera	2|Pleurocapsa_minor)	((4|Synechococcus_sp_PCC_7336	1|Geitlerinema_sp_PCC_7407)	5|Prochlorothrix_hollandica)))	(((40|Chl_517418.5	((27|Chl_331678.5	18|Chl_290512.6)	((15|Chl_290318.6	23|Chl_319225.5)	((31|Chl_340177.11	(24|Chl_324925.5	((37|Chl_517417.5	3|Chl_194439.7)	32|Chl_377431.3)))	10|Chl_290317.9))))	(((28|Chl_331678.5	19|Chl_290512.6)	(36|Chl_517417.5	(((30|Chl_340177.11	(11|Chl_290317.9	25|Chl_324925.5))	34|Chl_377431.3)	(8|Chl_290315.5	(14|Chl_290318.6	22|Chl_319225.5)))))	(39|Chl_517418.5	Chloroherpeton_thalassium_REF)))	((53|Cf_357808.5	57|Cf_383372.6)	((46|Cf_324602.8	47|Cf_326427.4)	61|Cf_1))))	(8|Micromonas_sp_RCC299	(20|Prochlorococcus_sp_MIT_0801	((11|Nodosilinea_nodulosa	((10|Limnoraphis_robusta	14|Trichodesmium_erythraeum)	(((17|Richelia_intracellularis	19|Fischerella_sp_PCC_9605)	((18|Raphidiopsis_brookii
(((38|Chl_517418.5	(((52|Cf_357808.5	56|Cf_383372.6)	((((6|Chondrus_crispus	((3|Stanieria_cyanosphaera	2|Pleurocapsa_minor)	((4|Synechococcus_sp_PCC_7336	1|Geitlerinema_sp_PCC_7407)	5|Prochlorothrix_hollandica)))	((53|Cf_357808.5	57|Cf_383372.6)	(((46|Cf_324602.8	47|Cf_326427.4)	61|Cf_1)	((40|Chl_517418.5	((27|Chl_331678.5	18|Chl_290512.6)	((15|Chl_290318.6	23|Chl_319225.5)	(((37|Chl_517417.5	3|Chl_194439.7)	(32|Chl_377431.3	(31|Chl_340177.11	24|Chl_324925.5)))	10|Chl_290317.9))))	(((28|Chl_331678.5	19|Chl_290512.6)	(36|Chl_517417.5	(8|Chl_290315.5	((14|Chl_290318.6	22|Chl_319225.5)	((30|Chl_340177.11	(25|Chl_324925.5	34|Chl_377431.3))	11|Chl_290317.9)))))	(39|Chl_517418.5	Chloroherpeton_thalassium_REF))))))	(((8|Micromonas_sp_RCC299	20|Prochlorococcus_sp_MIT_0801)	((((18|Raphidiopsis_brookii	16|Cylindrospermopsis_sp_CR12)	(19|Fischerella_sp_PCC_9605	(15|Chroococcidiopsis_thermalis	17|Richelia_intracellularis)))	((12|Thermosynechococcus_sp_NK55	11|Nodosilinea_nodulosa)	(10|Limnoraphis_robusta	14|Trichodesmium_erythraeum)))	(13|Cyanobacterium_stanieri_PCC	(22|Synechococcus_sp_NKBG15041c
((((35|Chl_517417.5	5|Chl_194439.7)	((9|Chl_290315.5	12|Chl_290317.9)	((13|Chl_290318.6	21|Chl_319225.5)	(26|Chl_324925.5	33|Chl_377431.3))))	(38|Chl_517418.5	((((6|Chondrus_crispus	((2|Pleurocapsa_minor	3|Stanieria_cyanosphaera)	(5|Prochlorothrix_hollandica	(4|Synechococcus_sp_PCC_7336	1|Geitlerinema_sp_PCC_7407))))	((57|Cf_383372.6	53|Cf_357808.5)	((61|Cf_1	(47|Cf_326427.4	46|Cf_324602.8))	(((Chloroherpeton_thalassium_REF	39|Chl_517418.5)	((28|Chl_331678.5	19|Chl_290512.6)	(36|Chl_517417.5	((11|Chl_290317.9	((34|Chl_377431.3	25|Chl_324925.5)	30|Chl_340177.11))	(8|Chl_290315.5	(22|Chl_319225.5	14|Chl_290318.6))))))	(40|Chl_517418.5	((18|Chl_290512.6	27|Chl_331678.5)	(10|Chl_290317.9	((15|Chl_290318.6	23|Chl_319225.5)	(((31|Chl_340177.11	24|Chl_324925.5)	32|Chl_377431.3)	(37|Chl_517417.5	3|Chl_194439.7))))))))))	((7|Heliobacillus_mobilis	9|Heliobacterium_modesticaldum)	(8|Micromonas_sp_RCC299	(20|Prochlorococcus_sp_MIT_0801	((13|Cyanobacterium_stanieri_PCC	(21|Synechococcus_sp_NKBG042902	22|Synechococcus_sp_NKBG15041c))
(((9|Chl_290315.5	(12|Chl_290317.9	((13|Chl_290318.6	21|Chl_319225.5)	(26|Chl_324925.5	33|Chl_377431.3))))	((38|Chl_517418.5	(((56|Cf_383372.6	52|Cf_357808.5)	((((6|Chondrus_crispus	((2|Pleurocapsa_minor	3|Stanieria_cyanosphaera)	(5|Prochlorothrix_hollandica	(4|Synechococcus_sp_PCC_7336	1|Geitlerinema_sp_PCC_7407))))	((((Chloroherpeton_thalassium_REF	39|Chl_517418.5)	((8|Chl_290315.5	((22|Chl_319225.5	14|Chl_290318.6)	(11|Chl_290317.9	((34|Chl_377431.3	25|Chl_324925.5)	30|Chl_340177.11))))	((28|Chl_331678.5	19|Chl_290512.6)	36|Chl_517417.5)))	(40|Chl_517418.5	((18|Chl_290512.6	27|Chl_331678.5)	((15|Chl_290318.6	23|Chl_319225.5)	((31|Chl_340177.11	24|Chl_324925.5)	(32|Chl_377431.3	(10|Chl_290317.9	(37|Chl_517417.5	3|Chl_194439.7))))))))	((57|Cf_383372.6	53|Cf_357808.5)	(61|Cf_1	(47|Cf_326427.4	46|Cf_324602.8)))))	((7|Heliobacillus_mobilis	9|Heliobacterium_modesticaldum)	(8|Micromonas_sp_RCC299	(20|Prochlorococcus_sp_MIT_0801	(((13|Cyanobacterium_stanieri_PCC	(21|Synechococcus_sp_NKBG042902	22|Synechococcus_sp_NKBG15041c))
(((38|Chl_517418.5	((((45|Cf_324602.8	48|Cf_326427.4)	(56|Cf_383372.6	52|Cf_357808.5))	(60|Cf_1	(50|Cf_326427.4	44|Cf_324602.8)))	((((6|Chondrus_crispus	(5|Prochlorothrix_hollandica	((4|Synechococcus_sp_PCC_7336	1|Geitlerinema_sp_PCC_7407)	(2|Pleurocapsa_minor	3|Stanieria_cyanosphaera))))	((57|Cf_383372.6	53|Cf_357808.5)	((61|Cf_1	(47|Cf_326427.4	46|Cf_324602.8))	(((Chloroherpeton_thalassium_REF	39|Chl_517418.5)	((36|Chl_517417.5	((22|Chl_319225.5	14|Chl_290318.6)	((34|Chl_377431.3	(25|Chl_324925.5	(30|Chl_340177.11	11|Chl_290317.9)))	8|Chl_290315.5)))	(28|Chl_331678.5	19|Chl_290512.6)))	(40|Chl_517418.5	((18|Chl_290512.6	27|Chl_331678.5)	((15|Chl_290318.6	23|Chl_319225.5)	(((32|Chl_377431.3	(31|Chl_340177.11	24|Chl_324925.5))	(37|Chl_517417.5	3|Chl_194439.7))	10|Chl_290317.9))))))))	((7|Heliobacillus_mobilis	9|Heliobacterium_modesticaldum)	(12|Thermosynechococcus_sp_NK55	(((17|Richelia_intracellularis	(18|Raphidiopsis_brookii	16|Cylindrospermopsis_sp_CR12))	(15|Chroococcidiopsis_thermalis	19|Fischerella_sp_PCC_9605))
(((38|Chl_517418.5	(((((7|Heliobacillus_mobilis	9|Heliobacterium_modesticaldum)	((12|Thermosynechococcus_sp_NK55	(11|Nodosilinea_nodulosa	(((8|Micromonas_sp_RCC299	20|Prochlorococcus_sp_MIT_0801)	(13|Cyanobacterium_stanieri_PCC	(21|Synechococcus_sp_NKBG042902	22|Synechococcus_sp_NKBG15041c)))	((14|Trichodesmium_erythraeum	10|Limnoraphis_robusta)	((18|Raphidiopsis_brookii	16|Cylindrospermopsis_sp_CR12)	((17|Richelia_intracellularis	15|Chroococcidiopsis_thermalis)	19|Fischerella_sp_PCC_9605))))))	((6|Chondrus_crispus	(5|Prochlorothrix_hollandica	((4|Synechococcus_sp_PCC_7336	1|Geitlerinema_sp_PCC_7407)	(2|Pleurocapsa_minor	3|Stanieria_cyanosphaera))))	((57|Cf_383372.6	53|Cf_357808.5)	((61|Cf_1	(47|Cf_326427.4	46|Cf_324602.8))	(((Chloroherpeton_thalassium_REF	39|Chl_517418.5)	((36|Chl_517417.5	(8|Chl_290315.5	((22|Chl_319225.5	14|Chl_290318.6)	(30|Chl_340177.11	(11|Chl_290317.9	(34|Chl_377431.3	25|Chl_324925.5))))))	(28|Chl_331678.5	19|Chl_290512.6)))	(40|Chl_517418.5	((18|Chl_290512.6	27|Chl_331678.5)	((15|Chl_290318.6	23|Chl_319225.5)	(((10|Chl_290317.9	32|Chl_377431.3)	24|Chl_324925.5)	(31|Chl_340177.11	(37|Chl_517417.5
(((38|Chl_517418.5	((((7|Heliobacillus_mobilis	9|Heliobacterium_modesticaldum)	((8|Micromonas_sp_RCC299	(20|Prochlorococcus_sp_MIT_0801	((13|Cyanobacterium_stanieri_PCC	(21|Synechococcus_sp_NKBG042902	22|Synechococcus_sp_NKBG15041c))	(((12|Thermosynechococcus_sp_NK55	11|Nodosilinea_nodulosa)	(14|Trichodesmium_erythraeum	10|Limnoraphis_robusta))	((18|Raphidiopsis_brookii	16|Cylindrospermopsis_sp_CR12)	(15|Chroococcidiopsis_thermalis	(19|Fischerella_sp_PCC_9605	17|Richelia_intracellularis)))))))	((6|Chondrus_crispus	((2|Pleurocapsa_minor	3|Stanieria_cyanosphaera)	((1|Geitlerinema_sp_PCC_7407	5|Prochlorothrix_hollandica)	4|Synechococcus_sp_PCC_7336)))	((57|Cf_383372.6	53|Cf_357808.5)	((61|Cf_1	(47|Cf_326427.4	46|Cf_324602.8))	(((Chloroherpeton_thalassium_REF	39|Chl_517418.5)	((36|Chl_517417.5	(((30|Chl_340177.11	(11|Chl_290317.9	25|Chl_324925.5))	34|Chl_377431.3)	(8|Chl_290315.5	(22|Chl_319225.5	14|Chl_290318.6))))	(28|Chl_331678.5	19|Chl_290512.6)))	(40|Chl_517418.5	(((18|Chl_290512.6	27|Chl_331678.5)	((15|Chl_290318.6	23|Chl_319225.5)	((32|Chl_377431.3	(31|Chl_340177.11	24|Chl_324925.5))	10|Chl_290317.9)))	(37|Chl_517417.5
(((((7|Heliobacillus_mobilis	9|Heliobacterium_modesticaldum)	((8|Micromonas_sp_RCC299	(20|Prochlorococcus_sp_MIT_0801	((13|Cyanobacterium_stanieri_PCC	(21|Synechococcus_sp_NKBG042902	22|Synechococcus_sp_NKBG15041c))	(((12|Thermosynechococcus_sp_NK55	11|Nodosilinea_nodulosa)	(14|Trichodesmium_erythraeum	10|Limnoraphis_robusta))	((18|Raphidiopsis_brookii	16|Cylindrospermopsis_sp_CR12)	(19|Fischerella_sp_PCC_9605	(17|Richelia_intracellularis	15|Chroococcidiopsis_thermalis)))))))	((6|Chondrus_crispus	(5|Prochlorothrix_hollandica	((2|Pleurocapsa_minor	3|Stanieria_cyanosphaera)	(1|Geitlerinema_sp_PCC_7407	4|Synechococcus_sp_PCC_7336))))	((57|Cf_383372.6	53|Cf_357808.5)	((61|Cf_1	(47|Cf_326427.4	46|Cf_324602.8))	(((Chloroherpeton_thalassium_REF	39|Chl_517418.5)	((36|Chl_517417.5	(((25|Chl_324925.5	(30|Chl_340177.11	11|Chl_290317.9))	34|Chl_377431.3)	(8|Chl_290315.5	(22|Chl_319225.5	14|Chl_290318.6))))	(28|Chl_331678.5	19|Chl_290512.6)))	(40|Chl_517418.5	((18|Chl_290512.6	27|Chl_331678.5)	((10|Chl_290317.9	((15|Chl_290318.6	23|Chl_319225.5)	(32|Chl_377431.3	(31|Chl_340177.11	24|Chl_324925.5))))	(37|Chl_517417.5	3|Chl_194439.7))))))))))
(((38|Chl_517418.5	(((((6|Chondrus_crispus	((2|Pleurocapsa_minor	3|Stanieria_cyanosphaera)	((1|Geitlerinema_sp_PCC_7407	4|Synechococcus_sp_PCC_7336)	5|Prochlorothrix_hollandica)))	((57|Cf_383372.6	53|Cf_357808.5)	((61|Cf_1	(47|Cf_326427.4	46|Cf_324602.8))	(((Chloroherpeton_thalassium_REF	39|Chl_517418.5)	((36|Chl_517417.5	(8|Chl_290315.5	((22|Chl_319225.5	14|Chl_290318.6)	((25|Chl_324925.5	(30|Chl_340177.11	11|Chl_290317.9))	34|Chl_377431.3))))	(28|Chl_331678.5	19|Chl_290512.6)))	(40|Chl_517418.5	((18|Chl_290512.6	27|Chl_331678.5)	((15|Chl_290318.6	23|Chl_319225.5)	((32|Chl_377431.3	(31|Chl_340177.11	24|Chl_324925.5))	((37|Chl_517417.5	3|Chl_194439.7)	10|Chl_290317.9)))))))))	((7|Heliobacillus_mobilis	9|Heliobacterium_modesticaldum)	(((14|Trichodesmium_erythraeum	10|Limnoraphis_robusta)	((18|Raphidiopsis_brookii	16|Cylindrospermopsis_sp_CR12)	(15|Chroococcidiopsis_thermalis	(19|Fischerella_sp_PCC_9605	17|Richelia_intracellularis))))	((12|Thermosynechococcus_sp_NK55	(11|Nodosilinea_nodulosa	(8|Micromonas_sp_RCC299	20|Prochlorococcus_sp_MIT_0801)))	(13|Cyanobacterium_stanieri_PCC	(21|Synechococcus_sp_NKBG042902
(((12|Chl_290317.9	(((13|Chl_290318.6	21|Chl_319225.5)	(26|Chl_324925.5	33|Chl_377431.3))	9|Chl_290315.5))	((38|Chl_517418.5	((60|Cf_1	(50|Cf_326427.4	44|Cf_324602.8))	(((((6|Chondrus_crispus	(1|Geitlerinema_sp_PCC_7407	(5|Prochlorothrix_hollandica	(4|Synechococcus_sp_PCC_7336	(2|Pleurocapsa_minor	3|Stanieria_cyanosphaera)))))	((57|Cf_383372.6	53|Cf_357808.5)	((61|Cf_1	(47|Cf_326427.4	46|Cf_324602.8))	(((Chloroherpeton_thalassium_REF	39|Chl_517418.5)	((36|Chl_517417.5	(8|Chl_290315.5	((22|Chl_319225.5	14|Chl_290318.6)	(11|Chl_290317.9	((34|Chl_377431.3	25|Chl_324925.5)	30|Chl_340177.11)))))	(28|Chl_331678.5	19|Chl_290512.6)))	(40|Chl_517418.5	((18|Chl_290512.6	27|Chl_331678.5)	((((31|Chl_340177.11	24|Chl_324925.5)	(15|Chl_290318.6	23|Chl_319225.5))	(32|Chl_377431.3	10|Chl_290317.9))	(37|Chl_517417.5	3|Chl_194439.7))))))))	((7|Heliobacillus_mobilis	9|Heliobacterium_modesticaldum)	((13|Cyanobacterium_stanieri_PCC	(21|Synechococcus_sp_NKBG042902	22|Synechococcus_sp_NKBG15041c))	(((((18|Raphidiopsis_brookii
(((38|Chl_517418.5	((60|Cf_1	(50|Cf_326427.4	44|Cf_324602.8))	(((((6|Chondrus_crispus	(4|Synechococcus_sp_PCC_7336	((2|Pleurocapsa_minor	3|Stanieria_cyanosphaera)	(1|Geitlerinema_sp_PCC_7407	5|Prochlorothrix_hollandica))))	((57|Cf_383372.6	53|Cf_357808.5)	((61|Cf_1	(47|Cf_326427.4	46|Cf_324602.8))	(((Chloroherpeton_thalassium_REF	39|Chl_517418.5)	((36|Chl_517417.5	((11|Chl_290317.9	((34|Chl_377431.3	25|Chl_324925.5)	30|Chl_340177.11))	(8|Chl_290315.5	(22|Chl_319225.5	14|Chl_290318.6))))	(28|Chl_331678.5	19|Chl_290512.6)))	(40|Chl_517418.5	((18|Chl_290512.6	27|Chl_331678.5)	((((32|Chl_377431.3	24|Chl_324925.5)	(31|Chl_340177.11	(23|Chl_319225.5	15|Chl_290318.6)))	10|Chl_290317.9)	(37|Chl_517417.5	3|Chl_194439.7))))))))	((7|Heliobacillus_mobilis	9|Heliobacterium_modesticaldum)	(12|Thermosynechococcus_sp_NK55	(((14|Trichodesmium_erythraeum	10|Limnoraphis_robusta)	((11|Nodosilinea_nodulosa	(8|Micromonas_sp_RCC299	20|Prochlorococcus_sp_MIT_0801))	(13|Cyanobacterium_stanieri_PCC	(21|Synechococcus_sp_NKBG042902	22|Synechococcus_sp_NKBG15041c))))	((18|Raphidiopsis_brookii
(((38|Chl_517418.5	((56|Cf_383372.6	52|Cf_357808.5)	((60|Cf_1	(50|Cf_326427.4	44|Cf_324602.8))	((((6|Chondrus_crispus	((2|Pleurocapsa_minor	3|Stanieria_cyanosphaera)	((1|Geitlerinema_sp_PCC_7407	5|Prochlorothrix_hollandica)	4|Synechococcus_sp_PCC_7336)))	((57|Cf_383372.6	53|Cf_357808.5)	((61|Cf_1	(47|Cf_326427.4	46|Cf_324602.8))	(((Chloroherpeton_thalassium_REF	39|Chl_517418.5)	((36|Chl_517417.5	(((34|Chl_377431.3	25|Chl_324925.5)	(30|Chl_340177.11	11|Chl_290317.9))	(8|Chl_290315.5	(22|Chl_319225.5	14|Chl_290318.6))))	(28|Chl_331678.5	19|Chl_290512.6)))	(40|Chl_517418.5	((18|Chl_290512.6	27|Chl_331678.5)	((23|Chl_319225.5	15|Chl_290318.6)	(10|Chl_290317.9	(31|Chl_340177.11	(((37|Chl_517417.5	3|Chl_194439.7)	32|Chl_377431.3)	24|Chl_324925.5))))))))))	((7|Heliobacillus_mobilis	9|Heliobacterium_modesticaldum)	(12|Thermosynechococcus_sp_NK55	((14|Trichodesmium_erythraeum	10|Limnoraphis_robusta)	(((11|Nodosilinea_nodulosa	(8|Micromonas_sp_RCC299	20|Prochlorococcus_sp_MIT_0801))	(13|Cyanobacterium_stanieri_PCC	(21|Synechococcus_sp_NKBG042902
(((((9|Heliobacterium_modesticaldum	7|Heliobacillus_mobilis)	((12|Thermosynechococcus_sp_NK55	((((17|Richelia_intracellularis	(15|Chroococcidiopsis_thermalis	19|Fischerella_sp_PCC_9605))	(16|Cylindrospermopsis_sp_CR12	18|Raphidiopsis_brookii))	(14|Trichodesmium_erythraeum	(((13|Cyanobacterium_stanieri_PCC	(21|Synechococcus_sp_NKBG042902	22|Synechococcus_sp_NKBG15041c))	(8|Micromonas_sp_RCC299	20|Prochlorococcus_sp_MIT_0801))	10|Limnoraphis_robusta)))	11|Nodosilinea_nodulosa))	(((53|Cf_357808.5	57|Cf_383372.6)	((((39|Chl_517418.5	Chloroherpeton_thalassium_REF)	(28|Chl_331678.5	((36|Chl_517417.5	(((34|Chl_377431.3	25|Chl_324925.5)	(11|Chl_290317.9	30|Chl_340177.11))	((14|Chl_290318.6	22|Chl_319225.5)	8|Chl_290315.5)))	19|Chl_290512.6)))	(40|Chl_517418.5	(((18|Chl_290512.6	27|Chl_331678.5)	(((31|Chl_340177.11	(24|Chl_324925.5	32|Chl_377431.3))	10|Chl_290317.9)	(23|Chl_319225.5	15|Chl_290318.6)))	(37|Chl_517417.5	3|Chl_194439.7))))	((46|Cf_324602.8	47|Cf_326427.4)	61|Cf_1)))	(6|Chondrus_crispus	((3|Stanieria_cyanosphaera	2|Pleurocapsa_minor)	(5|Prochlorothrix_hollandica	(4|Synechococcus_sp_PCC_7336	1|Geitlerinema_sp_PCC_7407)))))))
(((38|Chl_517418.5	((60|Cf_1	(50|Cf_326427.4	44|Cf_324602.8))	(((59|Cf_1	(45|Cf_324602.8	48|Cf_326427.4))	((((53|Cf_357808.5	57|Cf_383372.6)	((((39|Chl_517418.5	Chloroherpeton_thalassium_REF)	((36|Chl_517417.5	((34|Chl_377431.3	(25|Chl_324925.5	(11|Chl_290317.9	30|Chl_340177.11)))	((14|Chl_290318.6	22|Chl_319225.5)	8|Chl_290315.5)))	(19|Chl_290512.6	28|Chl_331678.5)))	(40|Chl_517418.5	((18|Chl_290512.6	27|Chl_331678.5)	((37|Chl_517417.5	3|Chl_194439.7)	(10|Chl_290317.9	((23|Chl_319225.5	15|Chl_290318.6)	(32|Chl_377431.3	(24|Chl_324925.5	31|Chl_340177.11))))))))	((46|Cf_324602.8	47|Cf_326427.4)	61|Cf_1)))	(6|Chondrus_crispus	((3|Stanieria_cyanosphaera	2|Pleurocapsa_minor)	(5|Prochlorothrix_hollandica	(4|Synechococcus_sp_PCC_7336	1|Geitlerinema_sp_PCC_7407)))))	((9|Heliobacterium_modesticaldum	7|Heliobacillus_mobilis)	((13|Cyanobacterium_stanieri_PCC	(21|Synechococcus_sp_NKBG042902	22|Synechococcus_sp_NKBG15041c))	((8|Micromonas_sp_RCC299	20|Prochlorococcus_sp_MIT_0801)	((10|Limnoraphis_robusta	14|Trichodesmium_erythraeum)
(((12|Chl_290317.9	(((13|Chl_290318.6	21|Chl_319225.5)	(33|Chl_377431.3	26|Chl_324925.5))	9|Chl_290315.5))	((35|Chl_517417.5	5|Chl_194439.7)	(38|Chl_517418.5	(((((53|Cf_357808.5	57|Cf_383372.6)	((((39|Chl_517418.5	Chloroherpeton_thalassium_REF)	((36|Chl_517417.5	(8|Chl_290315.5	((11|Chl_290317.9	(30|Chl_340177.11	(34|Chl_377431.3	25|Chl_324925.5)))	(14|Chl_290318.6	22|Chl_319225.5))))	(19|Chl_290512.6	28|Chl_331678.5)))	(40|Chl_517418.5	((18|Chl_290512.6	27|Chl_331678.5)	((31|Chl_340177.11	(23|Chl_319225.5	15|Chl_290318.6))	(((37|Chl_517417.5	3|Chl_194439.7)	(32|Chl_377431.3	24|Chl_324925.5))	10|Chl_290317.9)))))	((46|Cf_324602.8	47|Cf_326427.4)	61|Cf_1)))	(6|Chondrus_crispus	(4|Synechococcus_sp_PCC_7336	(1|Geitlerinema_sp_PCC_7407	((3|Stanieria_cyanosphaera	2|Pleurocapsa_minor)	5|Prochlorothrix_hollandica)))))	((9|Heliobacterium_modesticaldum	7|Heliobacillus_mobilis)	(8|Micromonas_sp_RCC299	(20|Prochlorococcus_sp_MIT_0801	(((11|Nodosilinea_nodulosa	12|Thermosynechococcus_sp_NK55)	(((19|Fischerella_sp_PCC_9605
(((12|Chl_290317.9	(((13|Chl_290318.6	21|Chl_319225.5)	(33|Chl_377431.3	26|Chl_324925.5))	9|Chl_290315.5))	((35|Chl_517417.5	5|Chl_194439.7)	(((9|Heliobacterium_modesticaldum	7|Heliobacillus_mobilis)	((((15|Chroococcidiopsis_thermalis	((19|Fischerella_sp_PCC_9605	17|Richelia_intracellularis)	(16|Cylindrospermopsis_sp_CR12	18|Raphidiopsis_brookii)))	((10|Limnoraphis_robusta	14|Trichodesmium_erythraeum)	(11|Nodosilinea_nodulosa	12|Thermosynechococcus_sp_NK55)))	((13|Cyanobacterium_stanieri_PCC	(21|Synechococcus_sp_NKBG042902	22|Synechococcus_sp_NKBG15041c))	(8|Micromonas_sp_RCC299	20|Prochlorococcus_sp_MIT_0801)))	(((53|Cf_357808.5	57|Cf_383372.6)	((((39|Chl_517418.5	Chloroherpeton_thalassium_REF)	((36|Chl_517417.5	((14|Chl_290318.6	22|Chl_319225.5)	(8|Chl_290315.5	(11|Chl_290317.9	(30|Chl_340177.11	(34|Chl_377431.3	25|Chl_324925.5))))))	(19|Chl_290512.6	28|Chl_331678.5)))	(40|Chl_517418.5	((18|Chl_290512.6	27|Chl_331678.5)	((23|Chl_319225.5	15|Chl_290318.6)	((31|Chl_340177.11	(37|Chl_517417.5	3|Chl_194439.7))	(32|Chl_377431.3	(10|Chl_290317.9	24|Chl_324925.5)))))))	((46|Cf_324602.8
(((((13|Chl_290318.6	21|Chl_319225.5)	(33|Chl_377431.3	26|Chl_324925.5))	(9|Chl_290315.5	12|Chl_290317.9))	((35|Chl_517417.5	5|Chl_194439.7)	(38|Chl_517418.5	(((9|Heliobacterium_modesticaldum	7|Heliobacillus_mobilis)	((12|Thermosynechococcus_sp_NK55	((((15|Chroococcidiopsis_thermalis	17|Richelia_intracellularis)	((16|Cylindrospermopsis_sp_CR12	18|Raphidiopsis_brookii)	19|Fischerella_sp_PCC_9605))	(10|Limnoraphis_robusta	14|Trichodesmium_erythraeum))	((13|Cyanobacterium_stanieri_PCC	(21|Synechococcus_sp_NKBG042902	22|Synechococcus_sp_NKBG15041c))	(11|Nodosilinea_nodulosa	(8|Micromonas_sp_RCC299	20|Prochlorococcus_sp_MIT_0801)))))	(((53|Cf_357808.5	57|Cf_383372.6)	((((39|Chl_517418.5	Chloroherpeton_thalassium_REF)	((36|Chl_517417.5	((14|Chl_290318.6	22|Chl_319225.5)	(8|Chl_290315.5	((34|Chl_377431.3	25|Chl_324925.5)	(11|Chl_290317.9	30|Chl_340177.11)))))	(19|Chl_290512.6	28|Chl_331678.5)))	(40|Chl_517418.5	((18|Chl_290512.6	27|Chl_331678.5)	((23|Chl_319225.5	15|Chl_290318.6)	(((37|Chl_517417.5	3|Chl_194439.7)	(32|Chl_377431.3	(31|Chl_340177.11	24|Chl_324925.5)))	10|Chl_290317.9)))))
(((38|Chl_517418.5	(((((9|Heliobacterium_modesticaldum	7|Heliobacillus_mobilis)	((12|Thermosynechococcus_sp_NK55	(((((13|Cyanobacterium_stanieri_PCC	(21|Synechococcus_sp_NKBG042902	22|Synechococcus_sp_NKBG15041c))	(8|Micromonas_sp_RCC299	20|Prochlorococcus_sp_MIT_0801))	((15|Chroococcidiopsis_thermalis	(19|Fischerella_sp_PCC_9605	17|Richelia_intracellularis))	(16|Cylindrospermopsis_sp_CR12	18|Raphidiopsis_brookii)))	(10|Limnoraphis_robusta	14|Trichodesmium_erythraeum))	11|Nodosilinea_nodulosa))	(((((39|Chl_517418.5	Chloroherpeton_thalassium_REF)	((36|Chl_517417.5	(8|Chl_290315.5	((11|Chl_290317.9	(30|Chl_340177.11	(34|Chl_377431.3	25|Chl_324925.5)))	(14|Chl_290318.6	22|Chl_319225.5))))	(19|Chl_290512.6	28|Chl_331678.5)))	(40|Chl_517418.5	((18|Chl_290512.6	27|Chl_331678.5)	((37|Chl_517417.5	3|Chl_194439.7)	((32|Chl_377431.3	(10|Chl_290317.9	(31|Chl_340177.11	24|Chl_324925.5)))	(23|Chl_319225.5	15|Chl_290318.6))))))	(((46|Cf_324602.8	47|Cf_326427.4)	61|Cf_1)	(53|Cf_357808.5	57|Cf_383372.6)))	(6|Chondrus_crispus	((3|Stanieria_cyanosphaera	2|Pleurocapsa_minor)	((1|Geitlerinema_sp_PCC_7407	5|Prochlorothrix_hollandica)
(((35|Chl_517417.5	5|Chl_194439.7)	((38|Chl_517418.5	(((((9|Heliobacterium_modesticaldum	7|Heliobacillus_mobilis)	(((8|Micromonas_sp_RCC299	20|Prochlorococcus_sp_MIT_0801)	(((((16|Cylindrospermopsis_sp_CR12	18|Raphidiopsis_brookii)	((15|Chroococcidiopsis_thermalis	19|Fischerella_sp_PCC_9605)	17|Richelia_intracellularis))	(10|Limnoraphis_robusta	14|Trichodesmium_erythraeum))	(11|Nodosilinea_nodulosa	12|Thermosynechococcus_sp_NK55))	(13|Cyanobacterium_stanieri_PCC	(21|Synechococcus_sp_NKBG042902	22|Synechococcus_sp_NKBG15041c))))	(((((39|Chl_517418.5	Chloroherpeton_thalassium_REF)	((36|Chl_517417.5	((11|Chl_290317.9	(30|Chl_340177.11	(34|Chl_377431.3	25|Chl_324925.5)))	((14|Chl_290318.6	22|Chl_319225.5)	8|Chl_290315.5)))	(19|Chl_290512.6	28|Chl_331678.5)))	(40|Chl_517418.5	((18|Chl_290512.6	27|Chl_331678.5)	((23|Chl_319225.5	15|Chl_290318.6)	((37|Chl_517417.5	3|Chl_194439.7)	(32|Chl_377431.3	(10|Chl_290317.9	(31|Chl_340177.11	24|Chl_324925.5))))))))	(((46|Cf_324602.8	47|Cf_326427.4)	61|Cf_1)	(53|Cf_357808.5	57|Cf_383372.6)))	(6|Chondrus_crispus	(5|Prochlorothrix_hollandica	((3|Stanieria_cyanosphaera
(((9|Chl_290315.5	(12|Chl_290317.9	((13|Chl_290318.6	21|Chl_319225.5)	(33|Chl_377431.3	26|Chl_324925.5))))	((35|Chl_517417.5	5|Chl_194439.7)	(38|Chl_517418.5	((59|Cf_1	((45|Cf_324602.8	48|Cf_326427.4)	((9|Heliobacterium_modesticaldum	7|Heliobacillus_mobilis)	(((((16|Cylindrospermopsis_sp_CR12	18|Raphidiopsis_brookii)	((19|Fischerella_sp_PCC_9605	17|Richelia_intracellularis)	15|Chroococcidiopsis_thermalis))	(10|Limnoraphis_robusta	14|Trichodesmium_erythraeum))	((11|Nodosilinea_nodulosa	12|Thermosynechococcus_sp_NK55)	((13|Cyanobacterium_stanieri_PCC	(21|Synechococcus_sp_NKBG042902	22|Synechococcus_sp_NKBG15041c))	(8|Micromonas_sp_RCC299	20|Prochlorococcus_sp_MIT_0801))))	(((53|Cf_357808.5	57|Cf_383372.6)	((((39|Chl_517418.5	Chloroherpeton_thalassium_REF)	((36|Chl_517417.5	(8|Chl_290315.5	((11|Chl_290317.9	(30|Chl_340177.11	(34|Chl_377431.3	25|Chl_324925.5)))	(14|Chl_290318.6	22|Chl_319225.5))))	(19|Chl_290512.6	28|Chl_331678.5)))	(40|Chl_517418.5	((18|Chl_290512.6	27|Chl_331678.5)	((23|Chl_319225.5	15|Chl_290318.6)	(((37|Chl_517417.5	3|Chl_194439.7)	(32|Chl_377431.3
(((12|Chl_290317.9	(((13|Chl_290318.6	21|Chl_319225.5)	(33|Chl_377431.3	26|Chl_324925.5))	9|Chl_290315.5))	((35|Chl_517417.5	5|Chl_194439.7)	(38|Chl_517418.5	((60|Cf_1	(50|Cf_326427.4	44|Cf_324602.8))	((((((53|Cf_357808.5	57|Cf_383372.6)	((((39|Chl_517418.5	Chloroherpeton_thalassium_REF)	((36|Chl_517417.5	(8|Chl_290315.5	((30|Chl_340177.11	((34|Chl_377431.3	25|Chl_324925.5)	11|Chl_290317.9))	(14|Chl_290318.6	22|Chl_319225.5))))	(19|Chl_290512.6	28|Chl_331678.5)))	(40|Chl_517418.5	((18|Chl_290512.6	27|Chl_331678.5)	((37|Chl_517417.5	3|Chl_194439.7)	(32|Chl_377431.3	(((23|Chl_319225.5	15|Chl_290318.6)	10|Chl_290317.9)	(31|Chl_340177.11	24|Chl_324925.5)))))))	((46|Cf_324602.8	47|Cf_326427.4)	61|Cf_1)))	(6|Chondrus_crispus	((3|Stanieria_cyanosphaera	2|Pleurocapsa_minor)	((4|Synechococcus_sp_PCC_7336	1|Geitlerinema_sp_PCC_7407)	5|Prochlorothrix_hollandica))))	((9|Heliobacterium_modesticaldum	7|Heliobacillus_mobilis)	(12|Thermosynechococcus_sp_NK55	(((((13|Cyanobacterium_stanieri_PCC
(((9|Chl_290315.5	(12|Chl_290317.9	((13|Chl_290318.6	21|Chl_319225.5)	(33|Chl_377431.3	26|Chl_324925.5))))	((35|Chl_517417.5	5|Chl_194439.7)	(38|Chl_517418.5	((60|Cf_1	(50|Cf_326427.4	44|Cf_324602.8))	((((9|Heliobacterium_modesticaldum	7|Heliobacillus_mobilis)	((12|Thermosynechococcus_sp_NK55	((((13|Cyanobacterium_stanieri_PCC	(21|Synechococcus_sp_NKBG042902	22|Synechococcus_sp_NKBG15041c))	((8|Micromonas_sp_RCC299	20|Prochlorococcus_sp_MIT_0801)	11|Nodosilinea_nodulosa))	(10|Limnoraphis_robusta	14|Trichodesmium_erythraeum))	((19|Fischerella_sp_PCC_9605	(16|Cylindrospermopsis_sp_CR12	18|Raphidiopsis_brookii))	(17|Richelia_intracellularis	15|Chroococcidiopsis_thermalis))))	(((53|Cf_357808.5	57|Cf_383372.6)	(((39|Chl_517418.5	Chloroherpeton_thalassium_REF)	(((36|Chl_517417.5	((14|Chl_290318.6	22|Chl_319225.5)	(8|Chl_290315.5	(34|Chl_377431.3	(25|Chl_324925.5	(11|Chl_290317.9	30|Chl_340177.11))))))	(19|Chl_290512.6	28|Chl_331678.5))	(40|Chl_517418.5	((18|Chl_290512.6	27|Chl_331678.5)	((37|Chl_517417.5	3|Chl_194439.7)	(((31|Chl_340177.11	(23|Chl_319225.5	15|Chl_290318.6))
(20|Chl_290512.6	((38|Chl_517418.5	((59|Cf_1	(45|Cf_324602.8	48|Cf_326427.4))	(((60|Cf_1	(50|Cf_326427.4	44|Cf_324602.8))	(((7|Heliobacillus_mobilis	9|Heliobacterium_modesticaldum)	(12|Thermosynechococcus_sp_NK55	((((16|Cylindrospermopsis_sp_CR12	18|Raphidiopsis_brookii)	(17|Richelia_intracellularis	(19|Fischerella_sp_PCC_9605	15|Chroococcidiopsis_thermalis)))	(((8|Micromonas_sp_RCC299	20|Prochlorococcus_sp_MIT_0801)	(13|Cyanobacterium_stanieri_PCC	(21|Synechococcus_sp_NKBG042902	22|Synechococcus_sp_NKBG15041c)))	(10|Limnoraphis_robusta	14|Trichodesmium_erythraeum)))	11|Nodosilinea_nodulosa)))	((((40|Chl_517418.5	((18|Chl_290512.6	27|Chl_331678.5)	(((15|Chl_290318.6	23|Chl_319225.5)	((24|Chl_324925.5	(32|Chl_377431.3	(3|Chl_194439.7	37|Chl_517417.5)))	31|Chl_340177.11))	10|Chl_290317.9)))	((39|Chl_517418.5	Chloroherpeton_thalassium_REF)	((36|Chl_517417.5	((30|Chl_340177.11	((25|Chl_324925.5	34|Chl_377431.3)	11|Chl_290317.9))	((14|Chl_290318.6	22|Chl_319225.5)	8|Chl_290315.5)))	(28|Chl_331678.5	19|Chl_290512.6))))	((61|Cf_1	(47|Cf_326427.4	46|Cf_324602.8))
(20|Chl_290512.6	((38|Chl_517418.5	((59|Cf_1	(45|Cf_324602.8	48|Cf_326427.4))	(((60|Cf_1	(50|Cf_326427.4	44|Cf_324602.8))	(((7|Heliobacillus_mobilis	9|Heliobacterium_modesticaldum)	((8|Micromonas_sp_RCC299	20|Prochlorococcus_sp_MIT_0801)	((13|Cyanobacterium_stanieri_PCC	(21|Synechococcus_sp_NKBG042902	22|Synechococcus_sp_NKBG15041c))	(((10|Limnoraphis_robusta	14|Trichodesmium_erythraeum)	(12|Thermosynechococcus_sp_NK55	((16|Cylindrospermopsis_sp_CR12	18|Raphidiopsis_brookii)	(19|Fischerella_sp_PCC_9605	(17|Richelia_intracellularis	15|Chroococcidiopsis_thermalis)))))	11|Nodosilinea_nodulosa))))	(((57|Cf_383372.6	53|Cf_357808.5)	((((39|Chl_517418.5	Chloroherpeton_thalassium_REF)	((36|Chl_517417.5	(8|Chl_290315.5	((30|Chl_340177.11	((25|Chl_324925.5	34|Chl_377431.3)	11|Chl_290317.9))	(14|Chl_290318.6	22|Chl_319225.5))))	(28|Chl_331678.5	19|Chl_290512.6)))	(40|Chl_517418.5	(27|Chl_331678.5	((((15|Chl_290318.6	23|Chl_319225.5)	((31|Chl_340177.11	(3|Chl_194439.7	37|Chl_517417.5))	(24|Chl_324925.5	32|Chl_377431.3)))	10|Chl_290317.9)	18|Chl_290512.6))))	(61|Cf_1
(20|Chl_290512.6	((38|Chl_517418.5	(((59|Cf_1	(45|Cf_324602.8	48|Cf_326427.4))	((7|Heliobacillus_mobilis	9|Heliobacterium_modesticaldum)	((12|Thermosynechococcus_sp_NK55	(((16|Cylindrospermopsis_sp_CR12	18|Raphidiopsis_brookii)	((19|Fischerella_sp_PCC_9605	17|Richelia_intracellularis)	15|Chroococcidiopsis_thermalis))	((((8|Micromonas_sp_RCC299	20|Prochlorococcus_sp_MIT_0801)	11|Nodosilinea_nodulosa)	(13|Cyanobacterium_stanieri_PCC	(21|Synechococcus_sp_NKBG042902	22|Synechococcus_sp_NKBG15041c)))	(10|Limnoraphis_robusta	14|Trichodesmium_erythraeum))))	(((57|Cf_383372.6	53|Cf_357808.5)	((((39|Chl_517418.5	Chloroherpeton_thalassium_REF)	((36|Chl_517417.5	(8|Chl_290315.5	(((25|Chl_324925.5	34|Chl_377431.3)	(11|Chl_290317.9	30|Chl_340177.11))	(14|Chl_290318.6	22|Chl_319225.5))))	(28|Chl_331678.5	19|Chl_290512.6)))	(40|Chl_517418.5	((((15|Chl_290318.6	23|Chl_319225.5)	((3|Chl_194439.7	37|Chl_517417.5)	((24|Chl_324925.5	32|Chl_377431.3)	31|Chl_340177.11)))	10|Chl_290317.9)	(18|Chl_290512.6	27|Chl_331678.5))))	(61|Cf_1	(47|Cf_326427.4	46|Cf_324602.8))))	(6|Chondrus_crispus
(20|Chl_290512.6	(((12|Chl_290317.9	9|Chl_290315.5)	((33|Chl_377431.3	26|Chl_324925.5)	(13|Chl_290318.6	21|Chl_319225.5)))	((35|Chl_517417.5	5|Chl_194439.7)	(38|Chl_517418.5	((60|Cf_1	(50|Cf_326427.4	44|Cf_324602.8))	(((59|Cf_1	(45|Cf_324602.8	48|Cf_326427.4))	((((57|Cf_383372.6	53|Cf_357808.5)	((((39|Chl_517418.5	Chloroherpeton_thalassium_REF)	((36|Chl_517417.5	((11|Chl_290317.9	(30|Chl_340177.11	(25|Chl_324925.5	34|Chl_377431.3)))	((14|Chl_290318.6	22|Chl_319225.5)	8|Chl_290315.5)))	(28|Chl_331678.5	19|Chl_290512.6)))	(40|Chl_517418.5	((15|Chl_290318.6	(23|Chl_319225.5	((10|Chl_290317.9	(3|Chl_194439.7	37|Chl_517417.5))	(32|Chl_377431.3	(31|Chl_340177.11	24|Chl_324925.5)))))	(18|Chl_290512.6	27|Chl_331678.5))))	(61|Cf_1	(47|Cf_326427.4	46|Cf_324602.8))))	(6|Chondrus_crispus	((2|Pleurocapsa_minor	3|Stanieria_cyanosphaera)	(5|Prochlorothrix_hollandica	(4|Synechococcus_sp_PCC_7336	1|Geitlerinema_sp_PCC_7407)))))
(20|Chl_290512.6	(((12|Chl_290317.9	9|Chl_290315.5)	((33|Chl_377431.3	26|Chl_324925.5)	(13|Chl_290318.6	21|Chl_319225.5)))	((35|Chl_517417.5	5|Chl_194439.7)	(38|Chl_517418.5	((60|Cf_1	(50|Cf_326427.4	44|Cf_324602.8))	(((59|Cf_1	(45|Cf_324602.8	48|Cf_326427.4))	((((57|Cf_383372.6	53|Cf_357808.5)	((((39|Chl_517418.5	Chloroherpeton_thalassium_REF)	((36|Chl_517417.5	((8|Chl_290315.5	(14|Chl_290318.6	22|Chl_319225.5))	((25|Chl_324925.5	34|Chl_377431.3)	(11|Chl_290317.9	30|Chl_340177.11))))	(28|Chl_331678.5	19|Chl_290512.6)))	(40|Chl_517418.5	(18|Chl_290512.6	(27|Chl_331678.5	((((32|Chl_377431.3	(31|Chl_340177.11	24|Chl_324925.5))	10|Chl_290317.9)	(15|Chl_290318.6	23|Chl_319225.5))	(3|Chl_194439.7	37|Chl_517417.5))))))	(61|Cf_1	(47|Cf_326427.4	46|Cf_324602.8))))	(6|Chondrus_crispus	((2|Pleurocapsa_minor	3|Stanieria_cyanosphaera)	(5|Prochlorothrix_hollandica	(4|Synechococcus_sp_PCC_7336	1|Geitlerinema_sp_PCC_7407)))))
(20|Chl_290512.6	(((12|Chl_290317.9	9|Chl_290315.5)	((33|Chl_377431.3	26|Chl_324925.5)	((38|Chl_517418.5	((60|Cf_1	(50|Cf_326427.4	44|Cf_324602.8))	(((59|Cf_1	(45|Cf_324602.8	48|Cf_326427.4))	((((57|Cf_383372.6	53|Cf_357808.5)	((((39|Chl_517418.5	Chloroherpeton_thalassium_REF)	((36|Chl_517417.5	((8|Chl_290315.5	(14|Chl_290318.6	22|Chl_319225.5))	(30|Chl_340177.11	((25|Chl_324925.5	34|Chl_377431.3)	11|Chl_290317.9))))	(28|Chl_331678.5	19|Chl_290512.6)))	(40|Chl_517418.5	((((31|Chl_340177.11	(3|Chl_194439.7	37|Chl_517417.5))	(32|Chl_377431.3	24|Chl_324925.5))	(10|Chl_290317.9	(15|Chl_290318.6	23|Chl_319225.5)))	(18|Chl_290512.6	27|Chl_331678.5))))	(61|Cf_1	(47|Cf_326427.4	46|Cf_324602.8))))	(6|Chondrus_crispus	(((2|Pleurocapsa_minor	3|Stanieria_cyanosphaera)	(5|Prochlorothrix_hollandica	1|Geitlerinema_sp_PCC_7407))	4|Synechococcus_sp_PCC_7336)))	((7|Heliobacillus_mobilis	9|Heliobacterium_modesticaldum)	(12|Thermosynechococcus_sp_NK55	((((8|Micromonas_sp_RCC299
(20|Chl_290512.6	(((12|Chl_290317.9	9|Chl_290315.5)	((33|Chl_377431.3	26|Chl_324925.5)	(13|Chl_290318.6	21|Chl_319225.5)))	((38|Chl_517418.5	((59|Cf_1	(45|Cf_324602.8	48|Cf_326427.4))	(((60|Cf_1	(50|Cf_326427.4	44|Cf_324602.8))	((7|Heliobacillus_mobilis	9|Heliobacterium_modesticaldum)	((8|Micromonas_sp_RCC299	(20|Prochlorococcus_sp_MIT_0801	((13|Cyanobacterium_stanieri_PCC	(21|Synechococcus_sp_NKBG042902	22|Synechococcus_sp_NKBG15041c))	(((11|Nodosilinea_nodulosa	12|Thermosynechococcus_sp_NK55)	(10|Limnoraphis_robusta	14|Trichodesmium_erythraeum))	((16|Cylindrospermopsis_sp_CR12	18|Raphidiopsis_brookii)	(15|Chroococcidiopsis_thermalis	(19|Fischerella_sp_PCC_9605	17|Richelia_intracellularis)))))))	(((57|Cf_383372.6	53|Cf_357808.5)	((((39|Chl_517418.5	Chloroherpeton_thalassium_REF)	((36|Chl_517417.5	(8|Chl_290315.5	((14|Chl_290318.6	22|Chl_319225.5)	((25|Chl_324925.5	34|Chl_377431.3)	(11|Chl_290317.9	30|Chl_340177.11)))))	(28|Chl_331678.5	19|Chl_290512.6)))	(40|Chl_517418.5	(((15|Chl_290318.6	23|Chl_319225.5)	(((31|Chl_340177.11	(3|Chl_194439.7	37|Chl_517417.5))
(20|Chl_290512.6	((9|Chl_290315.5	(((33|Chl_377431.3	26|Chl_324925.5)	(13|Chl_290318.6	21|Chl_319225.5))	12|Chl_290317.9))	((38|Chl_517418.5	(((59|Cf_1	(45|Cf_324602.8	48|Cf_326427.4))	((((((39|Chl_517418.5	Chloroherpeton_thalassium_REF)	((36|Chl_517417.5	(((30|Chl_340177.11	(34|Chl_377431.3	25|Chl_324925.5))	11|Chl_290317.9)	(8|Chl_290315.5	(14|Chl_290318.6	22|Chl_319225.5))))	(28|Chl_331678.5	19|Chl_290512.6)))	(40|Chl_517418.5	(((15|Chl_290318.6	23|Chl_319225.5)	(((31|Chl_340177.11	(3|Chl_194439.7	37|Chl_517417.5))	(32|Chl_377431.3	24|Chl_324925.5))	10|Chl_290317.9))	(18|Chl_290512.6	27|Chl_331678.5))))	((61|Cf_1	(47|Cf_326427.4	46|Cf_324602.8))	(57|Cf_383372.6	53|Cf_357808.5)))	(6|Chondrus_crispus	(5|Prochlorothrix_hollandica	((4|Synechococcus_sp_PCC_7336	1|Geitlerinema_sp_PCC_7407)	(2|Pleurocapsa_minor	3|Stanieria_cyanosphaera)))))	((7|Heliobacillus_mobilis	9|Heliobacterium_modesticaldum)	(8|Micromonas_sp_RCC299	(20|Prochlorococcus_sp_MIT_0801	(((13|Cyanobacterium_stanieri_PCC
(20|Chl_290512.6	((((33|Chl_377431.3	26|Chl_324925.5)	(13|Chl_290318.6	21|Chl_319225.5))	(12|Chl_290317.9	9|Chl_290315.5))	((38|Chl_517418.5	((60|Cf_1	(50|Cf_326427.4	44|Cf_324602.8))	(((59|Cf_1	(45|Cf_324602.8	48|Cf_326427.4))	((((57|Cf_383372.6	53|Cf_357808.5)	((((39|Chl_517418.5	Chloroherpeton_thalassium_REF)	((36|Chl_517417.5	(8|Chl_290315.5	((14|Chl_290318.6	22|Chl_319225.5)	((34|Chl_377431.3	25|Chl_324925.5)	(11|Chl_290317.9	30|Chl_340177.11)))))	(28|Chl_331678.5	19|Chl_290512.6)))	(40|Chl_517418.5	((3|Chl_194439.7	37|Chl_517417.5)	((((32|Chl_377431.3	24|Chl_324925.5)	10|Chl_290317.9)	(31|Chl_340177.11	(15|Chl_290318.6	23|Chl_319225.5)))	(18|Chl_290512.6	27|Chl_331678.5)))))	(61|Cf_1	(47|Cf_326427.4	46|Cf_324602.8))))	(6|Chondrus_crispus	(4|Synechococcus_sp_PCC_7336	((5|Prochlorothrix_hollandica	1|Geitlerinema_sp_PCC_7407)	(2|Pleurocapsa_minor	3|Stanieria_cyanosphaera)))))	((7|Heliobacillus_mobilis	9|Heliobacterium_modesticaldum)
(20|Chl_290512.6	((9|Chl_290315.5	(((33|Chl_377431.3	26|Chl_324925.5)	(13|Chl_290318.6	21|Chl_319225.5))	12|Chl_290317.9))	((38|Chl_517418.5	(((((57|Cf_383372.6	53|Cf_357808.5)	((((39|Chl_517418.5	Chloroherpeton_thalassium_REF)	((36|Chl_517417.5	((34|Chl_377431.3	(25|Chl_324925.5	(11|Chl_290317.9	30|Chl_340177.11)))	(8|Chl_290315.5	(14|Chl_290318.6	22|Chl_319225.5))))	(28|Chl_331678.5	19|Chl_290512.6)))	(40|Chl_517418.5	(27|Chl_331678.5	(((((3|Chl_194439.7	37|Chl_517417.5)	(32|Chl_377431.3	(31|Chl_340177.11	24|Chl_324925.5)))	(15|Chl_290318.6	23|Chl_319225.5))	10|Chl_290317.9)	18|Chl_290512.6))))	(61|Cf_1	(47|Cf_326427.4	46|Cf_324602.8))))	(6|Chondrus_crispus	((5|Prochlorothrix_hollandica	(4|Synechococcus_sp_PCC_7336	1|Geitlerinema_sp_PCC_7407))	(2|Pleurocapsa_minor	3|Stanieria_cyanosphaera))))	((7|Heliobacillus_mobilis	9|Heliobacterium_modesticaldum)	(8|Micromonas_sp_RCC299	(20|Prochlorococcus_sp_MIT_0801	(((13|Cyanobacterium_stanieri_PCC	(21|Synechococcus_sp_NKBG042902	22|Synechococcus_sp_NKBG15041c))	((10|Limnoraphis_robusta
(20|Chl_290512.6	((9|Chl_290315.5	(12|Chl_290317.9	((33|Chl_377431.3	26|Chl_324925.5)	(13|Chl_290318.6	21|Chl_319225.5))))	((35|Chl_517417.5	5|Chl_194439.7)	(38|Chl_517418.5	((60|Cf_1	(50|Cf_326427.4	44|Cf_324602.8))	(((((6|Chondrus_crispus	((2|Pleurocapsa_minor	3|Stanieria_cyanosphaera)	((1|Geitlerinema_sp_PCC_7407	4|Synechococcus_sp_PCC_7336)	5|Prochlorothrix_hollandica)))	((57|Cf_383372.6	53|Cf_357808.5)	((61|Cf_1	(46|Cf_324602.8	47|Cf_326427.4))	((40|Chl_517418.5	(31|Chl_340177.11	(((((23|Chl_319225.5	15|Chl_290318.6)	10|Chl_290317.9)	24|Chl_324925.5)	32|Chl_377431.3)	((3|Chl_194439.7	37|Chl_517417.5)	(18|Chl_290512.6	27|Chl_331678.5)))))	((Chloroherpeton_thalassium_REF	39|Chl_517418.5)	((36|Chl_517417.5	((22|Chl_319225.5	14|Chl_290318.6)	(8|Chl_290315.5	(30|Chl_340177.11	((25|Chl_324925.5	34|Chl_377431.3)	11|Chl_290317.9)))))	(28|Chl_331678.5	19|Chl_290512.6)))))))	((9|Heliobacterium_modesticaldum	7|Heliobacillus_mobilis)	(8|Micromonas_sp_RCC299
(20|Chl_290512.6	((((33|Chl_377431.3	26|Chl_324925.5)	(13|Chl_290318.6	21|Chl_319225.5))	(9|Chl_290315.5	12|Chl_290317.9))	((35|Chl_517417.5	5|Chl_194439.7)	(38|Chl_517418.5	((60|Cf_1	(50|Cf_326427.4	44|Cf_324602.8))	((59|Cf_1	(48|Cf_326427.4	45|Cf_324602.8))	((52|Cf_357808.5	56|Cf_383372.6)	(((6|Chondrus_crispus	((2|Pleurocapsa_minor	3|Stanieria_cyanosphaera)	((1|Geitlerinema_sp_PCC_7407	4|Synechococcus_sp_PCC_7336)	5|Prochlorothrix_hollandica)))	((57|Cf_383372.6	53|Cf_357808.5)	((61|Cf_1	(46|Cf_324602.8	47|Cf_326427.4))	((Chloroherpeton_thalassium_REF	39|Chl_517418.5)	(((36|Chl_517417.5	((30|Chl_340177.11	((25|Chl_324925.5	34|Chl_377431.3)	11|Chl_290317.9))	((22|Chl_319225.5	14|Chl_290318.6)	8|Chl_290315.5)))	(28|Chl_331678.5	19|Chl_290512.6))	(40|Chl_517418.5	(((((10|Chl_290317.9	32|Chl_377431.3)	(31|Chl_340177.11	24|Chl_324925.5))	(23|Chl_319225.5	15|Chl_290318.6))	(18|Chl_290512.6	27|Chl_331678.5))
(20|Chl_290512.6	((38|Chl_517418.5	((60|Cf_1	(50|Cf_326427.4	44|Cf_324602.8))	((52|Cf_357808.5	56|Cf_383372.6)	((((6|Chondrus_crispus	((2|Pleurocapsa_minor	3|Stanieria_cyanosphaera)	((1|Geitlerinema_sp_PCC_7407	4|Synechococcus_sp_PCC_7336)	5|Prochlorothrix_hollandica)))	((57|Cf_383372.6	53|Cf_357808.5)	((61|Cf_1	(46|Cf_324602.8	47|Cf_326427.4))	((40|Chl_517418.5	((18|Chl_290512.6	27|Chl_331678.5)	((23|Chl_319225.5	15|Chl_290318.6)	(10|Chl_290317.9	((3|Chl_194439.7	37|Chl_517417.5)	(32|Chl_377431.3	(31|Chl_340177.11	24|Chl_324925.5)))))))	((Chloroherpeton_thalassium_REF	39|Chl_517418.5)	((36|Chl_517417.5	((11|Chl_290317.9	(30|Chl_340177.11	(25|Chl_324925.5	34|Chl_377431.3)))	((22|Chl_319225.5	14|Chl_290318.6)	8|Chl_290315.5)))	(28|Chl_331678.5	19|Chl_290512.6)))))))	((9|Heliobacterium_modesticaldum	7|Heliobacillus_mobilis)	(((10|Limnoraphis_robusta	14|Trichodesmium_erythraeum)	(((18|Raphidiopsis_brookii	16|Cylindrospermopsis_sp_CR12)	(19|Fischerella_sp_PCC_9605	(15|Chroococcidiopsis_thermalis	17|Richelia_intracellularis)))
(20|Chl_290512.6	((12|Chl_290317.9	(((33|Chl_377431.3	26|Chl_324925.5)	(13|Chl_290318.6	21|Chl_319225.5))	9|Chl_290315.5))	((35|Chl_517417.5	5|Chl_194439.7)	(38|Chl_517418.5	((60|Cf_1	(50|Cf_326427.4	44|Cf_324602.8))	((52|Cf_357808.5	56|Cf_383372.6)	((((6|Chondrus_crispus	((1|Geitlerinema_sp_PCC_7407	(5|Prochlorothrix_hollandica	(2|Pleurocapsa_minor	3|Stanieria_cyanosphaera)))	4|Synechococcus_sp_PCC_7336))	((57|Cf_383372.6	53|Cf_357808.5)	((61|Cf_1	(46|Cf_324602.8	47|Cf_326427.4))	((40|Chl_517418.5	(31|Chl_340177.11	((((3|Chl_194439.7	37|Chl_517417.5)	(18|Chl_290512.6	27|Chl_331678.5))	((23|Chl_319225.5	15|Chl_290318.6)	(32|Chl_377431.3	24|Chl_324925.5)))	10|Chl_290317.9)))	((Chloroherpeton_thalassium_REF	39|Chl_517418.5)	((36|Chl_517417.5	((11|Chl_290317.9	(30|Chl_340177.11	(25|Chl_324925.5	34|Chl_377431.3)))	((22|Chl_319225.5	14|Chl_290318.6)	8|Chl_290315.5)))	(28|Chl_331678.5	19|Chl_290512.6)))))))	((9|Heliobacterium_modesticaldum
(20|Chl_290512.6	((35|Chl_517417.5	5|Chl_194439.7)	((38|Chl_517418.5	((60|Cf_1	(50|Cf_326427.4	44|Cf_324602.8))	((52|Cf_357808.5	56|Cf_383372.6)	((((6|Chondrus_crispus	((5|Prochlorothrix_hollandica	(1|Geitlerinema_sp_PCC_7407	4|Synechococcus_sp_PCC_7336))	(2|Pleurocapsa_minor	3|Stanieria_cyanosphaera)))	((57|Cf_383372.6	53|Cf_357808.5)	((61|Cf_1	(46|Cf_324602.8	47|Cf_326427.4))	((40|Chl_517418.5	((18|Chl_290512.6	27|Chl_331678.5)	((32|Chl_377431.3	((10|Chl_290317.9	24|Chl_324925.5)	(31|Chl_340177.11	(23|Chl_319225.5	15|Chl_290318.6))))	(3|Chl_194439.7	37|Chl_517417.5))))	((Chloroherpeton_thalassium_REF	39|Chl_517418.5)	((36|Chl_517417.5	((22|Chl_319225.5	14|Chl_290318.6)	(8|Chl_290315.5	(30|Chl_340177.11	((25|Chl_324925.5	34|Chl_377431.3)	11|Chl_290317.9)))))	(28|Chl_331678.5	19|Chl_290512.6)))))))	((9|Heliobacterium_modesticaldum	7|Heliobacillus_mobilis)	(((11|Nodosilinea_nodulosa	((8|Micromonas_sp_RCC299	20|Prochlorococcus_sp_MIT_0801)	((21|Synechococcus_sp_NKBG042902	22|Synechococcus_sp_NKBG15041c)
(20|Chl_290512.6	((9|Chl_290315.5	(12|Chl_290317.9	((33|Chl_377431.3	26|Chl_324925.5)	(13|Chl_290318.6	21|Chl_319225.5))))	((35|Chl_517417.5	5|Chl_194439.7)	((38|Chl_517418.5	((60|Cf_1	(50|Cf_326427.4	44|Cf_324602.8))	((52|Cf_357808.5	56|Cf_383372.6)	(59|Cf_1	(48|Cf_326427.4	45|Cf_324602.8)))))	((9|Heliobacterium_modesticaldum	7|Heliobacillus_mobilis)	((((((21|Synechococcus_sp_NKBG042902	22|Synechococcus_sp_NKBG15041c)	13|Cyanobacterium_stanieri_PCC)	(11|Nodosilinea_nodulosa	(8|Micromonas_sp_RCC299	20|Prochlorococcus_sp_MIT_0801)))	((10|Limnoraphis_robusta	14|Trichodesmium_erythraeum)	((18|Raphidiopsis_brookii	16|Cylindrospermopsis_sp_CR12)	((19|Fischerella_sp_PCC_9605	17|Richelia_intracellularis)	15|Chroococcidiopsis_thermalis))))	12|Thermosynechococcus_sp_NK55)	((6|Chondrus_crispus	((5|Prochlorothrix_hollandica	(1|Geitlerinema_sp_PCC_7407	4|Synechococcus_sp_PCC_7336))	(2|Pleurocapsa_minor	3|Stanieria_cyanosphaera)))	(((Chloroherpeton_thalassium_REF	39|Chl_517418.5)	(((36|Chl_517417.5	(((30|Chl_340177.11	(11|Chl_290317.9	25|Chl_324925.5))	34|Chl_377431.3)	((22|Chl_319225.5	14|Chl_290318.6)	8|Chl_290315.5)))
(20|Chl_290512.6	(((38|Chl_517418.5	((60|Cf_1	(50|Cf_326427.4	44|Cf_324602.8))	((52|Cf_357808.5	56|Cf_383372.6)	(59|Cf_1	(48|Cf_326427.4	45|Cf_324602.8)))))	((9|Heliobacterium_modesticaldum	7|Heliobacillus_mobilis)	((8|Micromonas_sp_RCC299	(20|Prochlorococcus_sp_MIT_0801	(((21|Synechococcus_sp_NKBG042902	22|Synechococcus_sp_NKBG15041c)	13|Cyanobacterium_stanieri_PCC)	(((18|Raphidiopsis_brookii	16|Cylindrospermopsis_sp_CR12)	((17|Richelia_intracellularis	15|Chroococcidiopsis_thermalis)	19|Fischerella_sp_PCC_9605))	((12|Thermosynechococcus_sp_NK55	11|Nodosilinea_nodulosa)	(10|Limnoraphis_robusta	14|Trichodesmium_erythraeum))))))	((6|Chondrus_crispus	((5|Prochlorothrix_hollandica	(1|Geitlerinema_sp_PCC_7407	4|Synechococcus_sp_PCC_7336))	(2|Pleurocapsa_minor	3|Stanieria_cyanosphaera)))	(((Chloroherpeton_thalassium_REF	39|Chl_517418.5)	(((36|Chl_517417.5	((22|Chl_319225.5	14|Chl_290318.6)	(8|Chl_290315.5	((30|Chl_340177.11	11|Chl_290317.9)	(25|Chl_324925.5	34|Chl_377431.3)))))	(28|Chl_331678.5	19|Chl_290512.6))	(40|Chl_517418.5	((32|Chl_377431.3	((31|Chl_340177.11	24|Chl_324925.5)	(10|Chl_290317.9	(23|Chl_319225.5
(20|Chl_290512.6	((((33|Chl_377431.3	26|Chl_324925.5)	(13|Chl_290318.6	21|Chl_319225.5))	(9|Chl_290315.5	12|Chl_290317.9))	((35|Chl_517417.5	5|Chl_194439.7)	(38|Chl_517418.5	((60|Cf_1	(50|Cf_326427.4	44|Cf_324602.8))	((52|Cf_357808.5	56|Cf_383372.6)	((((6|Chondrus_crispus	((5|Prochlorothrix_hollandica	(1|Geitlerinema_sp_PCC_7407	4|Synechococcus_sp_PCC_7336))	(2|Pleurocapsa_minor	3|Stanieria_cyanosphaera)))	((57|Cf_383372.6	53|Cf_357808.5)	((61|Cf_1	(46|Cf_324602.8	47|Cf_326427.4))	((40|Chl_517418.5	((18|Chl_290512.6	27|Chl_331678.5)	(((23|Chl_319225.5	15|Chl_290318.6)	((32|Chl_377431.3	(24|Chl_324925.5	31|Chl_340177.11))	10|Chl_290317.9))	(3|Chl_194439.7	37|Chl_517417.5))))	((Chloroherpeton_thalassium_REF	39|Chl_517418.5)	((36|Chl_517417.5	(8|Chl_290315.5	((11|Chl_290317.9	((25|Chl_324925.5	34|Chl_377431.3)	30|Chl_340177.11))	(22|Chl_319225.5	14|Chl_290318.6))))	(28|Chl_331678.5	19|Chl_290512.6)))))))	((9|Heliobacterium_modesticaldum
(20|Chl_290512.6	((((33|Chl_377431.3	26|Chl_324925.5)	(13|Chl_290318.6	21|Chl_319225.5))	(9|Chl_290315.5	12|Chl_290317.9))	((35|Chl_517417.5	5|Chl_194439.7)	(38|Chl_517418.5	((60|Cf_1	(50|Cf_326427.4	44|Cf_324602.8))	((52|Cf_357808.5	56|Cf_383372.6)	((((6|Chondrus_crispus	(5|Prochlorothrix_hollandica	((1|Geitlerinema_sp_PCC_7407	4|Synechococcus_sp_PCC_7336)	(2|Pleurocapsa_minor	3|Stanieria_cyanosphaera))))	((57|Cf_383372.6	53|Cf_357808.5)	((61|Cf_1	(46|Cf_324602.8	47|Cf_326427.4))	((40|Chl_517418.5	((18|Chl_290512.6	27|Chl_331678.5)	(((23|Chl_319225.5	15|Chl_290318.6)	((3|Chl_194439.7	37|Chl_517417.5)	(32|Chl_377431.3	(24|Chl_324925.5	31|Chl_340177.11))))	10|Chl_290317.9)))	((Chloroherpeton_thalassium_REF	39|Chl_517418.5)	((36|Chl_517417.5	((22|Chl_319225.5	14|Chl_290318.6)	(8|Chl_290315.5	((25|Chl_324925.5	34|Chl_377431.3)	(30|Chl_340177.11	11|Chl_290317.9)))))	(28|Chl_331678.5	19|Chl_290512.6)))))))	((9|Heliobacterium_modesticaldum
(20|Chl_290512.6	((38|Chl_517418.5	(((9|Heliobacterium_modesticaldum	7|Heliobacillus_mobilis)	((12|Thermosynechococcus_sp_NK55	((10|Limnoraphis_robusta	14|Trichodesmium_erythraeum)	((((8|Micromonas_sp_RCC299	20|Prochlorococcus_sp_MIT_0801)	11|Nodosilinea_nodulosa)	((21|Synechococcus_sp_NKBG042902	22|Synechococcus_sp_NKBG15041c)	13|Cyanobacterium_stanieri_PCC))	((18|Raphidiopsis_brookii	16|Cylindrospermopsis_sp_CR12)	(15|Chroococcidiopsis_thermalis	(19|Fischerella_sp_PCC_9605	17|Richelia_intracellularis))))))	((6|Chondrus_crispus	((2|Pleurocapsa_minor	3|Stanieria_cyanosphaera)	(5|Prochlorothrix_hollandica	(1|Geitlerinema_sp_PCC_7407	4|Synechococcus_sp_PCC_7336))))	((57|Cf_383372.6	53|Cf_357808.5)	((61|Cf_1	(46|Cf_324602.8	47|Cf_326427.4))	((40|Chl_517418.5	(27|Chl_331678.5	((((23|Chl_319225.5	15|Chl_290318.6)	((3|Chl_194439.7	37|Chl_517417.5)	(32|Chl_377431.3	(24|Chl_324925.5	31|Chl_340177.11))))	10|Chl_290317.9)	18|Chl_290512.6)))	((Chloroherpeton_thalassium_REF	39|Chl_517418.5)	((36|Chl_517417.5	(((25|Chl_324925.5	34|Chl_377431.3)	(30|Chl_340177.11	11|Chl_290317.9))	((22|Chl_319225.5	14|Chl_290318.6)	8|Chl_290315.5)))
(20|Chl_290512.6	(((38|Chl_517418.5	(((44|Cf_324602.8	50|Cf_326427.4)	60|Cf_1)	(((((((2|Pleurocapsa_minor	3|Stanieria_cyanosphaera)	((4|Synechococcus_sp_PCC_7336	1|Geitlerinema_sp_PCC_7407)	5|Prochlorothrix_hollandica))	6|Chondrus_crispus)	((53|Cf_357808.5	57|Cf_383372.6)	((((Chloroherpeton_thalassium_REF	39|Chl_517418.5)	((19|Chl_290512.6	28|Chl_331678.5)	(36|Chl_517417.5	(8|Chl_290315.5	((11|Chl_290317.9	((34|Chl_377431.3	25|Chl_324925.5)	30|Chl_340177.11))	(22|Chl_319225.5	14|Chl_290318.6))))))	((10|Chl_290317.9	(((37|Chl_517417.5	3|Chl_194439.7)	(27|Chl_331678.5	18|Chl_290512.6))	((15|Chl_290318.6	23|Chl_319225.5)	((31|Chl_340177.11	24|Chl_324925.5)	32|Chl_377431.3))))	40|Chl_517418.5))	((46|Cf_324602.8	47|Cf_326427.4)	61|Cf_1))))	((15|Chroococcidiopsis_thermalis	((19|Fischerella_sp_PCC_9605	((((11|Nodosilinea_nodulosa	12|Thermosynechococcus_sp_NK55)	((8|Micromonas_sp_RCC299	20|Prochlorococcus_sp_MIT_0801)	(13|Cyanobacterium_stanieri_PCC	(21|Synechococcus_sp_NKBG042902	22|Synechococcus_sp_NKBG15041c))))	(10|Limnoraphis_robusta	14|Trichodesmium_erythraeum))
(20|Chl_290512.6	((38|Chl_517418.5	((52|Cf_357808.5	56|Cf_383372.6)	((((48|Cf_326427.4	45|Cf_324602.8)	59|Cf_1)	(((((2|Pleurocapsa_minor	3|Stanieria_cyanosphaera)	((1|Geitlerinema_sp_PCC_7407	5|Prochlorothrix_hollandica)	4|Synechococcus_sp_PCC_7336))	6|Chondrus_crispus)	((53|Cf_357808.5	57|Cf_383372.6)	(((Chloroherpeton_thalassium_REF	39|Chl_517418.5)	((((19|Chl_290512.6	28|Chl_331678.5)	(36|Chl_517417.5	((11|Chl_290317.9	((34|Chl_377431.3	25|Chl_324925.5)	30|Chl_340177.11))	((22|Chl_319225.5	14|Chl_290318.6)	8|Chl_290315.5))))	((27|Chl_331678.5	18|Chl_290512.6)	(15|Chl_290318.6	(23|Chl_319225.5	(((((37|Chl_517417.5	3|Chl_194439.7)	32|Chl_377431.3)	31|Chl_340177.11)	24|Chl_324925.5)	10|Chl_290317.9)))))	40|Chl_517418.5))	((46|Cf_324602.8	47|Cf_326427.4)	61|Cf_1))))	((((8|Micromonas_sp_RCC299	20|Prochlorococcus_sp_MIT_0801)	(13|Cyanobacterium_stanieri_PCC	(21|Synechococcus_sp_NKBG042902	22|Synechococcus_sp_NKBG15041c)))	(((10|Limnoraphis_robusta	14|Trichodesmium_erythraeum)	(11|Nodosilinea_nodulosa	12|Thermosynechococcus_sp_NK55))
(20|Chl_290512.6	((38|Chl_517418.5	(((44|Cf_324602.8	50|Cf_326427.4)	60|Cf_1)	((52|Cf_357808.5	56|Cf_383372.6)	(((48|Cf_326427.4	45|Cf_324602.8)	59|Cf_1)	((((((5|Prochlorothrix_hollandica	1|Geitlerinema_sp_PCC_7407)	(2|Pleurocapsa_minor	3|Stanieria_cyanosphaera))	4|Synechococcus_sp_PCC_7336)	6|Chondrus_crispus)	((53|Cf_357808.5	57|Cf_383372.6)	(((Chloroherpeton_thalassium_REF	39|Chl_517418.5)	(((19|Chl_290512.6	28|Chl_331678.5)	((11|Chl_290317.9	((34|Chl_377431.3	25|Chl_324925.5)	30|Chl_340177.11))	((36|Chl_517417.5	(22|Chl_319225.5	14|Chl_290318.6))	8|Chl_290315.5)))	(((27|Chl_331678.5	18|Chl_290512.6)	(((31|Chl_340177.11	(37|Chl_517417.5	3|Chl_194439.7))	((10|Chl_290317.9	32|Chl_377431.3)	24|Chl_324925.5))	(15|Chl_290318.6	23|Chl_319225.5)))	40|Chl_517418.5)))	((46|Cf_324602.8	47|Cf_326427.4)	61|Cf_1))))	((((11|Nodosilinea_nodulosa	(8|Micromonas_sp_RCC299	20|Prochlorococcus_sp_MIT_0801))	(13|Cyanobacterium_stanieri_PCC	(21|Synechococcus_sp_NKBG042902	22|Synechococcus_sp_NKBG15041c)))
(20|Chl_290512.6	((9|Chl_290315.5	(12|Chl_290317.9	((33|Chl_377431.3	26|Chl_324925.5)	(21|Chl_319225.5	13|Chl_290318.6))))	((38|Chl_517418.5	(((48|Cf_326427.4	45|Cf_324602.8)	59|Cf_1)	((((7|Heliobacillus_mobilis	9|Heliobacterium_modesticaldum)	(((((5|Prochlorothrix_hollandica	(4|Synechococcus_sp_PCC_7336	1|Geitlerinema_sp_PCC_7407))	(2|Pleurocapsa_minor	3|Stanieria_cyanosphaera))	6|Chondrus_crispus)	(((Chloroherpeton_thalassium_REF	39|Chl_517418.5)	(((19|Chl_290512.6	28|Chl_331678.5)	((8|Chl_290315.5	((11|Chl_290317.9	((34|Chl_377431.3	25|Chl_324925.5)	30|Chl_340177.11))	(22|Chl_319225.5	14|Chl_290318.6)))	36|Chl_517417.5))	(((27|Chl_331678.5	18|Chl_290512.6)	(((10|Chl_290317.9	(37|Chl_517417.5	3|Chl_194439.7))	(32|Chl_377431.3	(31|Chl_340177.11	24|Chl_324925.5)))	(15|Chl_290318.6	23|Chl_319225.5)))	40|Chl_517418.5)))	(((46|Cf_324602.8	47|Cf_326427.4)	61|Cf_1)	(53|Cf_357808.5	57|Cf_383372.6))))	(((10|Limnoraphis_robusta	14|Trichodesmium_erythraeum)	((15|Chroococcidiopsis_thermalis
(20|Chl_290512.6	((38|Chl_517418.5	((((((2|Pleurocapsa_minor	3|Stanieria_cyanosphaera)	((5|Prochlorothrix_hollandica	1|Geitlerinema_sp_PCC_7407)	4|Synechococcus_sp_PCC_7336))	6|Chondrus_crispus)	(((Chloroherpeton_thalassium_REF	39|Chl_517418.5)	((28|Chl_331678.5	(((8|Chl_290315.5	((11|Chl_290317.9	((34|Chl_377431.3	25|Chl_324925.5)	30|Chl_340177.11))	(22|Chl_319225.5	14|Chl_290318.6)))	36|Chl_517417.5)	19|Chl_290512.6))	(((27|Chl_331678.5	18|Chl_290512.6)	((37|Chl_517417.5	3|Chl_194439.7)	(((10|Chl_290317.9	32|Chl_377431.3)	24|Chl_324925.5)	(31|Chl_340177.11	(15|Chl_290318.6	23|Chl_319225.5)))))	40|Chl_517418.5)))	(((46|Cf_324602.8	47|Cf_326427.4)	61|Cf_1)	(53|Cf_357808.5	57|Cf_383372.6))))	((12|Thermosynechococcus_sp_NK55	(((11|Nodosilinea_nodulosa	(8|Micromonas_sp_RCC299	20|Prochlorococcus_sp_MIT_0801))	(13|Cyanobacterium_stanieri_PCC	(21|Synechococcus_sp_NKBG042902	22|Synechococcus_sp_NKBG15041c)))	((10|Limnoraphis_robusta	14|Trichodesmium_erythraeum)	(((19|Fischerella_sp_PCC_9605	17|Richelia_intracellularis)	15|Chroococcidiopsis_thermalis)	(16|Cylindrospermopsis_sp_CR12	18|Raphidiopsis_brookii)))))
(20|Chl_290512.6	((9|Chl_290315.5	(12|Chl_290317.9	((33|Chl_377431.3	26|Chl_324925.5)	(21|Chl_319225.5	13|Chl_290318.6))))	((38|Chl_517418.5	(((52|Cf_357808.5	56|Cf_383372.6)	((((((2|Pleurocapsa_minor	3|Stanieria_cyanosphaera)	((1|Geitlerinema_sp_PCC_7407	4|Synechococcus_sp_PCC_7336)	5|Prochlorothrix_hollandica))	6|Chondrus_crispus)	((53|Cf_357808.5	57|Cf_383372.6)	(((((27|Chl_331678.5	18|Chl_290512.6)	((37|Chl_517417.5	3|Chl_194439.7)	(((32|Chl_377431.3	(31|Chl_340177.11	24|Chl_324925.5))	(15|Chl_290318.6	23|Chl_319225.5))	10|Chl_290317.9)))	40|Chl_517418.5)	(((28|Chl_331678.5	19|Chl_290512.6)	(((34|Chl_377431.3	(25|Chl_324925.5	(30|Chl_340177.11	11|Chl_290317.9)))	((22|Chl_319225.5	14|Chl_290318.6)	8|Chl_290315.5))	36|Chl_517417.5))	(Chloroherpeton_thalassium_REF	39|Chl_517418.5)))	((46|Cf_324602.8	47|Cf_326427.4)	61|Cf_1))))	((12|Thermosynechococcus_sp_NK55	((((8|Micromonas_sp_RCC299	20|Prochlorococcus_sp_MIT_0801)	(13|Cyanobacterium_stanieri_PCC	(21|Synechococcus_sp_NKBG042902	22|Synechococcus_sp_NKBG15041c)))
(20|Chl_290512.6	((((33|Chl_377431.3	26|Chl_324925.5)	(21|Chl_319225.5	13|Chl_290318.6))	(9|Chl_290315.5	12|Chl_290317.9))	((38|Chl_517418.5	(((52|Cf_357808.5	56|Cf_383372.6)	(((44|Cf_324602.8	50|Cf_326427.4)	60|Cf_1)	((((5|Prochlorothrix_hollandica	((2|Pleurocapsa_minor	3|Stanieria_cyanosphaera)	(1|Geitlerinema_sp_PCC_7407	4|Synechococcus_sp_PCC_7336)))	6|Chondrus_crispus)	((53|Cf_357808.5	57|Cf_383372.6)	(((((27|Chl_331678.5	18|Chl_290512.6)	((37|Chl_517417.5	3|Chl_194439.7)	((15|Chl_290318.6	23|Chl_319225.5)	(10|Chl_290317.9	(24|Chl_324925.5	(32|Chl_377431.3	31|Chl_340177.11))))))	40|Chl_517418.5)	(((28|Chl_331678.5	19|Chl_290512.6)	((8|Chl_290315.5	((11|Chl_290317.9	((34|Chl_377431.3	25|Chl_324925.5)	30|Chl_340177.11))	(22|Chl_319225.5	14|Chl_290318.6)))	36|Chl_517417.5))	(Chloroherpeton_thalassium_REF	39|Chl_517418.5)))	((46|Cf_324602.8	47|Cf_326427.4)	61|Cf_1))))	(((8|Micromonas_sp_RCC299	20|Prochlorococcus_sp_MIT_0801)	((13|Cyanobacterium_stanieri_PCC
(20|Chl_290512.6	((9|Chl_290315.5	(12|Chl_290317.9	((33|Chl_377431.3	26|Chl_324925.5)	(21|Chl_319225.5	13|Chl_290318.6))))	((38|Chl_517418.5	(((44|Cf_324602.8	50|Cf_326427.4)	60|Cf_1)	(59|Cf_1	((((((4|Synechococcus_sp_PCC_7336	((5|Prochlorothrix_hollandica	(2|Pleurocapsa_minor	3|Stanieria_cyanosphaera))	1|Geitlerinema_sp_PCC_7407))	6|Chondrus_crispus)	((53|Cf_357808.5	57|Cf_383372.6)	(((((27|Chl_331678.5	18|Chl_290512.6)	(((10|Chl_290317.9	(37|Chl_517417.5	3|Chl_194439.7))	((24|Chl_324925.5	31|Chl_340177.11)	32|Chl_377431.3))	(15|Chl_290318.6	23|Chl_319225.5)))	40|Chl_517418.5)	(((28|Chl_331678.5	19|Chl_290512.6)	((8|Chl_290315.5	((34|Chl_377431.3	(30|Chl_340177.11	(25|Chl_324925.5	11|Chl_290317.9)))	(22|Chl_319225.5	14|Chl_290318.6)))	36|Chl_517417.5))	(Chloroherpeton_thalassium_REF	39|Chl_517418.5)))	((46|Cf_324602.8	47|Cf_326427.4)	61|Cf_1))))	((12|Thermosynechococcus_sp_NK55	(((10|Limnoraphis_robusta	14|Trichodesmium_erythraeum)	(((19|Fischerella_sp_PCC_9605
(20|Chl_290512.6	((38|Chl_517418.5	((((((5|Prochlorothrix_hollandica	((2|Pleurocapsa_minor	3|Stanieria_cyanosphaera)	(1|Geitlerinema_sp_PCC_7407	4|Synechococcus_sp_PCC_7336)))	6|Chondrus_crispus)	((53|Cf_357808.5	57|Cf_383372.6)	(((((27|Chl_331678.5	18|Chl_290512.6)	((37|Chl_517417.5	3|Chl_194439.7)	((10|Chl_290317.9	((15|Chl_290318.6	23|Chl_319225.5)	(24|Chl_324925.5	31|Chl_340177.11)))	32|Chl_377431.3)))	40|Chl_517418.5)	(((22|Chl_319225.5	14|Chl_290318.6)	((8|Chl_290315.5	((28|Chl_331678.5	19|Chl_290512.6)	((30|Chl_340177.11	(25|Chl_324925.5	34|Chl_377431.3))	11|Chl_290317.9)))	36|Chl_517417.5))	(Chloroherpeton_thalassium_REF	39|Chl_517418.5)))	((46|Cf_324602.8	47|Cf_326427.4)	61|Cf_1))))	((12|Thermosynechococcus_sp_NK55	(((16|Cylindrospermopsis_sp_CR12	18|Raphidiopsis_brookii)	(17|Richelia_intracellularis	(15|Chroococcidiopsis_thermalis	19|Fischerella_sp_PCC_9605)))	(((11|Nodosilinea_nodulosa	(8|Micromonas_sp_RCC299	20|Prochlorococcus_sp_MIT_0801))	(13|Cyanobacterium_stanieri_PCC	(21|Synechococcus_sp_NKBG042902	22|Synechococcus_sp_NKBG15041c)))	(10|Limnoraphis_robusta	14|Trichodesmium_erythraeum))))
(20|Chl_290512.6	((((33|Chl_377431.3	26|Chl_324925.5)	(21|Chl_319225.5	13|Chl_290318.6))	(9|Chl_290315.5	12|Chl_290317.9))	((38|Chl_517418.5	(((((((2|Pleurocapsa_minor	3|Stanieria_cyanosphaera)	((1|Geitlerinema_sp_PCC_7407	4|Synechococcus_sp_PCC_7336)	5|Prochlorothrix_hollandica))	6|Chondrus_crispus)	((53|Cf_357808.5	57|Cf_383372.6)	((((((((37|Chl_517417.5	3|Chl_194439.7)	(31|Chl_340177.11	(32|Chl_377431.3	24|Chl_324925.5)))	10|Chl_290317.9)	(15|Chl_290318.6	23|Chl_319225.5))	(27|Chl_331678.5	18|Chl_290512.6))	40|Chl_517418.5)	(((28|Chl_331678.5	19|Chl_290512.6)	((((22|Chl_319225.5	14|Chl_290318.6)	(30|Chl_340177.11	((25|Chl_324925.5	34|Chl_377431.3)	11|Chl_290317.9)))	8|Chl_290315.5)	36|Chl_517417.5))	(Chloroherpeton_thalassium_REF	39|Chl_517418.5)))	((46|Cf_324602.8	47|Cf_326427.4)	61|Cf_1))))	(((8|Micromonas_sp_RCC299	20|Prochlorococcus_sp_MIT_0801)	((13|Cyanobacterium_stanieri_PCC	(21|Synechococcus_sp_NKBG042902	22|Synechococcus_sp_NKBG15041c))	(((12|Thermosynechococcus_sp_NK55	11|Nodosilinea_nodulosa)	(10|Limnoraphis_robusta
[truncated: 19 more columns]
