# Supplementary material for: Dating phototrophic microbial lineages with reticulate gene histories
Source: Geobiology. 2018 Jan 31;16(2):179–89. doi: 10.1111/gbi.12273 (PMC5873394; doi:10.1111/gbi.12273)
Supplement: Supplementary file 2 [file GBI-16-179-s002.zip › SupplementData11a_SahH.phy]

55   437
Cf69b                           ---------- ---MD-YDIR DIALAAQGKR RIIWAQQHMP VLSQLSAEFA SERSFAGKRI
p13725|Zaggetb221_00866         --------MV TAEMK-YDVK DLNLADQGKN QIEWAFKDMP VLKLIQERFI KEQPFKGLKL
p19866|Zagb111MP_01620          --------ML MTDIK-CDIK DINLAEQGKK QIDWAFKDMP VLKTIRERFI KEQPFKGLKL
p26868|Mle112_01694             -------VSN KTAMA-SEIK DIELAGLGKQ RIDWASADMP VLGMITARFE KEKPFKGLRV
Cyn54                           ----MTAVKT PIQVR-YEVR NLELAAEGRQ RIEWAAREMP VLKQLRQRFS QERPLAGIRI
Cyn62                           ------MTTT TAEVK-YEIK DISLAAMGKD RIEWAGREMP VLRQIRDRFA KEKPLAGVRI
Cyn56                           -----MTAAT IAPIS-YEVK DLSLAPLGKQ RIEWAAREMP VIRLIRDRFA AEKPLAGIRL
Cyn50                           ------MTAT STALK-HEVK DLSLAPGGKQ RIEWAGREMP VLRQIQERFA QNKPLAGIRL
Cyn60                           --MTVTPIPP KQELK-YEIK DISLASVGKQ RIEWAGREMP VLKQIRERFE QEKPFEGIRL
Cyn52                           --MVSSPIKS EAPVR-HDVK DLSLAPLGQQ RIEWASREMP VLRQIRDRFE KEKPFAGIRL
Cyn61                           ------MSST TVQAK-YEIK DPTLASKGKQ RIEWAGREMP VLRQIEERFA QEKPFEGIRL
Cyn53                           ------MVAT PVKIK-YEVK DESLAVLGKQ RIEWAGREMP VLRQIQERFA KEKPLSGIKL
Cyn59                           ------MTAT TPRLK-HEVK DLGLAALGRQ RIEWAGREMP VLKQIRDRFA KEKPFEGIRL
Cyn49                           ------MTAT VAQQK-YEIK DINLAPGGRQ RIEWAGREMP VLRQIRDRFA QEKPFEGLRL
Cyn55                           ------MTVA LDKLK-YEIK DPALATLGKQ RIEWAGREMP VLRQIRDRFA QEKPFAGIRL
Cyn48                           ------MTAT SPRLK-HEVK DLALAPLGRQ RIEWAGREMP VLRQIRDRFA QEKPFAGIRL
Cyn46                           ------MTAT SPRLK-HEVK DLALAPLGRQ RIEWAGREMP VLRQIRDRFA QEKPFAGLRL
Cyn47                           ------MVAA VTQTK-YEVK DLALAPQGKQ RIEWAAREMP VIKQIRERFA QEKPLAGIRL
gi|499175117|ref|WP_010872704.  ------MVAT PVKQK-YDIK DISLAPQGRQ RIEWAAREMP VLKQIRERFA QEKPFAGIRL
Cf69a                           ---------M AISTR-GDVK DLSLSARGKD RIEWAAEDMP VLRLIRERFI KDQPLKGVRM
Cf65                            --------MN GRVIP-YDIA DLTLAEQGRK RIAWAAREMP VLRLLRERFE RERPLEGLRI
gi|501799631|ref|WP_012642295.  --------MN GRVIP-YDIA DLTLAEQGRK RIAWAAREMP VLRLLRERFE RERPLEGLRI
Cf63                            -------MAE RTQVD-HDIR DIGLADAGQR RIAWAAREMP VLRLTRERFE RERPLAGVRI
gi|495750929|ref|WP_008475508.  -------MAE RTQVD-HDIR DIGLADAGQR RIAWAAREMP VLRLTRERFE RERPLAGVRI
Cf68                            -------MAG STDVR-YDIK DIGLAEAGRR RIAWAAREMP VLGLIRESFE RDRPLEGVRI
gi|502797900|ref|WP_013032876.  ---------- MTAAS-SDIR DKGLADKGRA RIQWAYSEMP VLQILEARFA RERPLAGVRL
gi|670486233|ref|WP_031434485.  ---------- MNDTH-FDIK DLSLADQGRG RVDWALSEMP VLRQLQERFA KEKPLAGARI
gi|738342700|ref|WP_036295296.  ---------- MLNID-HDIN DLSLADQGRE RIDWAFSEMP VLRAIQERFR QERPLAGARI
gi|251773096|gb|EES53650.1|     ---------- ---MK-HDIK DKKLADMGAR RIEWAGRDMP VLANIAKDFA KTKPLKGVKV
Cf64                            ---------- --MPN-FDVK DMSLAALGKK RIDWAGREMK TLSLIKERFE QEKPFKGIRI
Cf70                            ---------- -MTSV-SDIK DPGLAGLGKE RIAWAGREMP VLKLISERFE KEQPFKGVRI
gi|502773236|ref|WP_013008220.  ---------- ---MD-FDIK DIGLAEIGKK RILWADKDMP VLRKIRDRFE KEKPLDSIKM
gi|1028416566|gb|OAI46762.1|    ---------- ---MD-YDVK DIELADQGKL KIEWAEATMP VLRLIKKRFQ REKPFAGLRV
gi|1000241982|gb|KXK05350.1|    ---------- ---MD-HDVK DLGLADQGKL KIEWAEATMP VLRLIRKRFE REQPLKGIRV
gi|759697415|ref|WP_043413439.  ---------- ---MH-ADIK DPLQAEKGRG RIEWAGRTMP VLGKIRERFA KQKPLKGVRL
gi|1009017145|gb|KYK97844.1|    ---------- ---MD-FHVK NIGLSQAGKK RIEWAELDMP VLRKVKENFS KKKPLKGSRL
gi|944158973|emb|CEK18451.1|    MTNSTNMQNN TVSIP-HDVR DLSLAAQGKR RIEWAEMDMP VLRSIRSRFE REKPLRGVTI
Cf82                            ---------- -MGKN-FDIK DASLAEYGRR RIDWAEAEMP VLRQIRERFA SERPLKGVRL
Cf81                            MTIRNRSSID TMGKN-FDIK DVNLADYGRR RIDWAEAEMP VLRRIRERFA REQPLKGVRL
Cf66                            ---------- -MTVS-YDIK DINLAEQGRK RIEWAEKEMP VLRLIRERFA RERPLAGLRI
Cf67                            ---------- -MTMS-YDVK DLSLAEQGRK RIEWAEKEMP VLRLIRERFA RERPLAGLRI
gi|500016521|ref|WP_011697239.  ---------- ---ME-FDVK DPGLAEKGKL RIEWAAQSMP VLRSIHKRFA AEKPLQGTRI
gi|506377819|ref|WP_015897538.  ------MATT SIPTS-HHVK NLDLADQGRK RIEWANQSMP VLQSIRKDFI KNQPLKGLRI
gi|550921617|ref|WP_022670137.  ---------- ---MD-YDVK DLSLADLGKD RIEWAFQTMD VLKSIQNDFE KNKPLEGKTI
Cf71                            ------MSVA TSTKP-YDIA DINLAERGRF RMQWAAREMP VLDLLEERFR REQPLRGIRM
gi|902953765|dbj|GAP14217.1|    ---------- --MSN-FDVK DMNLAEGGLR RMDWAAREMP VLRAIHDRFA KERPLAGLRV
Cf72                            ---------- --MSG-FDIK DPKLAEGGRL RIEWAEREMP VLRSIRERFA KERPLSGVRI
gi|936187082|ref|WP_054521333.  ---------- ---MK-YDVK DLKLAEGGRR RIEWAAREMP VLGLIRERFA KEQPFKGLRI
gi|1057568969|ref|WP_068861291  ---------- --MLK-YDIK DIKLANKGKL RIEWAEMDMP VLRIIRERFK KEKPLKGVRL
gi|655461925|ref|WP_028844893.  ---------- --MLN-YDIK DIKLAEKGKL RIEWAEMDMP VLRMIRERFK KEKTLKGVRL
gi|499183202|ref|WP_010880742.  ---------- ---ME-FDVK DLSLAEEGLK RIEWAEMDMP VLRQIRERFS KEKPLKGKKI
gi|501934120|ref|WP_012673819.  ---------- ---MD-YHIK DISLADKGLL RIQWAEKDMP VLRQIRERFK KEKPLKGITV
gi|695294523|ref|WP_032496853.  ---------- ---ME-YHVK DLSLAEKGKL RIQWAEKDMP VLRQIRKRFE KEKPLKDLTI
gi|1057154113|ref|WP_068543003  ---------- ---MK-YHVK DLELADKGKL RIEWAGREMP VLKQIKERFE REKPLSGIRL
gi|1056096360|ref|WP_067620164  ---------- ---MD-YHVK SLDLADKGKL RIEWASMSMP VLNKIKERFR KERPLDGVVL

                                AAALHITTET AALLMALRAG GAEVALCASN PLSTRDDVCA ALVEE-GISV YAFYGEDLET
                                SACVHVTKET AALCVVMKSG GADAILVASN PLSTQDDVAA ALVKHYGIPT FAVAGETVEQ
                                SACVHVTKET AALCTVMQAG GADAVLVASN PLSTQDDVAA ALVKYYNMPV FAVAGESVEQ
                                SVCAHVTSET ANLAKALVAG GADCVLIASN PLSTQDDVAA SLVKDLGMSV YAIKGEDIPT
                                SACCHVTTET ANLAVALKAA GADALLIASN PLSTQDDVAA SLVVDHGIPV FALKGEDTAT
                                SACCHVTTET ANLAIALKAG GADAILIASN PLSTQDDVAA SLVKDHGISV YAIKGEDNDT
                                VACCHVTTET ANLAIALKAG GADAILIASN PLSTQDDVAA GLVADYGIPL FAIKGEDNET
                                VACCHVTTET AHLAIALKNA GADGLLIASN PLSTQDDVAA SLVADYGIPV FAIKGEDNAT
                                IACCHVTTET AHLAIALKAG GADALLIASN PLSTQDDVAA CLVADYGIPV YAIKGEDNET
                                AACCHVTTET ANLAIALKAG GADAVLIASN PLSTQDDVAA SLVVNYGIPV FAQKGEDTAT
                                VACCHVTTET AHLAIALKAG GADAILIASN PLSTQDDVAA SLVVDYGIPV FAMKGEDTAT
                                AACCHVTTET AHLAIALKNG GADAVLIASN PLSTQDDVAA SLVVDHGISV YAIKGEDEKT
                                VACSHITTET AHLAIALKAG GADALLIASN PLSTQDDVAA SLVADHEIPV FAIKGEDDET
                                VACCHVTTET AHLAIALKAG GADAVLIASN PLSTQDDVAA SLVADHGIPV YAIKGEDAET
                                VACCHVTTET AHLAIALKAG GADAVLIASN PLSTQDDVAA SLVVDHGIPV FAIKGEDNAT
                                VACCHVTTET ANLAIALKAG GADAVLIASN PLSTQDDVAA CLVTDYEIPV FAIKGEDNET
                                VACAHITTET AHLAIALKAG GADAVLIASN PLSTQDDVAA SLVLDHEIPV FAQKGEDNAT
                                VACCHVTTET ANLAITLQAG GADALLIASN PLSTQDDVAA CLVAEYGIPV YAIKGEDNET
                                VACCHVTTET ANLAIALHAG GADSLLIASN PLSTQDDVAA CLVADYGIPV YAIKGEDNET
                                SGCLHITTET ANLAITLKAG GADLVLCASN PLSTQDDVAA ALVSEYGIPT YAIKGEDDET
                                VACVHVTTET ANLAYALRAA GATPVICASN PLSTQDDVAA ALVAD-GFHV YARRGEDAET
                                VACVHVTTET ANLAYALRAA GATPVICASN PLSTQDDVAA ALVAD-GFHV YARRGEDAET
                                VACVHVTTET ANLAYTLRAG GADAVICASN PLSTQDDVAA ALVRD-GFSV FAIKGEDSDT
                                VACVHVTTET ANLAYTLRAG GADAVICASN PLSTQDDVAA ALVRD-GFSV FAIKGEDSDT
                                VACVHVTTET ANLAYTLRAG GAEAAICASN PLSTQDDVAA ALAAD-GFRV YAIKGEDNET
                                SGCLHITTET ANLARVLTAG GAQLLLCASN PLSTQDDVAA ALVQHFGVPT YAIRGEDSRR
                                SGCLHITTET ANLARTLVAG GADLVLCASN PLSTQDDVAA ALVRHYRVPT FAIRGEDGET
                                SGCLHITTET ANLARTLTAG GAELVLCASN PLSTQDDVAA ALVRHDQIPV FARCGEDSDT
                                AACLHVTSET ANLMKTLKAG GADVMLCASN PLSTQDDVAA SLVVNDGIPV FAIKGEDHDT
                                AACLHITTET ANLGLVLKAG GADLTLCASN PLSTQDETAA ALV-EHGINT FAIHGEDNES
                                AACLHITTET ANLALTLKAG GADLMLCGSN PLSTQDDAAA AL-DDWGIPT HAIKGEDDAT
                                SCCLHVTAET ANLVRTLKAG GADVVLCASN PLSTQDDVAA SLVKDFEIPV FAIKGEDNES
                                TACLHVTTET ANLMKTLQAG GADVRLCASN PLSTQDEIAA ALVKHDGIPT FAIKGEDSKT
                                TACLHVTTET ANLMKTLKAG GADVRLCASN PLSTQDDVAA ALVRHENIPT FAIKGEDNKT
                                AACLHVTAET ANLVIALKEG GADVALCASN PLSTQDDVAA SLVVDHAISV FAIKGEDNDT
                                AACLHVTTET ANLMITLKAG GANVVLCASN PLSTQDDVAA SLVKDYGIPV YAIKGEDNKT
                                AACLHVTTET ANLAITLKAA GAEVYLCASN PLSTQDDVAA ALVAEYGIPT FAIKGEDHST
                                SACLHVTAET ANLMRTLAAG GADVVLCASN PLSTQDDVAA SLVVHDEIPV YAIKGEDHET
                                SACLHVTAET ANLMRTLAAG GADVVLCASN PLSTQDDVAA SLVVHDEIPV YAIKGEDHET
                                SACLHVTTET ANLMRTLAAG GADVVLVASN PLSTQDDVAA ALVAYEEIPV FAIKGESNEV
                                SACLHVTTET ANLMRTLVAG GADVVLVASN PLSTQDDVAA ALVAYEEIPV FAIKGESNEV
                                AACLHVTTET ASLAQTLKAG GAEVRICASN PLSTQDDVAA SLVVNDSIPV FAIKGEDKDT
                                SACLHVTTET ANLMITLRDG GADVALCASN PLSTQDDVAA SLARDFNIKT YAIKGEDNDT
                                GACLHVTTET ANLMITLKKG GADVYLCASN PLSTQDDVAA ALVKHYDIPV FAIKGEDRDT
                                AAAMHVTAET ANLMRVLIAG GAEVALAASN PLSTQDDIAA ALVAYYEMPV FAIKGETTEQ
                                SACLHVTTET ANLMTTLQAG GADIVLTASN PLSTQDDVAA ALVNRYEIPV YAIKGEDNVT
                                SACLHVTTET ANLMRTLQAG GADVVLTASN PLSTQDDVAA ALVNVFEIPT FAIKGEDNVT
                                SACLHVTTET ANLMHTLQAG GADVVLTASN PLSTQDDVAA CLVTHYEIPV FAIKGEDNVV
                                GACLHVTTET ANLMITLKEG GAEVALCASN PLSTQDDVAA ALVKFYKIPV FAIKGEDKDT
                                AACLHVTTET ANLMITLKEG GAELSLCASN PLSTQDDVAA ALVKFYKIPV FAIKGEDRDT
                                SACLHVTTET ANLMRTLKEG GAEVYLTASN PLSTQDDVAA ALVKYFEIPV FAIRGEDRET
                                AACLHVTTET ANLMITLKEG GANVYLTASN PLSTQDDVAA ALVKYFEIPV FAIHGEDRDT
                                AACLHVTTET ANLMITLKAG GADVYLTASN PLSTQDDVAA ALVKEYEIPT FAIHGEDRDT
                                GACLHVTTET ANLMDVLKAG GAEVALCASN PLSTQDDVAA ALVKHYQIPV FAIRGEDRDT
                                GACLHVTTET AALVQTLKAG GASVYLCASN PLSTQDDVAA SLVKHDEIPV FAIKGEDNET

                                YGRHIECALA CDPHLVMDDG ADLIVALHQK PSR--GSTVA AIEETTTGVV RARALAEQKL
                                YREHIEEAIK HNPDIIIDDG CDIVSDLHSK HPELCEKIIG STEETTTGIT RLQALERQGL
                                YKSHIEEAIK HNPDIIIDDG CDMVSTIHAK YPELISKIIG STEETTTGII RLQAMEKQGT
                                YHRHINIALD HKPHLIIDDG SDLVATLLQE RQNQVSEILG TTEETTTGIT RLKAMERDNA
                                YLRHVRVALD HRPQIIIDDG SDVVATMIKD RPDLIAGVIG TTEETTTGIV RLKAMLAAGV
                                YHRHVQIALD HRPNIIIDDG SDVTTTLVQE RPNQLSDIYG TTEETTTGIV RLNAMFNDGM
                                YHRHVQIALD HKPQVIIDDG CDVVATLVQE RPQQLPDVIG TTEETTTGIV RLRAMLRDGV
                                YNRHVQIALD HKPNLIIDDG SDVTATLVKE RQHQIGDIIG TTEETTTGIV RLQAMFNQGV
                                YHRHVQIALD HKPNVIIDDG GDVTATLIQE RKDQIPDIIG TTEETTTGIV RLAAMLKDGV
                                YMRHVNIALD HRPNIIIDDG CDVVATLVKE RQHQISDIIG TTEETTTGIV RLKAMFRDGV
                                YLRHVEIALD HRPNIIIDDG SDVTATLVKN RQHQIPEIIG TTEETTTGIV RLRAMFNDGK
                                YLRHVEIALD HRPNIIIDDG SDVVATLVKN RQDQLPELIG TTEETTTGIV RLRAMFNDGV
                                YKRHVEIALD HRPNIIIDDG SDVVATLVKD RKNQLSDIIG TTEETTTGIV RLRAMLNDGV
                                YNRHVQIALD HRPNIIIDDG SDVVATLIQE RQDQLADIIG TTEETTTGIV RLRAMFKDGV
                                YNKHVQIALD HRPNIIIDDG SDVVATLIQE RQNQIADLIG TTEETTTGIV RLQAMLKDGV
                                YSRHVQIALD HRPNIIIDDG CDVVATLVQE RQNQLADIIG TTEETTTGIV RLRAMFKDGV
                                YNRHVQIALD HRPNIIIDDG SDVVATLVQE RQHQIADLIG TTEETTTGIV RLRAMFKDGV
                                YHRHVQIALD HKPNIIIDDG SDVVATLIQE RQDQLSDIIG TTEETTTGIV RLQAMFKDGV
                                YHRHVQIALD HRPNIIIDDG SDVVATLVQE RQHQLSDIIG TTEETTTGIV RLRAMFNDGV
                                YYRHINAALD HKPNMTMDDG CDLVSILHTS RSELVENVVA GLEETTTGVI RLKSMEKAEV
                                YYRHINWALD HEPHLIIDDG ADVVTTVHRD RRDVLQTVIG STEETTTGVI RLRALARDDL
                                YYRHINWALD HEPHLIIDDG ADVVTTVHRD RRDVLQTVIG STEETTTGVI RLRALARDDL
                                YYWHIRQALE HRPQIVIDDG ADVVSTLHKS RTDLIPEMIG ATEETTTGVI RLRAMEQEGI
                                YYWHIRQALE HRPQIVIDDG ADVVSTLHKS RTDLIPEMIG ATEETTTGVI RLRAMEQEGI
                                YYRHIHQALD LRPHIVIDDG ADVVTTIHRD RRELIPEMYG STEETTTGVI RLRAMERDGV
                                YYQHIHRALD HQPQITLDDG ADLVSELHQS RTDLLAQVVG GTEETTTGVI RLRAMAAEGA
                                YYRHIGRALD HKPQLTMDDG ADLVSELHKT RSECLPDMIG GTEETTTGVI RLRAMAKDQA
                                YYRHIGKALD HRPHLTMDDG ADLVSELHKN RRELLDEMIG GSEETTTGVI RLRAMAADDA
                                YYSHIRAVLE AKPQITMDDG ADLVSMLHSD LKSLLPHVIG GTEETTTGVI RLKAMAQKKI
                                YYRHIAAALD AKPQLTVDDG ADLVATLHSQ RTELLSGILG GTEETTTGVI RLRALAESGK
                                YYKHIMSALE TAPQLTVDDG ADLVTTLHTR RTDLLDGVIG GTEETTTGVI RLKAMAAGGD
                                YYKHIKSAIE HSPNITMDDG ADLVSEILKN YPELHGQILG SMEETTTGVI RLKAMEKDGV
                                YYQHIQSAIA HKPQITMDDG ADVVSLIHSK RKDLLTHVIG GTEETTTGVI RLRSMAEKNV
                                YYRHIESAIG HKPHISMDDG ADVVSHLHSK RKDLLRTVIG GTEETTTGVI RLRSMAEKKV
                                YYRHIHEALN TRPQLTMDDG ADVVGVLHNE RTELLEHVIG GTEETTTGVV RLRAMAKEGV
                                YYKHLNAALD TKPNITMDDG ADLVSLLHTS RKEAAKNILG STEETTTGVI RLKSLAANKI
                                YYRHIHSVLD ARPTITMDDG ADTVGVIHSE RTELIPNIIG GTEETTTGVI RLRAMAAEGV
                                YYQHITAALD HNPHITMDDG ADLVTGVLKQ RPDLIPAMLG STEETTTGVI RLKAMAADGV
                                YYRHITAALD HNPHITMDDG ADLVTGVLKQ RPDLIPAMLG STEETTTGVI RLKAMAADGV
                                YYSHIRAALD HNPQLTMDDG ADLVTGVLRD RPDLIPHMVG STEETTTGVI RLKAMAKEGV
                                YYSHIRAALD HNPQLTMDDG ADLVTGVLKE RPDLIPHMVG STEETTTGVI RLKAMAKQGV
                                YYRHINSALG HSPHITMDDG ADLVSTLHSD RRELLQGILG GTEETTTGVI RLRSMADKGV
                                YYSHILAAID HKPQVTMDDG CDLVTILHTK RKDALEGVIG GTEETTTGVI RLHAMAKEGV
                                YYKHLNAVLD KNPNITMDDG ADLVSLLHSD RKEQAKNIIG STEETTTGVI RLKSMEKNGV
                                YNSHLNSVLD IKPHITMDDG MDLVAMLHTQ RSELLENVIG GTEETTTGVI RLRAMAAAGK
                                YYKHIRAALD HKPHMTMDDG ADLVSTLHKE RRDLLPNILG GTEETTTGVI RLRAMAADKA
                                YYKHLRAALD HQPHLTMDDG ADLVSTLHKE RRDLLSNVLG GTEETTTGVI RLRAMAADGA
                                YYKHIHAALD HKPHLTMDDG ADLVSTLHKE RRDLLENIIG GTEETTTGVI RLRAMAADGA
                                YYKHIYQVLE IKPHITMDDG ADLISTLHKE KKELLKDVLG GTEETTTGVI RLRAMADDGA
                                YYNHIYQVLE IKPNITMDDG ADLVSTLHKE KRSLLSYVMG GTEETTTGVV RLRAMADDGA
                                YYKHLRAVIE KEPDVVIDDG ADLISTLHKE YPGLAEKVLG GMEETTTGVI RLRAMAEQGV
                                YYAHLNAVLD KKPNITMDDG ADLISLLHKE RQDLASNVYG GTEETTTGVI RLKAMAKDKV
                                YYKHLYAVLD KKPNITMDDG GDLISTLHQE RQELINNIIG GTEETTTGVI RFKAMEKDGV
                                YYQHIKAVLD MNPHITMDDG ADLISTLHAE YPEKIENVIG GTEETTTGVI RLRAMAKEGA
                                YYEHLRAVLD AKPTITMDDG ADLVSTLHKE RKELLDKIIG GTEETTTGVI RLKAMAEDGV

                                LRFPVVAVND APTKHYFDNR YGTGQNTIDG ILRATNTLLA GATLVAAGYG WCGRGVAARA
                                LKFPAVGVNT SMTKHLYDNR YGTGQSAMDG IFRGANILIA GKTVVISGYG WCGRGCALRA
                                LGFPAVGVNT SLTKHLYDNR YGTGQSSFDG VLRAANILIA GKTVVVSGYG WCGKGVALRA
                                LKFPAMAVND AQTKHMFDNR YGTGQSTLDG IIRATNRLVA GRTVVVLGYG WCGKGTAMRA
                                LTFPAMAVND AETKHFFDNR YGTGQSTLDG IIRATNILLA GKTIVVAGYG WCGKGVALRA
                                LTFPAVSVND ADTKHFFDNR YGTGQSTLDG IVRATNILLA GRVIVVVGYG WCGKGVAMRA
                                LTFPAMNVND AETKHFFDNR YGTGQSTLDG IIRATNILLA GKTIVVAGYG WCGKGTAMRA
                                LTFPAMNVND ADTKHFFDNR YGTGQSTLDG IIRATNILLA GKTIVIAGYG WCGKGAAMRA
                                LSFPAMNVND ADTKHFFDNR YGTGQSTLDG IIRATNILLA GKTVVVAGYG WCGKGTAMRA
                                LTFPAINVND ADTKHFFDNR YGTGQSTLDG IIRATNILLA GKTVVVAGYG WCGKGTALRA
                                LTFPAMNVND ADTKHFFDNR YGTGQSTLDG IIRATNVLLA GKNVVVVGYG WCGKGSALRA
                                LTFPAMNVND ADTKHFFDNR YGTGQSTLDG IIRATNVLLA GKTTVVVGYG WCGKGTALRA
                                LSFPSMNVND ADTKHFFDNR YGTGQSTLDG IIRATNVLLA GKCIVVAGYG WCGKGSALRA
                                LTFPAMNVND ADTKHFFDNR YGTGQSTLDG IIRATNLLLA GKTVVVAGYG WCGKGTALRA
                                LTFPAVNVND ADTKHFFDNR YGTGQSTLDG IVRATNILLA GKTVIVAGYG WCGKGTALRA
                                LTFPAVNVND ADTKHFFDNR YGTGQSTLDG IIRATNVLLA GKTVVVVGYG WCGKGTALRA
                                LTFPAVNVND ADTKHFFDNR YGTGQSTLDG IIRATNILLA GKNVVVVGYG WCGKGTALRA
                                LTFPAMNVND AETKHFFDNR YGTGQSTLDG IIRATNVLLA GKTVVVAGYG WCGKGVAMRA
                                LTFPAMNVND ADTKHFYDNR YGTGQSTLDG IIRATNILLA GKTIVVAGYG WCGKGVAMRA
                                LRFPVLAVND SDTKHMFDNR YGTGQSTLDA IIRSTNRLLA GRTLVVFGYG WCGRGVASRG
                                LAFPAIAVND AMTKHLFDNR YGTGQSTIDA ILRATNLLLA GKTVVVAGYG WCGRGIALRA
                                LAFPAIAVND AMTKHLFDNR YGTGQSTIDA ILRATNLLLA GKTVVVAGYG WCGRGIALRA
                                LAFPVVAVND ADTKHFFDNR YGTGQSTLDG IIRATNILLA GKTFVVAGYG WCGRGIAMRA
                                LAFPVVAVND ADTKHFFDNR YGTGQSTLDG IIRATNILLA GKTFVVAGYG WCGRGIAMRA
                                LAFPVIAVND ADTKHFFDNR YGTGQSTLDG IIRATNILLA GKTVVVAGYG WCGKGIAMRA
                                LRFPLIAVND ALTKHLFDNR YGTGQSTLDG IIRATNILLA SKVFTVVGYG WCGRGIARRA
                                LRFPVIAVND AMTKHLFDNR YGTGQSTLDG VIRATNILLA GKTFTVVGYG WCGRGIAMRA
                                LRFPVIAVND AMTKHLFDNR YGTGQSTLDG IIRATNILLA GKTFTVAGYG WCGRGIAMRA
                                LAYPIVAVND SETKHLFDNR YGTGQSTLDG IMRATNRLFA GSTVVVCGYG WCGRGIARRA
                                LCYPIIAVND AKTKYMFDNR YGTGQSTLDG ITRATNFLWA SKTVVVVGYG WCGHGVAMRA
                                LKYPIIAIND AKTKYLFDNR YGTGQSTLDG ITRATNVLWA GKTAVVVGYG WCGHGVAMRA
                                LKFPVIAVND VQTKFMFDNR YGTGQSTLDG IIRATDVLLA GKVFVVAGYG WCGRGLAERA
                                LKFPVISVND ADTKHLFDNR YGTGQSTIDG IIRATNRLIC GTTFVVAGYG WCGRGIAMRA
                                LKFPVISVND ADTKHMFDNR YGTGQSTMDG IVRATNRLVC GSTVVVAGYG WCGRGIAMRA
                                LKYPIIAVND AKTKHLFDNR YGTGQSTLDG IIRATNRLLA GSVFVVAGYG WCGRGLAMRA
                                LKFPVIAVND ACTKHFFDNR YGTGQSTLDG ILRATNRLFA GSTFVVCGYG WCGKGVAMRA
                                LAYPIIAVND AATKHLFDNR YGTGQSTIDG IIRATNRLLA GTRFVVAGYG WCGRGVAMRA
                                LKFPVIAVND SDTKHLFDNR YGTGQSTLDG ILRATNVLLA GKTFVVGGYG YCSRGIAERA
                                LKFPVIAVND SDTKHLFDNR YGTGQSTLDG ILRATNVLLA GKTFVVGGYG YCSRGIAERA
                                LPFPVIAVND SDTKHMFDNR YGTGQSTLDG IIRATNILLA GKTFVVAGYG WCSRGIAERA
                                LPFPVIAVND SDTKHMFDNR YGTGQSTLDG IIRATNILLA GKTFVVAGYG WCSRGIAERA
                                LQYPIIAVND ASTKHLFDNR YGTGQSTVDG IVRATNRLLA GSGFVVSGYG WCGRGVAMRA
                                LNFPVVAVND ALTKHMFDNR YGTGQSTIDG IVRSTNVLLA GSKFVVAGYG WCGRGLASRA
                                LAFPVIAVND ANTKHMFDNR YGTGQSTIDG IIRATNRLIA GSVFVVCGYG WCGKGLAARA
                                LAFPVIAVND AQTKHFFDNR YGTGQSTIDG IIRATNVLLA GKNFVVAGYG WCSKGIAMRA
                                LDFPIIAVND AMTKHFFDNR YGTGQSTLDG IIRATNVLLA GKVFVVAGYG WCGRGLASRA
                                LAFPIIAVND ALTKHLFDNR YGTGQSTIDG IVRATNVLLA GKVFVVAGYG WCGRGLASRA
                                LAYPIIAVND AMTKHLFDNR YGTGQSTIDG IIRATNVLLA GKNFVVAGYG WCGRGLAMRA
                                LQYPIIAVND AYTKHLFDNR YGTGQSTIDG ILRATNRLLA GSVFVVCGYG WCGRGVAMRA
                                LAYPVIAVND AYTKHLFDNR YGTGQSTIDG ILRATNRLIA GSIFVVCGYG WCGKGVAMRA
                                LKFPIIAVND AYTKHMFDNR YGTGQSTIDG ILRATNRLLA GSYFVVAGYG WCGKGVAQRA
                                LKFPVIAVND AYTKHLFDNR YGTGQSTIDG ILRATNRLIA GSKFVVAGYG WCGKGVAMRA
                                LKFPVIAVND AYTKHLFDNR YGTGQSTIDG ILRATNRLLA GSNFVVAGYG WCGKGVAMRA
                                LKYPVIAVND ALTKHLFDNR YGTGQSTIDG ILRATNRLLA GSIFVVAGYG WCGKGVAMRA
                                LRYPIIAVND ANTKHLFDNR YGTGQSTLDG IIRATNRLIA GSIFVVCGYG WCGRGVAMRA

                                RGMGARVIVC EVNATRALEA VMDGFQVLPM LQAAEQGDIF VTVTGMADVI RNEHFQRMKD
                                KALGANVIVC EVDPLKALEA AMEGYRVMPI AKAALEGDIF LTVTGDKHVV DVQHLLAMKD
                                KALGANVIVC EVDPLKALEA AMEGYRVMPI AKAAKEGDIF LTVTGDKHVI DVEHLLSMKD
                                RGLGANVIVT EVDSIKAIEA VMDGFRVMPI DEAAALGDLF ITVTGNRHVI DKAHFERMKD
                                RGMGANVVVT EINPVRAIEA AMDGLQVMPM AEAACLGDLF ITVTGNKHVI RREHFAMMKD
                                KGLGANVVVT EIDPVRAIEA VMDGFRVMPM AEAAPIGDIF VTVTGNKHVI RREHFEVMKD
                                AGMGANVIVT EIDPVKAIEA VMDGFRVLPM AEAAPLGDLF VTVTGNKHVI RTEHFAAMKD
                                RGMGANVIVT EIDPIKGIEA VMDGFRVMPM IEAASHGDVF ITVTGNKHVI RPEHFEVMKD
                                RGLGANVIVT EINAVKAIEA VMDGFRVMPM IEAAPLGDIF ITVTGNKHVI RPEHFDVMKD
                                RGMGANVIVT EIDPVRAIEA VMDGFRVMPM LDAAPLGDIF ITVTGNKHVI RAEHFAVMKD
                                RGLGANVIVT EVDPVRAIEA VMDGFRVMPM EQAAAVGDLF ITVTGNKHVI RGEHFDVMKD
                                RGLGANVIVT EVDPVRAIEA IMDGFRVMPM AEAAPLGDLF ITVTGNKHVI RGEHFNVMKD
                                RGMGGNVIVT EIDPIRAIEA VMDGFRVLPM AEAAPQGDLF ITVTGNKHVI RPEHFDVMKD
                                RGLGANVIVT EIDPVRSIEA VMDGFRVMPM TEAAAHGDLF ITVTGNKHVI RREHFENMKD
                                RGMGANVIVT EIDPIKAIEA VMDGFRVLPM AEAAPQGDIF ITVTGNKHVI RSEHFDVMKD
                                RGLGANVIVT EIDPIKAIEA VMDGFRVLPM AEAAPLGDLF ITVTGNKHVI RGEHFDVMKD
                                RGMGANVIVT EIDPIKAIEA VMDGFRVLPM AEAAPQGDIF ITVTGNKHVV RGEHFDVMKD
                                RGLGSSVIVT EINPVRAIEA AMDGFRVMPM SEAASQGDLF VTVTGNKHVI RPEHFEAMKD
                                KGMGADVIVT EISPVPAIEA AMDGFRVMPM AEAAHQGDIF ITVTGNKHVI RPEHFAVMKD
                                HGLGANVVVC EVDPTRALEA VMDGYRVMPG VEAAAIGDIL VTVTGDINVI DQDHLEHMKN
                                RGMGAHVIVT EVDPVRALEA VMDGYRVLPM REAARVGDLF VTATGNLHVI DREHFLVMKN
                                RGMGAHVIVT EVDPVRALEA VMDGYRVLPM REAARVGDLF VTATGNLHVI DREHFLVMKN
                                RGMGSRVIVT EVDPIRALEA VMDGFSVMPM VEAAPIGDIF VTATGDINVI DREDFEVMKN
                                RGMGSRVIVT EVDPIRALEA VMDGFSVMPM VEAAPIGDIF VTATGDINVI DREDFEVMKN
                                RGMGAKVIVT EVDPIRALEA VMDGYRVMPM VDAAPEGDIF ITATGNINVI DRQHFEAMKD
                                QGHGARVIIT EVDPLRALEA AMDGFAVMPL QEAAACSDFM VTATGDKHVI DKAHFEAMKD
                                KGHGAHVIVT EVEPLRALEA AMDGFRVMPL TEAAASSDFI VTATGDKHVL DRPHFDVIKD
                                KGHGAQVIVT EVDPLRALEA AMDGFRVMPM LQAAACSDFI VTATGDKHVL DQAHFQVIKD
                                SGMGAKVVVT EIDPIKGLEA AMDGYAVMPI KEAAKVGDFF ITVTGDINVI AKESFKVMKD
                                KGLGAHIIVT EVDPVKALEA VMDGFSVMPM AEAAKLGDIF ITVTGDKHVI DKDHFKVMKD
                                RGMGSHIIVV EVDPVRALEA VMDGFAVMPM REAARLGDIF VTVTGDKNAI DADDFEVMKN
                                RGMGANVIVT EVNPIRALEA AMDGFRVMKM IDAVKEADIV CTVTGDIHVL RREHFEVMKD
                                KGMGADVIVT EIDPVKAIEA VMDGFRVMPM EQAALVGDFF VTVTGNLKVI RSEHFATMKE
                                RGMGADVIVT EIDPLKGLEA VMDGFRVMPM EQAAPVGDFF VTVTGNLKVI RGEHFAAMKD
                                RGMGADVVVT EVDPTTALEA VMDGFRVMPM SEACRIGDFF CTVTGNIDVI RQEHFEKMKD
                                KGMGANVVVT EIDPLKALEA VMDGFRVMPI ADAARIGDMF CTVTGNLNVI RKEHFLKMKD
                                RGAGAQVIVT EVDPVRALEA VMDGYSVMPM LEAAKVGDIF CTLTGDAHVL RREHFEVMKD
                                RGMGANVIVT EVNPIRALEA AMDGYRVMPM REAVKVADFV VTATGNKNVL DAEDFAVMKD
                                RGMGANVIVT EVNPIRALEA AMDGYRVMPM REAVKIADFV VTATGNKNVL DAEDFEVMKD
                                RGLGANVIVT EVDPIKALEA VMDGFRVMPM EEAASQADFI VTATGNKHVI DSNAFAVMKD
                                RGLGANVIVT EIDPVKALEA VMDGFRVMPM VEAARQADFI VTATGNKHVI DQNAFEVMKD
                                SGMGAKVIIT EVDPLRALEA VMDGYQVMPM EQAAVVGDFF CTLTGDIHVI RREHFAVMKD
                                RGMGADVIVT EVDPTRALEA VMDGYRVMSM AEAAKIGDIF CTVTGNKSVL RQEHFEAMKN
                                KGMGANVIVT EVDPLRALEA VMDGFRVMPI AEASKVGDFF CTVTGDMHVI RKEHFELMKD
                                RGMGANVIVT EVDPLKALEA VMDGYRVMPM LEAAKIGHIF CSATGDINVI DGHHMAVMQD
                                RGMGSNVVVT EVDPLKALEA TMDGFRVMPM LEAAKIGDIF CTVTGDINVI DAHHFKVMKS
                                RGMGSNVIVT EVDPLKALEA VMDGYRVMPM TEAAKIGDIF CTVTGDINVI DRHHFELMKD
                                RGMGANVIVT EVDPLKALEA VMDGYRVMPM LEAAKIGDIF CTVTGDINVI DRHHLEVMKD
                                RGMGARVIVT EVDPLKALEA VMDGFDVMPI EEAAQIGDIF VTVTGNINVI SGKTFSKMKD
                                RGMGARVIVT EIDPLKALEA VMDGFDVMPI IDATRIGDIF VTITGNINVL SEKTFLKMKD
                                RGMGAIVIVT EVDPIKALEA RMDGFLVMPM EEAAKLGDFF VTVTGNIHVI RREHFEVMKD
                                RGMGADVIVT EVDPLKALEA VMDGYRVMPM IEAAKIGDFF VTVTGNINVI DKQHLEVMKD
                                KGMGANVIVT EVDPLKALEA RMDGFRVMPM VEAVKEADFI VTVTGNINVV DKHHFEVMKD
                                RGMGARVVVT EVDPLKAIEA VMDGYDVMPM DEAAEIGDFF CTLTGDINVI RKEHFLKMKD
                                KGLGARVIVT EVDPLKALEA VMDGYEVMPL EEASRIGDFF CTVTGDIHVI RKEHFLNMKD

                                GAILANSGHF NVEIDIATLA DIAS-E-RSQ IREHLEEYRL P-DGRKLYLL AQGRLVGQVA
                                GAFVANAGHF DWEVNVNGLK AHTT-E-IKQ IRPNLEEYKL D-NGKSIYVF AQGRLVNLVA
                                GVFVGNVGHF DWEVNVGDLK AHAK-E-IKS IRPALEEYVL D-NGKSIYVI AQGRLVNLVA
                                GAIVCNSGHF DLELNLTALE KMAK-H-RKE VRPLMEEFEL K-NGHRIYVL AQGRLVNLSC
                                GAIVCNSGHF DIEIDLVALG ELSS-E-RRM VRPFTEEYTL E-GGKSVIVL GEGRLINLAA
                                GAMVSNSGHF DIEIDLESLK EMSE-S-DRY VRNFTQEYKL K-SGKSVIVL GEGRLINLAA
                                GAIVCNSGHF DIEIDIAGLK TLSS-E-VRT VRPFTEEYRL A-SGKSVIVL GEGRLVNLAA
                                GAMVCNSGHF DIEIDLKSLA ELST-E-YRQ VRNFTQQYFL K-NGKSIIVL GEGRLINLAA
                                GAIVCNSGHF DIEIDLQALG AKAT-E-VKE VRNFTQQYTL P-TGKSIVVL GEGRLINLAA
                                GAMVANSGHF DIEIDLATLK TLAK-Q-VRV VRNFTEEYIL P-SGKSIIVL GEGRLINLAA
                                GAMVCNSGHF DIEIDLKALA ERST-E-IKE VRNFTQQYKL K-TGKSVVVL GEGRLINLAA
                                GAIVCNSGHF DIEIDLETLG KNAD-N-VKT VRPFTQQYTL K-NGKSVIVL GEGRLINLAA
                                GAMVCNSGHF DIEIDLKSLG AKAK-E-VKE VRNFTQEYKL P-SGKSVIVL GEGRLINLSA
                                GAIVCNSGHF DIEIDLKSLE SMAT-E-VKE VRNFTQQYCL S-NGKSVIVL GEGRLINLAA
                                GAIVCNSGHF DIEIDLKSLK SKAA-E-VKN VRPFTEQYKL N-SGKSVVVI GEGRLVNLAA
                                GAIVCNSGHF DIEIDLKALG TKAK-E-VKT VRPFTEEYRL Q-NGKSVVVL GEGRLINLAA
                                GAIVCNSGHF DLELDLKYLA ANAK-E-IKE VRPFTEEYKL T-NGKSVVVL GQGRLINLAA
                                GAMVCNSGHF DIEIDLKSLG AKAT-E-VKE VRNFTQQYQM P-NGKSIVVL GEGRLVNLAA
                                GAIVCNSGHF DIEIDLKSLK EQAK-E-VKE VRNFTEQYIL P-NGKSIIVI GEGRLVNLAA
                                GVLIANSGHF NDEINIPALE KLAT-N-KRR VRDFVDEYTY S-DGRRVYLL AEGRLVNLSA
                                GAIVCNAGHF NVEINLEALA EMAV-E-RIV HRPFVEEYVL P-DGRAIVVL AEGRLVNLAV
                                GAIVCNAGHF NVEINLEALA EMAV-E-RIV HRPFVEEYVL P-DGRAIVVL AEGRLVNLAV
                                GAIVCNAGHF NSEINLKALE EMAG-EGRRQ LRPFVEEFLI E-PNRAVVVL GEGRLINLAA
                                GAIVCNAGHF NSEINLKALE EMAG-EGRRQ LRPFVEEFLI E-PNRAVVVL GEGRLINLAA
                                GAILANAGHF NAEINLTMLD DIAV-EGREV LRPYVEEYRL S-GGKRIIVL GEGRLINLVA
                                GCILANSGHF NVEINLPALE ALAV-D-KRR PRPSVDEYFF Q-DGRRIRLL AEGRLVNLAA
                                GCVIANSGHF NVEINIPALE EMSV-A-KHR PRASVEAYTL K-DGRTVRLL AEGRLVNLAA
                                GCVIANSGHF NVEINIPALE ALAA-N-KHK PRAHVVTYFL E-DGRQIRLL AEGRLVNLAA
                                GAIVCNSGHF NAEIDIPALE KLSS-K-KTV LRDFVEEYVM K-DGRRIMLL GEGRLINLAS
                                GATLANSGHF NSEINIPALE SLAC-G-KET IRPSVEEYKM K-DGRRIYLL GEGRLINLAA
                                GAILANSGHF NSEINIPALS AAAV-G-KRT VKPFVEEYAM A-DGRKIYLL GEGRLINLAA
                                GCYICNSGHF DVEIDIPALE SLAT-EINKN VRNFVDEYVL K-DGRKLYLL AEGRLVNLGA
                                GAIVCNSGHF NVELDIPALE KLSR-K-KRL IRPGVEQFTL K-TGRQVSLL GEGRLVNLAT
                                GAIVCNSGHF NVELDIPALE KLSK-K-KLA VRTGVDQYTL T-NGRRVSLL GEGRLVNLAT
                                GAIVSNSGHF NVEIDLKTLH KMAK-G-RAV LREFVEEFTL R-NGKRIIVL GEGRLINLAS
                                GALVCNSGHF NVELDLAGLK AASK-G-KRI VRDFVEEYTL K-SGKTVCVL GEGRLINLAS
                                GAILANSGHF NVEIDIPALE EMAV-S-RRT VRDFVEEFTM P-DGRRLFLL GEGRLINLAA
                                GCIVANSGHF NVEINIPDLE ALSV-E-KRQ PRAFVDQYIL K-DGRRINLL GEGRLINLAS
                                GCIVANSGHF NVEINIPDLE ALAV-E-KRQ PRAFVDQYIL K-DGRRINLL GEGRLINLAS
                                GCVIANSGHF NVEINIPALE ALSV-E-KRQ PRAFVDQYIL R-DGRAINLL GEGRLINLAS
                                GCVIANSGHF NVEINIPALE SLSV-E-KRR PRAFVDQYIL R-DGRVINLL GEGRLVNLAS
                                GAIVCNSGHF NVEIDLDALA SMAV-A-RRE IRDFVEEFKL A-DGRRVYVL GEGRLINLAA
                                GAIVANSGHF NVEIDIPALA RLAS-S-KRA GREFVDEYAL R-DGRKIYLL GEGRLINLAA
                                GAIVANAGHF DIEIDVKGLK EISV-S-ERD IRPFVREYKL K-NGKRIYLL AEGRLVNLSA
                                GAILANSGHF DVEINLKALR KMSV-K-ITR VRDFLDEYTL E-DGRRLYVA GEGRLVNLAA
                                GAIVANSGHF NVEINIPALK EMST-D-VKL VRPFVEEYHL K-DGRTICIL GEGRLINLAS
                                GAIVANSGHF NVEINIPALE ELSQ-G-KRL VRPFVEEYTL K-DGRRIYLL GEGRLINLAS
                                GAILANSGHF NVEINIPALE EMAV-S-KRL VRPFVEQYEL K-DGRSIFLL GEGRLINLAA
                                GSIIANTGHF DVEIDIKSLE KLSK-S-KRI IRDFVEEYTL K-NGRRIYLL AQGRLVNLSA
                                GAIIANAGHF NVEIDTEALE KLSK-S-KRV IRDFVEEYTL K-DGRRIYLL AEGRLVNLSA
                                GAIVANSGHF NVEIDIPALE EMAV-E-KRE IRKEVTEYKL K-DGRRIYLL AEGRLVNLAA
                                GAIVSNSGHF DVEINLKALQ EMAV-K-TRD IRENVKEYTL K-DGRNIYVL AEGRLVNLAA
                                GCIVSNSGHF DVEINIKELE KMSV-S-KRK IRENVDEYTL Q-DGRKIYIL AEGRLVNLAA
                                GAIVSNSGHF NVELDLEGLK EVST-E-VRR VRENVDEYTL V-NGKKVYVL AEGRLVNLAA
                                GAIVANSGHF NVELDLEGLE DVTK-E-KRI IRDFVEEYTL N-NERRIYVL GQGRLVNLAA

                                AEASPAAIMD LSFADQALCT RYLLQEYEHL TPDVHDVPAE IDERVAALKL RALGIELDSL
                                AEGHPASVMD MSFANQALGI EFLVKNKGKL ENKLYTLPEK VDMEIAELKL KSMGIEIDTL
                                AEGHPASVMD MSFANQALGI EFLVKNHGKL ENKLYTLPYE VDVKIAELKL QSMGIEIDTL
                                AEGHPASVMD MSFANQALAL EYLVKHKGKL EHKVYTLPAE VDHEIASLKL KSMGIAIDKL
                                AEGHPASVMD MSFANQALAV EYLIKNQGKL SPGIYNIPEE LDRQIAALKL AAMGIAIDTL
                                AEGHPASVMD MSFANQALAS EYLVVNKGKL SPGLIPVPED IDREIARLKL QAMGIDIDTL
                                AEGHPSAVMD MSFANQALAV EHLVTNRGRL EPGIHSIPED LDRQIATLKL QAMGIVIDSL
                                AEGHPSAVMD MSFANQALAC EYLVQNKGKL EPGLHSIPTE IDKEIGRLKL QAMGISLDTL
                                AEGHPSAVMD MSFANQALAC EYLVTHKGQL QPGIYNIPTE IDQEIARLKL TAMGVSIDSL
                                AEGHPASVMD MSFANQALGC EYLVKNKGQL AAGIHPIPAA VDQEIARLKL QAMGIAIDTL
                                AEGHPSAVMD MSFANQAMAC EYLVKNKGKL EPGLHSIPQD VDQEIARLKL KAMGIAIDTL
                                AEGHPSAVMD MSFANQALAC EYLVKNKGKL QPGLHSIPTE VDKEIARLKL QAMGIGIDTL
                                AEGHPSAVMD MSFANQALGC EYLVKNKGKL EPGLYSIPED VDKDIARLKL EAMGIKIDTL
                                AEGHPSAVMD MSFANQALAC EYLVKNKATL EPGLHSIPTE VDQEIARLKL VAMGINIDTL
                                AEGHPSAVMD MSFANQAMAC EYLVKNKGKL APGLHSIPVE VDQEIARLKL QAMGISVDTL
                                AEGHPSAVMD MSFANQALGC EYLVKNKGKL EPGIHSIPTE VDQEIARLKL QAMGIKIDSL
                                AEGHPSAVMD MSFANQALAC EYLVKNKGKL APGLHSIPVE VDQEIARLKL QAMGIYIDSL
                                AEGHPSAVMD MSFANQALAC EYLVKNKDSL QPGLHSIPTE VDQEIAALKL AAMGIKIDTL
                                AEGHPSAVMD MSFANQALAC EHLVKNKGQL EPGMHSIPVE VDQEIARLKL QAMGIAIDSL
                                AEGHPASVMD MSFANQALGA EYMLKLAKDL EPRVYTIPAD IDKEIARLKL QSMGIRIDTL
                                AEGHPASVMD MSFANQALAC VYLAQRGRQL PADVYPVPAE IDREIAQLKL ESMGIAIDRL
                                AEGHPASVMD MSFANQALAC VYLAQRGRQL PADVYPVPAE IDREIAQLKL ESMGIAIDRL
                                AEGHPASVMD MSFANQALAC EYLVQQQGNL ERRVYGVPKE IDEAIARLKL TSMGIEIDEL
                                AEGHPASVMD MSFANQALAC EYLVQQQGNL ERRVYGVPKE IDEAIARLKL TSMGIEIDEL
                                AEGHPASVMD MSFANQALSA AYLVREAGRL EKRVYQVPEE IDVEVARLKL KAMGIAIDQL
                                AEGHPAAVMD MSFANQALCV AHLWAHQGEF ANQVHGVPRE IDEEVARLKL KALDLSIDRL
                                AEGHPATVMD MSFANQALSI VYLWVHGKEL GNNVHPVPAE LDRQVAKMKL AAMGIAIDRL
                                AEGHPAAVMD MSFANQALSM AYLWQHGADL DNAVHPVPAG IDQQVARMKL AAMGIDIDTL
                                AEGHPAQVMD MSFANQALGA EYIIKHAKKL PKDVITIPRE VDREIASRKL TALGISIDTL
                                AEGHPAAVMD MSFANQALSL EYLVKNHTRL EKKVYAVPEE IDRAVAATKL SSLNVSIDTL
                                AEGHPASVMD MSFANQALGL EYLVKNRG-L KPGVYPVPAD LDDNVAVLKL RSLGVTIDTL
                                AEGHPANVMD MSFATQALAS EYVLKNKGKL DKKVYVLPKE IEDDIAFTKL ETMGITIDEL
                                AEGHPSSVMD MSFANQALGA EYLVKNYTKL EKRVYPVPPV IDKEIARLKL AGMGMKIDTL
                                AEGHPSSVMD MSFANQALGA EFIVKNHKRL EKKVYPVPPD IDKEIARLKL AGMGVFIDKL
                                AEGHPSSVMD MSFANQALAS EYMVKNHRKL EKKVYAVPEH LDQEIARLKL HAMGVKIDKL
                                AEGHPASVMD MSFANQALAA DFLVKKGKGL SADVYTVPQE IDKEIARLKL SALGMKIDTL
                                AEGHPAAVMD MSFANQALCA EYMVRHGHEL GKAVHAVPSD IDAQIARLKL ESMGYQIDAL
                                AEGHPSAVMD MSFANQALAS EYLLTHKGKL PNGVHALPKE VDREIASLKL KSMGIMIDTL
                                AEGHPSAVMD MSFANQALAS EYLLTHKGKL PNGVHALPKE VDREIASLKL ASMGIAIDTL
                                AEGHPSAVMD MSFANQALAS EFLLRNQGKL PVGVHALPKE LDREIAALKL AAMGIKIDTL
                                AEGHPSAVMD MSFANQALAS EFLLRNQGKL PVGVHALPKE LDREIAALKL AAMGVTIDTL
                                AEGHPSSVMD MSFANQALCT EHMVKHHTTL KKQVYRVPME IDKNIAKLKL ASMNVDIDTL
                                AEGHPASVMD MSFANQALAA EYLVKNHANL EKKVYSVPVD LDKRVARLKL EAMGIGIDRL
                                AEGHPSSVMD MSFANQALAA KYLVEHGAEL EKKVYKVPDE LDNMIATLKL KSMGIEHDEL
                                AEGHPSAVMD MSFANQALAA EYILKHGREL ERKVYDVPEE IDREIARLKL KAMGVEIDTL
                                AEGHPASVMD MSFANQALSA EYMVKNSKKL EKKVYSVPED IDKEIARLKL EAMHVNIDTL
                                AEGHPASVMD MSFANQALSV EYMLKHHAEL EKKVYSVPEV IDQEIARLKL ESMGIEIDTL
                                AEGHPASVMD MSFANQALSL EYLVKHADKM ERRVYSVPEE IDREIARLKL AAMGVEIDTL
                                AEGHPAAVMD MSFANQALSA EYIFNNAKKL ERKVYSVPEE IDREIARLKL EAMGIKIDTL
                                AEGHPAAVMD MSFANQALSA EYIYKNSTKL EKKVYSVPQE IDKEIARLKL ETMGIKIDKL
                                AEGHPASVMD MSFSNQALSA EYIVKHHKEL EKKVYRVPRE IDEAVARLKL NALGIKIDEL
                                AEGHPAQVMD MSFANQALSA EYVYKNADKL EKTVYKVPDE LDFEVARLKL QAMGVQIDML
                                AEGHPAQVMD MSFANQALSA EYLVKNKDKL EPKVYKVPDE LDFEVARLKL NAMGIKIDEL
                                AEGHPSAVMD MSFANQALCA EHLVKHGKEL KNDVYKVPEH IDRSVAEMKL NAMGIKIDKL
                                AEGHPSSVMD MSFANQALCA EYMVKQGSAL EKKVYGVPEE IDKEIARLKL ESMGIRIDTL

                                NEQQQAYSRS WQSGTVA
                                TEEQQKYLNS WDVV---
                                TAEQEEYLNS WKID---
                                TSEMTEYMNS WKTGT--
                                TPDQLHYISS WDEGTE-
                                TPEQIEYCNS WTVGT--
                                TEDQTAYINS WTSGT--
                                TTEQVEYMNS WTSGT--
                                TPEQEAYLNS WTSGT--
                                TPEQVEYMNS WTSGT--
                                TPEQIEYSNS WTMGTD-
                                TDEQLEYMNS WTVGT--
                                TSAQIEYMNS WTSGT--
                                TDEQVEYMNS WTSGT--
                                TPEQVEYINS WTSGT--
                                TPEQVEYINS WTSGT--
                                TPEQIEYINS WTSGT--
                                TSEQIEYINS WTVGT--
                                TPEQVEYINS WASGT--
                                TSEQEKYLNS WESGT--
                                TPEQEAYLVS WQHGT--
                                TPEQEAYLVS WQHGT--
                                TEEQRNYLNS WTLGT--
                                TEEQRNYLNS WTLGT--
                                TPQQEEYLRS WQSGT--
                                TEEQSTYLAS WREGT--
                                TAEQQRYLSS WREGT--
                                TAEQQNYLTS WREGT--
                                TPEQEKYLAS WEMGT--
                                TEEQIKYLSS WQEGT--
                                TEEQKEYLSS WQEGT--
                                TEEQKEYLSS WEIGT--
                                TKEQKKYLAS WEMGT--
                                TKEQVKYLAS WEMGT--
                                TPAQVKYLGS WQEGT--
                                TSEQKKYLAS WEMGT--
                                TPEQKEYLSS WKLGT--
                                TPEQAKYLAS WEEGT--
                                TPEQAKYLAS WEEGT--
                                TAEQEAYLNS WQEGT--
                                TPEQEAYLNS WQEGT--
                                TPEQDAYLHS WEMGT--
                                TPEQEEYLAS WSEGT--
                                TEEQREYLVS WTIGT--
                                TPEQEAYLNE WTLGTGH
                                TAQQVSYLGS WESGT--
                                TPEQVQYLNS WEEGT--
                                TPQQLAYLNS WEEGT--
                                TKEQYKYLHS WQIGT--
                                TKEQYKYLHS WQMGT--
                                TEEQKKYLSS WEMGT--
                                TPEQIEYLSS WEHGT--
                                TPEQKEYLAS WQHGT--
                                TPEQEKYLSS WEMGT--
                                TEEQAKYLSS WEMGT--
