# Supplementary material for: Dating phototrophic microbial lineages with reticulate gene histories
Source: Geobiology. 2018 Jan 31;16(2):179–89. doi: 10.1111/gbi.12273 (PMC5873394; doi:10.1111/gbi.12273)
Supplement: Supplementary file 2 [file GBI-16-179-s002.zip › SupplementData11b_RAxML_bipartitions.all_sah.b100.tree]

(((('gi|500016521|ref|WP_011697239.':0.33873461321951814,('gi|1028416566|gb|OAI46762.1|':0.14352946854559534,'gi|1000241982|gb|KXK05350.1|':0.11172760574435492):0.2462426387481057):0.09462952919715506,((('gi|550921617|ref|WP_022670137.':0.3939696887330777,(('gi|695294523|ref|WP_032496853.':0.13754745696527448,'gi|501934120|ref|WP_012673819.':0.14912284370279327):0.11047370892763542,'gi|499183202|ref|WP_010880742.':0.2785876108687477):0.0454862542744332):0.07434057265305039,'gi|944158973|emb|CEK18451.1|':0.3685282186197757):0.02669468483133519,(('gi|1009017145|gb|KYK97844.1|':0.3357077780219281,'gi|251773096|gb|EES53650.1|':0.42677401957036987):0.10683390880581078,(('gi|1057154113|ref|WP_068543003':0.32434590727780777,'gi|1056096360|ref|WP_067620164':0.2199960118866996):0.0766955134234989,('gi|655461925|ref|WP_028844893.':0.11998320337401225,'gi|1057568969|ref|WP_068861291':0.07956127086500264):0.19290305417632603):0.055671697929973396):0.02870020576367005):0.03615101597545012):0.029412389936184447,(Cf69b:1.258637032728416,(('gi|506377819|ref|WP_015897538.':0.3167236747719304,Cf69a:0.42415988993726694):0.09384511497032033,'gi|759697415|ref|WP_043413439.':0.39368358138750437):0.006175377548466754):0.037780698171274274):0.03400801055862506,(((('gi|502797900|ref|WP_013032876.':0.35055798682567374,('gi|670486233|ref|WP_031434485.':0.1667334023550755,'gi|738342700|ref|WP_036295296.':0.17103717180959366):0.07900601848387356):0.24855347229853086,(((Cf66:0.033406369087153,Cf67:0.04084019094390101):0.16552376944802671,(Cf82:0.028078427080165058,Cf81:0.014176925896261738):0.15311535394796472):0.10768238763956361,'gi|502773236|ref|WP_013008220.':0.5114556334965673):0.09693990505326455):0.10488971733819863,((Cf70:0.30379734599841934,Cf64:0.22980849648907264):0.2769262296428143,((('p19866|Zagb111MP_01620':0.15101577324148807,'p13725|Zaggetb221_00866':0.14854983060417926):0.709481780179745,('p26868|Mle112_01694':0.44983028390425883,(Cyn54:0.30741731747659884,(((Cyn50:0.1499189891240732,((Cyn53:0.14233016532771414,Cyn61:0.12605363982010842):0.05809767971725888,(((Cyn60:0.16712215222785298,(Cyn47:0.1178110546795692,'gi|499175117|ref|WP_010872704.':0.11102447542244553):0.028677869207605067):0.033523761842867095,Cyn49:0.10185720714723501):0.031036300515943305,(Cyn59:0.1304946755980988,(Cyn48:0.052700484010832604,(Cyn55:0.10732636787139882,Cyn46:0.062179220942477964):0.029527818965633057):0.048022104813294164):0.04256278288914883):0.025602747997738873):0.01846672674772354):0.05332687355509558,(Cyn56:0.2168848457006236,Cyn52:0.16440997606846464):0.027716960257147316):0.04567611749754885,Cyn62:0.19968284330606922):0.030461966101125726):0.14755713557977113):0.110989412263102):0.07418959559544647,((Cf65:5.671255383088436E-7,'gi|501799631|ref|WP_012642295.':5.671255383088436E-7):0.3737566856045723,(Cf68:0.22242033855022547,(Cf63:5.671255383088436E-7,'gi|495750929|ref|WP_008475508.':5.671255383088436E-7):0.24845143588164853):0.0713803746499494):0.15144617196505517):0.09848032398188078):0.02373603395766688):0.048137132569842755,(('gi|902953765|dbj|GAP14217.1|':0.1856645698577447,Cf72:0.1006907259076868):0.050371787333653106,(Cf71:0.48663333853571833,'gi|936187082|ref|WP_054521333.':0.08111902628794176):0.036538681345057666):0.09022735939534354):0.034008010558624964);

SupplementData11c_RAxML_bootstrap.all_sah_boot.tree
(((Cf64,Cf70),(gi|506377819|ref|WP_015897538.,Cf69a)),((((gi|502797900|ref|WP_013032876.,(gi|670486233|ref|WP_031434485.,gi|738342700|ref|WP_036295296.)),((Cf66,Cf67),(gi|502773236|ref|WP_013008220.,(Cf82,Cf81)))),((gi|759697415|ref|WP_043413439.,(((gi|1028416566|gb|OAI46762.1|,gi|1000241982|gb|KXK05350.1|),gi|500016521|ref|WP_011697239.),((((gi|1057154113|ref|WP_068543003,Cf71),(gi|655461925|ref|WP_028844893.,gi|1057568969|ref|WP_068861291)),((gi|1009017145|gb|KYK97844.1|,gi|1056096360|ref|WP_067620164),(gi|550921617|ref|WP_022670137.,((gi|501934120|ref|WP_012673819.,gi|695294523|ref|WP_032496853.),gi|499183202|ref|WP_010880742.)))),(gi|944158973|emb|CEK18451.1|,gi|251773096|gb|EES53650.1|)))),(gi|936187082|ref|WP_054521333.,(Cf72,gi|902953765|dbj|GAP14217.1|)))),(((Cf65,gi|501799631|ref|WP_012642295.),(Cf68,(Cf63,gi|495750929|ref|WP_008475508.))),((p13725|Zaggetb221_00866,p19866|Zagb111MP_01620),(p26868|Mle112_01694,((Cyn52,(((Cyn50,Cyn61),((((Cyn53,(Cyn48,(Cyn46,Cyn55))),Cyn49),(Cyn60,Cyn47)),Cyn59)),gi|499175117|ref|WP_010872704.)),((Cyn54,Cyn56),Cyn62)))))),Cf69b);
((Cf64,Cf70),(((gi|502797900|ref|WP_013032876.,(gi|670486233|ref|WP_031434485.,gi|738342700|ref|WP_036295296.)),((Cf66,Cf67),(gi|502773236|ref|WP_013008220.,(Cf82,Cf81)))),(((((gi|251773096|gb|EES53650.1|,((gi|1028416566|gb|OAI46762.1|,gi|1000241982|gb|KXK05350.1|),gi|1009017145|gb|KYK97844.1|)),gi|500016521|ref|WP_011697239.),(((((Cf63,gi|495750929|ref|WP_008475508.),((Cf65,gi|501799631|ref|WP_012642295.),Cf68)),((Cyn62,((Cyn50,((Cyn61,Cyn53),(((Cyn59,(Cyn48,(Cyn46,Cyn55))),(((p13725|Zaggetb221_00866,p19866|Zagb111MP_01620),p26868|Mle112_01694),Cyn52)),(((gi|499175117|ref|WP_010872704.,Cyn47),Cyn60),Cyn49)))),Cyn56)),Cyn54)),gi|759697415|ref|WP_043413439.),(gi|506377819|ref|WP_015897538.,Cf69a))),(((gi|1056096360|ref|WP_067620164,(gi|1057154113|ref|WP_068543003,Cf71)),(((gi|550921617|ref|WP_022670137.,(gi|501934120|ref|WP_012673819.,gi|695294523|ref|WP_032496853.)),gi|499183202|ref|WP_010880742.),(gi|655461925|ref|WP_028844893.,gi|1057568969|ref|WP_068861291))),gi|944158973|emb|CEK18451.1|)),(gi|936187082|ref|WP_054521333.,(Cf72,gi|902953765|dbj|GAP14217.1|)))),Cf69b);
(gi|500016521|ref|WP_011697239.,((((gi|550921617|ref|WP_022670137.,(gi|1056096360|ref|WP_067620164,gi|1057154113|ref|WP_068543003)),((((gi|501934120|ref|WP_012673819.,gi|695294523|ref|WP_032496853.),gi|499183202|ref|WP_010880742.),(gi|655461925|ref|WP_028844893.,gi|1057568969|ref|WP_068861291)),Cf71)),gi|944158973|emb|CEK18451.1|),((gi|759697415|ref|WP_043413439.,((gi|251773096|gb|EES53650.1|,(gi|1028416566|gb|OAI46762.1|,gi|1000241982|gb|KXK05350.1|)),gi|1009017145|gb|KYK97844.1|)),((((Cf72,(gi|902953765|dbj|GAP14217.1|,gi|936187082|ref|WP_054521333.)),(((gi|502797900|ref|WP_013032876.,(gi|670486233|ref|WP_031434485.,gi|738342700|ref|WP_036295296.)),((Cf66,Cf67),(Cf82,Cf81))),((Cf64,Cf70),gi|506377819|ref|WP_015897538.))),((((Cf63,gi|495750929|ref|WP_008475508.),((Cf65,gi|501799631|ref|WP_012642295.),Cf68)),((p13725|Zaggetb221_00866,p19866|Zagb111MP_01620),(p26868|Mle112_01694,((((Cyn56,Cyn52),(Cyn49,((((Cyn61,Cyn53),(Cyn48,(Cyn46,Cyn55))),(Cyn59,(Cyn60,(gi|499175117|ref|WP_010872704.,Cyn47)))),Cyn50))),Cyn62),Cyn54)))),Cf69a)),gi|502773236|ref|WP_013008220.))),Cf69b);
(gi|944158973|emb|CEK18451.1|,(((gi|506377819|ref|WP_015897538.,Cf69a),((gi|1028416566|gb|OAI46762.1|,gi|1000241982|gb|KXK05350.1|),(gi|1009017145|gb|KYK97844.1|,gi|251773096|gb|EES53650.1|))),((((gi|655461925|ref|WP_028844893.,gi|1057568969|ref|WP_068861291),((gi|759697415|ref|WP_043413439.,gi|500016521|ref|WP_011697239.),(gi|1056096360|ref|WP_067620164,gi|1057154113|ref|WP_068543003))),((gi|550921617|ref|WP_022670137.,(gi|501934120|ref|WP_012673819.,gi|695294523|ref|WP_032496853.)),gi|499183202|ref|WP_010880742.)),((((gi|502797900|ref|WP_013032876.,(gi|670486233|ref|WP_031434485.,gi|738342700|ref|WP_036295296.)),(gi|502773236|ref|WP_013008220.,((Cf66,Cf67),(Cf82,Cf81)))),((((Cf65,gi|501799631|ref|WP_012642295.),(Cf68,(Cf63,gi|495750929|ref|WP_008475508.))),((p13725|Zaggetb221_00866,p19866|Zagb111MP_01620),(p26868|Mle112_01694,((Cyn61,Cyn53),((((((Cyn54,Cyn56),Cyn52),(Cyn59,(Cyn48,(Cyn46,Cyn55)))),(gi|499175117|ref|WP_010872704.,((Cyn50,Cyn47),Cyn60))),Cyn49),Cyn62))))),(Cf64,Cf70))),((Cf71,gi|936187082|ref|WP_054521333.),(Cf72,gi|902953765|dbj|GAP14217.1|))))),Cf69b);
(((p13725|Zaggetb221_00866,p19866|Zagb111MP_01620),(p26868|Mle112_01694,(Cyn62,(Cyn54,(Cyn56,((((Cyn60,((gi|499175117|ref|WP_010872704.,(Cyn52,(Cyn59,(Cyn48,(Cyn46,Cyn55))))),Cyn49)),Cyn50),Cyn47),(Cyn61,Cyn53))))))),((Cf64,Cf70),(((((Cf65,gi|501799631|ref|WP_012642295.),(Cf68,(Cf63,gi|495750929|ref|WP_008475508.))),((Cf71,gi|936187082|ref|WP_054521333.),(Cf72,gi|902953765|dbj|GAP14217.1|))),((((gi|500016521|ref|WP_011697239.,(gi|1028416566|gb|OAI46762.1|,gi|1000241982|gb|KXK05350.1|)),((gi|1009017145|gb|KYK97844.1|,gi|251773096|gb|EES53650.1|),(gi|502773236|ref|WP_013008220.,gi|499183202|ref|WP_010880742.))),((gi|550921617|ref|WP_022670137.,(gi|501934120|ref|WP_012673819.,gi|695294523|ref|WP_032496853.)),(gi|759697415|ref|WP_043413439.,((gi|655461925|ref|WP_028844893.,gi|1057568969|ref|WP_068861291),(gi|1056096360|ref|WP_067620164,gi|1057154113|ref|WP_068543003))))),(gi|944158973|emb|CEK18451.1|,(gi|506377819|ref|WP_015897538.,Cf69a)))),((gi|502797900|ref|WP_013032876.,(gi|670486233|ref|WP_031434485.,gi|738342700|ref|WP_036295296.)),((Cf66,Cf67),(Cf82,Cf81))))),Cf69b);
(gi|1057154113|ref|WP_068543003,(((((gi|1056096360|ref|WP_067620164,gi|944158973|emb|CEK18451.1|),gi|550921617|ref|WP_022670137.),(gi|499183202|ref|WP_010880742.,(gi|501934120|ref|WP_012673819.,gi|695294523|ref|WP_032496853.))),(((gi|759697415|ref|WP_043413439.,gi|506377819|ref|WP_015897538.),(Cf69a,(((((gi|738342700|ref|WP_036295296.,(gi|502797900|ref|WP_013032876.,gi|670486233|ref|WP_031434485.)),((Cf66,Cf67),(Cf82,Cf81))),((((Cf65,gi|501799631|ref|WP_012642295.),(Cf68,(Cf63,gi|495750929|ref|WP_008475508.))),((p13725|Zaggetb221_00866,p19866|Zagb111MP_01620),(p26868|Mle112_01694,(Cyn54,(((((((Cyn59,(Cyn48,(Cyn46,Cyn55))),((Cyn49,(Cyn60,Cyn47)),Cyn53)),(Cyn50,Cyn61)),gi|499175117|ref|WP_010872704.),Cyn56),Cyn52),Cyn62))))),(Cf64,Cf70))),(gi|936187082|ref|WP_054521333.,(Cf72,gi|902953765|dbj|GAP14217.1|))),Cf71))),(gi|502773236|ref|WP_013008220.,((gi|500016521|ref|WP_011697239.,(gi|1028416566|gb|OAI46762.1|,gi|1000241982|gb|KXK05350.1|)),(gi|1009017145|gb|KYK97844.1|,gi|251773096|gb|EES53650.1|))))),(gi|655461925|ref|WP_028844893.,gi|1057568969|ref|WP_068861291)),Cf69b);
((((gi|500016521|ref|WP_011697239.,(gi|1028416566|gb|OAI46762.1|,gi|1000241982|gb|KXK05350.1|)),((Cf71,(((gi|655461925|ref|WP_028844893.,gi|1057568969|ref|WP_068861291),(gi|1057154113|ref|WP_068543003,gi|1056096360|ref|WP_067620164)),((gi|550921617|ref|WP_022670137.,gi|499183202|ref|WP_010880742.),(gi|501934120|ref|WP_012673819.,gi|695294523|ref|WP_032496853.)))),(gi|759697415|ref|WP_043413439.,(gi|1009017145|gb|KYK97844.1|,gi|251773096|gb|EES53650.1|)))),((Cf69a,gi|506377819|ref|WP_015897538.),((((((Cf65,gi|501799631|ref|WP_012642295.),(Cf68,(Cf63,gi|495750929|ref|WP_008475508.))),((p13725|Zaggetb221_00866,p19866|Zagb111MP_01620),(p26868|Mle112_01694,(Cyn54,(((((Cyn61,Cyn53),(((Cyn49,Cyn50),(Cyn59,(Cyn48,(Cyn46,Cyn55)))),(gi|499175117|ref|WP_010872704.,(Cyn47,Cyn60)))),Cyn56),Cyn52),Cyn62))))),(Cf64,Cf70)),((gi|502797900|ref|WP_013032876.,(gi|670486233|ref|WP_031434485.,gi|738342700|ref|WP_036295296.)),(gi|502773236|ref|WP_013008220.,((Cf66,Cf67),(Cf82,Cf81))))),(gi|936187082|ref|WP_054521333.,(Cf72,gi|902953765|dbj|GAP14217.1|))))),gi|944158973|emb|CEK18451.1|,Cf69b);
((gi|759697415|ref|WP_043413439.,(Cf69a,gi|506377819|ref|WP_015897538.)),(((((gi|502797900|ref|WP_013032876.,(gi|670486233|ref|WP_031434485.,gi|738342700|ref|WP_036295296.)),(Cf64,Cf70)),(gi|936187082|ref|WP_054521333.,(Cf72,gi|902953765|dbj|GAP14217.1|))),(((Cf66,Cf67),(Cf82,Cf81)),(gi|502773236|ref|WP_013008220.,(((Cf63,gi|495750929|ref|WP_008475508.),((Cf65,gi|501799631|ref|WP_012642295.),Cf68)),((p13725|Zaggetb221_00866,p19866|Zagb111MP_01620),(p26868|Mle112_01694,(Cyn62,(Cyn54,((Cyn56,((((Cyn46,(Cyn59,Cyn48)),Cyn55),(((Cyn47,(Cyn60,Cyn49)),Cyn50),(Cyn61,Cyn53))),gi|499175117|ref|WP_010872704.)),Cyn52))))))))),((gi|500016521|ref|WP_011697239.,(gi|1028416566|gb|OAI46762.1|,gi|1000241982|gb|KXK05350.1|)),((gi|499183202|ref|WP_010880742.,(Cf71,(gi|501934120|ref|WP_012673819.,gi|695294523|ref|WP_032496853.))),((((gi|550921617|ref|WP_022670137.,gi|1009017145|gb|KYK97844.1|),gi|251773096|gb|EES53650.1|),((gi|655461925|ref|WP_028844893.,gi|1057568969|ref|WP_068861291),(gi|1057154113|ref|WP_068543003,gi|1056096360|ref|WP_067620164))),gi|944158973|emb|CEK18451.1|)))),Cf69b);
((Cf64,Cf70),(((((gi|500016521|ref|WP_011697239.,(gi|1028416566|gb|OAI46762.1|,gi|1000241982|gb|KXK05350.1|)),((gi|499183202|ref|WP_010880742.,(gi|501934120|ref|WP_012673819.,gi|695294523|ref|WP_032496853.)),((gi|550921617|ref|WP_022670137.,gi|1009017145|gb|KYK97844.1|),((gi|655461925|ref|WP_028844893.,gi|1057568969|ref|WP_068861291),(gi|1057154113|ref|WP_068543003,gi|1056096360|ref|WP_067620164))))),((gi|251773096|gb|EES53650.1|,gi|944158973|emb|CEK18451.1|),(gi|759697415|ref|WP_043413439.,(Cf69a,gi|506377819|ref|WP_015897538.)))),((Cf71,gi|936187082|ref|WP_054521333.),(Cf72,gi|902953765|dbj|GAP14217.1|))),((gi|502773236|ref|WP_013008220.,(((Cf66,Cf67),(Cf82,Cf81)),(gi|502797900|ref|WP_013032876.,(gi|670486233|ref|WP_031434485.,gi|738342700|ref|WP_036295296.)))),(((Cf65,gi|501799631|ref|WP_012642295.),(Cf68,(Cf63,gi|495750929|ref|WP_008475508.))),((Cyn62,Cyn54),(((p13725|Zaggetb221_00866,p19866|Zagb111MP_01620),p26868|Mle112_01694),(((Cyn50,Cyn49),((((Cyn47,gi|499175117|ref|WP_010872704.),Cyn60),(Cyn61,Cyn53)),((Cyn59,(Cyn48,Cyn46)),Cyn55))),(Cyn52,Cyn56))))))),Cf69b);
((gi|759697415|ref|WP_043413439.,(((gi|1009017145|gb|KYK97844.1|,gi|251773096|gb|EES53650.1|),(gi|500016521|ref|WP_011697239.,(gi|1028416566|gb|OAI46762.1|,gi|1000241982|gb|KXK05350.1|))),((gi|499183202|ref|WP_010880742.,(gi|550921617|ref|WP_022670137.,(gi|501934120|ref|WP_012673819.,gi|695294523|ref|WP_032496853.))),((gi|655461925|ref|WP_028844893.,gi|1057568969|ref|WP_068861291),(gi|1057154113|ref|WP_068543003,gi|1056096360|ref|WP_067620164))))),((Cf69a,(((Cf71,gi|936187082|ref|WP_054521333.),(Cf72,gi|902953765|dbj|GAP14217.1|)),(((gi|502773236|ref|WP_013008220.,((Cf66,Cf67),(Cf82,Cf81))),(((Cf65,gi|501799631|ref|WP_012642295.),(Cf68,(Cf63,gi|495750929|ref|WP_008475508.))),((p13725|Zaggetb221_00866,p19866|Zagb111MP_01620),((Cyn62,((((Cyn59,(Cyn48,(Cyn55,Cyn46))),(Cyn50,Cyn49)),(((Cyn47,gi|499175117|ref|WP_010872704.),(Cyn60,Cyn52)),(Cyn54,Cyn56))),(Cyn61,Cyn53))),p26868|Mle112_01694)))),((gi|502797900|ref|WP_013032876.,(gi|670486233|ref|WP_031434485.,gi|738342700|ref|WP_036295296.)),(Cf64,Cf70))))),(gi|944158973|emb|CEK18451.1|,gi|506377819|ref|WP_015897538.)),Cf69b);
(gi|500016521|ref|WP_011697239.,((gi|1028416566|gb|OAI46762.1|,gi|1000241982|gb|KXK05350.1|),(((gi|499183202|ref|WP_010880742.,((gi|695294523|ref|WP_032496853.,gi|501934120|ref|WP_012673819.),gi|550921617|ref|WP_022670137.)),(gi|944158973|emb|CEK18451.1|,(((gi|1057568969|ref|WP_068861291,gi|655461925|ref|WP_028844893.),((gi|1009017145|gb|KYK97844.1|,(gi|1056096360|ref|WP_067620164,gi|1057154113|ref|WP_068543003)),gi|759697415|ref|WP_043413439.)),gi|251773096|gb|EES53650.1|))),(((Cf71,gi|936187082|ref|WP_054521333.),(Cf72,gi|902953765|dbj|GAP14217.1|)),(((Cf64,Cf70),(((((Cf67,Cf66),(Cf81,Cf82)),((gi|670486233|ref|WP_031434485.,gi|738342700|ref|WP_036295296.),gi|502797900|ref|WP_013032876.)),gi|502773236|ref|WP_013008220.),(((p19866|Zagb111MP_01620,p13725|Zaggetb221_00866),(p26868|Mle112_01694,(Cyn62,(Cyn52,((((Cyn48,(Cyn55,Cyn46)),(Cyn53,Cyn61)),(((Cyn60,(gi|499175117|ref|WP_010872704.,Cyn47)),(Cyn50,Cyn59)),Cyn49)),(Cyn54,Cyn56)))))),((Cf63,gi|495750929|ref|WP_008475508.),(Cf68,(Cf65,gi|501799631|ref|WP_012642295.)))))),(Cf69a,gi|506377819|ref|WP_015897538.))))),Cf69b);
((gi|1009017145|gb|KYK97844.1|,(gi|499183202|ref|WP_010880742.,((gi|695294523|ref|WP_032496853.,gi|501934120|ref|WP_012673819.),gi|550921617|ref|WP_022670137.))),((((gi|500016521|ref|WP_011697239.,gi|944158973|emb|CEK18451.1|),(gi|251773096|gb|EES53650.1|,(gi|1028416566|gb|OAI46762.1|,gi|1000241982|gb|KXK05350.1|))),((gi|1057568969|ref|WP_068861291,gi|655461925|ref|WP_028844893.),(gi|1056096360|ref|WP_067620164,gi|1057154113|ref|WP_068543003))),(gi|759697415|ref|WP_043413439.,(((Cf71,gi|936187082|ref|WP_054521333.),(Cf72,gi|902953765|dbj|GAP14217.1|)),((((((Cf81,Cf82),(Cf67,Cf66)),gi|502773236|ref|WP_013008220.),((gi|670486233|ref|WP_031434485.,gi|738342700|ref|WP_036295296.),gi|502797900|ref|WP_013032876.)),(((p19866|Zagb111MP_01620,p13725|Zaggetb221_00866),(p26868|Mle112_01694,((Cyn54,Cyn62),(Cyn52,((((Cyn53,Cyn61),((((gi|499175117|ref|WP_010872704.,Cyn47),Cyn49),Cyn60),((Cyn48,(Cyn59,Cyn46)),Cyn55))),Cyn50),Cyn56))))),((Cf65,gi|501799631|ref|WP_012642295.),((Cf63,gi|495750929|ref|WP_008475508.),Cf68)))),((Cf69a,gi|506377819|ref|WP_015897538.),(Cf64,Cf70)))))),Cf69b);
(Cf69a,((((((Cf64,Cf70),((((Cyn54,Cyn62),(((Cyn52,(gi|499175117|ref|WP_010872704.,((Cyn60,Cyn47),((Cyn53,Cyn61),(((Cyn48,Cyn59),(Cyn46,Cyn55)),Cyn49))))),Cyn50),Cyn56)),((p19866|Zagb111MP_01620,p13725|Zaggetb221_00866),p26868|Mle112_01694)),((Cf65,gi|501799631|ref|WP_012642295.),((Cf63,gi|495750929|ref|WP_008475508.),Cf68)))),((((Cf81,Cf82),(Cf67,Cf66)),gi|502773236|ref|WP_013008220.),((gi|670486233|ref|WP_031434485.,gi|738342700|ref|WP_036295296.),gi|502797900|ref|WP_013032876.))),gi|506377819|ref|WP_015897538.),((Cf71,gi|936187082|ref|WP_054521333.),(Cf72,gi|902953765|dbj|GAP14217.1|))),(gi|944158973|emb|CEK18451.1|,((gi|1057568969|ref|WP_068861291,gi|655461925|ref|WP_028844893.),((gi|1009017145|gb|KYK97844.1|,((gi|1057154113|ref|WP_068543003,gi|499183202|ref|WP_010880742.),((gi|695294523|ref|WP_032496853.,gi|501934120|ref|WP_012673819.),gi|550921617|ref|WP_022670137.))),(gi|251773096|gb|EES53650.1|,(gi|1056096360|ref|WP_067620164,(gi|500016521|ref|WP_011697239.,((gi|1028416566|gb|OAI46762.1|,gi|1000241982|gb|KXK05350.1|),gi|759697415|ref|WP_043413439.)))))))),Cf69b);
(gi|499183202|ref|WP_010880742.,(((gi|695294523|ref|WP_032496853.,gi|501934120|ref|WP_012673819.),(((gi|1057568969|ref|WP_068861291,gi|655461925|ref|WP_028844893.),(gi|1009017145|gb|KYK97844.1|,((gi|251773096|gb|EES53650.1|,gi|944158973|emb|CEK18451.1|),(gi|1056096360|ref|WP_067620164,(((((((Cf67,Cf66),(gi|502773236|ref|WP_013008220.,(Cf81,Cf82))),(((Cyn54,((Cyn56,(((Cyn47,gi|499175117|ref|WP_010872704.),Cyn60),((Cyn50,((Cyn62,Cyn53),Cyn61)),(Cyn49,(((Cyn48,Cyn59),Cyn46),Cyn55))))),Cyn52)),((p19866|Zagb111MP_01620,p13725|Zaggetb221_00866),p26868|Mle112_01694)),((Cf65,gi|501799631|ref|WP_012642295.),((Cf63,gi|495750929|ref|WP_008475508.),Cf68)))),(((gi|670486233|ref|WP_031434485.,gi|738342700|ref|WP_036295296.),gi|502797900|ref|WP_013032876.),(Cf69a,(Cf64,Cf70)))),((Cf71,gi|936187082|ref|WP_054521333.),(Cf72,gi|902953765|dbj|GAP14217.1|))),(gi|506377819|ref|WP_015897538.,gi|759697415|ref|WP_043413439.)),(gi|500016521|ref|WP_011697239.,(gi|1028416566|gb|OAI46762.1|,gi|1000241982|gb|KXK05350.1|))))))),gi|1057154113|ref|WP_068543003)),gi|550921617|ref|WP_022670137.),Cf69b);
(gi|506377819|ref|WP_015897538.,((((gi|500016521|ref|WP_011697239.,(gi|1028416566|gb|OAI46762.1|,gi|1000241982|gb|KXK05350.1|)),((gi|251773096|gb|EES53650.1|,gi|1009017145|gb|KYK97844.1|),((gi|1056096360|ref|WP_067620164,(((gi|1057154113|ref|WP_068543003,(gi|695294523|ref|WP_032496853.,gi|501934120|ref|WP_012673819.)),(gi|550921617|ref|WP_022670137.,gi|499183202|ref|WP_010880742.)),(gi|1057568969|ref|WP_068861291,gi|655461925|ref|WP_028844893.))),gi|944158973|emb|CEK18451.1|))),gi|759697415|ref|WP_043413439.),(((((((gi|670486233|ref|WP_031434485.,gi|738342700|ref|WP_036295296.),gi|502797900|ref|WP_013032876.),(gi|502773236|ref|WP_013008220.,(Cf81,((Cf67,Cf66),Cf82)))),(((((Cyn47,gi|499175117|ref|WP_010872704.),(Cyn60,((Cyn50,Cyn49),((Cyn59,((Cyn46,Cyn55),Cyn48)),(Cyn53,Cyn61))))),(Cyn52,(Cyn62,(Cyn54,Cyn56)))),((p19866|Zagb111MP_01620,p13725|Zaggetb221_00866),p26868|Mle112_01694)),((Cf65,gi|501799631|ref|WP_012642295.),((Cf63,gi|495750929|ref|WP_008475508.),Cf68)))),(Cf64,Cf70)),((Cf71,gi|936187082|ref|WP_054521333.),(Cf72,gi|902953765|dbj|GAP14217.1|))),Cf69a)),Cf69b);
(gi|944158973|emb|CEK18451.1|,((((gi|506377819|ref|WP_015897538.,(((gi|936187082|ref|WP_054521333.,(Cf72,(Cf71,gi|902953765|dbj|GAP14217.1|))),((gi|738342700|ref|WP_036295296.,(gi|502797900|ref|WP_013032876.,gi|670486233|ref|WP_031434485.)),((Cf67,Cf66),(Cf82,Cf81)))),((((Cf65,gi|501799631|ref|WP_012642295.),((Cf63,gi|495750929|ref|WP_008475508.),Cf68)),((p19866|Zagb111MP_01620,p13725|Zaggetb221_00866),(((Cyn54,(((Cyn50,(((((Cyn47,gi|499175117|ref|WP_010872704.),Cyn60),Cyn49),((Cyn46,(Cyn48,Cyn59)),Cyn55)),(Cyn53,Cyn61))),Cyn56),Cyn52)),Cyn62),p26868|Mle112_01694))),(Cf64,Cf70)))),gi|502773236|ref|WP_013008220.),(((gi|251773096|gb|EES53650.1|,gi|1009017145|gb|KYK97844.1|),((gi|500016521|ref|WP_011697239.,(gi|1028416566|gb|OAI46762.1|,gi|1000241982|gb|KXK05350.1|)),((gi|550921617|ref|WP_022670137.,(gi|1057154113|ref|WP_068543003,gi|1056096360|ref|WP_067620164)),(((gi|695294523|ref|WP_032496853.,gi|501934120|ref|WP_012673819.),gi|499183202|ref|WP_010880742.),(gi|1057568969|ref|WP_068861291,gi|655461925|ref|WP_028844893.))))),gi|759697415|ref|WP_043413439.)),Cf69a),Cf69b);
(((((gi|502773236|ref|WP_013008220.,(gi|550921617|ref|WP_022670137.,(gi|695294523|ref|WP_032496853.,gi|501934120|ref|WP_012673819.))),gi|499183202|ref|WP_010880742.),(gi|1009017145|gb|KYK97844.1|,(((gi|1057568969|ref|WP_068861291,gi|655461925|ref|WP_028844893.),gi|1057154113|ref|WP_068543003),gi|1056096360|ref|WP_067620164))),gi|944158973|emb|CEK18451.1|),(((gi|759697415|ref|WP_043413439.,gi|506377819|ref|WP_015897538.),(Cf69a,(((Cf71,gi|936187082|ref|WP_054521333.),(Cf72,gi|902953765|dbj|GAP14217.1|)),(((gi|502797900|ref|WP_013032876.,(gi|670486233|ref|WP_031434485.,gi|738342700|ref|WP_036295296.)),((Cf67,Cf66),(Cf82,Cf81))),((((Cf65,gi|501799631|ref|WP_012642295.),((Cf63,gi|495750929|ref|WP_008475508.),Cf68)),((p19866|Zagb111MP_01620,p13725|Zaggetb221_00866),((Cyn54,((((Cyn53,Cyn61),(Cyn60,((Cyn47,gi|499175117|ref|WP_010872704.),((Cyn59,((Cyn55,Cyn46),Cyn48)),(Cyn50,Cyn49))))),(Cyn56,Cyn52)),Cyn62)),p26868|Mle112_01694))),(Cf64,Cf70)))))),(gi|500016521|ref|WP_011697239.,((gi|1028416566|gb|OAI46762.1|,gi|1000241982|gb|KXK05350.1|),gi|251773096|gb|EES53650.1|))),Cf69b);
(gi|944158973|emb|CEK18451.1|,((((Cf71,Cf69a),((gi|936187082|ref|WP_054521333.,(Cf72,gi|902953765|dbj|GAP14217.1|)),(((gi|502797900|ref|WP_013032876.,(gi|670486233|ref|WP_031434485.,gi|738342700|ref|WP_036295296.)),((Cf67,Cf66),(Cf82,Cf81))),(((p19866|Zagb111MP_01620,p13725|Zaggetb221_00866),((((Cyn56,Cyn54),(Cyn52,(Cyn62,((Cyn50,(Cyn53,Cyn61)),((Cyn59,(Cyn46,Cyn48)),(Cyn55,(Cyn49,((gi|499175117|ref|WP_010872704.,Cyn47),Cyn60)))))))),p26868|Mle112_01694),((Cf65,gi|501799631|ref|WP_012642295.),((Cf63,gi|495750929|ref|WP_008475508.),Cf68)))),(Cf64,Cf70))))),((((gi|759697415|ref|WP_043413439.,(gi|1028416566|gb|OAI46762.1|,gi|1000241982|gb|KXK05350.1|)),(gi|506377819|ref|WP_015897538.,gi|251773096|gb|EES53650.1|)),gi|500016521|ref|WP_011697239.),gi|502773236|ref|WP_013008220.)),(((gi|1009017145|gb|KYK97844.1|,gi|550921617|ref|WP_022670137.),((gi|695294523|ref|WP_032496853.,gi|501934120|ref|WP_012673819.),gi|499183202|ref|WP_010880742.)),((gi|1057568969|ref|WP_068861291,gi|655461925|ref|WP_028844893.),(gi|1057154113|ref|WP_068543003,gi|1056096360|ref|WP_067620164)))),Cf69b);
(gi|944158973|emb|CEK18451.1|,((((((Cf69a,(((Cf71,gi|936187082|ref|WP_054521333.),(Cf72,gi|902953765|dbj|GAP14217.1|)),(((gi|502797900|ref|WP_013032876.,(gi|670486233|ref|WP_031434485.,gi|738342700|ref|WP_036295296.)),((Cf67,Cf66),(Cf82,Cf81))),((((Cyn54,(Cyn62,((Cyn56,((Cyn49,(Cyn59,((Cyn55,Cyn46),Cyn48))),((gi|499175117|ref|WP_010872704.,(Cyn50,(Cyn47,Cyn60))),(Cyn53,Cyn61)))),Cyn52))),((p19866|Zagb111MP_01620,p13725|Zaggetb221_00866),p26868|Mle112_01694)),((Cf65,gi|501799631|ref|WP_012642295.),((Cf63,gi|495750929|ref|WP_008475508.),Cf68))),(Cf64,Cf70))))),gi|502773236|ref|WP_013008220.),(((gi|1028416566|gb|OAI46762.1|,gi|1000241982|gb|KXK05350.1|),(gi|506377819|ref|WP_015897538.,gi|759697415|ref|WP_043413439.)),((gi|1057568969|ref|WP_068861291,gi|655461925|ref|WP_028844893.),((gi|695294523|ref|WP_032496853.,gi|501934120|ref|WP_012673819.),gi|499183202|ref|WP_010880742.)))),gi|500016521|ref|WP_011697239.),(((gi|1009017145|gb|KYK97844.1|,gi|1057154113|ref|WP_068543003),gi|1056096360|ref|WP_067620164),gi|550921617|ref|WP_022670137.)),gi|251773096|gb|EES53650.1|),Cf69b);
(gi|506377819|ref|WP_015897538.,((((gi|500016521|ref|WP_011697239.,(gi|1028416566|gb|OAI46762.1|,gi|1000241982|gb|KXK05350.1|)),gi|759697415|ref|WP_043413439.),((gi|944158973|emb|CEK18451.1|,(((gi|550921617|ref|WP_022670137.,(gi|695294523|ref|WP_032496853.,gi|501934120|ref|WP_012673819.)),gi|499183202|ref|WP_010880742.),((gi|1057568969|ref|WP_068861291,gi|655461925|ref|WP_028844893.),(gi|1057154113|ref|WP_068543003,gi|1056096360|ref|WP_067620164)))),((((((gi|502797900|ref|WP_013032876.,(gi|670486233|ref|WP_031434485.,gi|738342700|ref|WP_036295296.)),((Cf67,Cf66),(Cf82,Cf81))),gi|502773236|ref|WP_013008220.),(((p19866|Zagb111MP_01620,p13725|Zaggetb221_00866),(p26868|Mle112_01694,((((((Cyn50,Cyn49),(Cyn59,((Cyn55,Cyn46),Cyn48))),((Cyn53,Cyn61),(Cyn60,(gi|499175117|ref|WP_010872704.,Cyn47)))),(Cyn52,Cyn56)),Cyn62),Cyn54))),((Cf65,gi|501799631|ref|WP_012642295.),((Cf63,gi|495750929|ref|WP_008475508.),Cf68)))),(Cf69a,(Cf64,Cf70))),((Cf71,gi|936187082|ref|WP_054521333.),(Cf72,gi|902953765|dbj|GAP14217.1|))))),(gi|251773096|gb|EES53650.1|,gi|1009017145|gb|KYK97844.1|)),Cf69b);
(gi|499183202|ref|WP_010880742.,((gi|550921617|ref|WP_022670137.,(gi|695294523|ref|WP_032496853.,gi|501934120|ref|WP_012673819.)),(((gi|1028416566|gb|OAI46762.1|,gi|1000241982|gb|KXK05350.1|),((gi|759697415|ref|WP_043413439.,(gi|1009017145|gb|KYK97844.1|,(gi|1056096360|ref|WP_067620164,gi|1057154113|ref|WP_068543003))),(gi|1057568969|ref|WP_068861291,gi|655461925|ref|WP_028844893.))),(((gi|251773096|gb|EES53650.1|,(gi|944158973|emb|CEK18451.1|,gi|500016521|ref|WP_011697239.)),(Cf69a,gi|506377819|ref|WP_015897538.)),((Cf72,(gi|902953765|dbj|GAP14217.1|,(Cf71,gi|936187082|ref|WP_054521333.))),((((gi|501799631|ref|WP_012642295.,Cf65),((gi|495750929|ref|WP_008475508.,Cf63),Cf68)),((p19866|Zagb111MP_01620,p13725|Zaggetb221_00866),(p26868|Mle112_01694,(Cyn54,(Cyn62,(((((Cyn59,(Cyn48,(Cyn46,Cyn55))),((Cyn50,(Cyn61,Cyn53)),(Cyn49,(Cyn60,Cyn47)))),gi|499175117|ref|WP_010872704.),Cyn52),Cyn56)))))),((Cf64,Cf70),((((Cf66,Cf67),(Cf82,Cf81)),gi|502773236|ref|WP_013008220.),((gi|738342700|ref|WP_036295296.,gi|670486233|ref|WP_031434485.),gi|502797900|ref|WP_013032876.)))))))),Cf69b);
((((Cf69a,gi|506377819|ref|WP_015897538.),(((((gi|501799631|ref|WP_012642295.,Cf65),((gi|495750929|ref|WP_008475508.,Cf63),Cf68)),(((Cf66,Cf67),(Cf82,Cf81)),((gi|738342700|ref|WP_036295296.,gi|670486233|ref|WP_031434485.),gi|502797900|ref|WP_013032876.))),(((Cyn62,((Cyn52,(Cyn56,(Cyn59,((Cyn48,(Cyn46,Cyn55)),((Cyn60,(Cyn61,Cyn53)),(Cyn50,((Cyn47,gi|499175117|ref|WP_010872704.),Cyn49))))))),Cyn54)),((p19866|Zagb111MP_01620,p13725|Zaggetb221_00866),p26868|Mle112_01694)),(Cf64,Cf70))),((Cf72,gi|902953765|dbj|GAP14217.1|),gi|936187082|ref|WP_054521333.))),gi|502773236|ref|WP_013008220.),(((gi|1028416566|gb|OAI46762.1|,gi|1000241982|gb|KXK05350.1|),(((gi|251773096|gb|EES53650.1|,(gi|1057568969|ref|WP_068861291,gi|655461925|ref|WP_028844893.)),(gi|499183202|ref|WP_010880742.,(gi|695294523|ref|WP_032496853.,gi|501934120|ref|WP_012673819.))),(((gi|1056096360|ref|WP_067620164,gi|1057154113|ref|WP_068543003),(gi|1009017145|gb|KYK97844.1|,gi|550921617|ref|WP_022670137.)),Cf71))),(gi|759697415|ref|WP_043413439.,(gi|500016521|ref|WP_011697239.,gi|944158973|emb|CEK18451.1|))),Cf69b);
(gi|1057154113|ref|WP_068543003,(gi|499183202|ref|WP_010880742.,((gi|550921617|ref|WP_022670137.,(gi|695294523|ref|WP_032496853.,gi|501934120|ref|WP_012673819.)),((gi|1057568969|ref|WP_068861291,gi|655461925|ref|WP_028844893.),((gi|759697415|ref|WP_043413439.,(gi|1056096360|ref|WP_067620164,gi|1009017145|gb|KYK97844.1|)),(((gi|944158973|emb|CEK18451.1|,(Cf69a,gi|506377819|ref|WP_015897538.)),(gi|251773096|gb|EES53650.1|,(gi|500016521|ref|WP_011697239.,(gi|1028416566|gb|OAI46762.1|,gi|1000241982|gb|KXK05350.1|)))),(((((gi|502773236|ref|WP_013008220.,((Cf66,Cf67),(Cf82,Cf81))),((gi|738342700|ref|WP_036295296.,gi|670486233|ref|WP_031434485.),gi|502797900|ref|WP_013032876.)),((((Cyn54,Cyn56),((Cyn52,((Cyn50,((((Cyn48,(Cyn46,Cyn55)),Cyn59),(Cyn61,Cyn53)),((Cyn60,Cyn47),Cyn49))),gi|499175117|ref|WP_010872704.)),Cyn62)),((p19866|Zagb111MP_01620,p13725|Zaggetb221_00866),p26868|Mle112_01694)),((gi|501799631|ref|WP_012642295.,Cf65),((gi|495750929|ref|WP_008475508.,Cf63),Cf68)))),(Cf64,Cf70)),((Cf72,gi|902953765|dbj|GAP14217.1|),(gi|936187082|ref|WP_054521333.,Cf71)))))))),Cf69b);
(Cf68,(((gi|501799631|ref|WP_012642295.,Cf65),(gi|495750929|ref|WP_008475508.,Cf63)),(((((Cf69a,gi|506377819|ref|WP_015897538.),(Cf64,Cf70)),(((Cf66,Cf67),(Cf82,Cf81)),((gi|738342700|ref|WP_036295296.,gi|670486233|ref|WP_031434485.),gi|502797900|ref|WP_013032876.))),((Cf72,gi|902953765|dbj|GAP14217.1|),(gi|936187082|ref|WP_054521333.,Cf71))),((gi|944158973|emb|CEK18451.1|,(((gi|251773096|gb|EES53650.1|,gi|1009017145|gb|KYK97844.1|),gi|759697415|ref|WP_043413439.),((((gi|1057154113|ref|WP_068543003,gi|499183202|ref|WP_010880742.),(gi|695294523|ref|WP_032496853.,gi|501934120|ref|WP_012673819.)),(gi|550921617|ref|WP_022670137.,(gi|1056096360|ref|WP_067620164,(gi|1057568969|ref|WP_068861291,gi|655461925|ref|WP_028844893.)))),(gi|500016521|ref|WP_011697239.,(gi|1028416566|gb|OAI46762.1|,gi|1000241982|gb|KXK05350.1|))))),(gi|502773236|ref|WP_013008220.,((Cyn54,((((Cyn49,Cyn50),(((Cyn60,(Cyn47,gi|499175117|ref|WP_010872704.)),(Cyn55,(Cyn48,Cyn46))),(Cyn59,(Cyn61,Cyn53)))),(Cyn56,Cyn52)),Cyn62)),((p19866|Zagb111MP_01620,p13725|Zaggetb221_00866),p26868|Mle112_01694)))))),Cf69b);
(gi|944158973|emb|CEK18451.1|,(((((gi|506377819|ref|WP_015897538.,gi|759697415|ref|WP_043413439.),gi|251773096|gb|EES53650.1|),(((((Cf66,Cf67),(Cf82,Cf81)),((gi|738342700|ref|WP_036295296.,gi|670486233|ref|WP_031434485.),gi|502797900|ref|WP_013032876.)),(Cf71,((Cf72,gi|902953765|dbj|GAP14217.1|),gi|936187082|ref|WP_054521333.))),((((Cyn54,((((((Cyn60,(Cyn47,gi|499175117|ref|WP_010872704.)),(Cyn49,(Cyn55,(Cyn59,(Cyn46,Cyn48))))),Cyn61),(Cyn53,Cyn50)),(Cyn56,Cyn52)),Cyn62)),((p19866|Zagb111MP_01620,p13725|Zaggetb221_00866),p26868|Mle112_01694)),((gi|501799631|ref|WP_012642295.,Cf65),(Cf68,(gi|495750929|ref|WP_008475508.,Cf63)))),((Cf64,Cf70),Cf69a)))),(gi|502773236|ref|WP_013008220.,gi|1009017145|gb|KYK97844.1|)),(((gi|550921617|ref|WP_022670137.,(gi|1057154113|ref|WP_068543003,gi|1056096360|ref|WP_067620164)),(gi|500016521|ref|WP_011697239.,(gi|1028416566|gb|OAI46762.1|,gi|1000241982|gb|KXK05350.1|))),((gi|499183202|ref|WP_010880742.,(gi|695294523|ref|WP_032496853.,gi|501934120|ref|WP_012673819.)),(gi|1057568969|ref|WP_068861291,gi|655461925|ref|WP_028844893.)))),Cf69b);
(Cf71,((((Cf72,gi|902953765|dbj|GAP14217.1|),gi|936187082|ref|WP_054521333.),((((Cf69a,gi|506377819|ref|WP_015897538.),((((gi|500016521|ref|WP_011697239.,(gi|1028416566|gb|OAI46762.1|,gi|1000241982|gb|KXK05350.1|)),gi|251773096|gb|EES53650.1|),(((gi|1057154113|ref|WP_068543003,(gi|1056096360|ref|WP_067620164,(gi|1009017145|gb|KYK97844.1|,gi|550921617|ref|WP_022670137.))),((gi|499183202|ref|WP_010880742.,(gi|695294523|ref|WP_032496853.,gi|501934120|ref|WP_012673819.)),(gi|1057568969|ref|WP_068861291,gi|655461925|ref|WP_028844893.))),gi|944158973|emb|CEK18451.1|)),gi|759697415|ref|WP_043413439.)),((((Cyn56,(Cyn52,Cyn54)),(Cyn62,(((Cyn60,(Cyn47,gi|499175117|ref|WP_010872704.)),(Cyn49,(Cyn50,(Cyn59,((Cyn55,Cyn46),Cyn48))))),(Cyn61,Cyn53)))),((p19866|Zagb111MP_01620,p13725|Zaggetb221_00866),p26868|Mle112_01694)),((gi|501799631|ref|WP_012642295.,Cf65),(Cf68,(gi|495750929|ref|WP_008475508.,Cf63))))),(Cf64,Cf70))),((gi|502773236|ref|WP_013008220.,((Cf66,Cf67),(Cf82,Cf81))),((gi|738342700|ref|WP_036295296.,gi|670486233|ref|WP_031434485.),gi|502797900|ref|WP_013032876.))),Cf69b);
(gi|944158973|emb|CEK18451.1|,((((gi|502773236|ref|WP_013008220.,(gi|550921617|ref|WP_022670137.,((gi|499183202|ref|WP_010880742.,(gi|695294523|ref|WP_032496853.,gi|501934120|ref|WP_012673819.)),(gi|1057568969|ref|WP_068861291,gi|655461925|ref|WP_028844893.)))),gi|1009017145|gb|KYK97844.1|),((((((((Cf66,Cf67),(Cf82,Cf81)),((gi|738342700|ref|WP_036295296.,gi|670486233|ref|WP_031434485.),gi|502797900|ref|WP_013032876.)),Cf71),((Cf72,gi|902953765|dbj|GAP14217.1|),gi|936187082|ref|WP_054521333.)),(((((Cyn62,(((((Cyn61,Cyn53),Cyn50),((Cyn59,((Cyn55,Cyn46),(Cyn52,Cyn48))),(((Cyn49,Cyn47),Cyn60),gi|499175117|ref|WP_010872704.))),Cyn56),Cyn54)),p26868|Mle112_01694),(p19866|Zagb111MP_01620,p13725|Zaggetb221_00866)),((gi|495750929|ref|WP_008475508.,Cf63),((gi|501799631|ref|WP_012642295.,Cf65),Cf68))),(Cf64,Cf70))),Cf69a),((gi|506377819|ref|WP_015897538.,gi|759697415|ref|WP_043413439.),((gi|1028416566|gb|OAI46762.1|,gi|1000241982|gb|KXK05350.1|),gi|251773096|gb|EES53650.1|)))),(gi|1056096360|ref|WP_067620164,(gi|500016521|ref|WP_011697239.,gi|1057154113|ref|WP_068543003))),Cf69b);
(gi|944158973|emb|CEK18451.1|,((gi|502773236|ref|WP_013008220.,(((((Cyn62,(((((Cyn47,gi|499175117|ref|WP_010872704.),(((Cyn49,(Cyn59,((Cyn55,Cyn46),Cyn48))),Cyn53),(Cyn60,(Cyn61,Cyn50)))),Cyn52),Cyn56),Cyn54)),p26868|Mle112_01694),(p19866|Zagb111MP_01620,p13725|Zaggetb221_00866)),((gi|501799631|ref|WP_012642295.,Cf65),(Cf68,(gi|495750929|ref|WP_008475508.,Cf63)))),((Cf69a,(Cf64,Cf70)),((((Cf66,Cf67),(Cf82,Cf81)),((gi|738342700|ref|WP_036295296.,gi|670486233|ref|WP_031434485.),gi|502797900|ref|WP_013032876.)),((Cf72,gi|902953765|dbj|GAP14217.1|),(Cf71,gi|936187082|ref|WP_054521333.)))))),(((gi|506377819|ref|WP_015897538.,gi|759697415|ref|WP_043413439.),(gi|1028416566|gb|OAI46762.1|,gi|1000241982|gb|KXK05350.1|)),(((gi|251773096|gb|EES53650.1|,(gi|1057568969|ref|WP_068861291,gi|655461925|ref|WP_028844893.)),(gi|500016521|ref|WP_011697239.,(gi|1056096360|ref|WP_067620164,gi|1057154113|ref|WP_068543003))),((gi|550921617|ref|WP_022670137.,((gi|695294523|ref|WP_032496853.,gi|501934120|ref|WP_012673819.),gi|499183202|ref|WP_010880742.)),gi|1009017145|gb|KYK97844.1|)))),Cf69b);
((((((Cf72,gi|902953765|dbj|GAP14217.1|),(Cf71,gi|936187082|ref|WP_054521333.)),((((((Cyn62,((((Cyn61,Cyn53),((((Cyn60,(Cyn47,Cyn49)),gi|499175117|ref|WP_010872704.),(Cyn56,(Cyn59,((Cyn55,Cyn46),Cyn48)))),Cyn50)),Cyn52),Cyn54)),p26868|Mle112_01694),(p19866|Zagb111MP_01620,p13725|Zaggetb221_00866)),(((gi|501799631|ref|WP_012642295.,Cf65),(Cf68,(gi|495750929|ref|WP_008475508.,Cf63))),((Cf66,Cf67),(Cf82,Cf81)))),((Cf64,Cf70),((gi|738342700|ref|WP_036295296.,gi|670486233|ref|WP_031434485.),gi|502797900|ref|WP_013032876.))),Cf69a)),(gi|944158973|emb|CEK18451.1|,(gi|502773236|ref|WP_013008220.,gi|550921617|ref|WP_022670137.))),((gi|695294523|ref|WP_032496853.,gi|501934120|ref|WP_012673819.),gi|499183202|ref|WP_010880742.)),((gi|506377819|ref|WP_015897538.,(gi|1028416566|gb|OAI46762.1|,gi|1000241982|gb|KXK05350.1|)),(gi|1009017145|gb|KYK97844.1|,((((gi|251773096|gb|EES53650.1|,gi|500016521|ref|WP_011697239.),(gi|1056096360|ref|WP_067620164,gi|1057154113|ref|WP_068543003)),(gi|1057568969|ref|WP_068861291,gi|655461925|ref|WP_028844893.)),gi|759697415|ref|WP_043413439.))),Cf69b);
(((gi|1009017145|gb|KYK97844.1|,(gi|759697415|ref|WP_043413439.,gi|251773096|gb|EES53650.1|)),((((((Cf64,Cf70),(((Cf72,gi|902953765|dbj|GAP14217.1|),(Cf71,gi|936187082|ref|WP_054521333.)),(((Cf66,Cf67),(Cf82,Cf81)),(gi|738342700|ref|WP_036295296.,(gi|670486233|ref|WP_031434485.,gi|502797900|ref|WP_013032876.))))),(((gi|501799631|ref|WP_012642295.,Cf65),(Cf68,(gi|495750929|ref|WP_008475508.,Cf63))),((((Cyn56,(Cyn62,(Cyn52,((Cyn61,Cyn53),(((Cyn49,((Cyn55,(Cyn46,Cyn48)),(Cyn60,(Cyn47,gi|499175117|ref|WP_010872704.)))),Cyn50),Cyn59))))),Cyn54),p26868|Mle112_01694),(p19866|Zagb111MP_01620,p13725|Zaggetb221_00866)))),Cf69a),gi|502773236|ref|WP_013008220.),(gi|500016521|ref|WP_011697239.,(gi|550921617|ref|WP_022670137.,(gi|506377819|ref|WP_015897538.,(gi|1028416566|gb|OAI46762.1|,gi|1000241982|gb|KXK05350.1|)))))),(gi|944158973|emb|CEK18451.1|,(gi|1056096360|ref|WP_067620164,(gi|1057154113|ref|WP_068543003,(((gi|695294523|ref|WP_032496853.,gi|501934120|ref|WP_012673819.),gi|499183202|ref|WP_010880742.),(gi|1057568969|ref|WP_068861291,gi|655461925|ref|WP_028844893.))))),Cf69b);
((gi|1009017145|gb|KYK97844.1|,(gi|1028416566|gb|OAI46762.1|,gi|1000241982|gb|KXK05350.1|)),(((((((gi|500016521|ref|WP_011697239.,gi|944158973|emb|CEK18451.1|),(gi|1056096360|ref|WP_067620164,((gi|1057568969|ref|WP_068861291,gi|655461925|ref|WP_028844893.),gi|1057154113|ref|WP_068543003))),gi|251773096|gb|EES53650.1|),(gi|550921617|ref|WP_022670137.,(gi|499183202|ref|WP_010880742.,(gi|695294523|ref|WP_032496853.,gi|501934120|ref|WP_012673819.)))),((((Cf72,gi|902953765|dbj|GAP14217.1|),(Cf71,gi|936187082|ref|WP_054521333.)),((gi|670486233|ref|WP_031434485.,(gi|738342700|ref|WP_036295296.,gi|502797900|ref|WP_013032876.)),((Cf81,Cf82),(Cf67,Cf66)))),(Cf69a,((((p19866|Zagb111MP_01620,p13725|Zaggetb221_00866),(p26868|Mle112_01694,(((Cyn49,((((Cyn50,Cyn59),(Cyn60,(gi|499175117|ref|WP_010872704.,Cyn47))),(Cyn61,Cyn53)),(Cyn48,(Cyn55,Cyn46)))),Cyn52),((Cyn56,Cyn54),Cyn62)))),(Cf70,Cf64)),((gi|501799631|ref|WP_012642295.,Cf65),((Cf63,gi|495750929|ref|WP_008475508.),Cf68)))))),(gi|502773236|ref|WP_013008220.,gi|759697415|ref|WP_043413439.)),gi|506377819|ref|WP_015897538.),Cf69b);
(gi|500016521|ref|WP_011697239.,(gi|944158973|emb|CEK18451.1|,(((gi|1057568969|ref|WP_068861291,gi|655461925|ref|WP_028844893.),(gi|1057154113|ref|WP_068543003,gi|1056096360|ref|WP_067620164)),(((gi|550921617|ref|WP_022670137.,(gi|695294523|ref|WP_032496853.,gi|501934120|ref|WP_012673819.)),((((gi|670486233|ref|WP_031434485.,(gi|738342700|ref|WP_036295296.,gi|502797900|ref|WP_013032876.)),((gi|502773236|ref|WP_013008220.,(Cf81,Cf82)),(Cf67,Cf66))),((Cf69a,((Cf70,Cf64),(((gi|501799631|ref|WP_012642295.,Cf65),((Cf63,gi|495750929|ref|WP_008475508.),Cf68)),((Cyn62,(((Cyn54,Cyn56),Cyn52),(((Cyn47,((Cyn61,Cyn53),Cyn60)),((Cyn59,(Cyn48,(Cyn55,Cyn46))),(Cyn50,Cyn49))),gi|499175117|ref|WP_010872704.))),((p19866|Zagb111MP_01620,p13725|Zaggetb221_00866),p26868|Mle112_01694))))),((Cf72,gi|902953765|dbj|GAP14217.1|),(Cf71,gi|936187082|ref|WP_054521333.)))),((gi|251773096|gb|EES53650.1|,gi|1009017145|gb|KYK97844.1|),(gi|759697415|ref|WP_043413439.,((gi|1028416566|gb|OAI46762.1|,gi|1000241982|gb|KXK05350.1|),gi|506377819|ref|WP_015897538.))))),gi|499183202|ref|WP_010880742.))),Cf69b);
(gi|506377819|ref|WP_015897538.,((gi|502773236|ref|WP_013008220.,(gi|500016521|ref|WP_011697239.,gi|944158973|emb|CEK18451.1|)),((gi|759697415|ref|WP_043413439.,(gi|251773096|gb|EES53650.1|,gi|1009017145|gb|KYK97844.1|)),(((((gi|1057568969|ref|WP_068861291,gi|655461925|ref|WP_028844893.),(gi|1057154113|ref|WP_068543003,gi|1056096360|ref|WP_067620164)),(((gi|695294523|ref|WP_032496853.,gi|501934120|ref|WP_012673819.),gi|550921617|ref|WP_022670137.),gi|499183202|ref|WP_010880742.)),(((gi|738342700|ref|WP_036295296.,(gi|502797900|ref|WP_013032876.,gi|670486233|ref|WP_031434485.)),((Cf81,Cf82),(Cf67,Cf66))),(((((gi|501799631|ref|WP_012642295.,Cf65),((Cf63,gi|495750929|ref|WP_008475508.),Cf68)),(((((Cyn47,((Cyn61,Cyn53),Cyn60)),((Cyn59,(Cyn48,(Cyn55,Cyn46))),(Cyn50,Cyn49))),gi|499175117|ref|WP_010872704.),(((Cyn54,Cyn56),Cyn62),Cyn52)),((p19866|Zagb111MP_01620,p13725|Zaggetb221_00866),p26868|Mle112_01694))),(Cf69a,(Cf70,Cf64))),((Cf72,gi|902953765|dbj|GAP14217.1|),(Cf71,gi|936187082|ref|WP_054521333.))))),(gi|1028416566|gb|OAI46762.1|,gi|1000241982|gb|KXK05350.1|)))),Cf69b);
((((gi|1057568969|ref|WP_068861291,gi|655461925|ref|WP_028844893.),gi|1057154113|ref|WP_068543003),(gi|944158973|emb|CEK18451.1|,((gi|695294523|ref|WP_032496853.,gi|501934120|ref|WP_012673819.),((gi|1056096360|ref|WP_067620164,gi|550921617|ref|WP_022670137.),gi|499183202|ref|WP_010880742.)))),(((gi|759697415|ref|WP_043413439.,gi|506377819|ref|WP_015897538.),(((gi|502797900|ref|WP_013032876.,(gi|670486233|ref|WP_031434485.,gi|738342700|ref|WP_036295296.)),(gi|502773236|ref|WP_013008220.,((Cf81,Cf82),(Cf67,Cf66)))),((((((gi|501799631|ref|WP_012642295.,Cf65),((Cf63,gi|495750929|ref|WP_008475508.),Cf68)),((((Cyn54,Cyn52),Cyn62),(((((Cyn60,(Cyn47,gi|499175117|ref|WP_010872704.)),Cyn50),((Cyn61,Cyn53),(Cyn59,(Cyn48,(Cyn55,Cyn46))))),Cyn49),Cyn56)),p26868|Mle112_01694)),(p19866|Zagb111MP_01620,p13725|Zaggetb221_00866)),(Cf69a,(Cf70,Cf64))),(Cf71,(gi|936187082|ref|WP_054521333.,(Cf72,gi|902953765|dbj|GAP14217.1|)))))),((gi|500016521|ref|WP_011697239.,(gi|1028416566|gb|OAI46762.1|,gi|1000241982|gb|KXK05350.1|)),(gi|251773096|gb|EES53650.1|,gi|1009017145|gb|KYK97844.1|))),Cf69b);
(Cf69a,((((((gi|500016521|ref|WP_011697239.,gi|944158973|emb|CEK18451.1|),((((gi|1057154113|ref|WP_068543003,gi|1056096360|ref|WP_067620164),gi|550921617|ref|WP_022670137.),((gi|1057568969|ref|WP_068861291,gi|655461925|ref|WP_028844893.),((gi|695294523|ref|WP_032496853.,gi|501934120|ref|WP_012673819.),gi|499183202|ref|WP_010880742.))),((gi|1028416566|gb|OAI46762.1|,gi|1000241982|gb|KXK05350.1|),(gi|251773096|gb|EES53650.1|,gi|1009017145|gb|KYK97844.1|)))),((gi|502773236|ref|WP_013008220.,(((Cf81,Cf82),(Cf67,Cf66)),(gi|502797900|ref|WP_013032876.,(gi|670486233|ref|WP_031434485.,gi|738342700|ref|WP_036295296.)))),((Cf72,gi|902953765|dbj|GAP14217.1|),(Cf71,gi|936187082|ref|WP_054521333.)))),(gi|759697415|ref|WP_043413439.,gi|506377819|ref|WP_015897538.)),(Cf70,Cf64)),(((gi|501799631|ref|WP_012642295.,Cf65),((Cf63,gi|495750929|ref|WP_008475508.),Cf68)),((Cyn54,(Cyn62,(Cyn56,(Cyn52,((((Cyn59,(Cyn48,Cyn46)),(Cyn61,Cyn53)),(Cyn55,(Cyn49,(Cyn60,(Cyn47,gi|499175117|ref|WP_010872704.))))),Cyn50))))),((p19866|Zagb111MP_01620,p13725|Zaggetb221_00866),p26868|Mle112_01694)))),Cf69b);
(gi|944158973|emb|CEK18451.1|,((Cf70,Cf64),(((Cf69a,gi|506377819|ref|WP_015897538.),((((Cf72,gi|902953765|dbj|GAP14217.1|),(Cf71,gi|936187082|ref|WP_054521333.)),((gi|1028416566|gb|OAI46762.1|,gi|1000241982|gb|KXK05350.1|),((((gi|251773096|gb|EES53650.1|,gi|1009017145|gb|KYK97844.1|),(gi|1056096360|ref|WP_067620164,(gi|1057568969|ref|WP_068861291,gi|655461925|ref|WP_028844893.))),(gi|759697415|ref|WP_043413439.,gi|500016521|ref|WP_011697239.)),(gi|550921617|ref|WP_022670137.,((gi|695294523|ref|WP_032496853.,gi|501934120|ref|WP_012673819.),(gi|1057154113|ref|WP_068543003,gi|499183202|ref|WP_010880742.)))))),((((gi|501799631|ref|WP_012642295.,Cf65),((Cf63,gi|495750929|ref|WP_008475508.),Cf68)),((Cyn54,(Cyn62,(Cyn56,(Cyn52,(Cyn48,((Cyn55,Cyn46),(((Cyn50,Cyn59),(Cyn49,(Cyn60,(Cyn47,gi|499175117|ref|WP_010872704.)))),(Cyn61,Cyn53)))))))),((p19866|Zagb111MP_01620,p13725|Zaggetb221_00866),p26868|Mle112_01694))),(((Cf81,Cf82),(Cf67,Cf66)),gi|502773236|ref|WP_013008220.)))),(gi|502797900|ref|WP_013032876.,(gi|670486233|ref|WP_031434485.,gi|738342700|ref|WP_036295296.)))),Cf69b);
(Cf68,((gi|501799631|ref|WP_012642295.,Cf65),((((p19866|Zagb111MP_01620,p13725|Zaggetb221_00866),(p26868|Mle112_01694,(((((Cyn47,gi|499175117|ref|WP_010872704.),((((Cyn53,(Cyn48,(Cyn46,Cyn55))),Cyn59),Cyn49),((Cyn50,Cyn61),Cyn60))),(Cyn56,Cyn52)),Cyn62),Cyn54))),((((Cf81,Cf82),(Cf67,Cf66)),gi|502773236|ref|WP_013008220.),(((gi|502797900|ref|WP_013032876.,(gi|670486233|ref|WP_031434485.,gi|738342700|ref|WP_036295296.)),(Cf70,Cf64)),(((Cf72,gi|902953765|dbj|GAP14217.1|),(Cf71,gi|936187082|ref|WP_054521333.)),(((gi|944158973|emb|CEK18451.1|,(Cf69a,gi|506377819|ref|WP_015897538.)),(((gi|695294523|ref|WP_032496853.,gi|501934120|ref|WP_012673819.),gi|499183202|ref|WP_010880742.),((gi|251773096|gb|EES53650.1|,(gi|1028416566|gb|OAI46762.1|,gi|1000241982|gb|KXK05350.1|)),((gi|759697415|ref|WP_043413439.,gi|1009017145|gb|KYK97844.1|),((gi|1057154113|ref|WP_068543003,(gi|500016521|ref|WP_011697239.,gi|1056096360|ref|WP_067620164)),(gi|1057568969|ref|WP_068861291,gi|655461925|ref|WP_028844893.)))))),gi|550921617|ref|WP_022670137.))))),(Cf63,gi|495750929|ref|WP_008475508.))),Cf69b);
(gi|506377819|ref|WP_015897538.,(((((((((Cf68,(Cf63,gi|495750929|ref|WP_008475508.)),(gi|501799631|ref|WP_012642295.,Cf65)),((p19866|Zagb111MP_01620,p13725|Zaggetb221_00866),(p26868|Mle112_01694,(((((Cyn61,((Cyn53,(Cyn48,(Cyn46,Cyn55))),(Cyn59,(Cyn49,(Cyn60,(Cyn47,gi|499175117|ref|WP_010872704.)))))),Cyn50),Cyn62),Cyn52),(Cyn56,Cyn54))))),(Cf70,Cf64)),(((Cf81,Cf82),(Cf67,Cf66)),(gi|502797900|ref|WP_013032876.,(gi|670486233|ref|WP_031434485.,gi|738342700|ref|WP_036295296.)))),Cf69a),((Cf72,gi|902953765|dbj|GAP14217.1|),(Cf71,gi|936187082|ref|WP_054521333.))),gi|502773236|ref|WP_013008220.),(((((gi|550921617|ref|WP_022670137.,((gi|695294523|ref|WP_032496853.,gi|501934120|ref|WP_012673819.),gi|499183202|ref|WP_010880742.)),(((gi|1057568969|ref|WP_068861291,gi|655461925|ref|WP_028844893.),gi|251773096|gb|EES53650.1|),(gi|1057154113|ref|WP_068543003,(gi|1009017145|gb|KYK97844.1|,gi|1056096360|ref|WP_067620164)))),gi|944158973|emb|CEK18451.1|),(gi|500016521|ref|WP_011697239.,gi|759697415|ref|WP_043413439.)),(gi|1028416566|gb|OAI46762.1|,gi|1000241982|gb|KXK05350.1|))),Cf69b);
(gi|499183202|ref|WP_010880742.,((((((((gi|506377819|ref|WP_015897538.,Cf69a),(Cf70,Cf64)),(((Cf68,(Cf63,gi|495750929|ref|WP_008475508.)),(gi|501799631|ref|WP_012642295.,Cf65)),((p19866|Zagb111MP_01620,p13725|Zaggetb221_00866),(p26868|Mle112_01694,(Cyn54,((Cyn52,(Cyn56,((Cyn61,(((Cyn59,(Cyn48,Cyn46)),Cyn55),(Cyn49,(Cyn53,(Cyn60,(Cyn47,gi|499175117|ref|WP_010872704.)))))),Cyn50))),Cyn62)))))),(((Cf81,Cf82),(Cf67,Cf66)),(gi|502797900|ref|WP_013032876.,(gi|670486233|ref|WP_031434485.,gi|738342700|ref|WP_036295296.)))),((Cf72,gi|902953765|dbj|GAP14217.1|),(Cf71,gi|936187082|ref|WP_054521333.))),(gi|695294523|ref|WP_032496853.,gi|501934120|ref|WP_012673819.)),((((gi|1057568969|ref|WP_068861291,gi|655461925|ref|WP_028844893.),gi|251773096|gb|EES53650.1|),(((gi|550921617|ref|WP_022670137.,gi|1009017145|gb|KYK97844.1|),gi|1057154113|ref|WP_068543003),gi|1056096360|ref|WP_067620164)),((gi|759697415|ref|WP_043413439.,gi|944158973|emb|CEK18451.1|),(gi|500016521|ref|WP_011697239.,(gi|1028416566|gb|OAI46762.1|,gi|1000241982|gb|KXK05350.1|))))),gi|502773236|ref|WP_013008220.),Cf69b);
(gi|944158973|emb|CEK18451.1|,(((((Cf70,Cf64),(((Cf68,(Cf63,gi|495750929|ref|WP_008475508.)),(gi|501799631|ref|WP_012642295.,Cf65)),((p19866|Zagb111MP_01620,p13725|Zaggetb221_00866),(p26868|Mle112_01694,(Cyn54,(Cyn53,(((Cyn49,(Cyn47,gi|499175117|ref|WP_010872704.)),(Cyn50,(Cyn60,Cyn61))),((Cyn62,Cyn52),((((Cyn48,Cyn46),Cyn55),Cyn56),Cyn59))))))))),((gi|502773236|ref|WP_013008220.,(((Cf81,Cf82),(Cf67,Cf66)),(gi|502797900|ref|WP_013032876.,(gi|670486233|ref|WP_031434485.,gi|738342700|ref|WP_036295296.)))),((Cf72,gi|902953765|dbj|GAP14217.1|),(Cf71,gi|936187082|ref|WP_054521333.)))),(((gi|1057568969|ref|WP_068861291,gi|655461925|ref|WP_028844893.),((gi|695294523|ref|WP_032496853.,gi|501934120|ref|WP_012673819.),gi|499183202|ref|WP_010880742.)),((gi|251773096|gb|EES53650.1|,(gi|500016521|ref|WP_011697239.,(gi|1028416566|gb|OAI46762.1|,gi|1000241982|gb|KXK05350.1|))),(gi|759697415|ref|WP_043413439.,(gi|1057154113|ref|WP_068543003,(gi|1056096360|ref|WP_067620164,(gi|550921617|ref|WP_022670137.,gi|1009017145|gb|KYK97844.1|))))))),(gi|506377819|ref|WP_015897538.,Cf69a)),Cf69b);
((Cf70,Cf64),((((Cyn62,((((((Cyn53,Cyn61),(Cyn48,(Cyn55,Cyn46))),(Cyn49,((Cyn59,(Cyn60,(Cyn47,gi|499175117|ref|WP_010872704.))),Cyn50))),(Cyn56,Cyn52)),((p19866|Zagb111MP_01620,p13725|Zaggetb221_00866),p26868|Mle112_01694)),Cyn54)),((Cf63,gi|495750929|ref|WP_008475508.),((Cf65,gi|501799631|ref|WP_012642295.),Cf68))),(gi|502773236|ref|WP_013008220.,((gi|502797900|ref|WP_013032876.,(gi|670486233|ref|WP_031434485.,gi|738342700|ref|WP_036295296.)),((Cf66,Cf67),(Cf82,Cf81))))),((((gi|506377819|ref|WP_015897538.,Cf69a),gi|944158973|emb|CEK18451.1|),((gi|251773096|gb|EES53650.1|,((gi|1028416566|gb|OAI46762.1|,gi|1000241982|gb|KXK05350.1|),gi|500016521|ref|WP_011697239.)),(((gi|655461925|ref|WP_028844893.,gi|1057568969|ref|WP_068861291),((gi|695294523|ref|WP_032496853.,gi|501934120|ref|WP_012673819.),(gi|550921617|ref|WP_022670137.,gi|499183202|ref|WP_010880742.))),(gi|759697415|ref|WP_043413439.,(gi|1009017145|gb|KYK97844.1|,(gi|1057154113|ref|WP_068543003,gi|1056096360|ref|WP_067620164)))))),((gi|902953765|dbj|GAP14217.1|,Cf72),(Cf71,gi|936187082|ref|WP_054521333.)))),Cf69b);
(gi|499183202|ref|WP_010880742.,(((((Cf71,(gi|1057154113|ref|WP_068543003,gi|1056096360|ref|WP_067620164)),(((((gi|251773096|gb|EES53650.1|,gi|944158973|emb|CEK18451.1|),((gi|1028416566|gb|OAI46762.1|,gi|1000241982|gb|KXK05350.1|),(gi|506377819|ref|WP_015897538.,Cf69a))),((((gi|902953765|dbj|GAP14217.1|,Cf72),gi|936187082|ref|WP_054521333.),((gi|502797900|ref|WP_013032876.,(gi|670486233|ref|WP_031434485.,gi|738342700|ref|WP_036295296.)),(Cf70,Cf64))),(((Cyn54,(Cyn62,((Cyn52,((Cyn59,(Cyn48,(Cyn55,Cyn46))),((Cyn49,((Cyn53,Cyn61),(Cyn60,(((p19866|Zagb111MP_01620,p13725|Zaggetb221_00866),p26868|Mle112_01694),(Cyn47,gi|499175117|ref|WP_010872704.))))),Cyn50))),Cyn56))),((Cf65,gi|501799631|ref|WP_012642295.),(Cf68,(Cf63,gi|495750929|ref|WP_008475508.)))),(((Cf66,Cf67),(Cf82,Cf81)),gi|502773236|ref|WP_013008220.)))),(gi|500016521|ref|WP_011697239.,gi|759697415|ref|WP_043413439.)),gi|1009017145|gb|KYK97844.1|)),(gi|655461925|ref|WP_028844893.,gi|1057568969|ref|WP_068861291)),(gi|695294523|ref|WP_032496853.,gi|501934120|ref|WP_012673819.)),gi|550921617|ref|WP_022670137.),Cf69b);
(gi|944158973|emb|CEK18451.1|,((((gi|500016521|ref|WP_011697239.,(gi|1028416566|gb|OAI46762.1|,gi|1000241982|gb|KXK05350.1|)),((((gi|902953765|dbj|GAP14217.1|,Cf72),(Cf71,gi|936187082|ref|WP_054521333.)),(gi|506377819|ref|WP_015897538.,((Cf69a,(gi|502797900|ref|WP_013032876.,(gi|670486233|ref|WP_031434485.,gi|738342700|ref|WP_036295296.))),(Cf70,Cf64)))),(((((Cyn62,(Cyn52,Cyn54)),((Cyn59,((Cyn56,Cyn48),(Cyn55,Cyn46))),((((Cyn50,Cyn60),(Cyn47,gi|499175117|ref|WP_010872704.)),Cyn49),(Cyn53,Cyn61)))),((p19866|Zagb111MP_01620,p13725|Zaggetb221_00866),p26868|Mle112_01694)),((Cf65,gi|501799631|ref|WP_012642295.),(Cf68,(Cf63,gi|495750929|ref|WP_008475508.)))),(((Cf66,Cf67),(Cf82,Cf81)),gi|502773236|ref|WP_013008220.)))),(gi|1009017145|gb|KYK97844.1|,((gi|759697415|ref|WP_043413439.,((gi|655461925|ref|WP_028844893.,gi|1057568969|ref|WP_068861291),((gi|499183202|ref|WP_010880742.,(gi|695294523|ref|WP_032496853.,gi|501934120|ref|WP_012673819.)),gi|550921617|ref|WP_022670137.))),(gi|1057154113|ref|WP_068543003,gi|1056096360|ref|WP_067620164)))),gi|251773096|gb|EES53650.1|),Cf69b);
((gi|759697415|ref|WP_043413439.,((((gi|902953765|dbj|GAP14217.1|,Cf72),(Cf71,gi|936187082|ref|WP_054521333.)),((Cf70,Cf64),((((p19866|Zagb111MP_01620,p13725|Zaggetb221_00866),(p26868|Mle112_01694,(Cyn54,(((Cyn56,Cyn52),((Cyn50,Cyn49),((Cyn53,Cyn61),((Cyn59,(Cyn48,(Cyn55,Cyn46))),(Cyn60,(Cyn47,gi|499175117|ref|WP_010872704.)))))),Cyn62)))),((Cf65,gi|501799631|ref|WP_012642295.),(Cf68,(Cf63,gi|495750929|ref|WP_008475508.)))),(((gi|502797900|ref|WP_013032876.,(gi|670486233|ref|WP_031434485.,gi|738342700|ref|WP_036295296.)),((Cf66,Cf67),(Cf82,Cf81))),gi|502773236|ref|WP_013008220.)))),((gi|251773096|gb|EES53650.1|,(gi|944158973|emb|CEK18451.1|,(((gi|499183202|ref|WP_010880742.,(gi|695294523|ref|WP_032496853.,gi|501934120|ref|WP_012673819.)),gi|550921617|ref|WP_022670137.),((gi|1009017145|gb|KYK97844.1|,(gi|1057154113|ref|WP_068543003,gi|1056096360|ref|WP_067620164)),(gi|655461925|ref|WP_028844893.,gi|1057568969|ref|WP_068861291))))),(gi|500016521|ref|WP_011697239.,(gi|1028416566|gb|OAI46762.1|,gi|1000241982|gb|KXK05350.1|))))),(Cf69a,gi|506377819|ref|WP_015897538.),Cf69b);
(gi|499183202|ref|WP_010880742.,((((gi|695294523|ref|WP_032496853.,gi|501934120|ref|WP_012673819.),gi|550921617|ref|WP_022670137.),((gi|1057154113|ref|WP_068543003,gi|1056096360|ref|WP_067620164),(gi|655461925|ref|WP_028844893.,gi|1057568969|ref|WP_068861291))),(((gi|944158973|emb|CEK18451.1|,(gi|500016521|ref|WP_011697239.,(gi|1028416566|gb|OAI46762.1|,gi|1000241982|gb|KXK05350.1|))),(gi|759697415|ref|WP_043413439.,((Cf69a,gi|506377819|ref|WP_015897538.),(((gi|902953765|dbj|GAP14217.1|,Cf72),(Cf71,gi|936187082|ref|WP_054521333.)),(((gi|738342700|ref|WP_036295296.,(gi|502797900|ref|WP_013032876.,gi|670486233|ref|WP_031434485.)),(((Cf66,Cf67),(Cf82,Cf81)),gi|502773236|ref|WP_013008220.)),((Cf70,Cf64),(((p19866|Zagb111MP_01620,p13725|Zaggetb221_00866),(p26868|Mle112_01694,(Cyn54,((Cyn52,((((((Cyn53,Cyn61),(Cyn59,(Cyn48,Cyn46))),(Cyn50,(Cyn49,(Cyn47,gi|499175117|ref|WP_010872704.)))),Cyn55),Cyn60),Cyn56)),Cyn62)))),((Cf63,gi|495750929|ref|WP_008475508.),((Cf65,gi|501799631|ref|WP_012642295.),Cf68))))))))),(gi|1009017145|gb|KYK97844.1|,gi|251773096|gb|EES53650.1|))),Cf69b);
(gi|944158973|emb|CEK18451.1|,((gi|500016521|ref|WP_011697239.,(gi|1028416566|gb|OAI46762.1|,gi|1000241982|gb|KXK05350.1|)),((((gi|550921617|ref|WP_022670137.,((gi|655461925|ref|WP_028844893.,gi|1057568969|ref|WP_068861291),((gi|695294523|ref|WP_032496853.,gi|501934120|ref|WP_012673819.),(gi|1057154113|ref|WP_068543003,gi|1056096360|ref|WP_067620164)))),gi|499183202|ref|WP_010880742.),(Cf69a,(((gi|902953765|dbj|GAP14217.1|,Cf72),(Cf71,gi|936187082|ref|WP_054521333.)),((gi|506377819|ref|WP_015897538.,(((Cf66,Cf67),(Cf82,Cf81)),gi|502773236|ref|WP_013008220.)),(((gi|502797900|ref|WP_013032876.,(gi|670486233|ref|WP_031434485.,gi|738342700|ref|WP_036295296.)),(Cf70,Cf64)),(((p19866|Zagb111MP_01620,p13725|Zaggetb221_00866),(p26868|Mle112_01694,(Cyn54,((Cyn56,(Cyn52,(((Cyn55,(Cyn53,Cyn61)),(Cyn48,Cyn46)),((Cyn50,Cyn49),(Cyn59,(Cyn60,(Cyn47,gi|499175117|ref|WP_010872704.))))))),Cyn62)))),((Cf65,gi|501799631|ref|WP_012642295.),(Cf68,(Cf63,gi|495750929|ref|WP_008475508.))))))))),(gi|759697415|ref|WP_043413439.,(gi|1009017145|gb|KYK97844.1|,gi|251773096|gb|EES53650.1|)))),Cf69b);
((Cf70,Cf64),(((Cf69a,gi|506377819|ref|WP_015897538.),(((gi|759697415|ref|WP_043413439.,(gi|500016521|ref|WP_011697239.,(gi|1028416566|gb|OAI46762.1|,gi|1000241982|gb|KXK05350.1|))),(gi|944158973|emb|CEK18451.1|,(((gi|1009017145|gb|KYK97844.1|,gi|251773096|gb|EES53650.1|),((gi|655461925|ref|WP_028844893.,gi|1057568969|ref|WP_068861291),(gi|1057154113|ref|WP_068543003,gi|1056096360|ref|WP_067620164))),((gi|550921617|ref|WP_022670137.,(gi|695294523|ref|WP_032496853.,gi|501934120|ref|WP_012673819.)),gi|499183202|ref|WP_010880742.)))),(Cf71,((gi|902953765|dbj|GAP14217.1|,Cf72),gi|936187082|ref|WP_054521333.)))),(((((Cf66,Cf67),(Cf82,Cf81)),gi|502773236|ref|WP_013008220.),(gi|502797900|ref|WP_013032876.,(gi|670486233|ref|WP_031434485.,gi|738342700|ref|WP_036295296.))),((((Cyn49,((Cyn60,((Cyn59,(Cyn50,Cyn47)),gi|499175117|ref|WP_010872704.)),((Cyn55,Cyn61),(Cyn53,(((Cyn54,Cyn56),Cyn52),(Cyn48,Cyn46)))))),Cyn62),((p19866|Zagb111MP_01620,p13725|Zaggetb221_00866),p26868|Mle112_01694)),((Cf65,gi|501799631|ref|WP_012642295.),(Cf68,(Cf63,gi|495750929|ref|WP_008475508.)))))),Cf69b);
(gi|944158973|emb|CEK18451.1|,(((((gi|1009017145|gb|KYK97844.1|,gi|550921617|ref|WP_022670137.),gi|1057154113|ref|WP_068543003),gi|1056096360|ref|WP_067620164),(((gi|759697415|ref|WP_043413439.,(Cf69a,gi|506377819|ref|WP_015897538.)),((((gi|695294523|ref|WP_032496853.,gi|501934120|ref|WP_012673819.),gi|499183202|ref|WP_010880742.),(gi|655461925|ref|WP_028844893.,gi|1057568969|ref|WP_068861291)),(gi|251773096|gb|EES53650.1|,(gi|1028416566|gb|OAI46762.1|,gi|1000241982|gb|KXK05350.1|)))),((((((Cf66,Cf67),(Cf82,Cf81)),gi|502773236|ref|WP_013008220.),(gi|502797900|ref|WP_013032876.,(gi|670486233|ref|WP_031434485.,gi|738342700|ref|WP_036295296.))),((Cf70,Cf64),(((p19866|Zagb111MP_01620,p13725|Zaggetb221_00866),(p26868|Mle112_01694,((((Cyn50,(((Cyn48,(Cyn46,Cyn55)),Cyn59),Cyn49)),((Cyn60,(Cyn47,gi|499175117|ref|WP_010872704.)),(Cyn61,Cyn53))),Cyn62),(Cyn52,(Cyn54,Cyn56))))),((Cf63,gi|495750929|ref|WP_008475508.),((Cf65,gi|501799631|ref|WP_012642295.),Cf68))))),((gi|902953765|dbj|GAP14217.1|,Cf72),(gi|936187082|ref|WP_054521333.,Cf71))))),gi|500016521|ref|WP_011697239.),Cf69b);
(((Cf69a,(((((Cf66,Cf67),(Cf82,Cf81)),(gi|502797900|ref|WP_013032876.,(gi|670486233|ref|WP_031434485.,gi|738342700|ref|WP_036295296.))),((Cf70,Cf64),(((p19866|Zagb111MP_01620,p13725|Zaggetb221_00866),(p26868|Mle112_01694,(((Cyn50,((Cyn61,Cyn53),(((Cyn55,(Cyn48,Cyn46)),Cyn59),((Cyn60,(Cyn47,gi|499175117|ref|WP_010872704.)),Cyn49)))),(Cyn52,Cyn56)),(Cyn62,Cyn54)))),((Cf65,gi|501799631|ref|WP_012642295.),(Cf68,(Cf63,gi|495750929|ref|WP_008475508.)))))),((gi|902953765|dbj|GAP14217.1|,Cf72),(gi|936187082|ref|WP_054521333.,Cf71)))),(gi|759697415|ref|WP_043413439.,gi|506377819|ref|WP_015897538.)),(((gi|1028416566|gb|OAI46762.1|,gi|1000241982|gb|KXK05350.1|),gi|500016521|ref|WP_011697239.),(((((gi|695294523|ref|WP_032496853.,gi|501934120|ref|WP_012673819.),gi|499183202|ref|WP_010880742.),(gi|502773236|ref|WP_013008220.,gi|550921617|ref|WP_022670137.)),gi|944158973|emb|CEK18451.1|),(gi|251773096|gb|EES53650.1|,(((gi|1009017145|gb|KYK97844.1|,gi|1057154113|ref|WP_068543003),gi|1056096360|ref|WP_067620164),(gi|655461925|ref|WP_028844893.,gi|1057568969|ref|WP_068861291))))),Cf69b);
((((((gi|502797900|ref|WP_013032876.,(gi|670486233|ref|WP_031434485.,gi|738342700|ref|WP_036295296.)),(Cf69a,(Cf70,Cf64))),(((p19866|Zagb111MP_01620,p13725|Zaggetb221_00866),(p26868|Mle112_01694,((Cyn52,(Cyn56,((Cyn61,Cyn53),(Cyn50,((Cyn60,(Cyn47,gi|499175117|ref|WP_010872704.)),(Cyn49,((Cyn46,(Cyn59,Cyn48)),Cyn55))))))),(Cyn62,Cyn54)))),((Cf65,gi|501799631|ref|WP_012642295.),(Cf68,(Cf63,gi|495750929|ref|WP_008475508.))))),(((gi|902953765|dbj|GAP14217.1|,Cf72),(gi|936187082|ref|WP_054521333.,Cf71)),(gi|502773236|ref|WP_013008220.,((Cf66,Cf67),(Cf82,Cf81))))),(gi|759697415|ref|WP_043413439.,gi|506377819|ref|WP_015897538.)),(((gi|1028416566|gb|OAI46762.1|,gi|1000241982|gb|KXK05350.1|),gi|500016521|ref|WP_011697239.),((((gi|695294523|ref|WP_032496853.,gi|501934120|ref|WP_012673819.),gi|499183202|ref|WP_010880742.),(gi|1009017145|gb|KYK97844.1|,gi|550921617|ref|WP_022670137.)),((gi|1056096360|ref|WP_067620164,((gi|655461925|ref|WP_028844893.,gi|1057568969|ref|WP_068861291),gi|1057154113|ref|WP_068543003)),(gi|944158973|emb|CEK18451.1|,gi|251773096|gb|EES53650.1|)))),Cf69b);
(gi|506377819|ref|WP_015897538.,(((((gi|1056096360|ref|WP_067620164,(gi|1057154113|ref|WP_068543003,gi|759697415|ref|WP_043413439.)),(gi|655461925|ref|WP_028844893.,gi|1057568969|ref|WP_068861291)),((gi|1028416566|gb|OAI46762.1|,gi|1000241982|gb|KXK05350.1|),((gi|944158973|emb|CEK18451.1|,gi|500016521|ref|WP_011697239.),((gi|251773096|gb|EES53650.1|,gi|1009017145|gb|KYK97844.1|),gi|550921617|ref|WP_022670137.)))),(gi|499183202|ref|WP_010880742.,(gi|695294523|ref|WP_032496853.,gi|501934120|ref|WP_012673819.))),(((Cf72,gi|902953765|dbj|GAP14217.1|),(Cf71,gi|936187082|ref|WP_054521333.)),((((((gi|501799631|ref|WP_012642295.,Cf65),((Cf63,gi|495750929|ref|WP_008475508.),Cf68)),((((Cyn62,(((Cyn59,(Cyn48,(Cyn55,Cyn46))),(((Cyn53,Cyn61),Cyn49),(Cyn50,(gi|499175117|ref|WP_010872704.,(Cyn47,Cyn60))))),Cyn52)),Cyn56),Cyn54),p26868|Mle112_01694)),(p13725|Zaggetb221_00866,p19866|Zagb111MP_01620)),((Cf69a,(Cf70,Cf64)),((gi|670486233|ref|WP_031434485.,gi|738342700|ref|WP_036295296.),gi|502797900|ref|WP_013032876.))),(gi|502773236|ref|WP_013008220.,((Cf66,Cf67),(Cf82,Cf81)))))),Cf69b);
(Cf68,((((((((((Cyn48,Cyn46),Cyn59),((Cyn49,Cyn53),(Cyn60,(gi|499175117|ref|WP_010872704.,Cyn47)))),Cyn55),((Cyn50,Cyn61),Cyn62)),(Cyn52,(Cyn54,Cyn56))),((p13725|Zaggetb221_00866,p19866|Zagb111MP_01620),p26868|Mle112_01694)),((((((Cf72,gi|902953765|dbj|GAP14217.1|),(Cf71,gi|936187082|ref|WP_054521333.)),((Cf70,Cf64),(gi|738342700|ref|WP_036295296.,(gi|502797900|ref|WP_013032876.,gi|670486233|ref|WP_031434485.)))),(gi|502773236|ref|WP_013008220.,((Cf66,Cf67),(Cf82,Cf81)))),((((((gi|1056096360|ref|WP_067620164,gi|1057154113|ref|WP_068543003),(gi|655461925|ref|WP_028844893.,gi|1057568969|ref|WP_068861291)),((gi|550921617|ref|WP_022670137.,(gi|695294523|ref|WP_032496853.,gi|501934120|ref|WP_012673819.)),gi|499183202|ref|WP_010880742.)),(gi|944158973|emb|CEK18451.1|,gi|500016521|ref|WP_011697239.)),(gi|251773096|gb|EES53650.1|,gi|1009017145|gb|KYK97844.1|)),(gi|759697415|ref|WP_043413439.,((gi|1028416566|gb|OAI46762.1|,gi|1000241982|gb|KXK05350.1|),gi|506377819|ref|WP_015897538.)))),Cf69a)),(gi|501799631|ref|WP_012642295.,Cf65)),(Cf63,gi|495750929|ref|WP_008475508.)),Cf69b);
((((((Cf72,gi|902953765|dbj|GAP14217.1|),(Cf71,gi|936187082|ref|WP_054521333.)),(Cf69a,((Cf70,Cf64),(gi|502797900|ref|WP_013032876.,(gi|670486233|ref|WP_031434485.,gi|738342700|ref|WP_036295296.))))),((((gi|501799631|ref|WP_012642295.,Cf65),((Cf63,gi|495750929|ref|WP_008475508.),Cf68)),((Cyn52,(((Cyn53,Cyn62),(Cyn54,Cyn56)),((Cyn55,(Cyn46,(Cyn59,Cyn48))),(Cyn61,(Cyn50,(Cyn60,(gi|499175117|ref|WP_010872704.,(Cyn49,Cyn47)))))))),((p13725|Zaggetb221_00866,p19866|Zagb111MP_01620),p26868|Mle112_01694))),(gi|502773236|ref|WP_013008220.,((Cf66,Cf67),(Cf82,Cf81))))),gi|506377819|ref|WP_015897538.),((((gi|944158973|emb|CEK18451.1|,(((gi|1057154113|ref|WP_068543003,((gi|695294523|ref|WP_032496853.,gi|501934120|ref|WP_012673819.),gi|499183202|ref|WP_010880742.)),gi|550921617|ref|WP_022670137.),gi|1056096360|ref|WP_067620164)),((gi|655461925|ref|WP_028844893.,gi|1057568969|ref|WP_068861291),gi|251773096|gb|EES53650.1|)),(gi|759697415|ref|WP_043413439.,gi|1009017145|gb|KYK97844.1|)),(gi|500016521|ref|WP_011697239.,(gi|1028416566|gb|OAI46762.1|,gi|1000241982|gb|KXK05350.1|))),Cf69b);
(gi|500016521|ref|WP_011697239.,((gi|251773096|gb|EES53650.1|,(gi|1028416566|gb|OAI46762.1|,gi|1000241982|gb|KXK05350.1|)),((gi|759697415|ref|WP_043413439.,(((((Cf72,gi|902953765|dbj|GAP14217.1|),(Cf71,gi|936187082|ref|WP_054521333.)),(Cf69a,((Cf70,Cf64),(gi|502797900|ref|WP_013032876.,(gi|670486233|ref|WP_031434485.,gi|738342700|ref|WP_036295296.))))),((((gi|501799631|ref|WP_012642295.,Cf65),((Cf63,gi|495750929|ref|WP_008475508.),Cf68)),((p13725|Zaggetb221_00866,p19866|Zagb111MP_01620),(p26868|Mle112_01694,(Cyn52,((Cyn62,(Cyn54,Cyn56)),((Cyn55,(Cyn46,Cyn48)),((Cyn53,Cyn61),(Cyn50,(Cyn59,(Cyn49,(Cyn60,(gi|499175117|ref|WP_010872704.,Cyn47)))))))))))),(gi|502773236|ref|WP_013008220.,((Cf66,Cf67),(Cf82,Cf81))))),gi|506377819|ref|WP_015897538.)),(((gi|1009017145|gb|KYK97844.1|,(((gi|695294523|ref|WP_032496853.,gi|501934120|ref|WP_012673819.),gi|499183202|ref|WP_010880742.),gi|550921617|ref|WP_022670137.)),(gi|1056096360|ref|WP_067620164,(gi|1057154113|ref|WP_068543003,(gi|655461925|ref|WP_028844893.,gi|1057568969|ref|WP_068861291)))),gi|944158973|emb|CEK18451.1|))),Cf69b);
(Cf71,(gi|936187082|ref|WP_054521333.,(((gi|506377819|ref|WP_015897538.,(((((gi|501799631|ref|WP_012642295.,Cf65),((Cf63,gi|495750929|ref|WP_008475508.),Cf68)),((p13725|Zaggetb221_00866,p19866|Zagb111MP_01620),(p26868|Mle112_01694,((Cyn62,(Cyn54,Cyn56)),((Cyn50,((Cyn59,(Cyn49,(Cyn60,(gi|499175117|ref|WP_010872704.,Cyn47)))),((Cyn55,(Cyn46,Cyn48)),(Cyn53,Cyn61)))),Cyn52))))),((gi|738342700|ref|WP_036295296.,(gi|502797900|ref|WP_013032876.,gi|670486233|ref|WP_031434485.)),(gi|502773236|ref|WP_013008220.,((Cf66,Cf67),(Cf82,Cf81))))),(Cf70,Cf64))),(((gi|500016521|ref|WP_011697239.,gi|944158973|emb|CEK18451.1|),((((gi|1009017145|gb|KYK97844.1|,gi|251773096|gb|EES53650.1|),(gi|1028416566|gb|OAI46762.1|,gi|1000241982|gb|KXK05350.1|)),Cf69a),(((gi|655461925|ref|WP_028844893.,gi|1057568969|ref|WP_068861291),(gi|1056096360|ref|WP_067620164,gi|1057154113|ref|WP_068543003)),(gi|499183202|ref|WP_010880742.,((gi|695294523|ref|WP_032496853.,gi|501934120|ref|WP_012673819.),gi|550921617|ref|WP_022670137.))))),gi|759697415|ref|WP_043413439.)),(Cf72,gi|902953765|dbj|GAP14217.1|))),Cf69b);
(Cf69a,((gi|759697415|ref|WP_043413439.,(((((Cf72,gi|902953765|dbj|GAP14217.1|),(Cf71,gi|936187082|ref|WP_054521333.)),((((gi|501799631|ref|WP_012642295.,Cf65),((Cf63,gi|495750929|ref|WP_008475508.),Cf68)),((p13725|Zaggetb221_00866,p19866|Zagb111MP_01620),(p26868|Mle112_01694,(Cyn62,(Cyn54,(Cyn56,((Cyn47,((Cyn50,Cyn60),((Cyn49,(Cyn59,(Cyn48,(Cyn55,Cyn46)))),(Cyn53,Cyn61)))),(gi|499175117|ref|WP_010872704.,Cyn52)))))))),((gi|738342700|ref|WP_036295296.,(gi|502797900|ref|WP_013032876.,gi|670486233|ref|WP_031434485.)),(gi|502773236|ref|WP_013008220.,((Cf66,Cf67),(Cf82,Cf81)))))),(Cf70,Cf64)),((gi|944158973|emb|CEK18451.1|,(gi|550921617|ref|WP_022670137.,((gi|695294523|ref|WP_032496853.,gi|501934120|ref|WP_012673819.),gi|499183202|ref|WP_010880742.))),((gi|251773096|gb|EES53650.1|,(gi|655461925|ref|WP_028844893.,gi|1057568969|ref|WP_068861291)),((gi|1009017145|gb|KYK97844.1|,(gi|1056096360|ref|WP_067620164,gi|1057154113|ref|WP_068543003)),(gi|500016521|ref|WP_011697239.,(gi|1028416566|gb|OAI46762.1|,gi|1000241982|gb|KXK05350.1|))))))),gi|506377819|ref|WP_015897538.),Cf69b);
(gi|759697415|ref|WP_043413439.,(((((Cf72,(Cf71,gi|902953765|dbj|GAP14217.1|)),gi|936187082|ref|WP_054521333.),(((Cf70,Cf64),(((gi|501799631|ref|WP_012642295.,Cf65),((Cf63,gi|495750929|ref|WP_008475508.),Cf68)),((p13725|Zaggetb221_00866,p19866|Zagb111MP_01620),(p26868|Mle112_01694,(Cyn62,(Cyn54,((((Cyn55,((Cyn60,(Cyn50,((gi|499175117|ref|WP_010872704.,Cyn47),Cyn49))),(Cyn53,Cyn61))),(Cyn59,(Cyn48,Cyn46))),Cyn56),Cyn52))))))),((gi|502797900|ref|WP_013032876.,(gi|670486233|ref|WP_031434485.,gi|738342700|ref|WP_036295296.)),(gi|502773236|ref|WP_013008220.,((Cf66,Cf67),(Cf82,Cf81)))))),((gi|500016521|ref|WP_011697239.,(gi|1028416566|gb|OAI46762.1|,gi|1000241982|gb|KXK05350.1|)),((gi|251773096|gb|EES53650.1|,(gi|655461925|ref|WP_028844893.,gi|1057568969|ref|WP_068861291)),((gi|944158973|emb|CEK18451.1|,(gi|499183202|ref|WP_010880742.,gi|550921617|ref|WP_022670137.)),((gi|695294523|ref|WP_032496853.,gi|501934120|ref|WP_012673819.),(gi|1009017145|gb|KYK97844.1|,(gi|1056096360|ref|WP_067620164,gi|1057154113|ref|WP_068543003))))))),(gi|506377819|ref|WP_015897538.,Cf69a)),Cf69b);
(((((gi|1056096360|ref|WP_067620164,gi|1057154113|ref|WP_068543003),((gi|500016521|ref|WP_011697239.,(gi|1009017145|gb|KYK97844.1|,(gi|1028416566|gb|OAI46762.1|,gi|1000241982|gb|KXK05350.1|))),gi|759697415|ref|WP_043413439.)),((gi|251773096|gb|EES53650.1|,(gi|655461925|ref|WP_028844893.,gi|1057568969|ref|WP_068861291)),(gi|499183202|ref|WP_010880742.,(gi|550921617|ref|WP_022670137.,(gi|695294523|ref|WP_032496853.,gi|501934120|ref|WP_012673819.))))),(((gi|506377819|ref|WP_015897538.,Cf69a),((gi|936187082|ref|WP_054521333.,((Cf71,Cf72),gi|902953765|dbj|GAP14217.1|)),(((Cf70,Cf64),(((gi|501799631|ref|WP_012642295.,Cf65),((Cf63,gi|495750929|ref|WP_008475508.),Cf68)),((p13725|Zaggetb221_00866,p19866|Zagb111MP_01620),(p26868|Mle112_01694,(Cyn54,((((Cyn50,((Cyn53,Cyn61),((((Cyn48,Cyn46),Cyn55),((Cyn60,(Cyn47,gi|499175117|ref|WP_010872704.)),Cyn49)),Cyn59))),Cyn56),Cyn52),Cyn62)))))),((gi|502797900|ref|WP_013032876.,(gi|670486233|ref|WP_031434485.,gi|738342700|ref|WP_036295296.)),((Cf66,Cf67),(Cf82,Cf81)))))),gi|502773236|ref|WP_013008220.)),gi|944158973|emb|CEK18451.1|,Cf69b);
((gi|499183202|ref|WP_010880742.,(gi|550921617|ref|WP_022670137.,(gi|695294523|ref|WP_032496853.,gi|501934120|ref|WP_012673819.))),(((gi|759697415|ref|WP_043413439.,gi|506377819|ref|WP_015897538.),(((Cf71,gi|936187082|ref|WP_054521333.),(Cf72,gi|902953765|dbj|GAP14217.1|)),((Cf69a,(gi|502773236|ref|WP_013008220.,(((gi|501799631|ref|WP_012642295.,Cf65),((Cf63,gi|495750929|ref|WP_008475508.),Cf68)),((p13725|Zaggetb221_00866,p19866|Zagb111MP_01620),(p26868|Mle112_01694,(Cyn54,(((Cyn48,((Cyn46,Cyn55),((((Cyn59,(((Cyn53,Cyn61),Cyn62),Cyn50)),gi|499175117|ref|WP_010872704.),(Cyn60,Cyn47)),Cyn49))),Cyn52),Cyn56))))))),(((gi|502797900|ref|WP_013032876.,(gi|670486233|ref|WP_031434485.,gi|738342700|ref|WP_036295296.)),((Cf66,Cf67),(Cf82,Cf81))),(Cf70,Cf64))))),(((gi|655461925|ref|WP_028844893.,gi|1057568969|ref|WP_068861291),(gi|1057154113|ref|WP_068543003,(gi|1056096360|ref|WP_067620164,gi|1009017145|gb|KYK97844.1|))),((gi|944158973|emb|CEK18451.1|,gi|500016521|ref|WP_011697239.),(gi|251773096|gb|EES53650.1|,(gi|1028416566|gb|OAI46762.1|,gi|1000241982|gb|KXK05350.1|))))),Cf69b);
(gi|944158973|emb|CEK18451.1|,(gi|506377819|ref|WP_015897538.,((((gi|655461925|ref|WP_028844893.,gi|1057568969|ref|WP_068861291),(gi|759697415|ref|WP_043413439.,((gi|500016521|ref|WP_011697239.,(gi|251773096|gb|EES53650.1|,(gi|1028416566|gb|OAI46762.1|,gi|1000241982|gb|KXK05350.1|))),(gi|1057154113|ref|WP_068543003,gi|1056096360|ref|WP_067620164)))),((gi|1009017145|gb|KYK97844.1|,gi|550921617|ref|WP_022670137.),((gi|695294523|ref|WP_032496853.,gi|501934120|ref|WP_012673819.),gi|499183202|ref|WP_010880742.))),((((Cf71,gi|936187082|ref|WP_054521333.),(Cf72,gi|902953765|dbj|GAP14217.1|)),((((gi|502797900|ref|WP_013032876.,(gi|670486233|ref|WP_031434485.,gi|738342700|ref|WP_036295296.)),(Cf70,Cf64)),Cf69a),((((gi|501799631|ref|WP_012642295.,Cf65),((Cf63,gi|495750929|ref|WP_008475508.),Cf68)),((p13725|Zaggetb221_00866,p19866|Zagb111MP_01620),(p26868|Mle112_01694,(((((Cyn53,Cyn61),(Cyn49,((Cyn47,gi|499175117|ref|WP_010872704.),(Cyn60,Cyn50)))),(Cyn62,Cyn59)),((Cyn56,Cyn54),(Cyn48,(Cyn46,Cyn55)))),Cyn52)))),((Cf66,Cf67),(Cf82,Cf81))))),gi|502773236|ref|WP_013008220.))),Cf69b);
(gi|944158973|emb|CEK18451.1|,(gi|500016521|ref|WP_011697239.,((gi|502773236|ref|WP_013008220.,(gi|550921617|ref|WP_022670137.,(gi|499183202|ref|WP_010880742.,(gi|695294523|ref|WP_032496853.,gi|501934120|ref|WP_012673819.)))),((((Cf71,((Cf70,Cf64),gi|936187082|ref|WP_054521333.)),(Cf72,gi|902953765|dbj|GAP14217.1|)),((((gi|738342700|ref|WP_036295296.,gi|670486233|ref|WP_031434485.),gi|502797900|ref|WP_013032876.),((Cf81,Cf82),(Cf67,Cf66))),(((gi|501799631|ref|WP_012642295.,Cf65),((Cf63,gi|495750929|ref|WP_008475508.),Cf68)),((p26868|Mle112_01694,((Cyn56,Cyn54),(Cyn62,((Cyn50,(Cyn61,(((Cyn59,(Cyn48,(Cyn55,Cyn46))),gi|499175117|ref|WP_010872704.),((Cyn49,Cyn47),(Cyn52,Cyn60))))),Cyn53)))),(p13725|Zaggetb221_00866,p19866|Zagb111MP_01620))))),(((gi|1057568969|ref|WP_068861291,gi|655461925|ref|WP_028844893.),(gi|1057154113|ref|WP_068543003,(gi|1009017145|gb|KYK97844.1|,gi|1056096360|ref|WP_067620164))),((gi|251773096|gb|EES53650.1|,(gi|1028416566|gb|OAI46762.1|,gi|1000241982|gb|KXK05350.1|)),(gi|759697415|ref|WP_043413439.,(Cf69a,gi|506377819|ref|WP_015897538.))))))),Cf69b);
((Cf70,Cf64),(((p26868|Mle112_01694,(Cyn52,((((Cyn47,gi|499175117|ref|WP_010872704.),Cyn60),Cyn50),((Cyn49,((Cyn61,Cyn59),(Cyn55,(Cyn46,Cyn48)))),(Cyn53,((Cyn54,Cyn62),Cyn56)))))),(p13725|Zaggetb221_00866,p19866|Zagb111MP_01620)),((Cf69a,(((gi|936187082|ref|WP_054521333.,Cf71),(Cf72,gi|902953765|dbj|GAP14217.1|)),(((gi|944158973|emb|CEK18451.1|,(gi|550921617|ref|WP_022670137.,(gi|499183202|ref|WP_010880742.,(gi|695294523|ref|WP_032496853.,gi|501934120|ref|WP_012673819.)))),((gi|1009017145|gb|KYK97844.1|,gi|251773096|gb|EES53650.1|),((gi|1057568969|ref|WP_068861291,gi|655461925|ref|WP_028844893.),(gi|1057154113|ref|WP_068543003,gi|1056096360|ref|WP_067620164)))),((gi|506377819|ref|WP_015897538.,gi|759697415|ref|WP_043413439.),(gi|500016521|ref|WP_011697239.,(gi|1028416566|gb|OAI46762.1|,gi|1000241982|gb|KXK05350.1|)))))),((gi|502773236|ref|WP_013008220.,(((gi|738342700|ref|WP_036295296.,gi|670486233|ref|WP_031434485.),gi|502797900|ref|WP_013032876.),((Cf81,Cf82),(Cf67,Cf66)))),((Cf63,gi|495750929|ref|WP_008475508.),(Cf68,(gi|501799631|ref|WP_012642295.,Cf65)))))),Cf69b);
(gi|500016521|ref|WP_011697239.,((gi|1028416566|gb|OAI46762.1|,gi|1000241982|gb|KXK05350.1|),((((gi|944158973|emb|CEK18451.1|,((gi|1009017145|gb|KYK97844.1|,gi|251773096|gb|EES53650.1|),((gi|1057568969|ref|WP_068861291,gi|655461925|ref|WP_028844893.),(gi|1057154113|ref|WP_068543003,gi|1056096360|ref|WP_067620164)))),((gi|550921617|ref|WP_022670137.,(gi|695294523|ref|WP_032496853.,gi|501934120|ref|WP_012673819.)),gi|499183202|ref|WP_010880742.)),((((Cf70,Cf64),((((gi|738342700|ref|WP_036295296.,gi|670486233|ref|WP_031434485.),gi|502797900|ref|WP_013032876.),(gi|502773236|ref|WP_013008220.,((Cf81,Cf82),(Cf67,Cf66)))),(((p26868|Mle112_01694,((Cyn62,((Cyn54,Cyn56),Cyn52)),((Cyn47,gi|499175117|ref|WP_010872704.),(Cyn50,((Cyn49,(Cyn60,Cyn61)),(Cyn53,(Cyn55,(Cyn46,(Cyn59,Cyn48))))))))),(p13725|Zaggetb221_00866,p19866|Zagb111MP_01620)),((gi|501799631|ref|WP_012642295.,Cf65),((Cf63,gi|495750929|ref|WP_008475508.),Cf68))))),((gi|936187082|ref|WP_054521333.,Cf71),(Cf72,gi|902953765|dbj|GAP14217.1|))),Cf69a)),(gi|506377819|ref|WP_015897538.,gi|759697415|ref|WP_043413439.))),Cf69b);
(gi|759697415|ref|WP_043413439.,(((((((gi|550921617|ref|WP_022670137.,(gi|695294523|ref|WP_032496853.,gi|501934120|ref|WP_012673819.)),gi|499183202|ref|WP_010880742.),((gi|1057568969|ref|WP_068861291,gi|655461925|ref|WP_028844893.),(gi|1057154113|ref|WP_068543003,gi|1056096360|ref|WP_067620164))),((((gi|738342700|ref|WP_036295296.,gi|670486233|ref|WP_031434485.),gi|502797900|ref|WP_013032876.),((Cf81,Cf82),(Cf67,Cf66))),((gi|936187082|ref|WP_054521333.,Cf71),(Cf72,gi|902953765|dbj|GAP14217.1|)))),((gi|1028416566|gb|OAI46762.1|,gi|1000241982|gb|KXK05350.1|),(gi|1009017145|gb|KYK97844.1|,gi|251773096|gb|EES53650.1|))),((gi|502773236|ref|WP_013008220.,((Cf70,Cf64),(((p26868|Mle112_01694,(((Cyn50,Cyn49),(((Cyn47,gi|499175117|ref|WP_010872704.),(Cyn55,(Cyn46,(Cyn59,Cyn48)))),(Cyn60,(Cyn61,Cyn53)))),((Cyn62,(Cyn54,Cyn56)),Cyn52))),(p13725|Zaggetb221_00866,p19866|Zagb111MP_01620)),((gi|501799631|ref|WP_012642295.,Cf65),((Cf63,gi|495750929|ref|WP_008475508.),Cf68))))),(gi|500016521|ref|WP_011697239.,gi|944158973|emb|CEK18451.1|))),(Cf69a,gi|506377819|ref|WP_015897538.)),Cf69b);
(Cf69a,((gi|759697415|ref|WP_043413439.,gi|506377819|ref|WP_015897538.),(gi|944158973|emb|CEK18451.1|,(((Cf71,(gi|936187082|ref|WP_054521333.,(Cf72,gi|902953765|dbj|GAP14217.1|))),((gi|500016521|ref|WP_011697239.,(gi|1028416566|gb|OAI46762.1|,gi|1000241982|gb|KXK05350.1|)),((((gi|1057568969|ref|WP_068861291,gi|655461925|ref|WP_028844893.),(gi|1057154113|ref|WP_068543003,(gi|1009017145|gb|KYK97844.1|,gi|1056096360|ref|WP_067620164))),gi|251773096|gb|EES53650.1|),((gi|550921617|ref|WP_022670137.,(gi|695294523|ref|WP_032496853.,gi|501934120|ref|WP_012673819.)),gi|499183202|ref|WP_010880742.)))),((((gi|738342700|ref|WP_036295296.,gi|670486233|ref|WP_031434485.),gi|502797900|ref|WP_013032876.),(gi|502773236|ref|WP_013008220.,((Cf81,Cf82),(Cf67,Cf66)))),((Cf70,Cf64),(((p26868|Mle112_01694,(((Cyn50,Cyn49),((Cyn60,(Cyn47,gi|499175117|ref|WP_010872704.)),((Cyn59,(Cyn48,(Cyn55,Cyn46))),(Cyn61,Cyn53)))),((Cyn62,(Cyn54,Cyn56)),Cyn52))),(p13725|Zaggetb221_00866,p19866|Zagb111MP_01620)),((gi|501799631|ref|WP_012642295.,Cf65),((Cf63,gi|495750929|ref|WP_008475508.),Cf68)))))))),Cf69b);
(gi|944158973|emb|CEK18451.1|,(((gi|1057568969|ref|WP_068861291,gi|655461925|ref|WP_028844893.),(((((Cf69a,gi|506377819|ref|WP_015897538.),((((gi|738342700|ref|WP_036295296.,gi|670486233|ref|WP_031434485.),gi|502797900|ref|WP_013032876.),((Cf81,Cf82),(Cf67,Cf66))),((Cf70,Cf64),((p26868|Mle112_01694,(Cyn62,(((Cyn54,Cyn56),Cyn52),((Cyn60,(((Cyn47,(Cyn59,(Cyn48,(Cyn55,Cyn46)))),(Cyn50,(Cyn61,Cyn53))),Cyn49)),gi|499175117|ref|WP_010872704.)))),(p13725|Zaggetb221_00866,p19866|Zagb111MP_01620))))),gi|502773236|ref|WP_013008220.),((gi|501799631|ref|WP_012642295.,Cf65),((Cf63,gi|495750929|ref|WP_008475508.),Cf68))),((Cf72,(Cf71,gi|902953765|dbj|GAP14217.1|)),gi|936187082|ref|WP_054521333.))),((gi|1009017145|gb|KYK97844.1|,((gi|550921617|ref|WP_022670137.,(gi|695294523|ref|WP_032496853.,gi|501934120|ref|WP_012673819.)),gi|499183202|ref|WP_010880742.)),((gi|500016521|ref|WP_011697239.,((gi|1028416566|gb|OAI46762.1|,gi|1000241982|gb|KXK05350.1|),(gi|759697415|ref|WP_043413439.,gi|251773096|gb|EES53650.1|))),(gi|1057154113|ref|WP_068543003,gi|1056096360|ref|WP_067620164)))),Cf69b);
((((gi|1028416566|gb|OAI46762.1|,gi|1000241982|gb|KXK05350.1|),gi|251773096|gb|EES53650.1|),((gi|1057568969|ref|WP_068861291,gi|655461925|ref|WP_028844893.),gi|759697415|ref|WP_043413439.)),((((Cf72,gi|902953765|dbj|GAP14217.1|),(Cf71,gi|936187082|ref|WP_054521333.)),(Cf69a,((((gi|501799631|ref|WP_012642295.,Cf65),((Cf63,gi|495750929|ref|WP_008475508.),Cf68)),(((Cf70,Cf64),((p26868|Mle112_01694,(Cyn52,(gi|499175117|ref|WP_010872704.,((((Cyn61,((Cyn62,(Cyn54,Cyn56)),Cyn50)),Cyn60),((Cyn53,Cyn49),(Cyn59,(Cyn48,(Cyn55,Cyn46))))),Cyn47)))),(p13725|Zaggetb221_00866,p19866|Zagb111MP_01620))),(((gi|738342700|ref|WP_036295296.,gi|670486233|ref|WP_031434485.),gi|502797900|ref|WP_013032876.),((Cf81,Cf82),(Cf67,Cf66))))),((gi|500016521|ref|WP_011697239.,gi|944158973|emb|CEK18451.1|),gi|506377819|ref|WP_015897538.)))),((gi|1009017145|gb|KYK97844.1|,gi|1056096360|ref|WP_067620164),((gi|550921617|ref|WP_022670137.,(gi|695294523|ref|WP_032496853.,gi|501934120|ref|WP_012673819.)),(gi|1057154113|ref|WP_068543003,(gi|502773236|ref|WP_013008220.,gi|499183202|ref|WP_010880742.))))),Cf69b);
(gi|944158973|emb|CEK18451.1|,(Cf69a,((gi|759697415|ref|WP_043413439.,gi|500016521|ref|WP_011697239.),(((gi|1028416566|gb|OAI46762.1|,gi|1000241982|gb|KXK05350.1|),gi|251773096|gb|EES53650.1|),(((gi|1057154113|ref|WP_068543003,gi|1056096360|ref|WP_067620164),(gi|1057568969|ref|WP_068861291,gi|655461925|ref|WP_028844893.)),((((gi|506377819|ref|WP_015897538.,((Cf70,Cf64),(((gi|501799631|ref|WP_012642295.,Cf65),((Cf63,gi|495750929|ref|WP_008475508.),Cf68)),((((Cyn52,((Cyn50,((Cyn56,(Cyn55,(Cyn59,(Cyn48,Cyn46)))),(Cyn49,(Cyn60,(Cyn47,gi|499175117|ref|WP_010872704.))))),(Cyn53,Cyn61))),Cyn54),Cyn62),((p13725|Zaggetb221_00866,p19866|Zagb111MP_01620),p26868|Mle112_01694))))),(((gi|738342700|ref|WP_036295296.,gi|670486233|ref|WP_031434485.),gi|502797900|ref|WP_013032876.),(gi|502773236|ref|WP_013008220.,((Cf81,Cf82),(Cf67,Cf66))))),((Cf72,gi|902953765|dbj|GAP14217.1|),(Cf71,gi|936187082|ref|WP_054521333.))),((gi|550921617|ref|WP_022670137.,gi|1009017145|gb|KYK97844.1|),((gi|695294523|ref|WP_032496853.,gi|501934120|ref|WP_012673819.),gi|499183202|ref|WP_010880742.))))))),Cf69b);
(gi|500016521|ref|WP_011697239.,(((((((gi|759697415|ref|WP_043413439.,gi|506377819|ref|WP_015897538.),(((gi|501799631|ref|WP_012642295.,Cf65),((Cf63,gi|495750929|ref|WP_008475508.),Cf68)),(((p26868|Mle112_01694,((((Cyn56,Cyn54),Cyn62),Cyn52),(((((Cyn50,Cyn61),Cyn49),(Cyn60,(Cyn47,gi|499175117|ref|WP_010872704.))),(Cyn59,(Cyn48,(Cyn55,Cyn46)))),Cyn53))),(p13725|Zaggetb221_00866,p19866|Zagb111MP_01620)),(Cf70,Cf64)))),(Cf69a,((gi|1028416566|gb|OAI46762.1|,gi|1000241982|gb|KXK05350.1|),gi|251773096|gb|EES53650.1|))),((gi|502773236|ref|WP_013008220.,(((Cf81,Cf82),(Cf67,Cf66)),(gi|738342700|ref|WP_036295296.,(gi|670486233|ref|WP_031434485.,gi|502797900|ref|WP_013032876.)))),(Cf71,(gi|936187082|ref|WP_054521333.,(Cf72,gi|902953765|dbj|GAP14217.1|))))),((gi|550921617|ref|WP_022670137.,gi|1009017145|gb|KYK97844.1|),((gi|695294523|ref|WP_032496853.,gi|501934120|ref|WP_012673819.),gi|499183202|ref|WP_010880742.))),(((gi|1057568969|ref|WP_068861291,gi|655461925|ref|WP_028844893.),gi|1057154113|ref|WP_068543003),gi|1056096360|ref|WP_067620164)),gi|944158973|emb|CEK18451.1|),Cf69b);
((((gi|499183202|ref|WP_010880742.,(gi|550921617|ref|WP_022670137.,(gi|695294523|ref|WP_032496853.,gi|501934120|ref|WP_012673819.))),(gi|1057568969|ref|WP_068861291,gi|655461925|ref|WP_028844893.)),(gi|1057154113|ref|WP_068543003,gi|1056096360|ref|WP_067620164)),((gi|944158973|emb|CEK18451.1|,gi|500016521|ref|WP_011697239.),(((((Cf71,(gi|936187082|ref|WP_054521333.,(Cf72,gi|902953765|dbj|GAP14217.1|))),((((gi|502773236|ref|WP_013008220.,(Cf81,Cf82)),(Cf67,Cf66)),(gi|502797900|ref|WP_013032876.,(gi|738342700|ref|WP_036295296.,gi|670486233|ref|WP_031434485.))),((((p26868|Mle112_01694,(((Cyn56,Cyn54),Cyn62),(Cyn52,((Cyn61,Cyn53),(((Cyn49,Cyn55),(Cyn46,Cyn48)),(Cyn59,((Cyn50,Cyn60),(Cyn47,gi|499175117|ref|WP_010872704.)))))))),(p13725|Zaggetb221_00866,p19866|Zagb111MP_01620)),(Cf70,Cf64)),((gi|501799631|ref|WP_012642295.,Cf65),((Cf63,gi|495750929|ref|WP_008475508.),Cf68))))),gi|506377819|ref|WP_015897538.),gi|759697415|ref|WP_043413439.),((Cf69a,(gi|1009017145|gb|KYK97844.1|,(gi|1028416566|gb|OAI46762.1|,gi|1000241982|gb|KXK05350.1|))),gi|251773096|gb|EES53650.1|))),Cf69b);
(gi|506377819|ref|WP_015897538.,((((((((gi|695294523|ref|WP_032496853.,gi|501934120|ref|WP_012673819.),gi|499183202|ref|WP_010880742.),(gi|655461925|ref|WP_028844893.,gi|1057568969|ref|WP_068861291)),((gi|944158973|emb|CEK18451.1|,gi|550921617|ref|WP_022670137.),(gi|1056096360|ref|WP_067620164,(gi|1009017145|gb|KYK97844.1|,gi|1057154113|ref|WP_068543003)))),(Cf71,(Cf72,(gi|902953765|dbj|GAP14217.1|,gi|936187082|ref|WP_054521333.)))),(gi|251773096|gb|EES53650.1|,(gi|1028416566|gb|OAI46762.1|,gi|1000241982|gb|KXK05350.1|))),(gi|500016521|ref|WP_011697239.,gi|759697415|ref|WP_043413439.)),(((((((p13725|Zaggetb221_00866,p19866|Zagb111MP_01620),p26868|Mle112_01694),(Cyn62,((Cyn49,(((Cyn47,gi|499175117|ref|WP_010872704.),Cyn60),Cyn53)),((Cyn59,(Cyn48,(Cyn46,Cyn55))),((Cyn61,Cyn50),((Cyn54,Cyn56),Cyn52)))))),((gi|501799631|ref|WP_012642295.,Cf65),(Cf68,(gi|495750929|ref|WP_008475508.,Cf63)))),((gi|502797900|ref|WP_013032876.,(gi|670486233|ref|WP_031434485.,gi|738342700|ref|WP_036295296.)),(gi|502773236|ref|WP_013008220.,((Cf82,Cf81),(Cf66,Cf67))))),(Cf64,Cf70)),Cf69a)),Cf69b);
(gi|944158973|emb|CEK18451.1|,((gi|500016521|ref|WP_011697239.,gi|550921617|ref|WP_022670137.),(((gi|1057154113|ref|WP_068543003,gi|1056096360|ref|WP_067620164),(((gi|695294523|ref|WP_032496853.,gi|501934120|ref|WP_012673819.),gi|499183202|ref|WP_010880742.),(gi|655461925|ref|WP_028844893.,gi|1057568969|ref|WP_068861291))),(((gi|936187082|ref|WP_054521333.,(Cf72,(Cf71,gi|902953765|dbj|GAP14217.1|))),(((gi|738342700|ref|WP_036295296.,(gi|502797900|ref|WP_013032876.,gi|670486233|ref|WP_031434485.)),(gi|502773236|ref|WP_013008220.,((Cf82,Cf81),(Cf66,Cf67)))),((Cf64,Cf70),((((p13725|Zaggetb221_00866,p19866|Zagb111MP_01620),p26868|Mle112_01694),(Cyn62,(((((Cyn56,(Cyn55,(Cyn48,(Cyn59,Cyn46)))),Cyn49),Cyn60),(((Cyn52,Cyn54),(Cyn53,Cyn61)),Cyn50)),(Cyn47,gi|499175117|ref|WP_010872704.)))),((gi|501799631|ref|WP_012642295.,Cf65),(Cf68,(gi|495750929|ref|WP_008475508.,Cf63))))))),((Cf69a,gi|506377819|ref|WP_015897538.),((gi|1009017145|gb|KYK97844.1|,(gi|1028416566|gb|OAI46762.1|,gi|1000241982|gb|KXK05350.1|)),(gi|251773096|gb|EES53650.1|,gi|759697415|ref|WP_043413439.)))))),Cf69b);
(gi|500016521|ref|WP_011697239.,(gi|944158973|emb|CEK18451.1|,((((gi|1028416566|gb|OAI46762.1|,gi|1000241982|gb|KXK05350.1|),((gi|251773096|gb|EES53650.1|,gi|759697415|ref|WP_043413439.),gi|1009017145|gb|KYK97844.1|)),(((gi|655461925|ref|WP_028844893.,gi|1057568969|ref|WP_068861291),(gi|1057154113|ref|WP_068543003,gi|1056096360|ref|WP_067620164)),(gi|550921617|ref|WP_022670137.,((gi|695294523|ref|WP_032496853.,gi|501934120|ref|WP_012673819.),gi|499183202|ref|WP_010880742.)))),(gi|506377819|ref|WP_015897538.,(Cf69a,((((((gi|502797900|ref|WP_013032876.,(gi|670486233|ref|WP_031434485.,gi|738342700|ref|WP_036295296.)),((Cf82,Cf81),(Cf66,Cf67))),gi|502773236|ref|WP_013008220.),((((p13725|Zaggetb221_00866,p19866|Zagb111MP_01620),p26868|Mle112_01694),(Cyn62,((Cyn52,(Cyn56,Cyn54)),((Cyn53,Cyn61),(Cyn50,((((Cyn55,(Cyn48,Cyn46)),Cyn49),(Cyn60,(Cyn47,gi|499175117|ref|WP_010872704.))),Cyn59)))))),((gi|501799631|ref|WP_012642295.,Cf65),(Cf68,(gi|495750929|ref|WP_008475508.,Cf63))))),(Cf64,Cf70)),((Cf71,gi|936187082|ref|WP_054521333.),(Cf72,gi|902953765|dbj|GAP14217.1|))))))),Cf69b);
((((((gi|695294523|ref|WP_032496853.,gi|501934120|ref|WP_012673819.),gi|499183202|ref|WP_010880742.),(((gi|655461925|ref|WP_028844893.,gi|1057568969|ref|WP_068861291),(gi|1057154113|ref|WP_068543003,gi|1056096360|ref|WP_067620164)),gi|550921617|ref|WP_022670137.)),((((gi|502797900|ref|WP_013032876.,(gi|670486233|ref|WP_031434485.,gi|738342700|ref|WP_036295296.)),(((Cf82,Cf81),(Cf66,Cf67)),gi|502773236|ref|WP_013008220.)),((((gi|501799631|ref|WP_012642295.,Cf65),(Cf68,(gi|495750929|ref|WP_008475508.,Cf63))),((p13725|Zaggetb221_00866,p19866|Zagb111MP_01620),(p26868|Mle112_01694,(((Cyn53,(((Cyn50,(Cyn55,(Cyn48,(Cyn59,Cyn46)))),(Cyn61,Cyn49)),(Cyn60,(Cyn47,gi|499175117|ref|WP_010872704.)))),Cyn62),((Cyn52,Cyn56),Cyn54))))),(Cf64,Cf70))),((Cf71,gi|936187082|ref|WP_054521333.),(Cf72,gi|902953765|dbj|GAP14217.1|)))),((gi|251773096|gb|EES53650.1|,(gi|1009017145|gb|KYK97844.1|,(gi|1028416566|gb|OAI46762.1|,gi|1000241982|gb|KXK05350.1|))),(gi|759697415|ref|WP_043413439.,(Cf69a,gi|506377819|ref|WP_015897538.)))),(gi|500016521|ref|WP_011697239.,gi|944158973|emb|CEK18451.1|),Cf69b);
(Cf69a,(gi|506377819|ref|WP_015897538.,((((((gi|550921617|ref|WP_022670137.,(gi|695294523|ref|WP_032496853.,gi|501934120|ref|WP_012673819.)),gi|499183202|ref|WP_010880742.),((gi|500016521|ref|WP_011697239.,gi|944158973|emb|CEK18451.1|),((gi|655461925|ref|WP_028844893.,gi|1057568969|ref|WP_068861291),(gi|1057154113|ref|WP_068543003,gi|1056096360|ref|WP_067620164)))),((((gi|502797900|ref|WP_013032876.,(gi|670486233|ref|WP_031434485.,gi|738342700|ref|WP_036295296.)),(((Cf82,Cf81),(Cf66,Cf67)),gi|502773236|ref|WP_013008220.)),((((gi|501799631|ref|WP_012642295.,Cf65),(Cf68,(gi|495750929|ref|WP_008475508.,Cf63))),((p13725|Zaggetb221_00866,p19866|Zagb111MP_01620),(p26868|Mle112_01694,((Cyn62,(((Cyn50,(((Cyn49,(Cyn60,Cyn47)),(Cyn61,Cyn53)),((Cyn55,(Cyn48,Cyn46)),Cyn59))),gi|499175117|ref|WP_010872704.),(Cyn56,Cyn52))),Cyn54)))),(Cf64,Cf70))),((Cf71,gi|936187082|ref|WP_054521333.),(Cf72,gi|902953765|dbj|GAP14217.1|)))),(gi|1009017145|gb|KYK97844.1|,((gi|1028416566|gb|OAI46762.1|,gi|1000241982|gb|KXK05350.1|),gi|251773096|gb|EES53650.1|))),gi|759697415|ref|WP_043413439.)),Cf69b);
((((gi|501799631|ref|WP_012642295.,Cf65),(Cf68,(gi|495750929|ref|WP_008475508.,Cf63))),((p13725|Zaggetb221_00866,p19866|Zagb111MP_01620),(p26868|Mle112_01694,((Cyn62,(Cyn52,((Cyn50,((Cyn61,Cyn53),((Cyn55,((Cyn46,Cyn48),Cyn59)),((Cyn60,(gi|499175117|ref|WP_010872704.,Cyn47)),Cyn49)))),Cyn56))),Cyn54)))),((Cf64,Cf70),(((((gi|759697415|ref|WP_043413439.,gi|936187082|ref|WP_054521333.),(Cf72,gi|902953765|dbj|GAP14217.1|)),((gi|502773236|ref|WP_013008220.,((Cf71,(gi|550921617|ref|WP_022670137.,(gi|695294523|ref|WP_032496853.,gi|501934120|ref|WP_012673819.))),(gi|499183202|ref|WP_010880742.,((gi|251773096|gb|EES53650.1|,(gi|500016521|ref|WP_011697239.,gi|944158973|emb|CEK18451.1|)),((gi|655461925|ref|WP_028844893.,gi|1057568969|ref|WP_068861291),(gi|1057154113|ref|WP_068543003,gi|1056096360|ref|WP_067620164)))))),((gi|1009017145|gb|KYK97844.1|,(gi|1028416566|gb|OAI46762.1|,gi|1000241982|gb|KXK05350.1|)),Cf69a))),gi|506377819|ref|WP_015897538.),((gi|502797900|ref|WP_013032876.,(gi|670486233|ref|WP_031434485.,gi|738342700|ref|WP_036295296.)),((Cf82,Cf81),(Cf66,Cf67))))),Cf69b);
((gi|251773096|gb|EES53650.1|,gi|1009017145|gb|KYK97844.1|),((((gi|1028416566|gb|OAI46762.1|,gi|1000241982|gb|KXK05350.1|),(((gi|499183202|ref|WP_010880742.,(gi|500016521|ref|WP_011697239.,gi|944158973|emb|CEK18451.1|)),((gi|655461925|ref|WP_028844893.,gi|1057568969|ref|WP_068861291),(gi|1057154113|ref|WP_068543003,gi|1056096360|ref|WP_067620164))),((Cf69a,(Cf71,((((gi|502797900|ref|WP_013032876.,(gi|670486233|ref|WP_031434485.,gi|738342700|ref|WP_036295296.)),((Cf82,Cf81),(Cf66,Cf67))),((((gi|501799631|ref|WP_012642295.,Cf65),(Cf68,(gi|495750929|ref|WP_008475508.,Cf63))),((p13725|Zaggetb221_00866,p19866|Zagb111MP_01620),(p26868|Mle112_01694,((Cyn62,(((Cyn50,(Cyn60,(gi|499175117|ref|WP_010872704.,Cyn47))),Cyn49),((Cyn61,Cyn53),(Cyn55,(Cyn46,(Cyn48,Cyn59)))))),((Cyn54,Cyn56),Cyn52))))),(Cf64,Cf70))),(gi|936187082|ref|WP_054521333.,(Cf72,gi|902953765|dbj|GAP14217.1|))))),(gi|695294523|ref|WP_032496853.,gi|501934120|ref|WP_012673819.)))),(gi|759697415|ref|WP_043413439.,gi|502773236|ref|WP_013008220.)),(gi|550921617|ref|WP_022670137.,gi|506377819|ref|WP_015897538.)),Cf69b);
(Cf69a,(gi|506377819|ref|WP_015897538.,((gi|1009017145|gb|KYK97844.1|,(gi|1028416566|gb|OAI46762.1|,gi|1000241982|gb|KXK05350.1|)),((((((gi|501799631|ref|WP_012642295.,Cf65),(Cf68,(gi|495750929|ref|WP_008475508.,Cf63))),((p13725|Zaggetb221_00866,p19866|Zagb111MP_01620),(p26868|Mle112_01694,((((((Cyn46,(Cyn48,Cyn59)),Cyn55),(Cyn61,Cyn53)),(Cyn50,(Cyn47,(Cyn60,(Cyn49,gi|499175117|ref|WP_010872704.))))),Cyn52),(Cyn62,(Cyn54,Cyn56)))))),(Cf64,Cf70)),(((gi|502797900|ref|WP_013032876.,(gi|670486233|ref|WP_031434485.,gi|738342700|ref|WP_036295296.)),(gi|502773236|ref|WP_013008220.,((Cf82,Cf81),(Cf66,Cf67)))),((gi|936187082|ref|WP_054521333.,(Cf72,gi|902953765|dbj|GAP14217.1|)),Cf71))),((gi|550921617|ref|WP_022670137.,((gi|695294523|ref|WP_032496853.,gi|501934120|ref|WP_012673819.),gi|499183202|ref|WP_010880742.)),(((gi|251773096|gb|EES53650.1|,(gi|759697415|ref|WP_043413439.,gi|500016521|ref|WP_011697239.)),gi|944158973|emb|CEK18451.1|),((gi|655461925|ref|WP_028844893.,gi|1057568969|ref|WP_068861291),(gi|1057154113|ref|WP_068543003,gi|1056096360|ref|WP_067620164))))))),Cf69b);
(((Cf69a,gi|506377819|ref|WP_015897538.),((((gi|501799631|ref|WP_012642295.,Cf65),(Cf68,(gi|495750929|ref|WP_008475508.,Cf63))),((p13725|Zaggetb221_00866,p19866|Zagb111MP_01620),(p26868|Mle112_01694,(((Cyn62,((Cyn61,Cyn53),((((Cyn60,(gi|499175117|ref|WP_010872704.,Cyn47)),Cyn49),Cyn50),(Cyn59,((Cyn55,Cyn46),Cyn48))))),(Cyn56,Cyn52)),Cyn54)))),(gi|944158973|emb|CEK18451.1|,(Cf64,Cf70)))),((((((gi|1009017145|gb|KYK97844.1|,gi|550921617|ref|WP_022670137.),(gi|695294523|ref|WP_032496853.,gi|501934120|ref|WP_012673819.)),(gi|499183202|ref|WP_010880742.,gi|502773236|ref|WP_013008220.)),((gi|251773096|gb|EES53650.1|,((gi|1028416566|gb|OAI46762.1|,gi|1000241982|gb|KXK05350.1|),gi|500016521|ref|WP_011697239.)),(gi|759697415|ref|WP_043413439.,((gi|655461925|ref|WP_028844893.,gi|1057568969|ref|WP_068861291),(gi|1057154113|ref|WP_068543003,gi|1056096360|ref|WP_067620164))))),((gi|502797900|ref|WP_013032876.,(gi|670486233|ref|WP_031434485.,gi|738342700|ref|WP_036295296.)),((Cf82,Cf81),(Cf66,Cf67)))),((Cf72,gi|902953765|dbj|GAP14217.1|),(Cf71,gi|936187082|ref|WP_054521333.))),Cf69b);
((((gi|759697415|ref|WP_043413439.,(gi|1009017145|gb|KYK97844.1|,(gi|1057154113|ref|WP_068543003,(gi|550921617|ref|WP_022670137.,gi|1056096360|ref|WP_067620164)))),((Cf69a,gi|506377819|ref|WP_015897538.),(gi|1028416566|gb|OAI46762.1|,gi|1000241982|gb|KXK05350.1|))),(((gi|251773096|gb|EES53650.1|,(gi|655461925|ref|WP_028844893.,gi|1057568969|ref|WP_068861291)),((gi|695294523|ref|WP_032496853.,gi|501934120|ref|WP_012673819.),gi|499183202|ref|WP_010880742.)),((((((gi|501799631|ref|WP_012642295.,Cf65),(Cf68,(gi|495750929|ref|WP_008475508.,Cf63))),((p13725|Zaggetb221_00866,p19866|Zagb111MP_01620),(p26868|Mle112_01694,((Cyn56,(Cyn52,(Cyn62,(Cyn50,((Cyn61,Cyn53),(((Cyn60,(gi|499175117|ref|WP_010872704.,Cyn47)),Cyn49),(Cyn59,((Cyn55,Cyn46),Cyn48)))))))),Cyn54)))),(Cf64,Cf70)),((gi|738342700|ref|WP_036295296.,(gi|502797900|ref|WP_013032876.,gi|670486233|ref|WP_031434485.)),(gi|502773236|ref|WP_013008220.,((Cf82,Cf81),(Cf66,Cf67))))),((Cf72,gi|902953765|dbj|GAP14217.1|),(Cf71,gi|936187082|ref|WP_054521333.))))),(gi|944158973|emb|CEK18451.1|,gi|500016521|ref|WP_011697239.),Cf69b);
(gi|944158973|emb|CEK18451.1|,(((((Cf70,Cf64),((p19866|Zagb111MP_01620,p13725|Zaggetb221_00866),((Cyn62,((p26868|Mle112_01694,((gi|499175117|ref|WP_010872704.,(Cyn54,Cyn47)),((Cyn60,Cyn50),(((Cyn61,Cyn53),(Cyn59,((Cyn55,Cyn46),Cyn48))),Cyn49)))),(Cyn52,Cyn56))),((Cf65,gi|501799631|ref|WP_012642295.),((gi|495750929|ref|WP_008475508.,Cf63),Cf68))))),(Cf69a,gi|506377819|ref|WP_015897538.)),(((gi|502773236|ref|WP_013008220.,((Cf67,Cf66),(Cf82,Cf81))),((gi|738342700|ref|WP_036295296.,gi|670486233|ref|WP_031434485.),gi|502797900|ref|WP_013032876.)),((Cf72,gi|902953765|dbj|GAP14217.1|),(Cf71,gi|936187082|ref|WP_054521333.)))),(((gi|759697415|ref|WP_043413439.,gi|500016521|ref|WP_011697239.),(gi|251773096|gb|EES53650.1|,(gi|1009017145|gb|KYK97844.1|,(gi|1000241982|gb|KXK05350.1|,gi|1028416566|gb|OAI46762.1|)))),(((gi|655461925|ref|WP_028844893.,gi|1057568969|ref|WP_068861291),(gi|1057154113|ref|WP_068543003,gi|1056096360|ref|WP_067620164)),(gi|499183202|ref|WP_010880742.,(gi|550921617|ref|WP_022670137.,(gi|695294523|ref|WP_032496853.,gi|501934120|ref|WP_012673819.)))))),Cf69b);
((gi|695294523|ref|WP_032496853.,gi|501934120|ref|WP_012673819.),((((((gi|1000241982|gb|KXK05350.1|,gi|1028416566|gb|OAI46762.1|),(gi|251773096|gb|EES53650.1|,gi|1009017145|gb|KYK97844.1|)),gi|550921617|ref|WP_022670137.),((gi|655461925|ref|WP_028844893.,gi|1057568969|ref|WP_068861291),gi|1056096360|ref|WP_067620164)),((gi|500016521|ref|WP_011697239.,(gi|759697415|ref|WP_043413439.,(Cf69a,gi|944158973|emb|CEK18451.1|))),(((Cf72,gi|902953765|dbj|GAP14217.1|),(Cf71,gi|936187082|ref|WP_054521333.)),((((Cf70,Cf64),(((Cf65,gi|501799631|ref|WP_012642295.),((gi|495750929|ref|WP_008475508.,Cf63),Cf68)),((p19866|Zagb111MP_01620,p13725|Zaggetb221_00866),((Cyn54,(Cyn62,((((((Cyn52,(Cyn61,Cyn53)),(Cyn55,(Cyn46,Cyn48))),(Cyn49,Cyn59)),(gi|499175117|ref|WP_010872704.,(Cyn47,Cyn60))),Cyn50),Cyn56))),p26868|Mle112_01694)))),gi|506377819|ref|WP_015897538.),((gi|502773236|ref|WP_013008220.,((Cf67,Cf66),(Cf82,Cf81))),((gi|738342700|ref|WP_036295296.,gi|670486233|ref|WP_031434485.),gi|502797900|ref|WP_013032876.)))))),(gi|1057154113|ref|WP_068543003,gi|499183202|ref|WP_010880742.)),Cf69b);
((gi|251773096|gb|EES53650.1|,gi|1009017145|gb|KYK97844.1|),(gi|506377819|ref|WP_015897538.,((gi|759697415|ref|WP_043413439.,(gi|944158973|emb|CEK18451.1|,gi|500016521|ref|WP_011697239.)),(((gi|499183202|ref|WP_010880742.,(gi|550921617|ref|WP_022670137.,(gi|695294523|ref|WP_032496853.,gi|501934120|ref|WP_012673819.))),((gi|1057154113|ref|WP_068543003,gi|1056096360|ref|WP_067620164),(gi|655461925|ref|WP_028844893.,gi|1057568969|ref|WP_068861291))),((gi|1000241982|gb|KXK05350.1|,gi|1028416566|gb|OAI46762.1|),(Cf69a,(((((gi|738342700|ref|WP_036295296.,gi|670486233|ref|WP_031434485.),gi|502797900|ref|WP_013032876.),(Cf70,Cf64)),((((Cf65,gi|501799631|ref|WP_012642295.),((gi|495750929|ref|WP_008475508.,Cf63),Cf68)),((p19866|Zagb111MP_01620,p13725|Zaggetb221_00866),(((((((Cyn50,Cyn49),(Cyn59,((Cyn55,Cyn46),Cyn48))),((gi|499175117|ref|WP_010872704.,(Cyn47,Cyn60)),(Cyn61,Cyn53))),Cyn52),Cyn56),(Cyn54,Cyn62)),p26868|Mle112_01694))),(gi|502773236|ref|WP_013008220.,((Cf67,Cf66),(Cf82,Cf81))))),(Cf71,(gi|936187082|ref|WP_054521333.,(Cf72,gi|902953765|dbj|GAP14217.1|))))))))),Cf69b);
((((((((gi|738342700|ref|WP_036295296.,gi|670486233|ref|WP_031434485.),gi|502797900|ref|WP_013032876.),(gi|502773236|ref|WP_013008220.,((Cf67,Cf66),(Cf82,Cf81)))),((Cf70,Cf64),(((Cf65,gi|501799631|ref|WP_012642295.),((gi|495750929|ref|WP_008475508.,Cf63),Cf68)),((p19866|Zagb111MP_01620,p13725|Zaggetb221_00866),(((Cyn62,((((Cyn47,gi|499175117|ref|WP_010872704.),(Cyn60,Cyn50)),((Cyn59,((Cyn55,Cyn46),Cyn48)),(Cyn61,Cyn53))),Cyn49)),((Cyn54,Cyn56),Cyn52)),p26868|Mle112_01694))))),((Cf72,gi|902953765|dbj|GAP14217.1|),(Cf71,gi|936187082|ref|WP_054521333.))),((Cf69a,gi|506377819|ref|WP_015897538.),gi|759697415|ref|WP_043413439.)),((gi|944158973|emb|CEK18451.1|,((gi|1009017145|gb|KYK97844.1|,gi|550921617|ref|WP_022670137.),((gi|695294523|ref|WP_032496853.,gi|501934120|ref|WP_012673819.),gi|499183202|ref|WP_010880742.))),((gi|1057154113|ref|WP_068543003,gi|1056096360|ref|WP_067620164),(gi|251773096|gb|EES53650.1|,(gi|655461925|ref|WP_028844893.,gi|1057568969|ref|WP_068861291))))),(gi|500016521|ref|WP_011697239.,(gi|1000241982|gb|KXK05350.1|,gi|1028416566|gb|OAI46762.1|)),Cf69b);
(((((Cf69a,(Cf70,Cf64)),(((Cf65,gi|501799631|ref|WP_012642295.),((gi|495750929|ref|WP_008475508.,Cf63),Cf68)),((p19866|Zagb111MP_01620,p13725|Zaggetb221_00866),(((Cyn54,Cyn62),(((Cyn50,(Cyn59,(gi|499175117|ref|WP_010872704.,(Cyn60,Cyn47)))),(((Cyn49,(Cyn46,Cyn48)),Cyn55),(Cyn61,Cyn53))),(Cyn52,Cyn56))),p26868|Mle112_01694)))),(((Cf72,gi|902953765|dbj|GAP14217.1|),(Cf71,gi|936187082|ref|WP_054521333.)),((gi|738342700|ref|WP_036295296.,(gi|670486233|ref|WP_031434485.,gi|502797900|ref|WP_013032876.)),((Cf67,Cf66),(Cf82,Cf81))))),gi|502773236|ref|WP_013008220.),(gi|506377819|ref|WP_015897538.,((gi|1009017145|gb|KYK97844.1|,((gi|550921617|ref|WP_022670137.,(gi|695294523|ref|WP_032496853.,gi|501934120|ref|WP_012673819.)),gi|499183202|ref|WP_010880742.)),((((gi|1057154113|ref|WP_068543003,gi|1056096360|ref|WP_067620164),(gi|251773096|gb|EES53650.1|,(gi|655461925|ref|WP_028844893.,gi|1057568969|ref|WP_068861291))),(gi|759697415|ref|WP_043413439.,(gi|944158973|emb|CEK18451.1|,gi|500016521|ref|WP_011697239.))),(gi|1000241982|gb|KXK05350.1|,gi|1028416566|gb|OAI46762.1|)))),Cf69b);
(((gi|1056096360|ref|WP_067620164,((gi|251773096|gb|EES53650.1|,(gi|944158973|emb|CEK18451.1|,gi|500016521|ref|WP_011697239.)),(((gi|550921617|ref|WP_022670137.,gi|1009017145|gb|KYK97844.1|),((gi|695294523|ref|WP_032496853.,gi|501934120|ref|WP_012673819.),gi|499183202|ref|WP_010880742.)),(((gi|1000241982|gb|KXK05350.1|,gi|1028416566|gb|OAI46762.1|),((((Cf72,gi|902953765|dbj|GAP14217.1|),(Cf71,gi|936187082|ref|WP_054521333.)),((((Cf65,gi|501799631|ref|WP_012642295.),((gi|495750929|ref|WP_008475508.,Cf63),Cf68)),((gi|502797900|ref|WP_013032876.,(gi|738342700|ref|WP_036295296.,gi|670486233|ref|WP_031434485.)),((Cf67,Cf66),(Cf82,Cf81)))),((Cf70,Cf64),((p19866|Zagb111MP_01620,p13725|Zaggetb221_00866),((Cyn54,((((Cyn59,((Cyn55,Cyn46),Cyn48)),((Cyn53,Cyn62),(Cyn49,(Cyn60,(Cyn47,gi|499175117|ref|WP_010872704.))))),(Cyn61,Cyn50)),(Cyn52,Cyn56))),p26868|Mle112_01694))))),Cf69a)),(gi|502773236|ref|WP_013008220.,(gi|759697415|ref|WP_043413439.,gi|506377819|ref|WP_015897538.)))))),(gi|655461925|ref|WP_028844893.,gi|1057568969|ref|WP_068861291)),gi|1057154113|ref|WP_068543003,Cf69b);
(((gi|759697415|ref|WP_043413439.,gi|500016521|ref|WP_011697239.),((gi|251773096|gb|EES53650.1|,(gi|655461925|ref|WP_028844893.,gi|1057568969|ref|WP_068861291)),(gi|944158973|emb|CEK18451.1|,(((gi|550921617|ref|WP_022670137.,gi|1009017145|gb|KYK97844.1|),((gi|695294523|ref|WP_032496853.,gi|501934120|ref|WP_012673819.),(gi|1057154113|ref|WP_068543003,gi|499183202|ref|WP_010880742.))),gi|1056096360|ref|WP_067620164)))),((gi|1000241982|gb|KXK05350.1|,gi|1028416566|gb|OAI46762.1|),((Cf71,(((Cf72,gi|902953765|dbj|GAP14217.1|),((Cf70,Cf64),gi|936187082|ref|WP_054521333.)),((((Cyn54,((Cyn52,(Cyn50,((Cyn47,((Cyn59,((Cyn55,Cyn46),(Cyn56,Cyn48))),(Cyn60,(gi|499175117|ref|WP_010872704.,Cyn49)))),(Cyn53,Cyn61)))),Cyn62)),(p26868|Mle112_01694,(p19866|Zagb111MP_01620,p13725|Zaggetb221_00866))),((Cf65,gi|501799631|ref|WP_012642295.),((gi|495750929|ref|WP_008475508.,Cf63),Cf68))),(gi|502773236|ref|WP_013008220.,((gi|738342700|ref|WP_036295296.,(gi|670486233|ref|WP_031434485.,gi|502797900|ref|WP_013032876.)),((Cf67,Cf66),(Cf82,Cf81))))))),(Cf69a,gi|506377819|ref|WP_015897538.))),Cf69b);
((gi|500016521|ref|WP_011697239.,(gi|1000241982|gb|KXK05350.1|,gi|1028416566|gb|OAI46762.1|)),(((((Cf71,gi|936187082|ref|WP_054521333.),(gi|902953765|dbj|GAP14217.1|,Cf72)),((Cf70,Cf64),((((Cyn62,((Cyn52,(Cyn56,(Cyn48,(((((Cyn49,(Cyn60,(gi|499175117|ref|WP_010872704.,Cyn47))),Cyn50),Cyn59),(Cyn53,Cyn61)),(Cyn55,Cyn46))))),Cyn54)),(p26868|Mle112_01694,(p19866|Zagb111MP_01620,p13725|Zaggetb221_00866))),((gi|495750929|ref|WP_008475508.,Cf63),(Cf68,(Cf65,gi|501799631|ref|WP_012642295.)))),((gi|502797900|ref|WP_013032876.,(gi|738342700|ref|WP_036295296.,gi|670486233|ref|WP_031434485.)),(((Cf67,Cf66),(Cf82,Cf81)),gi|502773236|ref|WP_013008220.))))),((Cf69a,gi|506377819|ref|WP_015897538.),gi|759697415|ref|WP_043413439.)),((gi|251773096|gb|EES53650.1|,gi|944158973|emb|CEK18451.1|),(((gi|655461925|ref|WP_028844893.,gi|1057568969|ref|WP_068861291),(gi|499183202|ref|WP_010880742.,(gi|695294523|ref|WP_032496853.,gi|501934120|ref|WP_012673819.))),(gi|550921617|ref|WP_022670137.,(gi|1009017145|gb|KYK97844.1|,(gi|1057154113|ref|WP_068543003,gi|1056096360|ref|WP_067620164)))))),Cf69b);
(gi|506377819|ref|WP_015897538.,(gi|759697415|ref|WP_043413439.,((gi|500016521|ref|WP_011697239.,(((gi|251773096|gb|EES53650.1|,gi|944158973|emb|CEK18451.1|),(((gi|655461925|ref|WP_028844893.,gi|1057568969|ref|WP_068861291),(gi|499183202|ref|WP_010880742.,(gi|695294523|ref|WP_032496853.,gi|501934120|ref|WP_012673819.))),((gi|1057154113|ref|WP_068543003,gi|1056096360|ref|WP_067620164),gi|550921617|ref|WP_022670137.))),(((((Cf71,gi|936187082|ref|WP_054521333.),(gi|902953765|dbj|GAP14217.1|,Cf72)),((gi|502797900|ref|WP_013032876.,(gi|738342700|ref|WP_036295296.,gi|670486233|ref|WP_031434485.)),((Cf67,Cf66),(Cf82,Cf81)))),((Cf69a,(Cf70,Cf64)),(((p19866|Zagb111MP_01620,p13725|Zaggetb221_00866),((((((((Cyn60,(gi|499175117|ref|WP_010872704.,Cyn47)),Cyn50),(Cyn53,Cyn61)),(Cyn49,(Cyn55,(Cyn48,(Cyn59,Cyn46))))),(Cyn52,Cyn56)),Cyn54),Cyn62),p26868|Mle112_01694)),((Cf65,gi|501799631|ref|WP_012642295.),((gi|495750929|ref|WP_008475508.,Cf63),Cf68))))),gi|502773236|ref|WP_013008220.))),(gi|1009017145|gb|KYK97844.1|,(gi|1000241982|gb|KXK05350.1|,gi|1028416566|gb|OAI46762.1|)))),Cf69b);
(gi|499183202|ref|WP_010880742.,(((gi|695294523|ref|WP_032496853.,gi|501934120|ref|WP_012673819.),((((gi|500016521|ref|WP_011697239.,gi|759697415|ref|WP_043413439.),gi|944158973|emb|CEK18451.1|),((gi|251773096|gb|EES53650.1|,(gi|655461925|ref|WP_028844893.,gi|1057568969|ref|WP_068861291)),(gi|1057154113|ref|WP_068543003,gi|1056096360|ref|WP_067620164))),(((gi|506377819|ref|WP_015897538.,gi|502773236|ref|WP_013008220.),(gi|1000241982|gb|KXK05350.1|,gi|1028416566|gb|OAI46762.1|)),((Cf72,((Cf71,gi|936187082|ref|WP_054521333.),gi|902953765|dbj|GAP14217.1|)),((Cf69a,((gi|502797900|ref|WP_013032876.,(gi|738342700|ref|WP_036295296.,gi|670486233|ref|WP_031434485.)),((Cf67,Cf66),(Cf82,Cf81)))),((Cf70,Cf64),(((Cyn54,(Cyn62,(Cyn53,(Cyn52,(Cyn61,((Cyn59,(((Cyn55,(Cyn48,Cyn46)),Cyn56),((Cyn60,(gi|499175117|ref|WP_010872704.,Cyn47)),Cyn49))),Cyn50)))))),(p26868|Mle112_01694,(p19866|Zagb111MP_01620,p13725|Zaggetb221_00866))),((gi|495750929|ref|WP_008475508.,Cf63),(Cf68,(Cf65,gi|501799631|ref|WP_012642295.)))))))))),(gi|1009017145|gb|KYK97844.1|,gi|550921617|ref|WP_022670137.)),Cf69b);
((gi|499183202|ref|WP_010880742.,(gi|501934120|ref|WP_012673819.,gi|695294523|ref|WP_032496853.)),(((((((gi|506377819|ref|WP_015897538.,Cf69a),gi|944158973|emb|CEK18451.1|),gi|759697415|ref|WP_043413439.),((gi|500016521|ref|WP_011697239.,(gi|1028416566|gb|OAI46762.1|,gi|1000241982|gb|KXK05350.1|)),gi|251773096|gb|EES53650.1|)),((((gi|502773236|ref|WP_013008220.,((Cf67,Cf66),(Cf81,Cf82))),(((gi|495750929|ref|WP_008475508.,Cf63),(Cf68,(Cf65,gi|501799631|ref|WP_012642295.))),((((((Cyn52,Cyn56),(gi|499175117|ref|WP_010872704.,(((Cyn60,Cyn47),(((Cyn48,Cyn46),Cyn59),(Cyn55,Cyn49))),((Cyn53,Cyn61),Cyn50)))),Cyn62),Cyn54),p26868|Mle112_01694),(p13725|Zaggetb221_00866,p19866|Zagb111MP_01620)))),((gi|502797900|ref|WP_013032876.,(gi|738342700|ref|WP_036295296.,gi|670486233|ref|WP_031434485.)),(Cf70,Cf64))),(Cf71,(gi|936187082|ref|WP_054521333.,(Cf72,gi|902953765|dbj|GAP14217.1|))))),((gi|1057154113|ref|WP_068543003,(gi|1009017145|gb|KYK97844.1|,gi|550921617|ref|WP_022670137.)),gi|1056096360|ref|WP_067620164)),(gi|1057568969|ref|WP_068861291,gi|655461925|ref|WP_028844893.)),Cf69b);
(gi|506377819|ref|WP_015897538.,((((gi|502773236|ref|WP_013008220.,((Cf67,Cf66),(Cf81,Cf82))),(((Cf65,gi|501799631|ref|WP_012642295.),((gi|495750929|ref|WP_008475508.,Cf63),Cf68)),(((Cyn56,((((Cyn53,Cyn61),(Cyn48,(Cyn55,Cyn46))),(((Cyn60,(gi|499175117|ref|WP_010872704.,Cyn47)),Cyn49),(Cyn50,Cyn59))),Cyn52)),(Cyn62,Cyn54)),(p26868|Mle112_01694,(p13725|Zaggetb221_00866,p19866|Zagb111MP_01620))))),(((gi|502797900|ref|WP_013032876.,(gi|738342700|ref|WP_036295296.,gi|670486233|ref|WP_031434485.)),(Cf69a,(Cf70,Cf64))),((Cf72,gi|902953765|dbj|GAP14217.1|),(Cf71,gi|936187082|ref|WP_054521333.)))),(gi|759697415|ref|WP_043413439.,(((gi|1009017145|gb|KYK97844.1|,(gi|1056096360|ref|WP_067620164,gi|1057154113|ref|WP_068543003)),((gi|1057568969|ref|WP_068861291,gi|655461925|ref|WP_028844893.),((gi|499183202|ref|WP_010880742.,(gi|550921617|ref|WP_022670137.,(gi|501934120|ref|WP_012673819.,gi|695294523|ref|WP_032496853.))),gi|944158973|emb|CEK18451.1|))),((gi|500016521|ref|WP_011697239.,(gi|1028416566|gb|OAI46762.1|,gi|1000241982|gb|KXK05350.1|)),gi|251773096|gb|EES53650.1|)))),Cf69b);
((gi|1009017145|gb|KYK97844.1|,gi|251773096|gb|EES53650.1|),(((((gi|1056096360|ref|WP_067620164,gi|1057154113|ref|WP_068543003),(gi|1057568969|ref|WP_068861291,gi|655461925|ref|WP_028844893.)),((gi|499183202|ref|WP_010880742.,(gi|550921617|ref|WP_022670137.,(gi|501934120|ref|WP_012673819.,gi|695294523|ref|WP_032496853.))),gi|944158973|emb|CEK18451.1|)),(gi|500016521|ref|WP_011697239.,(gi|1028416566|gb|OAI46762.1|,gi|1000241982|gb|KXK05350.1|))),((gi|506377819|ref|WP_015897538.,((((Cf72,gi|902953765|dbj|GAP14217.1|),(Cf71,gi|936187082|ref|WP_054521333.)),((gi|502797900|ref|WP_013032876.,(gi|738342700|ref|WP_036295296.,gi|670486233|ref|WP_031434485.)),(gi|502773236|ref|WP_013008220.,((Cf67,Cf66),(Cf81,Cf82))))),((((Cf65,gi|501799631|ref|WP_012642295.),((gi|495750929|ref|WP_008475508.,Cf63),Cf68)),(((Cyn56,((((((Cyn55,(Cyn46,Cyn48)),(Cyn49,(Cyn53,(Cyn61,Cyn62)))),Cyn59),((Cyn50,Cyn60),Cyn47)),gi|499175117|ref|WP_010872704.),Cyn52)),Cyn54),(p26868|Mle112_01694,(p13725|Zaggetb221_00866,p19866|Zagb111MP_01620)))),(Cf69a,(Cf70,Cf64))))),gi|759697415|ref|WP_043413439.)),Cf69b);
((gi|944158973|emb|CEK18451.1|,gi|500016521|ref|WP_011697239.),((((((gi|759697415|ref|WP_043413439.,((gi|1056096360|ref|WP_067620164,gi|1057154113|ref|WP_068543003),gi|1009017145|gb|KYK97844.1|)),(gi|1057568969|ref|WP_068861291,gi|655461925|ref|WP_028844893.)),((gi|1028416566|gb|OAI46762.1|,gi|1000241982|gb|KXK05350.1|),gi|251773096|gb|EES53650.1|)),(gi|499183202|ref|WP_010880742.,(gi|550921617|ref|WP_022670137.,(gi|501934120|ref|WP_012673819.,gi|695294523|ref|WP_032496853.)))),Cf69a),((gi|506377819|ref|WP_015897538.,((((Cf65,gi|501799631|ref|WP_012642295.),((gi|495750929|ref|WP_008475508.,Cf63),Cf68)),((((((gi|499175117|ref|WP_010872704.,(((Cyn47,Cyn53),((Cyn61,Cyn60),Cyn49)),(Cyn59,(Cyn48,(Cyn55,Cyn46))))),Cyn50),(Cyn52,Cyn56)),Cyn62),Cyn54),(p26868|Mle112_01694,(p13725|Zaggetb221_00866,p19866|Zagb111MP_01620)))),((Cf70,Cf64),(((Cf72,(Cf71,gi|902953765|dbj|GAP14217.1|)),gi|936187082|ref|WP_054521333.),((gi|502797900|ref|WP_013032876.,(gi|738342700|ref|WP_036295296.,gi|670486233|ref|WP_031434485.)),((Cf67,Cf66),(Cf81,Cf82))))))),gi|502773236|ref|WP_013008220.)),Cf69b);
(gi|944158973|emb|CEK18451.1|,((((((gi|502797900|ref|WP_013032876.,(gi|738342700|ref|WP_036295296.,gi|670486233|ref|WP_031434485.)),((Cf67,Cf66),(Cf81,Cf82))),(((Cf72,gi|902953765|dbj|GAP14217.1|),gi|936187082|ref|WP_054521333.),Cf71)),gi|502773236|ref|WP_013008220.),((((Cf65,gi|501799631|ref|WP_012642295.),((gi|495750929|ref|WP_008475508.,Cf63),Cf68)),((((Cyn53,((Cyn61,Cyn50),((((Cyn47,gi|499175117|ref|WP_010872704.),Cyn60),Cyn49),(Cyn59,(((Cyn52,Cyn56),Cyn48),(Cyn55,Cyn46)))))),Cyn62),Cyn54),(p26868|Mle112_01694,(p13725|Zaggetb221_00866,p19866|Zagb111MP_01620)))),(Cf70,Cf64))),(((gi|1009017145|gb|KYK97844.1|,(gi|251773096|gb|EES53650.1|,gi|759697415|ref|WP_043413439.)),((gi|1028416566|gb|OAI46762.1|,gi|1000241982|gb|KXK05350.1|),((gi|550921617|ref|WP_022670137.,((gi|501934120|ref|WP_012673819.,gi|695294523|ref|WP_032496853.),gi|499183202|ref|WP_010880742.)),(((gi|500016521|ref|WP_011697239.,gi|1056096360|ref|WP_067620164),gi|1057154113|ref|WP_068543003),(gi|1057568969|ref|WP_068861291,gi|655461925|ref|WP_028844893.))))),(Cf69a,gi|506377819|ref|WP_015897538.))),Cf69b);
(((gi|550921617|ref|WP_022670137.,((gi|501934120|ref|WP_012673819.,gi|695294523|ref|WP_032496853.),gi|499183202|ref|WP_010880742.)),((Cf71,gi|1057154113|ref|WP_068543003),(gi|1057568969|ref|WP_068861291,gi|655461925|ref|WP_028844893.))),(((((gi|500016521|ref|WP_011697239.,gi|1056096360|ref|WP_067620164),gi|759697415|ref|WP_043413439.),(gi|1009017145|gb|KYK97844.1|,gi|251773096|gb|EES53650.1|)),(gi|1028416566|gb|OAI46762.1|,gi|1000241982|gb|KXK05350.1|)),(((gi|506377819|ref|WP_015897538.,((gi|502797900|ref|WP_013032876.,(gi|738342700|ref|WP_036295296.,gi|670486233|ref|WP_031434485.)),((Cf67,Cf66),(Cf81,Cf82)))),((Cf72,gi|902953765|dbj|GAP14217.1|),gi|936187082|ref|WP_054521333.)),((gi|502773236|ref|WP_013008220.,(((gi|495750929|ref|WP_008475508.,Cf63),(Cf68,(Cf65,gi|501799631|ref|WP_012642295.))),((p13725|Zaggetb221_00866,p19866|Zagb111MP_01620),((((Cyn53,(Cyn50,(((Cyn47,gi|499175117|ref|WP_010872704.),Cyn60),(((((Cyn52,Cyn56),Cyn48),(Cyn55,Cyn46)),(Cyn61,Cyn59)),Cyn49)))),Cyn62),Cyn54),p26868|Mle112_01694)))),(Cf69a,(gi|944158973|emb|CEK18451.1|,(Cf70,Cf64)))))),Cf69b);
(Cf71,(((gi|495750929|ref|WP_008475508.,Cf63),(Cf68,(Cf65,gi|501799631|ref|WP_012642295.))),(((Cf72,gi|902953765|dbj|GAP14217.1|),gi|936187082|ref|WP_054521333.),(((((((gi|1057568969|ref|WP_068861291,gi|655461925|ref|WP_028844893.),(gi|1056096360|ref|WP_067620164,gi|1057154113|ref|WP_068543003)),((gi|944158973|emb|CEK18451.1|,(gi|500016521|ref|WP_011697239.,gi|759697415|ref|WP_043413439.)),gi|251773096|gb|EES53650.1|)),((gi|501934120|ref|WP_012673819.,gi|695294523|ref|WP_032496853.),(gi|550921617|ref|WP_022670137.,gi|499183202|ref|WP_010880742.))),(gi|1009017145|gb|KYK97844.1|,(gi|1028416566|gb|OAI46762.1|,gi|1000241982|gb|KXK05350.1|))),(Cf69a,gi|506377819|ref|WP_015897538.)),((gi|502773236|ref|WP_013008220.,((gi|738342700|ref|WP_036295296.,(gi|670486233|ref|WP_031434485.,gi|502797900|ref|WP_013032876.)),((Cf67,Cf66),(Cf81,Cf82)))),((Cf70,Cf64),((((Cyn52,(((Cyn50,Cyn49),(((Cyn56,(Cyn48,(Cyn55,Cyn46))),((Cyn47,gi|499175117|ref|WP_010872704.),Cyn60)),Cyn59)),(Cyn61,Cyn53))),Cyn62),Cyn54),(p26868|Mle112_01694,(p13725|Zaggetb221_00866,p19866|Zagb111MP_01620)))))))),Cf69b);
(Cf69a,((gi|944158973|emb|CEK18451.1|,((gi|500016521|ref|WP_011697239.,gi|759697415|ref|WP_043413439.),((((Cf65,gi|501799631|ref|WP_012642295.),((gi|495750929|ref|WP_008475508.,Cf63),Cf68)),((((Cyn52,((Cyn49,((Cyn48,(Cyn55,Cyn46)),((Cyn50,((Cyn47,gi|499175117|ref|WP_010872704.),(Cyn59,Cyn60))),(Cyn61,Cyn53)))),Cyn56)),Cyn62),Cyn54),(p26868|Mle112_01694,(p13725|Zaggetb221_00866,p19866|Zagb111MP_01620)))),(((((gi|502797900|ref|WP_013032876.,(gi|738342700|ref|WP_036295296.,gi|670486233|ref|WP_031434485.)),((Cf67,Cf66),(Cf81,Cf82))),((Cf72,gi|902953765|dbj|GAP14217.1|),(Cf71,gi|936187082|ref|WP_054521333.))),((((gi|499183202|ref|WP_010880742.,(gi|501934120|ref|WP_012673819.,gi|695294523|ref|WP_032496853.)),gi|550921617|ref|WP_022670137.),((gi|1057568969|ref|WP_068861291,gi|655461925|ref|WP_028844893.),(gi|1056096360|ref|WP_067620164,gi|1057154113|ref|WP_068543003))),((gi|251773096|gb|EES53650.1|,gi|1009017145|gb|KYK97844.1|),(gi|1028416566|gb|OAI46762.1|,gi|1000241982|gb|KXK05350.1|)))),(gi|506377819|ref|WP_015897538.,gi|502773236|ref|WP_013008220.))))),(Cf70,Cf64)),Cf69b);
(gi|944158973|emb|CEK18451.1|,((Cf69a,gi|506377819|ref|WP_015897538.),((gi|502773236|ref|WP_013008220.,((((Cf72,(Cf71,gi|902953765|dbj|GAP14217.1|)),gi|936187082|ref|WP_054521333.),((Cf70,Cf64),((gi|502797900|ref|WP_013032876.,(gi|738342700|ref|WP_036295296.,gi|670486233|ref|WP_031434485.)),((Cf67,Cf66),(Cf81,Cf82))))),(((Cf65,gi|501799631|ref|WP_012642295.),((gi|495750929|ref|WP_008475508.,Cf63),Cf68)),(((((Cyn52,((((Cyn47,gi|499175117|ref|WP_010872704.),Cyn60),((Cyn49,(Cyn50,Cyn61)),(Cyn53,(Cyn48,(Cyn55,Cyn46))))),Cyn59)),Cyn62),Cyn56),Cyn54),(p26868|Mle112_01694,(p13725|Zaggetb221_00866,p19866|Zagb111MP_01620)))))),(gi|500016521|ref|WP_011697239.,(gi|759697415|ref|WP_043413439.,((gi|251773096|gb|EES53650.1|,(((gi|499183202|ref|WP_010880742.,(gi|501934120|ref|WP_012673819.,gi|695294523|ref|WP_032496853.)),gi|550921617|ref|WP_022670137.),((gi|1057568969|ref|WP_068861291,gi|655461925|ref|WP_028844893.),(gi|1056096360|ref|WP_067620164,gi|1057154113|ref|WP_068543003)))),(gi|1009017145|gb|KYK97844.1|,(gi|1028416566|gb|OAI46762.1|,gi|1000241982|gb|KXK05350.1|))))))),Cf69b);
(((Cf69a,gi|506377819|ref|WP_015897538.),((((gi|499183202|ref|WP_010880742.,(gi|501934120|ref|WP_012673819.,gi|695294523|ref|WP_032496853.)),gi|550921617|ref|WP_022670137.),(((gi|1057568969|ref|WP_068861291,gi|655461925|ref|WP_028844893.),(gi|1056096360|ref|WP_067620164,gi|1057154113|ref|WP_068543003)),((gi|251773096|gb|EES53650.1|,gi|1009017145|gb|KYK97844.1|),(gi|1028416566|gb|OAI46762.1|,gi|1000241982|gb|KXK05350.1|)))),(gi|759697415|ref|WP_043413439.,(gi|944158973|emb|CEK18451.1|,gi|500016521|ref|WP_011697239.)))),(gi|502773236|ref|WP_013008220.,(((Cf70,Cf64),(((gi|502797900|ref|WP_013032876.,(gi|738342700|ref|WP_036295296.,gi|670486233|ref|WP_031434485.)),((Cf67,Cf66),(Cf81,Cf82))),((Cf72,gi|902953765|dbj|GAP14217.1|),(Cf71,gi|936187082|ref|WP_054521333.)))),(((gi|495750929|ref|WP_008475508.,Cf63),(Cf68,(Cf65,gi|501799631|ref|WP_012642295.))),((p13725|Zaggetb221_00866,p19866|Zagb111MP_01620),((Cyn52,((Cyn53,((Cyn48,(Cyn55,Cyn46)),((Cyn59,(Cyn49,((Cyn47,gi|499175117|ref|WP_010872704.),Cyn60))),((Cyn62,Cyn50),Cyn61)))),(Cyn56,Cyn54))),p26868|Mle112_01694))))),Cf69b);
