# Supplementary material for: Dating phototrophic microbial lineages with reticulate gene histories
Source: Geobiology. 2018 Jan 31;16(2):179–89. doi: 10.1111/gbi.12273 (PMC5873394; doi:10.1111/gbi.12273)
Supplement: Supplementary file 2 [file GBI-16-179-s002.zip › SupplementData12a_prior.ModelABC_1.2_akinete_sample.chronogram]

(((((U_71173:1298.71,U_67084:1298.71)2184.64_628.018:1029.76,U_41057:2328.48)2940.06_1439.82:726,((M_p26868:2169.88,((p2523533517:409.91,M_p19866:409.91)691.166_218.684:221.122,M_p13725:631.032)1063.41_380.348:1538.85)2705.19_1508.43:698.049,(Cyn54:2421.27,(Cyn62:2081.09,(Cyn52:1897.59,((Cyn49:1618.73,((Cyn61:973.296,Cyn53:973.296)1370.1_499.231:531.999,((Cyn50:1144.95,(Cyn60:710.196,Cyn47:710.196)1049.32_390.955:434.754)1390.77_821.142:249.758,(Cyn55:1235.31,(Cyn59:770.024,(Cyn48:493.648,Cyn46:493.648)891.105_242.642:276.376)1079.87_426.79:465.282)1340.58_1201.07:159.402)1545.2_1302.76:110.586)1655.81_1395.92:113.434)1784.8_1498.39:122.236,((Cyn58:1345.77,(Cyn56:1052.88,(Cyn57:470.591,Cyn51:470.591)738.649_294.67:582.284)1340.71_769.879:292.894)1599.97_1075.77:199.729,Cyn45:1545.5)1797.62_1293.19:195.467)1937.2_1596.14:156.628)2136.81_1716.15:183.499)2331.37_1863.1:340.181)2698.9_2173.52:446.661)3160.95_2586.97:186.542)3351.27_2768.98:349.689,((Cf69:2261.53,(Cf70:1244.7,Cf64:1244.7)1816.44_750.401:1016.83)2809.63_1675.11:511.485,((Cf72:1644.34,Cf71:1644.34)2286.07_1011.07:799.323,(((Cf82:203.279,Cf81:203.279)414.984_105.942:881.441,(Cf83:621.66,(Cf67:189.101,Cf66:189.101)423.136_92.086:432.56)1022.57_385.844:463.06)1552.37_719.718:967.435,(Cf65:1225.7,(Cf68:650.818,Cf63:650.818)1112.5_335.304:574.879)1761.62_787.283:826.458)2630.71_1621.53:391.512)2963.11_1956.41:329.352)3230.42_2302.3:631.146)3702.45_3134.46:158.523,((((Ig42:1184.93,Ig41:1184.93)2081.2_578.322:1320.01,(Chl8:1807.57,((Chl9:630.449,Chl1:630.449)1019.86_336.203:459.281,(((Chl6:451.063,Chl4:451.063)727.662_249.666:195.551,((Chl3:338.258,Chl2:338.258)520.07_203.175:224.44,(Chl11:395.53,(Chl7:272.879,Chl10:272.879)444.998_159.595:122.651)558.846_267.328:167.168)780.746_423.13:83.9164)863.369_501.774:263.822,(Chl5:286.365,Chl0:286.365)554.625_136.351:624.072)1217.61_695.345:179.292)1453.15_815.318:717.841)2166.33_1646.3:697.378)2826.91_2177.75:375.498,(B39:2368.05,((((B35:1442.4,(B34:1066.55,(((B40:428.657,B36:428.657)622.955_283.918:201.542,B30:630.199)860.908_451.945:245.658,(B29:640.737,B25:640.737)953.161_405.818:235.12)1149.29_676.792:190.695)1329.6_844.89:375.846)1697.49_1172.06:226.121,B19:1668.52)1907.14_1401.92:290.957,(B43:1770.98,((B44:1144.31,B21:1144.31)1477.29_751.488:406.62,((B32:1037.69,((B23:654.62,B20:654.62)915.299_435.738:191.977,(B26:714.22,((B24:403.784,B16:403.784)618.35_256.621:202.085,(B15:286.768,B14:286.768)455.885_149.8:319.101)831.708_432.916:108.351)927.657_526.95:132.377)1083.11_632.697:191.09)1277_835.85:332.636,(((B38:702.572,B37:702.572)959.841_439.854:280.213,(((B28:254.272,B27:254.272)419.251_152.231:114.369,B22:368.641)558.424_235.797:151.351,B18:519.992)724.932_353.346:462.792)1185.56_790.866:206.515,(B79:374.602,B13:374.602)409.099_288.198:814.697)1399.04_1010.5:181.025)1566.94_1192.76:180.603)1763.24_1361.25:220.055)1955.81_1571.44:188.494)2135.33_1775.27:192.426,((B31:1432.75,(B33:1164.44,B17:1164.44)1557.65_797.618:268.309)1749.15_1044.4:396.226,B12:1828.98)2101.89_1477.49:322.922)2298.64_1959.35:216.147)2449.01_2191.67:512.396)3172.27_2661.96:452.737,(p156889:2398.99,((A76:1638.88,((A78:1021.55,A77:1021.55)1365.03_703.954:291.799,(A75:993.9,A74:993.9)1323.03_722.173:319.451)1617.06_1003.12:325.531)1927.45_1326.42:454.899,(A80:1798.61,(((p269484:641.446,p1359162:641.446)899.876_435.633:404.48,p1236908:1045.93)1295.54_820.694:502.036,A73:1547.96)1757.83_1337.23:250.649)1987.98_1598.3:295.17)2247.78_1919.41:305.212)2448.29_2265.59:934.19)3639.42_3067.98:229.504)3825.84_3310.39;
