# Supplementary material for: Dating phototrophic microbial lineages with reticulate gene histories
Source: Geobiology. 2018 Jan 31;16(2):179–89. doi: 10.1111/gbi.12273 (PMC5873394; doi:10.1111/gbi.12273)
Supplement: Supplementary file 2 [file GBI-16-179-s002.zip › SupplementData12b_prior.ModelABC_1.6_akinete_sample.chronogram]

(((((U_71173:1340.98,U_67084:1340.98)2547.94_622.54:1146.98,U_41057:2487.95)3224.79_1461.65:786.57,((M_p26868:2331.64,((p2523533517:444.732,M_p19866:444.732)897.904_225.412:241.992,M_p13725:686.723)1161.7_390.726:1644.91)2934.82_1427.1:775.454,(Cyn54:2727.53,(Cyn62:2422.83,(Cyn52:2250.32,((Cyn49:1988.3,((Cyn61:1160.36,Cyn53:1160.36)1719.41_473.078:722.073,((Cyn50:1425.77,(Cyn60:842.74,Cyn47:842.74)1378.73_396.2:583.034)1742.47_857.068:352.882,(Cyn55:1631.79,(Cyn59:942.666,(Cyn48:566.918,Cyn46:566.918)1222.28_238.426:375.748)1475.47_453.397:689.119)1713.09_1601.33:146.871)1914.85_1701.62:103.778)2035.44_1774.23:105.867)2182.01_1854.42:109.611,((Cyn58:1588.58,(Cyn56:1230.39,(Cyn57:528.872,Cyn51:528.872)878.237_271.81:701.52)1645.94_809.279:358.19)1916.7_1174.52:257.984,Cyn45:1846.57)2143.5_1429.82:251.346)2323.27_1932.64:152.405)2490.92_2074.02:172.516)2686.58_2217.51:304.694)3003.34_2486.9:379.564)3427.07_2836.55:167.43)3637.45_2999.57:299.558,((Cf69:2380.74,(Cf70:1294.51,Cf64:1294.51)2100.53_738.96:1086.23)3013.51_1679.51:568.355,((Cf72:1728.39,Cf71:1728.39)2432.88_1018.94:882.349,(((Cf82:225.049,Cf81:225.049)483.163_96.963:958.672,(Cf83:664.145,(Cf67:204.739,Cf66:204.739)448.91_89.7302:459.405)1166.09_362.851:519.577)1888.38_748.748:973.168,(Cf65:1307.45,(Cf68:685.843,Cf63:685.843)1200.68_370.581:621.61)1971.1_792.437:849.437)2783.82_1536.6:453.848)3151.19_2030.76:338.363)3419.84_2390.61:624.98)3912.27_3286.41:116.453,((((Ig42:1195.24,Ig41:1195.24)2078.78_569.564:1358.82,(Chl8:1865.52,((Chl9:675.299,Chl1:675.299)1131.11_334.477:493.801,(((Chl6:482.311,Chl4:482.311)742.796_242.8:213.828,((Chl3:351.137,Chl2:351.137)562.322_196.572:247.648,(Chl11:418.41,(Chl7:291.601,Chl10:291.601)477.078_165.61:126.808)624.422_263.525:180.375)812.34_417.2:97.3547)943.155_505.43:279.347,(Chl5:310.99,Chl0:310.99)645.955_135.871:664.497)1325.1_736.062:193.613)1574.97_885.213:696.424)2284.58_1648.57:688.534)2963.57_2181.19:382.102,(B39:2374.99,((((B35:1464.48,(B34:1088.84,(((B40:435.936,B36:435.936)634.552_265.971:208.528,B30:644.464)897.256_430.048:247.732,(B29:650.007,B25:650.007)947.727_378.307:242.189)1217.59_643.804:196.648)1400.16_821.992:375.633)1726.76_1185.66:222.293,B19:1686.77)1912.66_1418.49:294.058,(B43:1797.35,((B44:1166.71,B21:1166.71)1537.01_757.598:413.853,((B32:1071.71,((B23:668.114,B20:668.114)962.591_401.542:212.071,(B26:739.485,((B24:406.816,B16:406.816)645.726_245.923:212.895,(B15:296.646,B14:296.646)507.781_144.485:323.065)858.916_429.677:119.774)975.48_557.471:140.7)1126.44_664.225:191.529)1304.57_839.132:332.118,(((B38:705.033,B37:705.033)1007.35_426.522:307.378,(((B28:253.587,B27:253.587)418.935_143.517:126.024,B22:379.612)588.181_224.884:160.492,B18:540.104)797.949_368.697:472.307)1256.95_788.352:207.14,(B79:365.982,B13:365.982)409.32_280.4:853.569)1441.68_992.117:184.28)1623.99_1198.57:176.731)1773.67_1358.06:216.79)1999.54_1604.87:183.475)2159.48_1785.42:188.762,((B31:1417.28,(B33:1124.1,B17:1124.1)1535.94_709.042:293.186)1805.27_1016.5:422.686,B12:1839.97)2113.34_1450.65:329.62)2301.33_1990.52:205.396)2448.17_2219.86:561.175)3263.49_2635.47:479.766,(p156889:2392.06,((A76:1640.89,((A78:1022.01,A77:1022.01)1382.26_652.801:299.271,(A75:995.521,A74:995.521)1341.42_665.172:325.76)1638.65_1001.27:319.612)1936.77_1303.56:447.204,(A80:1791.56,(((p269484:633.847,p1359162:633.847)862.337_437.164:398.615,p1236908:1032.46)1305.7_801.282:506.456,A73:1538.92)1813.88_1307.74:252.64)2025.39_1548.62:296.539)2236.15_1901.99:303.961)2449.42_2244.09:1023.87)3748.94_3148.64:274.606)4004.78_3421.4;
