# Supplementary material for: Dating phototrophic microbial lineages with reticulate gene histories
Source: Geobiology. 2018 Jan 31;16(2):179–89. doi: 10.1111/gbi.12273 (PMC5873394; doi:10.1111/gbi.12273)
Supplement: Supplementary file 2 [file GBI-16-179-s002.zip › SupplementData12c_prior.ModelD_1.2_akinete_sample.chronogram]

(((((U_71173:1309.95,U_67084:1309.95)2374.14_598.142:1111.2,U_41057:2421.15)3110.52_1531.95:728.745,((M_p26868:2197.15,((p2523533517:410.701,M_p19866:410.701)739.871_238.085:229.109,M_p13725:639.809)1049.13_401.193:1557.34)2796.43_1532:751.813,(Cyn54:2484.07,(Cyn62:2135.32,(Cyn52:1943.33,((Cyn49:1649.55,((Cyn61:992.107,Cyn53:992.107)1370.83_537.393:539.982,((Cyn50:1154.66,(Cyn60:710.367,Cyn47:710.367)1049.7_398.293:444.296)1400.12_830.025:255.896,(Cyn55:1238.3,(Cyn59:788.986,(Cyn48:485.878,Cyn46:485.878)903.317_250.022:303.108)1120.51_435.874:449.315)1348.97_1201.52:172.257)1559.98_1311.46:121.531)1709.97_1391.36:117.459)1840.04_1490:124.431,((Cyn58:1366.25,(Cyn56:1076.75,(Cyn57:480.844,Cyn51:480.844)750.811_294.145:595.907)1354.92_798.503:289.495)1606.86_1087.54:210.875,Cyn45:1577.12)1811.39_1336.34:196.859)1975.45_1596.78:169.354)2184.32_1742.41:191.991)2371.55_1922.24:348.746)2792.4_2191.82:464.891)3279.98_2657.7:200.932)3504.28_2857.8:371.529,((Cf69:2454.43,(Cf70:1331.04,Cf64:1331.04)2012.78_789.108:1123.38)2995.37_1792.71:558.196,((Cf72:1813.66,Cf71:1813.66)2523.34_1039.82:922.216,(((Cf82:228.632,Cf81:228.632)491.062_100.465:1532.13,(Cf83:853.129,(Cf67:209.592,Cf66:209.592)519.083_95.1571:643.537)1500.57_441.943:907.629)2040.86_1644.76:627.162,(Cf65:1392.05,(Cf68:730.47,Cf63:730.47)1336.32_383.399:661.582)2009.52_898.329:995.868)2782.43_2053.41:347.958)3123.83_2384.35:276.747)3374.29_2674.43:508.797)3818.94_3267.92:77.9506,((((Ig42:1181.62,Ig41:1181.62)2051.74_558.678:1307.39,(Chl8:1813.19,((Chl9:637.975,Chl1:637.975)999.765_345.524:472.016,(((Chl6:465.478,Chl4:465.478)701.38_248.482:201.74,((Chl3:348.997,Chl2:348.997)537.139_215.167:229.074,(Chl11:406.298,(Chl7:274.997,Chl10:274.997)439.446_161.657:131.3)592.678_272.395:171.774)762.252_436.155:89.1471)862.365_500.679:262.259,(Chl5:299.423,Chl0:299.423)621.608_139.939:630.054)1231.92_718.427:180.513)1431.86_857.033:703.197)2137.3_1646.95:675.819)2838.15_2133.74:382.693,(B39:2369.28,((((B35:1447.82,(B34:1083.72,(((B40:441.595,B36:441.595)685.441_290.628:211.009,B30:652.604)886.21_467.487:240.128,(B29:656.689,B25:656.689)930.185_419.036:236.042)1108.13_689.55:190.989)1358.63_863.327:364.1)1689.39_1202.73:227.338,B19:1675.16)1900.54_1427.95:293.099,(B43:1782.59,((B44:1162.94,B21:1162.94)1502.58_734.885:401.153,((B32:1054.58,((B23:666.926,B20:666.926)903.458_450.662:196.989,(B26:724.174,((B24:405.224,B16:405.224)600.115_251.376:210.857,(B15:295.284,B14:295.284)509.488_163.864:320.796)843.748_455.476:108.094)951.654_545.511:139.741)1083.71_673.953:190.664)1282.1_856.916:331.732,(((B38:715.726,B37:715.726)1013.22_450.588:283.608,(((B28:259.227,B27:259.227)426.08_151.186:118.969,B22:378.195)590.984_250.001:148.603,B18:526.798)740.053_373.995:472.536)1237.72_784.946:206.169,(B79:370.529,B13:370.529)409.503_297.643:834.974)1426.71_1013.2:180.808)1608.03_1188.04:177.786)1785.15_1375.91:218.491)1975.11_1590.55:185.671)2139.55_1792.2:185.944,((B31:1440.82,(B33:1170.31,B17:1170.31)1557.93_769.832:270.505)1794.38_1027.43:406.186,B12:1847)2080.89_1447.01:307.201)2290.62_1977.5:215.082)2448.48_2204.2:502.415)3119.67_2639.94:443.322,(p156889:2393.82,((A76:1632.67,((A78:1016.34,A77:1016.34)1358.13_678.764:293.052,(A75:989.449,A74:989.449)1338.67_671.991:319.94)1632.19_1026.3:323.278)1904.8_1325.33:456.021,(A80:1800.17,(((p269484:646.702,p1359162:646.702)908.061_451.644:390.638,p1236908:1037.34)1292.8_809.761:509.648,A73:1546.99)1793.95_1296.26:253.185)2013.44_1560.08:288.516)2239.5_1902.09:305.128)2448.54_2239.56:921.205)3589.9_3064.96:284.351)3875.2_3350.73;
