# Supplementary material for: Dating phototrophic microbial lineages with reticulate gene histories
Source: Geobiology. 2018 Jan 31;16(2):179–89. doi: 10.1111/gbi.12273 (PMC5873394; doi:10.1111/gbi.12273)
Supplement: Supplementary file 2 [file GBI-16-179-s002.zip › SupplementData12d_prior.ModelD_1.6_akinete_sample.chronogram]

(((((U_71173:1384.46,U_67084:1384.46)2582.88_601.695:1154.23,U_41057:2538.69)3281.86_1463.85:800.77,((M_p26868:2370.76,((p2523533517:446.192,M_p19866:446.192)865.428_230.069:254.321,M_p13725:700.514)1256.91_411.657:1670.25)3028.94_1619.09:789.681,(Cyn54:2752.44,(Cyn62:2441.24,(Cyn52:2270.02,((Cyn49:2000.27,((Cyn61:1197.88,Cyn53:1197.88)1702.12_497.088:689.44,((Cyn50:1428.32,(Cyn60:850.076,Cyn47:850.076)1439.68_392.371:578.246)1753.9_812.912:357.248,(Cyn55:1635.3,(Cyn59:898.025,(Cyn48:565.538,Cyn46:565.538)1183.05_248.481:332.488)1434.73_446.637:737.27)1745.53_1600.61:150.275)1919.42_1704.34:101.753)2029.46_1777.41:112.95)2173.39_1869.35:118.248,((Cyn58:1604.95,(Cyn56:1247.27,(Cyn57:528.212,Cyn51:528.212)909.761_294.146:719.058)1682_830.728:357.68)1956.02_1163.99:254.648,Cyn45:1859.6)2180.71_1440.45:258.922)2322.11_1958.94:151.496)2480_2084.21:171.227)2688.62_2233.62:311.196)3029.65_2498.52:408)3474.55_2878.05:179.02)3659.18_3051.68:308.856,((Cf69:2522.34,(Cf70:1363.52,Cf64:1363.52)2263.66_711.186:1158.82)3119.65_1761.2:596.255,((Cf72:1843.63,Cf71:1843.63)2609.16_1052.09:969.758,(((Cf82:243.407,Cf81:243.407)665.47_98.7648:1542.59,(Cf83:887.013,(Cf67:228.276,Cf66:228.276)480.386_107.177:658.737)1474.89_437.484:898.981)2170.22_1645.24:663.831,(Cf65:1434.28,(Cf68:739,Cf63:739)1373.52_378.256:695.278)2056.8_820.88:1015.55)2891.21_2102.13:363.567)3256.46_2385.43:305.208)3563.15_2709.38:529.718)3996.39_3338.16:75.4048,((((Ig42:1210.52,Ig41:1210.52)1990.4_578.567:1312.36,(Chl8:1839.99,((Chl9:674.498,Chl1:674.498)1085.85_315.471:495.236,(((Chl6:482.109,Chl4:482.109)785.318_263.027:217.511,((Chl3:354.812,Chl2:354.812)550.888_192.194:250.586,(Chl11:425.092,(Chl7:295.317,Chl10:295.317)493.582_164.294:129.775)622.922_282.57:180.305)851.97_432.585:94.2226)968.609_503.285:272.863,(Chl5:323.021,Chl0:323.021)675.687_143.844:649.462)1307.86_726.067:197.251)1491.48_890.631:670.254)2188.09_1652.25:682.884)2873.56_2164.39:401.03,(B39:2382.59,((((B35:1465.35,(B34:1112.91,(((B40:445.064,B36:445.064)689.217_256.13:213.683,B30:658.747)896.352_444.022:256.932,(B29:661.167,B25:661.167)943.492_399.979:254.512)1190.55_666.897:197.226)1433.68_824.706:352.44)1751.85_1146.3:222.648,B19:1687.99)1944.12_1401.47:301.662,(B43:1808.71,((B44:1189.43,B21:1189.43)1540.93_737.095:407.373,((B32:1075.19,((B23:674.959,B20:674.959)928.654_426.886:208.131,(B26:740.861,((B24:412.955,B16:412.955)659.341_250.334:212.89,(B15:303.423,B14:303.423)526.633_161.596:322.422)883.579_436.152:115.016)985.219_522.538:142.229)1126.82_643.286:192.097)1330.37_839.066:337.54,(((B38:715.804,B37:715.804)1011.4_410.938:309.772,(((B28:263.393,B27:263.393)437.591_150.77:130.709,B22:394.102)595.363_252.602:163.879,B18:557.981)786.056_389.123:467.596)1255.48_779.614:204.622,(B79:369.718,B13:369.718)409.524_286.163:860.48)1468.9_1008.51:182.529)1644.58_1189.93:184.076)1814.11_1410.78:211.909)2009.09_1598.96:180.944)2147.01_1789.06:185.142,((B31:1440.15,(B33:1146.13,B17:1146.13)1545.7_748.294:294.024)1804.43_1001.86:415.658,B12:1855.81)2126.48_1484.74:318.988)2314.72_1991.45:207.791)2446.81_2208.96:541.313)3259.12_2669.53:475.635,(p156889:2394.06,((A76:1643.17,((A78:1026.63,A77:1026.63)1383.57_666.77:291.415,(A75:993.667,A74:993.667)1397.72_632.627:324.38)1669.49_979.267:325.125)1922.24_1317.84:443.558,(A80:1800.86,(((p269484:640.105,p1359162:640.105)901.795_419.584:400.341,p1236908:1040.45)1332.79_788.536:502.946,A73:1543.39)1785.05_1317.08:257.465)2010.92_1571.59:285.873)2240.12_1884.19:307.335)2449.19_2251.15:1005.47)3687.9_3136.58:324.185)4033.75_3455.17;
