# Supplementary material for: Dating phototrophic microbial lineages with reticulate gene histories
Source: Geobiology. 2018 Jan 31;16(2):179–89. doi: 10.1111/gbi.12273 (PMC5873394; doi:10.1111/gbi.12273)
Supplement: Supplementary file 2 [file GBI-16-179-s002.zip › SupplementData1_ConcatenatedRibosomalAlginment.phy]

95   6358
Cf63         --MPKR---- --GKQYLEAV KRIEP-DRLY GPAEGVELAR TAAH--ARFN ESIDAHIRLG
B38          --MAKL---- --TKKQKEVA AKYDK-SKVY SLEEASALVK EISN--ANFD ASVDIAVRLG
Chl8         ----MA---- --GKKYQAAL QKVKS-GEAL SIEDAVARIK EITT--VKFD ATVDVAMNLG
A76          --MAKL---- --GKRLKKAV STVDR-DKFY ALDEAVKTVR SNAT--AKFD ETVEIAMNLG
Cyn59        MAKNKL---- --SRRMKTLL EKVE--DKDY EPIEALSLLK ETAT--AKFP EAAEAHIRLG
B39          --MAFI---- --SKKRKVAN AKLDA-NKTY SLKEASALVK DINV--AKFD ASVDLHVRLG
Chl7         ----MA---- --GKKYRDAA SKIER-FHEY DLVDAVVKVR EITE--VKFD ATVDIAVKLG
B35          --MSKL---- --TKNKKLAL EKIED-GRAY TIEEAAQLVK EITF--TKFD ASVDIDVRLG
Ig41         ---MKV---- --SKRMKSIK EKVEA-QKEY TLKEAIDKLK ELSK--VKFD ETLDCAIRLG
Cyn55        -MAKKV---- --SRRLRSLQ EKVE--DRAY APIEALQLLK ETAT--AKFP EAAEAHIRLG
U_67084      ----KI---- --SKREKAIL DKVDL-RKAY PPIEALQLSK ENAT--AKFD ETIEASLRLG
A74          --MAKQ---- --GKRLRNAK ENLDA-LALR SVSDAVALVK ENAS--AKFD ETIEIAMNLG
M_p26868     --MATL---- --TKRRKKLD TFYKEHNQAV NAEEAIKALK KENS--VKFD QTVEVHFKLG
B30          --MGKL---- --TKNQKLAA GKIEA-GKAY SLKEAASLVK EITF--TKFD ASLDIDVRLG
B25          --MSKL---- --TKNQKLAL SKVEP-GKMY TLKEACALVK EITT--TKFD ASVDIDIRLG
B23          --MAKL---- --TKKHKEAL SKVDY-NKLY SLAEASALLK QITY--TKFD ASVDIAVRLG
Cyn52        --MRKL---- --SRRLRELY AKVE--DRPY APLEALQLLK ETAT--AKFP ESAEAHIRLG
p2523533517  --MSKL---- --TKKQKKMQ EMLEGFIQPA TAVDSIKKLQ EISKEVSKFN ETVECHMRLG
Cyn49        -MVKKV---- --SRRLQELQ KKVE--DRAY TPLEALTLLK ETST--AKFP ESAEAHIRLG
Cyn58        -MTKKI---- --SRRLRELQ AKVT--DKAY EPLAALQLLK ETAT--AKFP ESAEAHIRLG
B31          --MAKL---- --TKKQKEAQ SKYDA-AKEY SLQQAAEILK EISY--TKFD ASVDIDVRLG
M_p19866     --MSKI---- --TKKQKKMQ EMLEGFVQPA TAVDAIKKLQ EISKEVSKFN ETVECHMRLG
B28          --MAKL---- --TKKQKEAL SKVEK-GRIY NLEEGSALVK EVNT--TKFD ASVDIAVRLG
B15          --MARL---- --TRKKKEAL AKIEK-GRFY SIAEASALVK EITN--TKFD ASVDIAVRLG
Cf72         --MAKH---- --GKKYLQAL AKIDP-NRVY EPKQALELIK EISY--ANFD ATVEVHMRTG
p156889      --MAKI---- --SKRATAHG GKFDR-SVNH PLSDAIKIIK ECAT--AKFD ETIEVAVNLG
Cyn56        -MTRKV---- --SRRLQELQ KKVE--DRAY EPLAALNLLK ETAT--AKFP ESAEAHIRLG
B22          --MAKL---- --TKKQKEAL SKIEK-NKVY TLDEASALVK EVNT--AKFD ASVDIAVRLG
Cf68         --MPKR---- --GKKYLEAA KLIER-GRLY TPAEAVALVK KTAF--ADFD ETIEAHFRLG
Chl0         --MSMA---- --GKNYRNAS AKVNR-AQEY ELAEAIEKVK EITT--TKFD ATVDVAIKLG
Chl10        ---------- ---------- ---------- ---------- ---------- ----------
Chl5         ----MA---- --GKNYKNAA AKVDR-AQEY ELAEAIEKVK EITT--TKFD ATIDVAMKLG
Cyn48        -MTKKV---- --SRRLQALL AKVE--DREY DPLDALSLLK ETAT--AKFP EAAEAHIRLG
p1359162     ---------- ---------- -MLDK-NIVY TPEEGIDQLL KSTT--ARFK ESVDVAIKLS
B19          ---MKL---- --TKNRKAVL AKLEP-NKVY KLADAAALLK EITF--TKFD ASVDIDVRLG
Cyn53        -MPKKI---- --SRRLQELR KKVE--ERPY EPKEALQLLK ETAT--AKFL EAAEAHVRLG
B32          --MAKL---- --TKNQKESQ AKVDK-STTY TVADASKLVK EITT--TKFD ASVDLAVRLN
B12          --MAKL---- --TKNQKKAH AKIEA-GKAY TLKDAAALVK EITT--TKFD ASVDIDVSLG
Ig42         ---MQL---- --TKRNKKIL EKVDT-KKEY LIEEAIKTLK ELSS--VKFV ESLDVAIRLG
M_p13725     --MSKL---- --TKKQKKMQ EMLVGFEQPS SAVETIKKLK EISKEVSKFN ETVECHMRLG
Chl4         ----MA---- --GKKYRDAV AKTDR-FQEY DLVDAVEKIR EITQ--VKFD ATIDIAMKLG
B14          --MARL---- --TRKQKEAL AKIEK-GKLY SITEASALVK DITN--TKFD ASVDIAVRLG
Cf67         --MPKH---- --GKKYLAAL AKVDR-SRFY TPAEAIALVK ETSY--TKFD ATVEAHLRLG
Cf65         --MPKH---- --GKKYLEAL KLVDV-TRRY SPKEAVELVK KVAH--ADFD ESIDLHIKLN
Cyn54        --MVQL---- --SKRLKALR EQVDR-QTIY APQKALELLK QTAN--AKFD ETAETHIRLG
A78          --MAKQ---- --PKRIKAWT G--DR-DATH ALEAAIKLVK ENAK--AKFD ETIEISVNLG
Cf64         --MVTR---- --GKKYQDAI KLLDQ-SLAY APAEAIDMAK KMAA--AKFD ETVEMHLKMG
B29          --MSKL---- --TKNQKLAL GKIEA-GKAY TLKEASALVK EITT--TKFD ASVDVDVRLG
B21          --MARM---- --TKKMKAAL AKVEK-NKNY TLDEAAKLVK ETSI--AKFD ASVDLAVRLG
Cf66         --MPKH---- --GKKYLAAL AKVDR-TRLY SPTEALALVK ETSY--TKFD GTVEAHLRLG
B40          --MSKL---- --TKNQKSVA EKVEL-GKAY TLTEASKLVK EITT--TKFD ASVDVDIRLG
Cf81         -MPRRH---- --GKKYLEAL KKIDR-QRLY TPEEAIKLLK ETSF--TTFD PTVEVHLRLG
B26          --MARV---- --TKKQKEAL AKVDK-NKLY SVAEASSLVK EITN--VKFD ASVDLAVRLG
A75          --MAKL---- --GKRTRSAR EAFAG-KEDV TVEEAVALIK SAAS--AKFD ETVEIAMNLG
Chl3         ----MA---- --GKNYRAAA AQVDR-NMEY DLVDAVAKVK EITN--VKFD ATVDVAVKLG
B36          --MSKL---- --TKNQKLVA DKIEA-GKAY SLKEASQLVK DITT--TKFD ASVDIDVRLG
Cyn46        -MTKKV---- --SRRLRELQ AKVE--DREY GPLDALGLLK ETAT--AKFG EAAEAHIRLG
A77          --MAKE---- --GKRIRAAR EGIEA-TKLY ALDEAIKLVK ERAT--AKFD ETVEVSMNLG
B79          -MSKKL---- --TKNKKKII DKIY--KKKY SLEEAIFLIK EIDF--VKFD ASVDISVRLG
B17          ----MA---- --IQKKNKHS ATDNA-KEAY TLTEAVQLVQ KSTS--TKFD ASMDVAVRLG
Cyn57        --MTKV---- --SKRFTALA AKVE--DRAY EPLEALELVK DNAT--AKFD ETIEAHVRLG
Cf83         --MPKH---- --GKKYLAAA AKVDQ-NQLY SPEEAINLVK ETSF--VGFD ATIEVHLRLG
Cf70         --MADR---- --GKRFEAVE KLVES-GKEY TPAEAVALAR QAAT--CKFD ETVEMHLKMG
U_41057      -----L---- --TKKQKQIQ ELVGD-QSFF APKEAVELVK KASL--AKFD ETVEVAFCLG
B34          --MSKL---- --TKNQRLAL EKIEA-GKTY SLKEAAALVK EITN--TKFD ASVDIDVRLG
B18          --MATL---- --TKKQKEAV SKIEK-NKVY TLEEASALVK EVNT--AKFD ASVDIAVRLG
Chl1         ----MA---- --GKKYRNAL GKASA-QDEY DLQQAMELVR EIND--TKFD ASVDLAVRLG
Chl6         ----MA---- --GKKYREAL AKIDR-FQEY DLAEAVGKIR EITE--AKFD ATIDVALRLG
A80          ----MP---- --SKRFKQLP EKTKD-LTAD VIENLLATVK KNCT--TKFD ESIDLSFQVN
B33          --MAKL---- --TKNQKIAA EKVDT-TKVY ALDEASSLVK EITT--TKFD ASVDLDIRLG
Chl2         ----MA---- --GKNYRDAA SQVDR-NQEY DLADAVAKIR EITK--TKFD ATVDVAVKLG
B43          --MGRI---- --SKKRKEVL AKYDL-TKTY TLVEACDLVK NITT--TKFD ASVDISVRLG
Cyn47        -MTKKL---- --SRRMREAL AKVDQ-DKAY EPLEALQLLK ETAT--AKFV ETAEAHIRLG
A73          MSNKDIFVKI SGSKKIREAR EKVKS-DTLY NLTSAVERLK SASY--VKFD PTLEIVMKLG
Cyn62        -MAKKQ---- --SKRFLAAL SKVE--ERPY QPLEALALLK ETAT--AKFV EAAEAHIRLG
Cyn45        -MTKKV---- --SRRLRELQ AKIQ--DKSY EPLEAMQLLK ETAT--AKFT ETVEAHIRLG
B13          -MSKKL---- --TKNRKIIL GKIDK-NNKY SLEEAFTLIK KISF--SKFD ESIDISIRLG
B44          --MAAI---- --SKKRKEAL SKLDV-NKLY SLEDASALVK DINT--TKFD ASVDVAVRLG
p269484      ---------- ---------M SSLVS-NEVY DVESGLRKVI ESAK--ANFC ESVDVAINLN
Chl11        ----MA---- --GKKYREAA TKIER-FRDY ELAEAIEKVK EVTT--TKFD ATVDVAVKLG
Cyn61        -MTKKV---- --SRRLQELQ QKVE--DRLY EPLEGLTLLK ETAT--AKFV ESVEAHIRLG
B16          --MAKL---- --TKKQKDAY AKIDK-NKLY SLEEASALIK EITN--TKFD SSVDVAVRLG
Cf69         MAIKKH---- --GKKYLEVS KLLEV-EKLY EPKEAVELLK KLNY--VKFD PTVEVHMKLG
Cf71         --MAKH---- --SKRYLALR QKVDR-TKAY PPKEAIELVK EMAN--AKFD ETVEVHMRMG
Chl9         ----MA---- --GKNYKNAL GKFTA-QAEY DLPSAIELVK EMTT--VKFD ASVDVALKLG
Cyn51        --MTKI---- --SKRMKSLS AKVE--DKSY APLEAIQLVK ENAN--AKFD ETIEAHIRLG
Cyn50        -MPRKL---- --SRRLQELH SKVE--ERPY EPTEALKLLK ETAT--AKFP ESAEAHIRLG
B20          --MAKL---- --TKKQKEAA SKIEK-NKLY SLKDASSLLK VVAS--AKFD ESVDIAVRLG
Cf82         -MPRRH---- --GKKYLEAL KKIDR-QRLY TPEEAIKLLK ETSF--TTFD PTVEVHLRLG
U_71173      ----KL---- --SKRQKALL EGLDL-QKAY TPTESLALVK KNAN--AKFD ETVEAHMRLG
B27          --MAKL---- --TKKQKEAL SKVEK-NKIY NLDEASALVK EVNF--AKFD ASVDIAVRLG
B37          --MAKL---- --TKKQKEAL EKIDR-TSLY SVEEATSLVK EVNY--AKYD ASVDIAVRLG
B24          --MAKL---- --TKKQKEAR AKIER-DKLY SIQEASELIK EITN--VKFD ATVDLAVRLG
p1236908     --MSTY---- --NDNSKQCL EKVV------ ---------- ESAS--AKFN ESVDIAVNLG
Cyn60        -MPKKI---- --SRRLKEAL AKVDE-NKAY EPLEALNLLK ETAT--AKFD ETAEAHVRLG

             IDPRHADQIV RSSVVLPYGT GREPRVLVFA SGEAVRIAEE AGADFVG-SE DLVQRIKDG-
             VDPKKANQMV RGVVSLPHGT GKDVRVLALV TPDKEQEAKN AGADYVG-LD EYLTKIKEG-
             VDPKHADQIV RGTVMLPHGL GKTVRVLVMC NAAKEEEARL AGADHVG-LA EYVEKIQGG-
             IDPRHADQMV RGMVQLPNGT GKTVRVAVFA RAGKADEALA AGADIVG-AE DLADKIQAG-
             IDPKYTDQQL RTTVVLPKGT GQTIRVAVIA RGEKVAEATN AGADVVG-SE ELITEIQQG-
             VDPKKADQAI RGTVTLPHGT GKVKKVLVLC TPDKEADAIG AGADFVG-LD EFVQKIEGG-
             VDPRHADQVV RGTVMLPHGT GKTVSVLVVC KEAKAEEARA AGADMVG-FE EYIEKIQEG-
             VDPRKANQMV RGVVTLPHGT GKDIRVLVLC TPDKVEEAKA AGADYVG-LD EYIEKLKSG-
             VDPRHADQMV RGTVSLPHGT GKDVKVLVIA KGSKAQEALD AGADYAG-FE EYLEKIKEG-
             IDPKYTDQQL RTTVVLPKGT GQEVRVAVIA RGEKVTEASN AGADIVG-SE ELISEIQNG-
             INVKHADQQV RTTVILPAGT GKTVRVGVIA KGEKVKEAEE AGADVVG-SE DLIPRIQEG-
             VDPRHADQMV RGVVNLPAGT GRTVRVAVFA KDDKAEEARA AGADVVG-AE DLVEQVQNG-
             VNPKLNDQQV RSTVNLPGGT GKEVRVAVVA KGDKLKEAEA SGADHFG-AE ELVEKIGAG-
             VDPRKANQMV RGVVSLPHGT GKQVRVLVLC TPDAEAAAKE AGADYVG-LD EYIEKIKGG-
             VDPRKANQMV RGVVSLPHGT GKEIRVLALC TPDKEAEAKE AGADYVG-LD EYIEKIKGG-
             VDPRKANQMV RGVVTLPHGT GKDVKVLALV TPDKEAEAKA AGADYVG-LD EYLQKIKDG-
             IDPKYTDQQL RTTVALPKGT GQTIRVAVIA RGEKVTEASA AGADVVG-SE ELIDEIQKG-
             IDVRQADQQI RSTVVLPAGL GKTVRVCVIA KGPKATEAKD AGADFAG-AE EIIDKISGG-
             LDPKYTDQQL RTTVALPKGT GQTVRIAVIA RGEKVAEASS AGADLVG-SE ELINDIQKG-
             IDPKYTDQQL RTTVALPKGT GQTIRIAVLA RGEKVAEATA AGADLAG-SE ELIKDIQGG-
             VDPRKADQMV RGVATLPHGT GKTVRVLVLC TPDKENEAKE AGADFVG-LD DYIQKIEQG-
             IDVRQADQQI RSTVVLPAGL GKEVKVCVIA KGAKATEATE VGADFAG-AE EIIDKISGG-
             VDPRKANQMV RGVVSLPHGT GKDVKVLALV TPDKEAEAKE AGADYVG-LD EYLQKIKEG-
             VDPRKANQMV RGVVTLPHGT GKDVKVLALV TPDKEAEAKE AGADYVG-LD EYLDKIKGG-
             LDPRQADQQV RDVVVLPHGL GKTVRVLVFA QGDGATLAQQ AGADYVADTD EWIQKIQGG-
             VDPRHADQMV RGSVSLPKGT GKVVRVLVFA KGEKAEEAKA AGADVVG-AD DLLEKIQGG-
             IDPKYTDQQL RTTVALPKGT GQTIRVAVIA RGEKVAEAKA AGADIAG-SE ELIEEISKG-
             VDPRKANQMV RGVVSLPHGT GKDVKVLALV TPDKEAEAKE AGADYVG-LD EYLQKIKDG-
             IDPRQADQNV RSTVVLPHGT GKEPRVLVFA AGEAVRIAQE AGADYVG-SD DLVKKIQDG-
             VDPRHADQVV RGTVMLPYGT GKTVSVLVVC KENKAEEARE AGADFVG-FE DYIEKIQNG-
             ---------- ---------- ---------- ---------- ---------- ----------
             VDPRHADQVV RGTVMLPHGT GKTVSVLVVC KENKAEEARE AGADFVG-FE DYIEKIQNG-
             IDPKYTDQQL RTTVVLPKGT GQTVRVAVIA RGEKVTEATN AGADVVG-SE ELIDEIQKG-
             TGDSRSGDSI RGVAVLPKGL GREVRVAVLA KGEYAKQAKD AGADVVG-DS DLIEEIKKG-
             VDPRKANQMV RGVVTLPHGT GKDVRVLVLC TPDKEAEAQA AGADHVG-LD EFVEKIKGG-
             IDPKYTDQQL RTTVALPKGT GQTIRIAVIA KGEKVNEALA AGADLAG-SE ELIEQISKG-
             VDPRKANQMV RGVVTLPHGT GKDVKVLALV TPDKEEEAKN AGADYVG-LD EYLDKIKGG-
             VDPRKANQMV RGIATLPHGT GKTVRVLALV TPDKEEEAKA AGADFVG-LD EYVAKIEGG-
             VDPRHADQMV RGTVSLPHGT GKEVKVLVIA KGPKIQEALD AGADYAG-FE EYLEKIKGG-
             IDVRQADQQI RSTIVLPAGL GKEVRVCVIA KGPKATEATA AGAEYAG-AE EIVDKIAGG-
             VDPRHADQVV RGTVMLPHGT GKTVSVLVVC KEAKAEEAVA AGADFVG-FE EYVEKIQNG-
             VDPRKANQMV RGVVTLPHGT GKDVKVLALV TPDKEAEAKE AGADYVG-LD EYLDKIKSG-
             IDPRHADQNI RTTVALPHGT GKTVRVLVFA QGEALQTALD AGADYAG-SD DLIARIDREN
             IDPRHADQNV RGTVTLPHGT GRTPRVLVFA VGEAARIAEE AGADYVG-SD DLIRQIEGG-
             INPKYADQQV RSTVVLPRGT GKAIRIAVLA KGEKVREAEK AGADIAG-SE ELIERIQGG-
             VDPRHADQQV RGVVNLPSGT GRDVRVAVFA KDAKAAEATA AGAEHVG-AE DLYEKIAGG-
             LDPKNATQQL RGVAVLPHGL GKTVRVLVFA QGEAEKAAQA AGADVYG-GE ELIKKVEAG-
             VDPRKANQMV RGVVSLPHGT GKQVRVLALC TPDKEAEATA AGADYVG-LD EYINKIKGG-
             VDPRKANQMV RGVVTLPHGT GKTVRVLALV PADKEAEAKE AGADYVG-LD EYIEKIKNG-
             IDPRHADQNI RTTVALPHGT GKTVRVLVFA QGEAVQAALD AGADYAG-SD DLIARIDREN
             VDPRKANQMV RGVVTLPNGT GKQTRVLCLC TPDQEAAAKE AGADYVG-LD EYIQKINSG-
             IDPRHADQTI RSTVSLPHGT GKTVRVLVFA QGEAAQAARE AGADFVG-AD DLIARIDKEN
             VDPRKANQMV RGVVTLPHGT GKDVKVLALV TPDKEAEAKE AGADYVG-LD EYLQKIKGG-
             VDTRHADQMV RGVIGLPNGT GKTMRVAVFA RGPKAEEAQA AGADIVG-AE DLMETIQGG-
             VDPRHADQVV RGTVMLPHGT GKTVSVLVVC KEAKAAEATE AGADLVG-FE EYIEKIQNG-
             VDPRKANQMV RGVVSLPNGT GKVTRVLCLC TPDAEAAAKE AGADYVG-LD EYIEKIKGG-
             IDPKYTDQQL RTTVALPKGT GQIVRVAVIA RGEKVTEASN AGADVVG-SE ELIDEIQKG-
             VDPRHADQMV RGVCNLPNGS GRTVRVAVFA RGAKADDARA AGADIVG-AE DLLEIVQGG-
             IDIRLPHQVV RGTVLLPHGT GKNVCILALV PKNKESEAKK AGADYVG-L- KYIEKIKSG-
             VDPKRSDQMV RGTVSLPHGT GKSCRILVLC TADKEQEAKQ AGADYVG-LD DFIEKIAAG-
             IDPKYTDQQL RTTVALPHGT GQTIRIAVIA RGEKVAEAKA AGADLAG-DD ELVDQIAGG-
             IDPRHADQNI RTTVALPHGT GKTVRVLVFA QGEAIQAALD AGADFAG-SD DLIARIDKEN
             LDPRNSAQVV RGVALMPHGL GKEVRVLVFA QGDAEKTARD AGADIVG-GD ELVEKISGG-
             INPKHADQQV RSTVSLPEGT GQTVRVVVAA KGESEKAAKE AGAVDAG-AE DLIQKIQDG-
             VDPRKANQMV RGVVSLPNGT GKQVKVLALC TPDQEAAAKE AGADFVG-LD EYIEKIKGG-
             VDPRKANQMV RGVVSLPHGT GKDVRVLALV TPDKEAEAKA AGADYVG-LE EYLDKIKGG-
             VDPRHADQVV RGTVMLPHGT GKTVSVLVIC SEAKASEAQE AGADFVG-FE DYIEKIQNG-
             VDPRHADQVV RGTVMLPHGT GKTVSVLVVC KEAKAEEAKE AGADLVG-FE EYIEKIQSG-
             NKQKKGEVNI RTVVNLPGGT GKKVKVAVVC EDTKAKEAKD AGADIVG-SD EFIDKIKAG-
             VDPRKADQMV RGVVALPHGT GKDVKVLALV TPDKEQEAKD AGADYVG-LD DYIKKIEGG-
             VDPRHADQVV RGTVMLPHGT GKTVSVLVVC KEAKVAEAEE AGADFVG-FE EYVEKIQNG-
             VDPRKANQMV RGTVALPHGT GKDVRVLVLC TPDKEAEAKA AGAEFVG-LD EFIEKIKGG-
             IDPKYTDQQL RTTVTFPKGT GQTVRIAVIA RGEKVKEAEQ AGAEIVG-SE ELIDEIQKG-
             IDPRHSDQIV RGVVNLPAGT GKIIRVAVIC KEEREEEAKS AGADLVG-SI NIIDEIKSG-
             IDPKYADQQL RTTVVLPQGT GQTVRVAVIA RGEKVAEASE AGADIVG-SE ELIEDISKG-
             IDPKYTDQQL RTTVALPKGT GQNVRVAVIA RGEKVAEATD NGADMAG-SE ELIDEIQKG-
             LDSRLSNQIV RGTVLLPHGI GKNICVLALV TKDKELESKE AGADYVG-L- EYIEKIKSG-
             VDPRKANQMV RGVVTLPHGT GKDVKVLALV TPDKEQEAKD AGADYAG-LD EYIEKIKGG-
             INSSKSDEQV RGCVVLPKGL GREVRVAVFA KGGHLEMARE AMANIVG-DE ELIEEVKKK-
             VDPRHADQVV RGTVMLPHGT GKTVSVLVIC KETKAEEAKE AGADFVG-FE EYITKIQEG-
             IDPKYTDQQL RTTVTLPKGT GQEVRVAVLA KGDKVAEAQS AGADLVG-SD DLIAEIQKG-
             VDPRKANQMV RGVVTLPHGT GKDVKVLALV TPDKEAEAKE AGADYVG-LD EYLDKIKSG-
             VDPRHADQMV RGVAMLPAGT GKEVKVLVFA QGEKVSEAET AGADFVG-LD DLIKQIEGD-
             VDPRHADQQV RGVVTLPNGT GRTVRILVFA NPEGQALARE AGADYVG-AE DLADQIMKG-
             VDPRHADQVV RGTVMLPHGT GKTVSVLVIC NEAKATEAEE AGADFVG-FE DYIEKIQNG-
             IDPKYTDQQI RTTVSLPKGT GQKVRIAVIA KGEKVAEANS AGADLAG-EE ELIDSISKG-
             IDPKYTDQQL RTTVSLPKGT GQVVRVAVIA KGEKVTEATN AGADIAG-SE ELIGEIQNG-
             VDPRKANQMV RGVVTLPHGT GKDTKVLALV TPDKEAEAKA AGADYVG-LD DYLQKIKDG-
             IDPRHADQTI RTTVSLPHGT GKTVRVLVFA QGEAAQAARE AGADFVG-AD DLIARIDKEN
             INVKHADQQV RSTVALPAGT GKTVRVAVIA KGDKVKEAEA AGADVVG-SE ELIPRIQEG-
             VDPRKANQMV RGVVSLPHGT GKDIKVLALV TPDKEAEAKE AGADYVG-LD EYLTKIKNG-
             VDPKKANQMV RGVVSLPHGT GKDVRVLALV TPDKEAEAKE AGADYVG-LD EYLQKIKEG-
             VDPRKANQMV RGVVTLPHGT GKDVKVLALV TPDKEAEAKE AGADFVG-LD EYLEKIKGG-
             VDSRKSEEQV RGTVVLPKGI GKNIKVAVFA QDKHLLEAEK AGADITG-GE DLVEEIKKG-
             IDPKYTDQQL RTTVTFPKGT GQTVRVAVIA RGEKVQEASN GGADIVG-SE ELIDEIQNG-

             W--LGFDAAV AMADQMGKVG GLGRILGRRG LMPNPKSGTV VRAPEDLANV IKELKRGRVE
             W--TDVDVIV TMPAVMGKLG PLGRILGPRG LMPNPKAGTV TM---DVAKA VSDVKSGKID
             W--TDVDVIV ATPDVMGEVG KLGKILGPRG LMPNPKSGTV TM---DVAKA VNESKAGRIE
             E--FNFDRCI ATPDMMGVVG RLGKILGPRG LMPNPKLGTV TP---NVAEA VKAAKGGAVE
             R--MDFDKLI ATPDVMPQVA KLGKLLGPRG LMPSPKGGTV TT---DLAAA IEEFKAGKLE
             W--TDVDVVI ATPAVMPKIG KLGKILGPRN LMPNPKTGTV TN---DVAAA VNEVKGGKIA
             W--TGVDVII ATPDVMGQLG KVAKILGPRG LMPNPKSGTV TM---DVAKA VKEVKAGKIE
             W--TDIDIII TMPAIMGKIG ALGRILGPRG LMPNPKSGTV TM---EIGKA VKEVKQGKID
             W--ADVDVVI ATPDSMAELG KLGKILGPKG LMPNPKSGTV TQ---DVAQA VKEVKAGKIE
             R--MDFDKLI ATPDVMPQVA RLGKLLGPRG LMPSPKGGTV TF---DIASA ISEFKAGKLE
             F--MDFDILI ATPDIMGALG KLGKILGPRG LMPSPKAGTV TF---DIARA VKEFKAGKVE
             Q--INFDRVI ATPDMMPLVG RLGKQLGPKG LMPNPKVGTV TP---NVTKA VQDAKGGAVE
             F--LDFDKLV ATPDAMAMLS KMGKILGPKG LMPNPKDGTV TF---DVGKT VKELKAGKVS
             W--TDIDVII TMPSIMGKIG ALGRVLGPRG LMPNPKSGTV TM---DVAKA VREVKQGKID
             W--TDIDVII TMPAIMGKIG ALGRVLGPRG LMPNPKSGTV TN---DIAQA VKEVKQGKID
             W--TDVDVIV TMPSVMGKLG PLGRVLGPRG LMPNPKTGTV TM---EIGKA VQEVKAGKID
             R--MDFDLLI ATPDMMPQVA KVGRILGPRG LMPSPKAGTV TF---DLPQA IQEFKAGKVE
             W--FEFDTLI ATPDCMGMLG KLGRVLGPKG LMPNPKTGTV TM---DVAKA VKDAKAGKVE
             M--MDFDLLI ATPDMMPQVA KLGRQLGPRG LMPSPKGGTV TF---DLEQA IAEFKAGKLE
             M--LDFDLLI ATPDMMKDIA KLGRLLGPRG LMPSPKGGTV TF---ELAQA IQEFKAGKLE
             W--TDIDVII TMPNVMAKVG RLGKVLGPRG LMPNPKSGTV TP---DVAKA VREVKAGKID
             W--FEFDTLI ATPDCMGMLG KLGRVLGPKG LMPNPKTGTV TM---DIAKA VKDAKAGKVE
             W--TDVDVIV TMPAVMGKLG PLGRVLGPRG LMPNPKSGTV TM---EIGKA VTEVKAGKID
             W--TDVDVII TMPSVMGKLG PLGRILGPRG LMPNPKTGTV TM---DVAKA VNDVKSGKID
             W--TDFDVAI ATPDMMGKVG RLGRILGPRG LMPNPKAGTV VP-AEDLPRV IKESKAGRVE
             W--LEFDRVV ATPDVMGVVG RLGKILGPRN MMPNPKLGTV TF---DVAKV VQEIKAGQVA
             F--LDFDLLI ATPDVMPQVA KLGRQLGPRG LMPSPKGGTV TF---DLEQA VNEFKAGKLE
             W--TDVDVIV TMPAVMGKLG PLGRILGPRG LMPNPKSGTV TM---DIGKA VSEVKSGKID
             W--LEFDATI AMADQMGKVG GLGRILGRRG LMPNPRSGTV VRSAEDLPAV IQELKRGRVE
             W--TDVDVIV ATPDVMGQLG KVARILGPRG LMPNPKSGTV TM---DVAKA VKEVKAGKIE
             ---------- ---------- ---------- ---------- ---------- ----------
             W--TDVDVVV ATPDVMGQLG KVARILGPRG LMPNPKSGTV TM---DVAKA VSEVKAGKIE
             R--MDFDKLI ATPDVMPQVA KLGKLLGPRG LMPSPKGGTV TF---DLASA IAEFKAGKLE
             R-KLDFDWCI ATPDFMSQVS AIAKILGPRG LMPNPKFGTV TF---DIAKM VGIVKSGQVR
             W--TDVDVII CTPNVMGKVG ALGRILGPRG LMPNPKTGTV TM---DVAQA VKEVKAGKID
             M--MEFDRLI ATPDVMPQVA KLGRLLGPRG LMPSPKGGTV TF---DLTKA IDEFKAGKLE
             W--TDVDVII TMPSVMGKLG PLGRVLGPRG LMPNPKTGTV TM---DVAKA VTEVKAGKID
             W--TDVDIII TTPACMAKVG KLGRVLGPRN LMPNPKSGTV TN---EVGKA VTEVKAGKID
             W--ADVDVII ATPDTMAELG KLGKVLGPKG LMPNPKSGTV TM---DVAKA VKEVKAGKIE
             W--FEFDTLI ATPDCMGMLG KLGRVLGPKG LMPNPKTGTV TM---DIAKA VKDAKAGKVE
             W--TGVDVII ATPDVMGQLG KVAKILGPRG LMPNPKSGTV TM---DVAKA VKEVKAGKIE
             W--TDVDVIV TMPSVMGKLG PLGRVLGPRG LMPNPKTGTV TM---DVAKA VSDVKAGKID
             F--FDFDVAI ATPDMMGKVG RIGRKLGPRG LMPNPKSGTV VQ-PADLART IREVKGGRVE
             W--LEFDAAI AMADQMGKVG PLGRILGRRG LMPNPRTGTV VRNPEDLPAV IREIKGGRVE
             F--MEFDLMI ATPDIMPQVA RLGKLLGPRG LMPSPKGGTV TM---DLVGA IREFKAGKLE
             F--MDFDRVI ATPDMMALVG RLGKVLGPRG LMPNPKVGTV TP---NVGQA VKDAKGGAVE
             F--LDFDVAI STPDMMSKVG KLGKVLGRRG LMPNPKSGTV VP-AEDFKQV VTEARKGRVE
             W--TDIDVII TMPSIMGKIG ALGRVLGPRG LMPNPKSGTV TN---EIGNA VKEVKQGKID
             W--TDVDVII TMPSVMGKIG PLGRILGPRG LMPNPKTGTV TM---DVGKA VKDVKAGKID
             F--FDFDVAI ATPDMMGKVG RIGRKLGPRG LMPNPKSGTI VP-AADLART IREVKGGRVE
             W--TDVDVII TMPSCMGKVG PLGRVLGPRG LMPNPKSGTV TM---DVAKA VKEVKSGKID
             F--FDFDIAI ATPDMMGKVG RLGRKLGPRG LMPNPKSGTV VQ-PDDLPRT IREVRGGRVE
             W--TDVDVII TMPSVMGKLG PLGRILGPRG LMPNPKTGTV TM---DVAKA VAEVKAGKID
             T--IEFDRCI ATPDMMPIVG RLGKILGPRN LMPNPKVGTV TM---DVAQA VKDAKGGQVQ
             W--TGVDVII ATPDVMGQLG KVAKILGPRG LMPNPKSGTV TM---DVAKA VKEVKAGKIE
             W--TDVDVII TMPSIMGKIG ALGRVLGPRG LMPNPKSGTV TM---DVAKA VREVKQGKID
             R--MDFDKLI ATPDVMPQVA KLGKMLGPRG LMPSPKGGTV TF---DVASA IAEFKAGKLE
             K--IEFDRCI ATPDMMPLVG RLGKVLGPRG LMPNPKVGTV TM---DVKGA VAGAKGGSVE
             W--TDVDVIV ATPSVMNQLG TIGKILGPKG LMPNPKMETV SI---NPEKS IEEIKSGKIT
             W--TDIDVII TMPTVMVKLG RLGKILGPRG LMPNPRVGTV TM---DVAKM VKEVKGGKLS
             A--IDFDLLI ATPDMMPKVA KLGRVLGPRG LMPNPKAGTV TT---DLGGA ISEFKAGKLE
             F--FDFDVAI ASPDMMGKVG RIGRKLGPRG LMPNPKSGTI VP-AEELPRT IREVRGGRVE
             W--LEFDVAI ATPEMMGKVG KLGKVLGRKG LMPNPKAGTV VP-ASDLAAT INEARMGRVE
             W--FEFDVLI ATQDMMGQLS KLGKVLGPKK LMPNPKAGTV VA---AVAKA VQEFKGGKVE
             W--TDVDVII TQPAIMGKLG ALGRVLGPRG LMPNPKSGTV TN---EVGKA VKEVKQGKID
             W--TDVDVIV TMPAVMGKLG PLGRVLGPRG LMPNPKSGTV TL---EVGKA VSEVKSGKID
             W--TDVDVII ATPDVMGKLG KVGKILGPRG LMPNPKSGTV TM---DVAKA VKEVKAGKIE
             W--TDVDVII ATPDVMGQLG KVAKILGPRG LMPNPKSGTV TM---DVAKA VKEVKAGKIE
             E--LNFEKLI CTPGMMVKLS KLGKVLGPKG LMPNPKLGSV SE---DIKQA VTNAKSGQAE
             W--TDIDIIV TMPTVMAKVG RLGKVLGPRG LMPNPKSGTV TL---DVGKA VQEVKSGKID
             W--TGVDVIV ATPDVMGQLG KVAKILGPRG LMPNPKSGTV TM---DVAKA VKEVKAGKIE
             W--TDIDVII TMPSVMGKVG ALGRILGPRG LMPNPKTGTV TM---EVGKA VEEVKAGKID
             M--MDFDILI ATPDMMPKVA RLGRMLGPKG LMPSPKGGTV TD---DLPTA ISDFKGGKQE
             Q--INFDVCI ATPDMMSMIS SVARILGPKG LMPNPKLGTV TL---DIKNA IKNAKSGQVE
             M--MDFDVVI ATPDVMPQVA KLGRLLGPRG LMPSPKGGTV TF---DLEKA VNDFKGGKIE
             M--MDFDILI ATPDMMPKVA KLGRILGPRG LMPSPKGGSV TF---DLAQA INDFKAGKLE
             W--IDIDVIV AIPSVMNQLG TLGKILGPRG LMPNPKLDTV ST---NPGKS IKEIKSGKII
             W--TDVDVIV TMPSVMGKIG PLGRVLGPRG LMPNPKTGTV TM---DVAKA VSDVKAGKID
             QCKLDVDWCL TTPDFMASVS SIAKILGPKG LMPNPKFNTV TF---ELAKA IKIIKSGQIR
             W--TGVDVII ATPDVMGQLG KVAKILGPRG LMPNPKSGTV TM---DVAKA VKEVKAGKIE
             M--LDFDKLI ATPDMMPQVA KLGRLLGPKG LMPSPKGGTV TM---DLTQA IAEFKAGKLE
             W--TDVDVII TMPSVMGKLG PLGRVLGPRG LMPNPKTGTV TM---DIAKA VSEVKAGKID
             W--LGFDVAI ATPDVMGKVG RLGKKLGPRG LMPSPKAGTI TF---DLAKT IREVKAGRVE
             W--TDFDVVL ATPDMMRVVG RLGKVLGPRG LMPSPKTGTI VP-AEDLPRV INEARLGRVE
             W--TDVDVII ATPDVMGKLG RVGKILGPRG LMPNPKSGTV TM---DVAKA VSEVKAGKIE
             E--MNFDLLI STPDMMPKVA KLGRVLGPRG LMPNPKAGTV TT---DLISS IKEFKAGKLE
             M--MDFDRLI ATPDMMPQVA KLGRLLGPRG LMPSPKGGTV TF---DLTQA IEEFKAGKLE
             W--TDVDVIV TMPAIMGKLG PLGRVLGPRG LMPNPKTGTV TM---EIGKA VAEIKAGKID
             F--FDFDIAI ATPDMMGKVG RIGRKLGPRG LMPNPKSGTV VQ-PEDLPRT IREVRGGRVE
             W--MDFDLLI ATPDIMGALG RVGKVLGPRG LMPSPKAGTV TF---DVGKA VAEFKAGKVE
             W--TDVDVIV TMPAVMGKLG PLGRVLGPRG LMPNPKSGTV TM---DIGKA VAEVKAGKID
             W--TDVDVIV TMPAVMGKLG PLGRILGPRG LMPNPKSGTV TL---EVGKA VSEVKAGKID
             W--TDVDVII TMPSVMGKLG PLGRILGPRG LMPNPKTGTV TM---DVAKA VSEVKAGKID
             R-KLNVDWCI TTPDFMAKIT PIAKVLGAKG LMPNPKFGTV TS---NIAEA TKTIKSGQIK
             M--MDFEVLI ATPDMMPKVA KLGRLLGPRG LMPSPKGGTV TT---DLAAA IQEFKAGKQE

             FRNDRT-GLI HVPIGKKSFE TEALTKNLYA LIDAIVRAKP A-AVKGVYCR SVTVTSTMGP
             FRVDKT-GIV HAVIGKVSFE AEKLQENAKE LIQTLLKMKP T-AAKGTYMK SIYLSSTMSQ
             FRVDKA-GNM HAPVGKVSFD NQKLVENAKA FISAIMRAKP S-AAKGQYVK SIYLSSTMSP
             FRAEKT-GIV HAGVGKASFS EQALEENIRA FVSAINRAKP S-GAKGTYIE KVSLSSTMGP
             FRADRT-GIV HVMFGKVSFT PEDLLVNLKA LQESIDRNRP S-GAKGRYWR TVYVSATMGP
             FKVDKA-GIV HASIGRVSFS ADKIAENGQE LLNALIKAKP T-TAKGTYLK GISLASTMSP
             FRVDKA-GNV HAPVGKVSFQ PDQLVANITS FLKEVVRLKP S-AAKGQYVQ GIALSSTMSP
             FKVDKF-GIV HTSIGKVNFE AEKIMDNARE FMATIQKLKP S-SAKGTYVK SVFLSSTMSP
             FRVDKA-GIV HTPLGKISFD TDKLVDNARA FLNTIVKMKP A-SAKGQYIK SIYLSSTMGP
             FRADRT-GIV HVMFGKAAFP AEDLLVNLKA LQETIDRNRP S-GAKGRYWR TIFVSATMGP
             FRADKQ-GIV HVPIGKASFG VDSLKQNFAA LVDGINKAKP A-AAKGTYIR SVFISSTMGP
             FKTQKQ-PII HAGIGKASFD AAKLEENVRA FVEAVNRARP S-GAKGTYIK RIALTSTMGP
             FRAEKDGGIV QMAIGKLSFD DARLLKNLAA VVDQVQKVKP S-SVKGTYIK SVYVSTTMGP
             FKVDKS-GIV HTSIGKVSFT AEQIRDNAKE FISTLNKLKP T-AAKGTYIK SIYLSSTMSA
             FKVDKA-GIV HTSIGKVSFS EDKIRDNAKE FVATIQKLKP A-AAKGTYVK SIFLSSTMSL
             FRVDKT-GIV HAAIGKVSFS AEQIIDNAHE LIQTLIKLKP T-AAKGTYVK SIYLSSTMSP
             FRADRS-GIV HVLFGKASFS AEDLLVNLKA LQESIDRNRP S-GAKGRYWR SVYVAATMGP
             FRADKQ-GMI HCPIGKVQFS EEDLLKNYAT LADAILRAKP A-SAKGTFVK SVYLATTMGP
             FRADRT-GIV HVMFGKASFA AEDLLVNLKA LQECIDRNRP S-GAKGRYWR SIYVSSTMGP
             FRADRT-GIV HVMFGKAGFS AEDLLVNLKA LQECIDRNRP S-GAKGRYWR SLYVSATMGP
             FKVDKT-GII HTSIGKVSFT PEKLAENAQE IIATLMRLKP S-SAKGTYVK TINLSSTMSP
             YRADKQ-GMI HCPIGKIQFA EGDLVKNYAT LADAILKAKP S-SAKGTFVK SVYLSTTMGP
             FKVDKY-GII HAGIGKVSFD AAKIKENAQE LISTLIKMKP T-AAKGTYVK SIYLSSTMSP
             FKVDKT-GIV HASIGKASFD AEKIAGNANE LLQTLMKLKP T-AAKGTYVK SIFISSTMSP
             FRLDKS-ANL HVPIGKVSFD VEKLYENLSA LMEAIRKARP A-AAKGVYIR RVTITPTMGP
             FRVEKS-GII HAGVGKASFP VEDLVENITA LVEQLRRMKP A-AAKGTYMK KVSISSTMGP
             FRADRT-GIV HVLFGKASFS ADDLLANLKA LQETIDRNRP S-GAKGRYWR SVYISATMGP
             FKVDKY-GII HAGIGKVSFD AAQIKENAAE LIQTLMKLKP T-ASKGIYVR SIYLSSTMSP
             FRNDRT-GLI HAVIGKESFE DQQLVENLYA LVDAVMRAKP A-AVKGTYCR SITLTSTMGP
             FRVDKA-GNI HAPVGKVSFD SANLAGNITS FIKEVVRLKP S-AAKGQYLQ GITISSTMSP
             ---------- ---------- ---------- ---------- ---------- ----------
             FRVDKA-GNI HAPVGKVSFD SDKLAGNIGS FIKEVVRLKP S-AAKGQYLQ GITISSTMSP
             FRADRT-GIV HVMFGKASFS PEDLLVNLKA LQETIDRNRP S-GAKGRYWR TVYVSATMGP
             FRSDKY-GIV HVKIGDVGFS REDLMENLRA VVSAVQGLKP A-TVKGAFFK AVFLNSTMGK
             FKVDKF-GIV HTSVGKISFD ADKIVDNANE FLKTIIKLKP V-AAKGTYVK SIYVSTTMSP
             FRADRS-GIV HVMFGKTSFS VEDLLINLKA LQECIDRNRP S-GAKGRYWR TIFVSATMGP
             FKVDKT-GII HAAVGKASFE ADKIAGNARE LINTLVKLKP T-TSKGIYIK SIFMSSTMSP
             FKVDKT-GII HASIGKVSFP ADKIYENALE IIQVISKLKP S-AAKGTYFK SIHVSSTMSP
             FRVEKT-GIV HTSVGKLNFE VDKLVENTKA FLNTIIKLKP P-TAKGQYVK SLYLSTTMGP
             FRADKQ-GMI HCPIGKVEFS EEDLTKNFAT LVDAILRAKP S-AAKGTFVK SIYLSTTMGP
             FRVDKA-GNV HAPVGKVSFQ SEQLVENITS FLKEVVRLKP S-AAKGQYVQ GIALSSTMSP
             FKVDKT-GIV HASIGKASFS ADKIVDNANE LLQTLIKLKP T-AAKGTYVK SIYMSSTMSP
             IRNDKT-GIL HVAIGKVSFT SQQLSENLAA LMEAVKAAKP S-GAKGTYIR SVTLTSTMGP
             FRNDRT-GNI HLQIGRKSFT DQQLLENLYV AVDAIARARP Q-AVKGQFFQ SMTIAPTMGP
             FRADRT-GIV HIPFGKVSFT PEALMDNLKS VQDAIDRAKP S-GAKGRYWR TFHIKSTMGP
             FRVEKA-GIV HAGIGKASFT EDALLVNVKA LIEALNRSKP S-GAKGVFIK RVGLSSTMGP
             FKLDRS-GIV HIVLGKASFE GQALLENMTS VIDAIIRSKP T-GAKGQYIK SAYLATTMGP
             FKVDKS-GIV HTSVGKVSFT PEQIRDNAKE FISTLIKLKP T-AAKGAYIK SIYLSSTMSA
             FKVDRY-GIV HAAVGKVSFE PSKIKENAEE LLKTIVRLKP S-TAKGTYIK SISMSATMGP
             IRNDKT-GIL HVAIGKVSFT PQQLSENFVA LMDAVKAAKP S-GAKGTYIR SVTLTSTMGP
             FKVDKA-GII HTSIGKISMT AEQILGNAKE FISTVVKLKP A-AAKGTYIK SIFISSTMSK
             FRNDKT-GLL HVAVGKLSFN EQQIYENIAA LMEAVKAARP S-AAKGTYIK SVTFTSTMSP
             FKVDKT-GIV HAAIGKSSFS PEKIQGNATE LLQTLIKLKP T-AAKGTYIK SIYMSSTMSP
             FRAEKG-GVV HAGVGKASFD EAQLVENIRA FVSAVAKAKP T-GAKGTYMK KISLSSTMGP
             FRVDKA-GNV HAPVGKASFP ADQLVTNITS FLKEVMRLKP S-AAKGQYVQ GIAVSSTMSP
             FKVDKS-GIV HTSIGKVSFT AEQIAQNAKE FISTINKLKP T-AAKGTYIK SIYLSSTMSR
             FRADRT-GIV HVMFGKASFS PEDLLVNLKA LQETIDRNRP S-GAKGRYWR TFYVSATMGP
             FRVEKA-GIV HAGVGKVSFD ADKLVENIKA FADAVAKAKP A-GAKGTYVQ RIAVTSTMGP
             FKADRY-GIV HASVGKVSFS HKYLLDNLEK FMKIIVRNKP S-TSKGSYIK SIYLSSTMSY
             FKVDKY-GIV HSSVGRASFP QEKIVENVME LLKAIVKLKP A-SSKGLYVN SISLSSTMSR
             FRADRA-GIV HVRFGKASFD TAKLLENLKA LQETIDRNKP S-GAKGRYWR SLYLASTMGP
             FRNDKT-GIL HVAIGKVSFT PQQIAENFVA LMDAVKAAKP S-GAKGTYIR TVTLTSTMGP
             FKLDRT-GII HVILGKASFE EEKLLGNMSS LVEAVVKAKP A-AAKGQYIR SAFLTTTMGP
             FRNDRQ-GNV HVAIGKSSFE PHQLMRNLSA VYNAILKVKP A-AAKGQYIK TFALSCTMGP
             FKVDKY-GIV HTSVGKVSFT AEQIVENAKE FVSTLMKLKP T-AAKGTYVK SIYLSSTMSS
             FKVDKY-GII HAAIGKVSFD ADKIRENAQE LIQTLIKLKP T-AAKGTYVK SIYISSTMSP
             FRVDKA-GNV HAPVGKVSFS SEQLFENATS FLKEIVRLKP A-AAKGHYIR NISVSSTMSP
             FRVDKA-GNV HAPVGKVSFQ PEHLVENITS FVREVVRLKP S-AAKGQYLQ SIAVSSTMSP
             IRNDKD-GNI GVSIGKKSFH DDQLLKNFHA ILDTLEKEKG NLTLKGDLIK NTFITSSMGV
             FKVDKF-GII HASIGKASFS KEKITENANE LIQTLAKLKP A-SSKGTYFM SMTMSSTMSK
             FRVDKA-GNV HAPVGKVSFG ADQLVANISS FLREVVRLKP S-AAKGLYVQ GIALSSTMSP
             FKVDKF-GNI HSSVGKASFE GAKIRENANE LIQQLIKLKP S-AAKGTYIK SIYISSTMSP
             FRADRT-GIV HVMFGKVSFS AEDLLVNLKA LQETVDRNRP S-GAKGRYWR SIFVSSSMGP
             YRAEKA-GII HAGLGKLSFS DQDLLKNLNA FIGAVIKAKP V-GLKGSYLK AIYLSSTMGA
             FRADRT-GIV HVMFGKANFE PQDLLINLKA LQETIDRNRP S-GAKGKYWQ SIYLSASMGP
             FRADKS-GIV HVMFGKADFS AEDLLVNLKA LQETIDRNRP S-GAKGRYWR TMSVAATMGP
             FKADRY-GII HSSIGRVSFS TKYLLNNLKI FINEVIRSKP S-SSKGFYIK KIYLSTTMSP
             FKVDRY-GII HAAVGKVSFE AEKIRENAEE LLKTLLRMKP S-AAKGTYIK SISMSSSMSP
             FKSDKT-GIV HAKIGNVKFS IEDLLENFNA VINAVKQCKP A-SIKGLYFK DVFVISTMGK
             FRVDKA-GNI HAPVGKVSFD SEHLNTNIVA FLKEVVRLKP S-AAKGQYVQ GIALSSTMSP
             FRSDRT-GIV HVMFGKVSFS AEDLLVNLSA LQECIDRNRP S-GAKGRYWR SVYVCSTMGP
             FKVDKT-GIV HAAIGKVSFS EDKIAENAKE LFDTLMKLKP T-AAKGVYVK SIYLSSTMSP
             FKVDKT-ALL HIPAGKLSFS EDSLMSNITS VIDAVVRARP S-GAKGTYVK SVVLTSTMSP
             FRVDKT-SNI HVPIGKSSFP TEKLLQNLGA LMEAVIAAKP P-TLKGNYIQ RITLTSTMSP
             FRVDKA-GNV HAPVGKVSFG ADQLVENVLS FVKEVVRLKP S-AAKGQYLQ SMSVSSTMSP
             FRADRA-GIV HVRFGKASFS PEDLLENLKV LHEAIDRNKP S-GAKGRYWK SLYITSTMGP
             FRADRT-GIV HVMFGKASFS AEDLLVNLKS LQETIDRNRP S-GAKGRFWR SIFISATMGP
             FKVDKT-GIV HAGIGRISFE ADKLVDNAHE IIQTLIKMKP T-AAKGTYIK SIHLSSTMSP
             FRNDKT-GLL HVAVGKLSFN EPQIYENIAA LMEAVKAARP A-AAKGTYIR SVTFTSTMSP
             FRADKQ-GIV HVPIGRASFT PEQLAENFGA LVDAINKAKP A-AAKGTYVK SVYVTSTMGP
             FKVDKY-GII HAGIGKVSFD AAKLKENAAE LISTLIKLKP T-AAKGTYVK SIYLSSTMSP
             FKVDRY-GII HAAIGKVSFE PVKLQENINE LMTTLVKLKP T-AAKGVYVK SITLSSTQSP
             FKVDKT-GIV HAAIGKVSFS ADKIAGNAKE LIETLVKMKP A-AAKGVYMK SIYMSSTMSP
             FRTDKN-GVI HGKLGSIKFD IDDLLENLKA FLKVIRDNKP A-SVKGVYFK SVFLNSTMGK
             FRADRT-GIV HVMFGKASFS AEDLLVNLKA LQETIDRNRP S-GAKGRYWR TIYVSASMGP

             GVPLDVTRVL EEAAANAA-M AVRKYKPTSP GRRNMTVSTF SEITKT-EPE KSLIEPLKKH
             SVQVDPKSV- ---------M SVRKLKPITP AQRFRIVNNY EEVTTN-KPE KSLTKGKSKS
             SIQINKEVAV ---------M PVRILKPRTP GTRFFSYPSF EEITTD-KPE KSLLVPNKST
             GIKLDIPALV ASLGG----M ALKTFRPITP SLRQLVLVDR SELWKG-KPV KALTEGLTGS
             SIRVDTNALR DIKMA----M GTRSFRPYTP SNRQATTSDF AEITKS-KPE KSLTQHIHRA
             GIPLDTKSFV Q--------M SVKKFKPVTA GTRWRIGNSF SEITTN-QPE KSLVETKKST
             SVKVKMEKFV A--------- ---------- ----MSYPAF DEITKS-TPE KSLLVPLKKS
             GIKLDLKSLL D--------M AVRKLNPVTP GQRGKVVNTF EQVTTD-RPE KSLLRPYSKT
             GLKISKDEVA ST-------M AIRKLKPITP GTRFMSISSF EEITKT-EPE KSLLAPLKKS
             AIEVEISGLR DLKMTEAA-M GTRSYRPYTP STRQRIVSDF AEITKS-EPE KSLVKYVHNP
             GFKVDP---- ---------- -IKKFNPTTP GTRGMMVSGF DEITTD-KPE RSLLAKNHNP
             GIRIDPQNAV NAEG-----M ALKTYNPTSP ARRQLVTVDR ADLHKG-RPE KSLTQGLTKS
             GVKLDLNTLQ DLSKAATA-M PTRKVNPTSA GRRNMSLADF SEITTD-KPE RSLLRPLKST
             GIKIDPKSVE EI-------M AVRKFKPTTP GQRHKIIGTF EEITAS-VPE KSLVYGKKSS
             GIKVDPKSVE EI-------M GIRKLKPTTP GQRHKVIGAF DKITAS-APE KSLVVGKKRT
             SVPVDTKSV- ---------M SVRKLKPITP GQRFRVVNEF DTITTD-KPE KSLLVPLKKS
             SIQVDINALR ELKLAEAA-M GIRVYRPYTP GVRQKTVSDF AEITTD-KPE KSLTRGFKRD
             GLKLDPKTFA AEVKELV--M AIRKINPTSP GQRGMTKSDY QEITCT-TPE KSLLKPLKKT
             SIEIDVNSLR DLKLTESA-M GIRIYRPYTP GTRERSDADF SEITRS-EPE KSLTRSVHRP
             SIEVDISTLR DLSLADAE-M GIRIYRPYTP GTRERTVADF AELTAS-KPE KSLTKSRHRP
             GVTIDKGTVA GI-------M GVKKLRPITP STRFRVAPDF AEITAS-KPE KSLLEPIKRT
             GIKLDPKTFA AEVKELV--M ATKKINPTTP GQRGMTKSDY QEITTS-TPE KSLLKSLKKT
             GIAIDTKSVN ---------M SVRKLKPITP GQRFRIVNNF EEITTN-KPE KSLTVGISKS
             SVAVDAKNWA VK-------M SVKKLKPITP GQRFRVVNGY DAITTD-KPE KSLLAPKKRS
             GVRIDPNVAL SLTVK----M AVKVYKPVTP GLRGMTGYTF EEITKT-KPE RSLIVVRKKH
             GIKVDQSSI- ---------M ALKNFKPTSD GKRHQVAINY SELSNE-GPE RSLLAPLKRT
             AIEVDINALR DPKLAEA--M GIRAFRPYTP GTRERVVSDY AEITRN-EPE KSLLVSKHRR
             GIAIDAKSVN ---------M SVRKLKPITP GQRFRVVNNF DEITTN-KPE KSLTVGISKS
             GVPVDVAKAT EEASNFAA-M GIRRYKPTSP GRRNMTVSTF EEITKR-EPE KSLLEPLKKH
             GVKVKKDKFV A--------M AIRKLAPVTP GTRFASYAGF DEITKS-TPE KSLLVPIKRT
             ---------- ---------- ---------- ---------- ---------- ----------
             GVKVKKDKFV A--------M AVRKLAPNTP GTRFASYASF EEITKS-EPE KSLLVPLKKS
             SIKVDINALR DLKLTAA--M GTRSYRPYTP STRQVTISDF SEITKT-EPE KSLTKSIHRA
             SFRITGLG-- ---------M SLRVLNSVTP SLRGTVLVDK TALWKG-RPE KSLVSSRVSS
             GLQIDTKSVE ---------M AVRKYKPITP GTRHKIAGTF DDVTTS-TPE KSLVVGIKSS
             SIEIDVSSLQ DLKLTEAA-M GIRSYRPYTP STREHSVSDF AEVTKS-RPE KTLVKFRHRK
             SIEIDAKRFA ED-------M SVRKLKPVTP GQRFRVVNGY DAITTD-KPE KSLLAPKKRS
             GIAIETKSVA GI-------M GLRKFKPVTP GTRFRVGASF TEITAT-KPE KSLVVSSKKS
             GLKISKEEIA I--------M GIKKLKPVTP GTRFRTNFTF EEITKE-TPE KSLLVSLKKS
             GLKLDPKNIA GEVKELV--M AIRVINPTSP GQRGMTKSDF AEVTTS-TPE KSLLSKLKKT
             SVKVKREKFV A--------- ---------- ----MSYPGF DEITKS-EPE KSLLVPVKRT
             SVAVDPKIG- ---------M SVRKLKPITP GQRFRVVNGY DAITTD-KPE KSLLAPKKRS
             GVPVDLVAVQ NLKL-----M GIRIYKPTSA GRRNMSVSTF EEITKK-RPE PGLIEPLRKK
             GIPLDVATTV EEARQFVT-M PIKVYKPTTP GRRNMSVLTY EEITKE-APE KSLIEPLKKH
             SIEIDINALR DLKLEGAA-M GIRKYRPMTP GTRQRSGADF AEVTKS-KPE KKLTKYVHRK
             GFKVDIASIG ---------M ALKQFNPTSP GQRGLVLIDR SELHKG-KPE KKLVEGLTKS
             GVKMDLRAVS AMGGA----M AIKIYRPTSP GRRHHSVASF EEITKS-RPE RALLVSVKND
             GIKIDPKSVE EN-------M GIRKLKPTTP GQRHKVIGAF DKITAS-TPE KSLVVGKKST
             GIPIDPRQAT N--------M GLKKLKPVTP GTRFRVINGF DVITAS-EPE KSLIAPLKKS
             GVPVDPVAAQ NLKA-----M GVRIYKPTSA GRRNMSVSTF EEITKK-EPE PRLIEPLRKK
             GIKIDPKSAE ---------M AVRKFKPVTP GQRHKIIGTF EEITAS-VPE KSLVYGKRST
             GIRVDPSAAQ AMSPAA---M PVKKYKPTSP GRRNMSVSTF EEITKK-EPE RSLLEPLRKK
             SVAVDPKTIA ---------M SVRKLKPITP AQRFRVVNGF DAITTD-KPE KSLLAPKKRS
             GVTVDVANAA SVE------M ALKSYKPTTP GQRGLVLIDR SELYKG-RPV KALTEGLTKS
             GVRIKREKFV A--------M AIRKLAPVTP GSRFMSYPAF DEITKS-EPE KSLLVPLKKS
             GIKIDPKAVE EI-------M AVRKFKPTTP GQRHKIIGTF EEITAS-VPE KSLVYGKRST
             SIRVDINALR DYKLTEAA-M GTRSYRPYTP STRQVTISDF AEITKT-EPE KSLTVYKHRA
             GVKVEPNTVL TA-------M ALKTFKPVTP SLRQLVLVDR RELYKG-KPV KALTEGKSSS
             GIPLDLKSFV NK-------M SIKKLKPITP GQRFKIVNGF DQLTNS-DPE KTLVKGKSKS
             GVFVDRSIAV GL-------M PLKKLNPTTP GQRFRIAPDF STVITARKPE KSLLVKTKRT
             SVQVDFAALQ DIKQES---M AIRNYRPNTP GTRTLVVTDF SDITGK-NRE RGLVVSKHRH
             GIPLNPSLAQ GLALN----M GVRKYKPTSA GRRNMSVSTF EDITKK-RPE SRLIEPLRKQ
             GIKLDTRTVM SLASG----M GLKQYKPTSA GRRHQSGFDF SEVTKS-RPE KSLVKRVKNN
             GLHIDQTK-- ---------- -IKLLKPTSP GVRGMSRLTK EEVTHN-QPE KSLLVSLKKT
             GIKIEPKSIE E--------M AVRKLRPTTP GQRHKIIGTF DTITAS-APE KSLVVGGSKS
             GIAIDSKSVN ---------M SVRKLKPITP GQRFRIVNNF EEITTN-KPE KSLTVGIKKS
             GLRVKKEKYV A--------M AIRKLGPVTP ASRYLSYSKF EEVTKS-TPE KSLLAPLKKS
             SVKVRKEKFV A--------- ---------- ----MSYPGF DEITKS-EPE KSLLVPIKKS
             SYKVKLGKAI ---------M ALKTFKPYTK STRGTILVDR AGLWKG-KPF KALVEPKNSM
             GISIDKNSIA GI-------M AVKKLRPVTA GQRYRLAPVY TELSKV-APE KSLLAPSKKS
             SVRVKMDKVV A--------- ---------- ----MSYPAF DEITKS-TPE KRLLVPLKKS
             SIQIDAKSVV A--------M SLRKFQPITP GQRHKINSTY AEVTTN-VPE KSLVAKKSKS
             SIQVDISGLR DLKMTEAA-M GIRSFRPYTP GTRQATVSDF AEITKT-KPE KSLTKYKHRA
             SVQIDLTSI- ---------M ALKNFNPITP SLRELVQVDK TNLWKG-RPL KSLTKGMSKT
             AIELDVSALR DLKLEDAA-M GVRSYKPYSA GTRQLTTSDF ADVTKA-TPE KSLTKRSHRK
             AIKMDISALR DLQLEDAAAM GIRTYRPLTP GTRERSVSDF SEITRS-KPE KKLTRSIHRP
             SILLDSKSFL KK-------M SVKKIKPTTP SQRFKIINNF DEITNF-NPE KSLTKGKCKS
             GVSIDAKSI- ---------M GVRKLNPVTP GQRFRIVNDN STITAA-KPE KSLVKGKSKG
             SVKVENLNN- ---------M GIKNLNSVTA SLRGTVLLDK SMLWKG-KPE KSLVSYKISC
             SVKVKMDKFI S--------M AIRKLAPVTP GSRFMSYPVF DEITKS-KPE KSLLEPLTKS
             AIQLDINALR DLKIAEAA-M AIRFYRPYTP STRQHTVSEF TEITRS-EPE KSLTLSKHRL
             SVQLDPKVVA ---------M SVRKLKPITP GQRFRVVNGF DAITTD-KPE KSLLAPLKKS
             SIHLDIPTAL ALKP-----M PIRQYRPTSP GRRGMSVSTF EEITKT-KPE KSLTVSLKKH
             GVKADLASTM ALKADAA--M AIKIYRPTSP GRRGMSVSTF EEITKT-EPE RSLLAPLRKK
             GVRVKKEKFV A--------M AIRKLRPVTP ASRYLSYPEF DEITKS-EPE KSLLAPLKKS
             SVEIDIAALQ DSKEE----M AIRTFRPYTP GTRTRVVTDF NEVTGR-KPE RSLVIAKHRL
             AIEVDIPSLR DMKAAEAA-M GTRSYRPYTP STRQVTLSDF AEITRD-EPE KSLTKSNHRP
             AIALDPKAV- ---------M SVRKLKPITP GQRFRVVNGF DAITTD-KPE RSLIAPIKNS
             GIRVDPSAAQ AMKPAV---M PVRKYKPTSA GRRNMSVSTF EEITKK-EPE RSLLEPLRKK
             GIKVDTAK-- ---------- --KKMNPTSA GVRGMSIAGF EEITST-KPE KSLMVKLSRK
             GIAIDTKSVN ---------M SVRKLKPITP GQRFRVVNNF EEITTN-KPE KSLTVGISKS
             GIPVDPKSVN A--------M SVRKLKPITP GQRFRIVNDF SVLTPGAKPE KTLIEGKSKS
             SVQLDPKVVQ I--------M SVRKLKPITP GQRFKIVNGF DALTSD-SPE KSLLAPIKKS
             AHKINKVEDI I--------M GMKFFNPVTP SSRGTVLISK VGLSKD-KPE KSLVFGKKSS
             SIQVDVNSLR DLKAEA---M GIRTFRPLTP GTRQASVSDF SEITKS-TPE KSLTQNKHSA

             AGRNNAGRLT TRHR-GGGSK RYYRRIDFRR D-KFGIPAKV AAIEYDPNRS ARIALLHYT-
             GGRNNSGRMT MRFI-GGGHK QKYRIIDFKR D-RHE-EAEV VSIEYDPNRT SFIALVQYA-
             GGRNNNGRVT SRHM-GGGHK RYYRIIDFKR N-KDGIPAKV ATIEYDPNRT ARIALLSYA-
             GGRNNTGRIT ARRM-GGGHK RRYRLVDFKR RMKPDMPATV ERLEYDPNRT AFIALIRYT-
             KGRNNRGVIT SRRR-GGGHK RLYRIIDFKR D-KRGIPGTV QAIEYDPNRN ARIALVAYE-
             GGRNSSGHLT MRYR-GGGHK KKYRIVDFKR D-KHDVIAKV VSIEYDPNRT AFIALLEYA-
             GGRNAAGRKT SRHR-GGGHK RHYRIIDFKR N-KDGIPATV AAIEYDPNRS SRIALLHYN-
             GGRNNTGKMT MRYI-GGGHK RKYRVIDFKR E-KENIPAKV ASIEYDPNRT ARIALLVYA-
             GGRNNQGRVT SRHR-GGGHK RKYRIIDFKR D-KHGVPAKV FSIEYDPNRT ARIALLHYA-
             KGRNNRGVIT SRFR-GGGHK QLYRIIDFKR D-KRNIPAKV AAIEYDPNRN ARIALLYYQ-
             AGRNNQGRIT SRFK-GGGHK QAYRLIDFKR N-KDNIPARV MEIEYDPNRN ARIALLFYA-
             GGRNNTGRIT ARRI-GGGAK RLYRIIDFKR N-RSDAIAEV KRIEYDPNRT AFIALIEYG-
             GGRNNQGRLT VRHK-GGGHK KAYRVIDFKR D-KHDVPGEI KTVEYDPNRN CRIALVQYV-
             GGRNSEGKMT MRYM-GGGHR KVIRIVDFKR N-KDGVPAVV KTIEYDPNRS ARIALLFYA-
             GGRNNTGKMT MRYI-GGGHK KRFRLIDFKR N-RDGIPATV KSIEYDPNRS ARIALLYYV-
             GGRNNQGKMT MRYI-GGGHK KKYRLVDFKR N-KFDVEAKV VSIEYDPNRT AFIALVQYT-
             KGRNNRGVIT SRRR-GGGHK RRYRIVDFRR SSKLNIPAKV ATVEYDPNRN ARIALLHYR-
             AGRNNTGRIT CRHK-GGGVK RTYRIIDFKR E-KFGVPATV KTIEYDPNRN VRISLVFYA-
             KGRNNRGVIT CRHR-GGGHK RLYRVIDFRR D-KRSVPAKV ASIEYDPNRN ARIALLHYL-
             KGRNNRGVIT CRHR-GGGHK RRYRIIDFRR D-KREMPAKV LTVEYDPNRN ARIALVQYQ-
             GGRNNEGHRT MRYI-GGGHK RQYRIIDFKR D-KVGQPAEV LTVEYDPNRT ARIALVQYA-
             AGRNNTGRIT CRHK-GGGVK RAYRVIDFKR D-KFGVPATV KTIEYDPNRN VRISLCFYA-
             GGRNQTGKMT MRYT-GGGHK KKYRIIDFKR N-KHDVEATV KTVEYDPNRT AFIALLEYA-
             GGRNSQGKMT MRYI-GGGHK KRYRIIDFKR N-KAGVSAEV MSIEYDPNRT AFIALLKYE-
             AGRNHFGRVT VRHQ-GGGNR QFIRLVDFKR D-KRGIPARV AAIEYDPNRT ARIALLVYA-
             GGRNNNGRMT VRHQ-GGGHK RRYRIIDFKR N-KFDVPAKV ARIEYDPNRT AFIALLHYA-
             KGRNNRGVIT CRHR-GGGHK RLYRIIDFKR D-KRNVPGKI VSIEYDPNRN ARISLVYYE-
             GGRNNTGKMT MRYT-GGGHK QKYRIIDFKR N-KFDVEATV KTVEYDPNRT AFIALLEYA-
             AGRNNQGRVT ARGR-GGGNK RFYRRIDFKR N-KFGIPAKV AAIEYDPNRS ARIALLHYV-
             GGRNSTGRVT SRHM-GGGHK RFYRIIDFKR N-KDNVPAKV AAIEYDPNRS ARIALLHYV-
             ---------- ---------- ---------- ---------- ---------- ----------
             GGRNTNGRIT SRHM-GGGHK RFYRLIDFKR N-KDNVPAKV AAIEYDPNRS ARIALLHYV-
             KGRNNQGRIT SRFR-GGGHK RLYRIIDFKR N-KRNIPATV TAIEYDPNRN ARIALLQYQ-
             GGRNSRGVIT VRHR-GGGHR RLYRVVDFKR N-KEGVPAVV KRLEYDPNRT AFLALIQYE-
             GGRNNTGKMT VRYR-GGGHK KAYRLIDFLR D-KDGIEATV KTIEYDPNRS ARIALVVYA-
             KGRNNRGVVT CRHR-GGGTK KLYRVVDFHR N-KHNIPAKV AAIEYDPYRN ARIALLHYQ-
             GGRNASGRMT MRYK-GGGHK RRYRIIDFKR N-HFGVPATV ASIEYDPNRT AFIALLNYQ-
             GGRNNTGKMT MRYI-GGGHK KSYRIIDFKR D-KFDIPATV ATVEYDPNRT ARIALLNYA-
             GGRNNLGRVT ARHR-GGGHK RKYRIIDFKR D-KHGIPAKV FSIEYDPNRT CRIALLHYA-
             SGRNNTGRIT CRHK-GGGVK KAYRIIDFKR D-KFGVPGTV KTVEYDPNRN VRISLVFYA-
             GGRNRAGRIT SRHM-GGGHK RHYRIIDFKR N-KDGVPATV ASIEYDPNRS SRIALLHYN-
             GGRNSQGKMT MRYI-GGGHK RKYRIIDFKR N-KTGIPAEV KSIEYDPNRT AFIALLHYQ-
             AGRNNQGRIT VRHR-GGGHK RFYRIIDFKR D-KFGIPAKV QAIEYDPNRS ARIALLAYV-
             AGRNNRGVIT TRHR-GGGNK RFYRIIDFRR D-KWGIPAKV AAIEYDPNRT AFIALLHYA-
             QGRNNQGVIT SRFR-GGGHK RLYRFIDFKR D-KRGIPAEV LAIEYDPNRN ARIALVQYT-
             GGRGGNGRIA VRFR-GGGAK RLYRLVDFKR R-KQGV-ATV VRLEYDPNRT AFIALIKYQA
             SGRNNQGRVT VRHR-GGGSK TQIRVIDFKR N-KLDVPGRV AAIEYDPNRT ARIALVFYT-
             GGRNNTGKMT MRYI-GGGHK QKYRIIDFKR N-KDGIPATV KSIEYDPNRS SRIALLYYA-
             GGRNSDGKMT MRYI-GGGHK RKYRIIDFKR D-KDGIPAKV ATIEYDPNRS AFIALLHYA-
             AGRNNQGRIT VRHR-GGGHK RFYRIIDFKR N-KFGVPAKV QAIEYDPNRT ARIALLAYA-
             GGRNNTGKMT VRYM-GGGHK RKLRFIDFKR E-KDGVPAIV KTIEYDPNRS ARIALLYYA-
             AGRNNYGRIT VRHR-GGGHK RHYRRIDFKR D-KIGVPAKV AAIEYDPNRS ARIALLHYV-
             GGRNNQGKMT MRYI-GGGHK KRYRIIDFKR D-RKDISAEV KTIEYDPNRT AFIALVQYT-
             GGRNNTGRIT ARRR-GGGAK RLYRIVDFKR N-KFDVNGIV VRIEYDPNRT AFIALIQYD-
             GGRNAAGRKT SRHR-GGGHK RHYRIIDFKR N-KDGIPATV ASIEYDPNRS SRIALLHYN-
             GGRNNVGKMT MRYL-GGGHK RKFRLIDFKR E-KDGVPAVV KTIEYDPNRS ARIALLFYA-
             KGRNNQGRIT SRRR-GGGHK RLYRIIDFKR D-KRSIPATV IAIEYDPNRN ARIALVSYE-
             GGRNNLGRIT VRFR-GGGHK RVLRNVDFKR RDQLGVAATV ERIEYDPNRT AFIALINFP-
             GGRNNVGRMT MRYF-GGGHK RKYRTIDFKR K-KFGIPAII KSIEYDPNRS SFISLLHYE-
             AGRNNRGRIT VPHR-GGGHK RRARLIDFKR K-KIAVPAFV HSIQYDPMRT AYIALLHYV-
             KGRNNRGVIT CRHR-GGGHK RLYRIVDFRR D-KHGVSAKV AAIHYDPHRN ARLALLYYT-
             AGRNNTGRIT VRHR-GGGHK RFYRIIDFKR N-KLGIPAKV QAIEYDPNRS ARIALLAYV-
             AGRNSQGRMT VRHR-GGGAK KMIRVIDFKR D-KIGVPGRV AAIEYDPHRS ARIALIFYA-
             GGRNNSGRVT ARHR-GGGHK RFYRLIDFKR N-KDSIPARV ASIEYDPNRT ANIALLHYA-
             GGRNHDGKMT MRYL-GGGHK KKYRVIDFKR N-KDGVPATV KSIEYDPNRS ARIALLYYA-
             GGRNNTGKMT MRYT-GGGHK KKYRVIDFKR N-KFDVEATV KSVEYDPNRT AFIALLEYT-
             GGRNRAGRIT SRHK-GGGHK RFYRIIDFKR S-KDNIPAKV AAIEYDPNRS SRIALLHYA-
             GGRNSAGRKT SRHR-GGGHK RHYRIVDFKR N-KDGIPALV ASIEYDPNRS SRIALLHYN-
             RGRNNNGHIT SRNMSGGGHK KMYRLVDFYR K-KIDMPGTV ERIEYDPNRS CYIMLVKFD-
             GGRNNSGRMT MRYL-GGGHK QSLRIVDFKR N-KFNIPAKV ATLEYDPGRT AFIALLHYA-
             GGRNNTGRKT SRHR-GGGHR RHYRIIDFKR T-KDGVPATV ASIEYDPNRS SRIALLHYN-
             GGRNNDGRMT MRYI-GGGHK QKYRIIDFKR D-KHGVPAVV KTIEYDPNRT ARIALLYYV-
             KGRNNRGVIT SRRR-GGGHK RLYRQIDFKR D-KYNINAEI IAIEYDPNRN ARIALVQYE-
             GGRNQQGRIT SWHR-GGGHK KLYRVIDFKR K-KIDIFAVV ERIEYDPNRT AFIALIKYD-
             KGRNNRGVIT SRRR-GGGHK RLYRVIDFKR D-KRNIPARV AAIEYDPNRN ARIALLFYK-
             KGRNNRGVIT CRHR-GGGHK RLYRVIDFKR D-KREMTAEV LSVEYDPNRN ARISLVQYE-
             GGRNNFGRMT MRYF-GGGHK KKYRIIDFKR R-KFGISAII KSIEYDPNRS SFISLLHYK-
             GGRNNTGKMT IRNV-GGGHK QKYRVVDFKR D-KEGVPATV KAVEYDPNRT ARIALLYYA-
             GGRNSRGVIT VRHR-GRGHK RLYRIIDFKR N-KVGVSATV ERLEYDPNRT AFIALLSYD-
             GGRNSAGRKT SRHR-GGGHK RHYRIIDFKR N-KDGIVATV AAIEYDPNRS ARIALLHYI-
             KGRNNRGVIT CRHR-GGGHK KLYRIVDFRR D-KHNVPAKV AEIEYDPNRN ARIALLNYV-
             GGRNSQGKMT MRQK-GGGHK RRYRVVDFKR D-KQGVVATV ESIQYDPNRT AFIALVEYT-
             SGRNNQGKIT TRHR-GGGAK RAYRIIDFKR N-KFGVPARV AAIEYDPNRS ANIALLHYL-
             SGRNNRGVIT VRHR-GGGHK RRYRIIDFRR D-KVGVPARV ESIEYDPNRS ARIALVVYN-
             GGRNKAGRIT SRHR-GGGHK RFYRIIDFKR N-KDNIPATV AAIEYDPNRS ARIALLHYV-
             KGRNNRGVIT CRHR-GGGHK RQYRLVDFRR N-KHGVPAKV AAIHYDPHRN ARLALLFYK-
             KGRNNRGVIT SRRR-GGGHK RLYRIIDFHR N-KHNIPAKV ASIEYDPNRN ARIALLYYQ-
             GGRNSQGKMT MRYT-GGGHK QRYRIIDFKR T-KVGVPAKV KSIEYDPNRT AFIALLWYA-
             AGRNVYGRIT VRHR-GGGHK RHYRKIDFKR D-KVGIPAKV AAIEYDPNRS ARIALLHYV-
             GGRNNQGKIT TRHK-GGGHK KAYRVIDFKR S-KDGIPARV ATIEYDPNRN ARISLLFYA-
             GGRNQTGKMT MRYT-GGGHK KKYRIIDFKR N-KHDVEATV KTVEYDPNRT AFIALVEYA-
             GGRNHSGKMT MRNI-GGGHK QRYRIIDFKR N-KDG-EATV ESIQYDPNRT AFIALLVYA-
             GGRNSRGKMT MRYK-GGGHK RRYRVIDFKR D-KQDVAAEV KSIQYDPNRS AFIALVEYT-
             GGRNNHGRIT TRHR-GGGHK KKYRVIDFKR N-RRD-QGIV EKIEYDPNRS GFLALISYKE
             SGRNNRGVVT SRHR-GGGHK RLYRIIDFRR D-KHNIPAKV AAIEYDPNRN ARIALLYYQ-

             DGEKRYIVAP LGLKVGDIVQ SG---TGSPI RVGNAMPLSE IPPGTPIHNI ELYPGRGGQL
             DGEKRYVIAQ NGLKVGDKIT SG---ERVEV EVGNAMKLKN MPLGTVISCI ELRPGQGAII
             DGEKRYILAP NGIKVGDLIE CG---PEADI KVGNALPLKN IPVGIEVHNI EMRPGKGGQM
             DGTLAYILAP QRLKAGDTVV SG---EKVDV KPGNAMPLRN IPVGTIVHNV ELKPGKGGQL
             DGEKRYILQP NGMKVGTTII AG---PDSPI ENGNALPLSN MPLGTGVHNV ELIAGKGGQI
             DGEKRYILAP QGLKIGTEVI SG---NAVAP EIGNALQLKN MPLGTNVHNI ELNPGQGGKI
             DGEKRYILAP KGLNVGDKVE SG---EKVEI KTGNTMPLKN IPLGTDIHNI EMKAGKGGQI
             DGEKRYIVAP IGLTVGQTIE SG---KGVAP EIGNTLYLSE IPLGTIIHNI ELRPGQGAVM
             DGEKRYILAP DGLKVGDTVM SG---SGADI KVGNALPLKE IPLGSFVHNV ELKPGKGGQI
             DGEKRYILQP NGLKVGTVVT AG---VDAPI EDGNALPLAN IPLGTTVHNV ELTPGRGGQI
             DGEKRYMLAP LGLKIGQEVF SG---PEADI RVGNCLPIRN IPLGTAVHNV ELKAGKGGQI
             DGVKAYILAP QRLTVGDKVV SS---ERADI KPGNAMPLRN MPPGTIVHNV ELKPGRGGQM
             DGEKRYILAP LGVKVGDKVM SG---PAAEI KNGNALPLRA IPLGTMVHNV ELTLGKGGQL
             DGEKRYIIAP NGLQVGATLM SG---ENAAP EIGNALPLQN IPVGTVIHNI ELRPGQGAAL
             DGVKTYIVAP DGLQVGQTVM SG---SQAAP EVGNALPLQN IPIGSVIHNI ELRPGQGAKL
             DGEKRYIIAP AGLKVDQTIV AG--MSNVAP EIGNAMPLSQ IPLGTVISCI ELRPGQGANI
             DGEKRYILHP RDLTPGTEII AS---PDAPI EVGNALPLGK IPLGTSVHNV EITPGRGAQM
             DGEKRYILTP EGLNVGDVIV SG---PEAPV QTGNALPLEL IPLGTIVHNI ELTPGRGGVM
             DGEKRYILHP NNLAVGTVIQ SG---PDSPI EIGNALPLAN IPLGTSVHNV ELVPGKGGQI
             DGEKRYILHP TGLAVETEIM AG---ENSPI EVGNALPLYA IPLGTAVHNV ELVAGKGGQI
             DGEKRYIIAP QGITVGQTIR SG---EGSTP DVGNALPLAL MPIGTIVHNI ELTPGKGGAM
             DGEKRYILTP EGLNVGDTII SG---PEAPV QTGNALPLEL IPLGSIVHNI EMNPGRGGVM
             DGEKRYIIAP NGIKVDQKVV SG---ESVEP NIGNAMKLKN IPLGTVISCV EMKPGQGAIL
             DGEKRYIIAQ NGLQVGQNVI SG--QENVPT EIGNTMPLSK IPLGTIISCV ELRPGQGAVM
             DGEKRYIVAP LGLKVGDTVL AG---KDAEI RPGNSLPIAN IPVGTMIHNI ELKEGRGGQL
             DGEKSYILAP QRLQVGDTVV SAKTLDNVDV KPGNCMPLRV MPIGTIIHNV ELKPGKGGQV
             DGEKRYILTP AGVHVGTPII AG---DETPI EVGNAMPLQN IPLGTTVHNV ELVAGKGGQI
             DGEKRYIIAP SGIKVDQKVI SS---ETAEP NVGNAMKLKN IPLGTVISCI ELKPGQGGIM
             DGEKRYILAP LGLKVGDIVQ SG---SGSPI RVGNALPLSD IPTGTPIHNI ELYPGRGGQL
             DGEKRYILAP KNLKVGDRIE SG---EKVDI KVGNTMPLKN IPIGSDVHNI ELKIGKGGQI
             ---------- ---------- ---------- ---------- ---------- ----------
             DGEKRYILAP KGLKVGDRIE SG---EKVDI RVGNTMPLKN IPLGTDVHNI EMKAGKGGQM
             DGEKRYILQP NGLKVGTTVI AG---PDAPI EDGNALPLAN IPLGTSVHNV ELTPGKGGQI
             DGELSYILAP SGLKVDDVIM SG---AGSDV LPGNCLKLSM IPSGTFVHNV EMKVGGGGII
             DGEKRYIVAP TGLQVGQIVK SG---EGVAP ELGNTLYLSE IPLGTVIHCI ELNPGRGAIL
             DGEKRYILHP LGLKVGQLIT SG---VNAPL EIGNALPLSK IPLGTDVHNV ELVPGKGGQM
             DGEKRYIIAQ NGLKVGQNLV SG---DTATP EVGNAMKLAN IPLGSIISCI ELRPGQGAII
             DGEKRYIIAP EGLQVGSVLL SG---DTAAP EVGNTLKLSN IPLGSIIHNV EIHPGKGAQL
             DGEKRYIIAP DGLKVGDSVM SG---PGSEI KVGNALPLKE MPLGSFVHNV ELKPGKGGQL
             DGEKRYILTP EGLNVGDVIV SG---PEAPV QTGNALPLEL IPLGSVVHNI ELKAGRGGIL
             DGEKRYILAP KGLKVGEKVE SG---EKVEI KTGNTMPLKN IPLGTDIHNV EMRAGKGGQI
             DGEKAYIIAQ NGLQVGQTVV SG---DTAPT EIGNAMPLSK IPLGTIISCV ELRPGQGAVM
             DGEKRYIIAP LGLKVGDTVM SG---PNAEI RVGNALPLGA IPLGTQIHNI ELEIGRGGVL
             DGEKRYILAP LGLKVGDIVQ SG---PGAPI RVGNALPLRE IPLGTQVHNV ELYPGRGGQL
             DGEKRYILHP VGLKVGARIS AG---EDAPI ELGCALPLEK LPLGSNVHNI ELLPGRGGQM
             DGELAYILAP QRLKAGDEVV TG---EKVDV KPGNASPLRT LPIGTIIHNI ELKPAKGGQI
             DGEKRYILAP SDLKVGDVIM AG---ENAEP KSGNALPLSA IPTGTFIHNI ELIKGRGGIM
             DGAKSYIIAP NGLEVGQTVV SG---SDAAP EVGNTLPMAN IPVGTIIHNI ELRPGQGAKM
             DGEKRYIIAP NGLTVGMQVM SG---PKATP DIGNALFLSD IPLGTIISCI ELKPGQGAKM
             DGEKRYIIAP LGLKVGDTVM SG---PDAEI RVGNALPLSA IPLGTQIHNI ELEIGRGGVL
             DGEKRYIIAP NGLQVGATLM SG---AEAAP EVGNALPLSS IPVGTVIHNI ELRPGQGALL
             DGEKRYILAP LGLNVGDTVM SG---PDADI RVGNALPLRQ IPLGTQVHNV ELEKGRGGVM
             DGEKRYIIAQ NGLKVGQSVV SG---EKVAP EIGNTMPLSN IPLGTIISCV ELRPGQGAVM
             DGEQAYILAP QRLAIGDKIV AS---AKADI KPGNAMPFSG LPIGTIVHNI ELKPGKGGQI
             DGEKRYILAP KGLGVGDVIE SG---EKVEI RAGNTMPLKN IPLGTDIHNI EMRAEK---V
             DGEKRYIIAP NGLQVGSTLM SG---KDAAP EIGNALPLEN IPVGTVIHNI ELRPGQGALL
             DGEKRYILHP NNLKVGTVII AG---PESPI EDGNALPLAN IPLGTSVHNV ELKAGKGGQI
             DGKQSYILAP QRLQPGDKVV AG---ESVDI KPGNAGPVGS MPVGTIVHNV ELKIGKGGAI
             DGEKRYILAM EGLKVGQKVI SG---KNIPF NIGNSTFLSD IPLGTNISCI ELKPGQGAKI
             DGEKTYIIAP EGLKVGAKVV AG---SNVPI ELGNAMEMKD IPLGTIIHNI ELAPGRGAAL
             DGEKRYILAP SNVAVGQSVI SG---PDAPI ENGNALPLSA IPLGSSVHNV ELYAGRGGQM
             DGEKRYIIAP VGLKVGDTLS SG---PDADI RVGNALPLAS IPLGTQIHNV ELEIGRGGVL
             DGEKRYILAP QGLKVDDRVM AS---PEAEL RVGNALPLNS MPSGTVIHNI EMEPGRGGKL
             DGEKRYILAP VGLTVGSEIL SG---EGADI KPGHALAVKD IPLGTIIHNV ELYPGRGGQL
             DGEKTYILAP NGLQVGQTVV SG---ADAAP EVGNTLPLQN IPLGTIIHSI ELRPGQGAAM
             DGEKRYIVAP NGIKVDQKVV SG---ESVAP EVGNAMKLKN IPLGTVISCV EMRPGQGAIL
             DGEKRYILAP KGLKVGDVLH SG---DKVDI KVGNSMPLKN IPLGADVHNI ELKQGKGGQM
             DGEKRYILAP KGLNVGDKVE SG---EKVEI KAGNTMPLKN IPLGTDIHNV EMKAGKGGQI
             DGQHFYYLAP QKIKVGDKVE NG---SEKEI KVGNCMPLRD IPVGINIHNV ELKPGAGGKI
             DGEKRYILAP NGLKVGETII SG---KDIAP EVGNALPLSN IPLGTIIHNI EIKPGAGGAM
             DGEKRYILAP KGLKVGDKVE SG---DKVEV RTGNTMPLKN IPLGTDIHNI EMKAGKGGQI
             DGEKRYIVAP EGLKVGDTIV SG---AGAAP NVGNALFLSD VPLGSVIHNI ELQPGKGGAI
             DGEKRYILAP AGIKVGMTIM SG---ADAPI EIGNALPLSK IPLGETVHNV ELRVGRGGQI
             DGEYSYILAP QKLSIGDRVI SS---QAADI KIGNCLPLKS IPIGTTLHNV EMKVGKGGQI
             DGEKRYILAP RNLKVDDFVQ AG---EDAPF EVGNSLPLYR IPLGTMVHNV ELTPGKGGQI
             DGEKRYILHP VGLKVGATIV AG---ADAPL EVGNALPLYK MPLGTSVHNV ELYPGRGGQI
             DGEKHYILAI NGFKIGQKVI SG---KKVPL NIGNSTFLSE IPLGTNISCI ELIPGQGAKI
             DGEKRYMIAP NGLQVGQTVV SG---REAAP EIGNAMYLSD IPLGTVISCI EMRPGQGAVI
             DGEKSYIIAP NGLKKGDVVI SG---EGSDI LPGNCLMLKS IPVGTFVHNV ELRPGNGGVI
             DGEKRYILAP KGLKVGDKVE SG---EKVEI KTGNTMPMKN IPLGTDIHNI EMKAGKGGQI
             DGEKRYILHP VGLAVGTVIV SG---PDAPI EVGNALPLSK IPLGTSIHNV EMIPGKGGQM
             DGEKRYVVAQ NGLEVGQKIS SG---ESASP EIGNALPLSA IPLGTIISCI ELRPGQGAVM
             DGEKRYIIAP LGLKVGDRVE AG---PEADI RVGNALPLKN IPTGTTVHNV EMERGRGGQL
             DGERRYILAP QGLNVGDTVM SG---PGADI RPGNALPIRN IPLGTMVHNI ELYPGRGGQL
             DGEKRYILAP KGLKVGEQLL SG---DKVEV KPGNTMPLKN IPLGTDIHNI EMKAGKGGQI
             DGEKRYILAP AGISIGQEVL SG---KDVPI EIGNALPLSS IPLGSSVHCV ELYPGRGGQM
             DGEKRYILHP AGLEVGASVI SG---PDAPI EVGNALPLSN IPLGTSVHNV ELIPGKGGQI
             DGEKTYIVAQ NGLQVGQTVV SG---EEASP EIGNTLPLSK IPLGTVISCI ELRPGQGATI
             DGEKRYILAP LGLNVGDTVM SG---PAADI RVGNALPLRQ IPLGTQVHNI ELEKGRGGVM
             DGEKRYILAP VGLTVGQTVV SG---PDADI RTGNCLPLRN IPLGTTVHNV EMTAGKGAQI
             DGEKRYIIAP NGIKVDQVII SG---ESVEP NVGNAMKLKS IPLGTVISCI ELKPGQGATL
             DGEKRYVIAQ NGLKAGQTIH SG---DSVEP EVGNTMKLKN IPLGTVISCI ELRPGQGAVM
             DGEKRYVIAQ NGMQVGQKIR SG---AGSAP EIGNAMPLAE VPLGTIISCI ELRPGQGAVM
             DDAKSYILAP QGMKPGDVVT AG---DDADI LPGNCLLLKY IPVGSFVHNV ELKPGGGAVI
             DGEKRYILAP ADLKVGSTVI SG---EDAPF EIGNALPLGR IPLGSDVHNI ELVAGRGGQM

             VRSAGVAAQL MAKHGEYAHV RMPSGEIRMI RLDAMATLGQ VGNVDHENVR IGKAGRTRHL
             ARSAGSYAQL VARDGKFATI KMPSGEVRLI LVECMATVGA VSNSDHQLVV SGKAGRSRWL
             ARSAGSYAVL VAKEGDYATL KMPSGELRKV RVECKATVGV IGNLEHENLS LGKAGRSRWL
             ARAAGTYLQL VGRDQGYAQL KLPSGELRVV RGECFATIGA VSNPDQANVV IGKAGRNRWL
             VRSAGAVAQV MAKDGNYVTL KLPSGEVRMI RRECYATIGQ VGNVEARNQS LGKAGRNRWR
             SRSAGASAQL TNKEEKYAVL KMPSGELRKV LINCFATVGV VSNSDHSLQS MGKAGRNRWK
             VRSAGGFAVL AAREGDYVTL KLPSGEIRKL RVECRATIGV VGNTDHENIV LGKAGRSRWL
             ARSAGSYAQL VAREGKYASI KLPSGEIRMV LVTCKATVGT VSNPDHSLER SGKAGRTRWL
             GRSAGVSLQL MAREGKYAQL KMPSGEVRMI NVECMATYGT VGNSDHENIS LGKAGRSRWL
             VRAAGASAQV VAKEGNYVTL KLPSGEVRMI RRECYATIGQ VGNTDARNLS AGKAGRTRWK
             VRSAGASAQI MAKEGDYSQL KLPSGEVRMV HLDCRATIGQ IGNIEAKNIS IGKAGRTRWL
             ARSAGAYAQL VGRDGDYVQL RLKSGEVRRV HGTCLATVGA VSNPDHANRN LGKAGATRLK
             GRSAGAQIQL LAKEGKYATL RLPSGEMRMV HMECMATIGQ LSNPDAKNVR LGKAGRKRWM
             VRSAGNFAQL TSREGKYCVI KLPSGEVRQI LSTCKATIGS VGNSDHGLES SGKAGRSRWQ
             VRSAGAFAQL TSREGTYAVI KMPSGETRRI LSACKATIGG VGNSDHALER SGKAGRSRWL
             ARSAGTFAQL MAKDGRYATV KLPSGETRMI LLTCLATIGA VSNSDHQLIV SGKAGRSRWL
             VRAAGAMAQV VAKEGDMVTL KLPSGEVRLF RKECYATIGQ VGNVEANNIS LGKAGRNRWK
             VRSAGNAAQV MAKEGNYVTI KLPSSEMRMV RKECMATIGT LGNAEFKNLS IGKAGRKRYM
             VRAAGASAQV VAKEGDFVLV KLPSGEVRRI RRDCYATIGQ VGNADVRNTS FGKAGRKRWK
             VRAAGTSAQV VAKEGNYVAL KLPSGEVRLI RKECYATIGQ VGNAEDRNTR LGKAGRKRWL
             ARSAGTYAQL VGREDKYAIL RLPSGETRRV LSAGMATVGS VSNPDHMNVV VGKAGRNRWL
             VRAAGNSAQV MAKEGNYVTI KLPSGEMRMV RKECMATIGT LGNSEFKNLS IGKAGRKRYM
             ARSAGSSAQL TSRDGKYAII KLPSGESRMI LTECYAMIGS VSNSDHQLTV SGKAGRSRWL
             ARSAGAFAQL MARDGKFATI KLPSGETRLV LVSCMATIGV VSNSDHQLLV SGKAGRSRWL
             VRAAGAAAQL LAKEGDYAQV RLPSGEVRLV RQTCYATIGQ VGNLDHSNVK LGKAGRKRHM
             ARSAGNYIQL MGKEGKYAQL KMPSGEMRLV LLECMATVGM VSNPDNSNTK IGKAGRTRWM
             VRAAGASAQV VAKEGNYVAL KLPSTEVRLV RKECYATIGA VGNAEVRNTS LGKAGRKRWL
             ARSAGSSAQL TSRDKKYVII KLPSGESRMV LGECIAMIGA VSNHDHMLTV SGKAGRSRWL
             VRSAGVAAQI MAKQDGYAQV RMPSGEVRMI RLNCMATLGQ VGNVDHENVR IGKAGRSRHL
             ARSAGAYAVL AAREGNYATL KMPSGEIRKV RIECRATIGV IGNAEHENIS LGKAGRSRWL
             ---------- ---------- ---------- ---------- ---------- ----------
             ARSAGSYAVL AAREGVHATL KLPSGEIRKV RVECRATIGV IGNSEHENIS LGKAGRSRWL
             VRAAGATAQV VAKEGNYVSI KLPSGEVRMI RRECYATIGQ VGNIDARNLS AGKAGRNRWK
             ARAAGSYAQV MGRDGAYVML RLGSGEVRRI LSVCRATVGV VSNLDNRNIK LGKAGRSRWL
             ARSAGTYAQL LAREGKYAII KLPSGETRMI LTTCRATVGA VSNPDHQLEQ HGKAGRRRWL
             VRSAGAVAQV VAKEDQYVTI KLPSGERRKV RASCYATLGQ IGNIEHRNIS LGKAGRNRWK
             ARSAGAFAQL MARDGKYATV KMPSGETRLI LQECLATIGA ISNSDHQLLV GGKAGRSRWL
             ARSAGAYAQL AARDGKYATL KMPSGETRLI LVTCLATIGA VSNSDHANEV LGKAGRKRWL
             GRSAGTSLQL MAREGDYAQL KMPSGEVRMV RSECYATYGV VGNAEHENIS IGKAGRSRWL
             VRAAGNSAQV MAKEGDYVTV KLPSGEMRMV RKECMATIGV LGNHEFKNLS LGKAGRKRYM
             VRSAGAFAVL AAREGDYVTL KLPSGEIRKV RVECRATIGV VGNAEHENIV LGKAGRSRWL
             ARSAGTFAQL MARGEKFATI KLPSGETRLV LVTCMATIGV VSNSDHQLLV SGKAGRTRWL
             VRAAGTAAQL MAKEGDYATI RMPSGEVRMI HLRCMATIGQ VGNVDHQNIR LGKAGRSRWL
             VRAAGAVAQV VAKIDNYVHL RLPSGEIRMV HADCMATIGQ VGNLDHQNVS IGKAGRKRHM
             ARAAGAVAQL MAKEGDYATL RLPSGEVRVV RKECYATLGQ VGNLDAKNIS IGKAGRQRWL
             ARSAGAYAQL VGRDAGYAQI RLNSGELRMV LDTCMATVGA VSNPDHMNQN LGKAGRSRHM
             VRSAGAAAQL MAKEGDYALV RLPSGEMRKV RSDCSATVGQ IGNIEHGTLE IGKAGRNRHM
             VRSAGAFAQL TSKEGAYAII KMPSGETRKI LAACKATIGA VGNSDHALEK SGKAGRSRWL
             VRSAGSFAQL LARDGKYAVI KMPSGETRQV LVTCKAMIGS VSNSDHSLVV SGKAGRSRWL
             VRSAGTAAQL MAKEGDYAIV RMPSGEMRMI HLRCMATIGQ VGNVDHQNIR LGKAGRSRWL
             VRSAGNFAQL TSREGSYCVI KLPSGETRQI LSACKATVGS VGNSDHALEQ SGKAGRSRWL
             VRSAGAAAQL MAKEGNYATL RMPSGEVRRV FIECMATIGQ VGNLDHQNIR LGKAGRKRWL
             ARSAGAFAQL MARDGKYATI KLPSGETRMV MANCLATIGA ISNSDHQLLV SGKAGRGRWL
             ARAAGTYAQF VGRDGGYAQI RLSSGELRLV RQECMATVGA VSNPDNSNQN LGKAGRVRHM
             DRSSVRLALC SAR------- ---------- ---------- ---------- ----------
             VRSAGNFAQL TSREGRYCVI KLPSGETRQI LSACKATVGS VGNSDHALES SGKAGRSRWL
             VRSAGATAQV VAKEGNYVTL KLPSGEVRLI RRECYATIGQ VGNTDARNLS AGKAGRNRWK
             ARSAGNYAQI VGRDQGYVTL RLNSGEQRLV HGQCFASVGA VSNPDHMNIS LGKAGRNRWL
             ARSAGSFAQL SAKDDKYATI KLPSGEIRMM MITCMATIGI VSNIDHQLET YGKAGKNRHL
             ARSAGAYAQL LSKSGKYVTI KLPSGERRLV LDHCMATIGA VSNSDHGNVT IAKAGRSRWM
             VRTAGASAQV VAKEGDYVAL KLPSTEVRLV RRECYATLGE VGNAEQRNTS LGKAGRKRWL
             VRSAGTSAQL MAKEGDYATI RMPSGEMRMI HIRCMATIGQ VGNVDHQNVR LGKAGRSRWL
             VRSAGAGAQL MAKEGDYALL RLPSGEMRRV RVSAYATVGQ VGNEDHQTLS IGKAGRKRHM
             ARAAGTAAQL VAKEGDYVQI KLPSGETRMI SKQCKATVGQ IGNLDSKNVS VGKAGRKRHM
             VRSAGTFAQL TSREEKYAII KLPSGEVRKI LATCKATIGS VGNSDHGLER SGKAGRSRWL
             ARSAGSSAQL TSRDGKYAII KLPSGESRMI LVECMAMIGS VSNSDHQLTV SGKAGRSRWL
             ARSAGAFATL AAKEGDHATL KLPSGEIRKV RIECRATIGG IGNDDHENIV LGKAGRSRWL
             VRSAGAFAVL AAREGDYATL RLPSGEIRKV RVECRATIGV VGNSDHENVV LGKAGRSRWL
             ARSAGTSVTI SGLDGNYSLI KMTSGEVRKI DSRCMATIGV LSNPDQKNIK IGKAGRSRWL
             SRSAGSYAQL LARDGKYATL KLPSGEMRLV LAACMATVGT VSNADHMIVK LGKAGRKRWL
             VRSAGTFAVL AAREGDYVTL KLPSGEIRKV RVECRATIGV VGNTDHENLD LGKAGRSRWL
             ARGAGTYAQL NARDGRFAII KLPSGETRMI LTTCMATIGA VSNGEHSLVV SGKAGRSRWL
             VRAAGTAAKV MAKEGDYVTI GLPSKEVRMV RKECYATIGQ VGNAEARNIK LGKAGRTRHL
             ARSAGTSVEL VGKDSGYAQI KLRSGEFRLV PLDCKATIGS ISNPDQKNIN LGKAGRNRWL
             VRSAGCGAQI AAKEGDFVTL KLPSSEVRLI RRECYATIGQ IGNSEHANQS AGKAGRNRWK
             VRAAGASAQV MAKEGGYVTL KLPSSEVRMV RRECYATIGQ VGNVESRNVT LGKAGRKRWL
             ARSAGSYAQL FAKEGKYATI KFPSGELRIV LVSCMATIGI VSNLDHQLEI YGKAGKNRHL
             ARSAGSFAQL AARDGKYAII KLPSGETRMI LITCMAMIGA VSNSDNAQEV SGKAGRKRWQ
             ARSAGTYAQL MSKDGVYVLL RLSSGEIRKV LSDCRATIGI VSNLDNQNVK LGKAGRNRWL
             VRSAGAFAVL AAREGDYVTL KLPSGEIRKV RVECRATIGV IGNADHENID LGKAGRSRWL
             VRAAGASAQV MAKEGDYVTL KLPSGEQRKI PARCYATIGQ VGNVDARNIS IGKAGRNRWL
             ARSAGTFAQL MAKDGKFVTV KLPSGETRLV LAGCMATIGA VSNSDHQLLV SGKAGRSRWL
             ARGAGVGIQL MAKEGDYALL RLPSGELRNV HILCMATIGQ VGNLDHENVS IGKAGRSRHM
             VRSAGLGAQV LAKEGKMAQV RLPSGEVRYV HMDCFATIGV VSNPDHANIN LGKAGRKRWL
             VRSAGAYAVL AAKEGDYATL KLPSGEIRKV RIECRATIGG VGNADHENIV LGKAGRSRWL
             VRCAGSSAQL MAKEGEYVAL KLPSTEVRLV RGECYATLGE VGNSEIRNTS LGKAGRRRWL
             VRAAGVSAQV VAKEGKYVTL KLPSTEVRMV QRNCYATIGQ VGNSDARNLS LGKAGRSRRL
             ARSAGTFAQL MARDGKYATI KMPSGETRLI LLTCSATIGA VSNSDHQLIV SGKAGRTRWL
             VRSAGAAAQL MAKEGNYATL RMPSGEVRRV FIECMATIGQ VGNLDHQNVR LGKAGRKRWL
             VRSAGAGAQL VAKEGNYATL KLPSGEVRKI HLECRATIGQ VGNIEFKNLK IGKAGRNRWL
             ARSAGSSAQL TSRDGKYAIV KLPSGESRMI LTECYAMVGS VSNSDHQLTV SGKAGRSRWL
             ARSAGTYAQL VARDGKYAIV KLPSGEIRMI LVECRATIGV VSNSDHQLEV SGKAGRSRWK
             ARSAGTFAQL MAREGKYATI KLPSGETRMI LANCLATIGA VSNSDHQLLV SGKAGRSRWL
             ARAAGCCAQI VGRDGQYVLL RLRSGQVRLI LSSCKATIGV VSNLDHKNRK LGKAGRSRWL
             VRAAGASAQV VAKEGNYVTL RLPSKEVRMV RKECYATIGK VGNADVRNLK LGKAGRTRHL

             GRRPTVRGSV MNPRDHPHGG GEGK--APIG G-QPKTPWGK PALGYRTR-- RNKETTKYIV
             GRRPRTRSMV MNPVDHPMGG GEGR--ATGG --IPRNKNGI PAKGYKTRS- KKKASNKYII
             GIRPQTRGMA MNPVDHPMGG GEGKSKSGGG RKHPKSPWGQ KSKGLKTRK- RKKASSKLIV
             GRRPSVRGVV MNPIDHPHGG GEGR--TSGG R-HPVTPWGK PTKGKKTR-- QNKATDKFII
             GRRPKVRGSV MNPCDHPHGG GEGR--APIG RSGPVTPWGK PTLGKKTRK- PKKASSKLIV
             GIRPRNRGVA MNPVDHPMGG GEGR--ASGG --HPRSRTGK YAKGEKTRT- VGKSSDKLII
             GIRPQTRGMA MNPVDHPMGG GEGKSKSGGG RKHPMSPWGQ LAKGLKTRN- KKKASQKLIV
             GRRPRVRGVV MNPVDHPMGG GEGR--ASGG --LPRSRKGL LAKGLKTRA- PKKASSKYII
             GRRPHVRGVA MNPVDHPMGG GEGK--TSGG G-HPVSPWGQ KAKGLKTRK- KKNPSNKYIV
             GKKPHVRGSV MNPVDHPHGG GEGR--APIG RSGPVTPWGK PALGMKTRK- RKKPSSALIV
             GKRPHNRGVV MNPCDHPHGG GEGK--SPIG G-KPQTPWGK PAMGFKTR-- TARPSDRFIV
             GKRPAVRGVA MNPIDHPHGG GEGR--TSGG R-HPVSPWGQ PTKGKRTR-- SNKKTDKMII
             GIKPTNRGVV MNAVDHPHGG GEGK--SPIG G-KPQTPWGK PAMGYKTRRG KHKTSSRFIV
             GRRPRNRGVV MNPVDHPMGG GEGR--ASGG --HPRSRKGL YAKGLKTRA- PKKQSSKYII
             GRRPHNRGVV MNPVDHPMGG GEGR--ASGG --HPRSRTGL YSKGLKTRA- PKKHSSKYII
             GRRPRTRPVV MNPVDHPMGG GEGR--ATGG --HPRSRKGI PAKGYRTRS- KTKASNKYIV
             GRRPKVRGSV MNPVDHPHGG GEGR--APIG RPGPVTPWGK PTLGYKTRK- KKKLSDALIV
             GIRPTVRGVT MNPCDHPHGG GEGKT-GPGG --HPKTPWGK PALGYKTRK- KGKASDKLIV
             GRRPEVRGSV MNPVDHPHGG GEGR--APIG RSGPVTPWGK PALGYKTRK- KKKQSDSLIV
             GRRPQVRGSV MNPVDHPHGG GEGR--APIG RSGPVTPWGK PALGYKTRK- KNKHSNKYIL
             GRRPRVRAVV MNPVDHPMGG GEGR--ASGG --HPRSRNGQ FAKGQKTRN- KNKASESMII
             GIRPTVRGVT MNPCDHPHGG GEGKT-GPGG --HPKTPWGK PALGYKTRK- KGKASDKLIV
             GRRPRTRPVV MNPVDHPMGG GEGR--SSGG --HPRSRNGM PAKGYKTRK- KNKASNRHII
             GRRPRTRPVV MNPVDHPMGG GEGR--ASGG --HPRSRKGL PAKGYRTRS- KTKASNKYIV
             GIRPTVRGTA MSPRDHPHGG GEGR--QPVG MPGPKSPWGK PTRGYKTR-- RNKQTDKYIV
             GKRPSVRGVV MNPVDHPHGG GEGR--TSGG R-HPVTPWGV PTKGKKTRS- KTKASDRLIM
             GRRPEVRGSV MNPVDHPHGG GEGR--APIG RSGPVTPWGK PALGRKTRK- KNKQSDCLIQ
             GRRPRTRAVV MNPVDHPMGG GEGK--SSGG --HPRSRNGM PAKGYKTRK- KNKASNRHII
             GRRPITRGSA MNAADHPHGG GEGK--APIG G-QPRTPWGK PTLGYRTR-- RNKKTDKFIV
             GIRPQTRGMA MNPVDHPMGG GEGKSKSGGG RKHPKSPWGQ LAKGLKTRN- KKKASTKLIV
             ---------- ---------- ---------- ---------- ---------- ----------
             GIRPQTRGMA MNPVDHPMGG GEGKSKSGGG RKHPKSPWGQ LAKGQKTRN- KKKASTKLIV
             GRRPHVRGSV MNPVDHPHGG GEGR--APIG RSGPVTPWGK PALGLKTRK- PKKPSSKLIV
             GLRPKVRGVA MNPVDHPHGG GEGK--TSGG R-NSVTPWGV PTKGKKTRK- RGKHSDKYIR
             GRKPHNRGVS MNPVDHPMGG GEGR--SSGG --HPRSRKGL LAKGYKTRD- PKKTTSKFII
             GKRPTVRGSV MNPVDHPHGG GEGR--APVG RSGPVTPWGK PALGMKTRK- KKKQSDALIV
             GRRPRTRPVV MNPVDHPMGG GEGK--SSGG --HPRSRNGI PAKGYRTRD- KNKASAQYIL
             GRRPRTRPVA MNPVDHPMGG GEGR--SSGG --HPRSRNGV LAKGYKTRE- LKKYSNRYII
             GIRPHTRGVA MNPVDHPMGG GEGK--TSGG G-HPVSPWGQ KAKGLKTRK- RKKQSNKFII
             GIRPTVRGVT MNPCDHPHGG GEGKT-GPGG --HPKTPWGK PALGYKTRK- KGKASDKLIV
             GIRPQTRGMA MNPVDHPMGG GEGKSKSGGG RRHPKSPWGQ LAKGLKTRN- KKKASQKLIV
             GRRPRTRPVV MNPIDHPMGG GEGR--ASGG --HPRSRKGL PAKGYRTRS- KTKASNKYIV
             GRRPRVRGAA MNPRDHPHGG GEGR--APRG MSTPKTKWGK PARGVKTRH- NPR-FDRFII
             GWRPAVRGSA MTPRDHPHGG GEGK--APRG M-PPKTPWGK PALGKRTR-- RNKKSDRFII
             GKRPHNRGVV MNAVDHPHGG GEGK--SPIG G-KPQTPWGK SALGTKTRK- RRKPSSKFII
             GRRPHVRGVA MNPVDHPHGG GEGR--TSGG R-HPVTPAGK PTKGAKTR-- VNKATDKFII
             GWRPTVRGSA MSPNNHPHGG GECR--CPIG MTGPKTPWGK PALGYRTR-- KAKYSDKLIV
             GRRPRNRGVV MNPVDHPMGG GEGR--SSGG --HPRSRNGL YAKGLKTRA- PKKHSSKYII
             GRRPRTRGVA MNPVDHPMGG GEGR--ASGG --HPRSRKGI PAKGYKTRS- AKKYSNTFII
             GRRPRVRGAA MNPRDHPHGG GEGR--APRG MSTPKTKWGK PARGVKTRH- NPR-FDRFIV
             GRRPHNRGVV MNPVDHPMGG GEGR--QSGG --HPRSRKGL YAKGLKTRA- PKKLSNKYII
             GRRPEVRGAA MNPRDHPHGG GEGR--APRG MPTPKTKWGK PARGVKTRH- NPR-TDPFII
             GRRPRTRPVV MNPVDHPMGG GEGK--SSGG --HPRSRNGI PAKGYRTRS- KTKASNKYII
             GKRPSVRGVV MNPIDHPHGG GEGR--TSGG R-HPVTPWGK PTKGKRTRD- TNKASQKLIV
             ---------- ---------- ---------- ---------- ---------- ----------
             GRRPHNRGVV MNPVDHPMGG GEGR--QSGG --HPRSRKGL YAKGLKTRA- PKKQSNKYII
             GRRPKVRGSV MNPVDHPHGG GEGR--APIG RSGPVTPWGK PTLGAKTRK- PKKASSKLII
             GKRPHNRGVA MNPVDHPHGG GEGR--TSGG R-NPVTPWGV PTKGKKTR-- SNKRTDVFIL
             GRRPRTRGVA MNPVDHPMGG GEGK--ASGG --IPRDRKGN PSKGFRTRD- KKRYSDRYIL
             GKRPRVRAVV MNPVDHPMGG GEGK--ASGG --HPRSFKGL YAKGKKTRN- RNKYSTRLII
             GRRPEVRGSV MNPCDHPHGG GEGR--APIG RSGPVTPWGK PALGLKTRK- RNKPSNRFVL
             GRRPRVRGTV MNPRDHPHGG GEGR--APRG MSTPKTKWGK PARGVKTRH- NPR-SDRFIV
             GWRPQVRGSA MNPADHPHGG GEGR--SPIG MPGPKTPWGK PALGYKTRQ- KSKASNKLIV
             GKRPHVRGVV MNPCDHPHGG GEGK--APVG G-KAQTPWGK PAMGFRTR-- KRKPSDKFIT
             GRRPRVRGVA MNPVDHPMGG GEGR--ASGG --HPRSRKGL LAKGYKTRA- PKKQSSQYII
             GRRPRTRAVV MNPVDHPMGG GEGR--SSGG --HPRSRNGM PAKGYKTRK- KNKVSNRYIV
             GIRPQTRGMA MNPVDHPMGG GEGRSKSGGG RKHPKSPWGQ LAKGLKTRN- KKKASSKLIV
             GIRPQTRGMA MNPVDHPMGG GEGKSKSGGG RKHPKSPWGQ LAKGLKTRN- KKKASTKLIV
             GRRPHTRGVV MNPVDHPHGG GEGK--TAGG R-HPVSPTGQ SAKGLKTRD- N-KSTDKFIV
             GRRPRTRAVV MNPVDHPMGG GEGK--SSGG --HPRSRKGL LAKGLKTRT- PKKYSNKLII
             GIRPQTRGMA MNPVDHPMGG GEGRSKSGGG RRHPKSPWGQ LAKGLKTRN- KKKASQKLIV
             GRRPRVRGVV MNPVDHPMGG GEGR--NSGG --HPRSRNGM PAKGYKTRS- KKKYSDKFII
             GKRPEVRGSA MNPVDHPHGG GEGR--APIG RSGPVTPWGK PALGVKTRK- RNKPSNKLIV
             GWRPHVRGVA MNPIDHPHGG GEGK--TSGG R-HPVTPWGF STKGKKTR-- KNKRTSKFIV
             ARRPKVRGSV MNPCDHPHGG GEGR--APIG RSGPVTPWGK PTLGYKTRK- KRKASDALIV
             GRRPEVRGSV MNPVDHPHGG GEGR--APIG RSGPVTPWGK PALGYKTRD- KKKASTSLIV
             GRRPRTRGVA MNPVDHPMGG GEGK--ASGG --IPRSRKGI PSKGFRTRT- KKKYSDKYIL
             GRRPRVRGVA MNPVDHPMGG GEGR--ASGG --HPRSRNGI PAKGYKTRA- PKKESSKYII
             GIRPTVRGVA MNPIDHPHGG GEGK--TSGG R-NPVTPWGV PTKGKKTRK- RNKSSNKYIK
             GIRPQTRGMA MNPVDHPMGG GEGKSKSGGG RKHPKSPWGQ LAKGLKTRN- RKKASQKLIV
             GKRPTVRGSV MNPVDHPHGG GEGR--APIG RSGPVTPWGK PALGAKTRN- KKKRSTALIV
             GRRPRTRPVA MNPVDHPMGG GEGR--ASGG --HPRSRNGI PAKGFRTRS- KTKDTNRYIL
             GRRPTVRGSV MNPRDHPHGG GEGR--APIG G-KPQTPWGK PAMGFKTR-- RNKRTNRFIV
             GIRPTTRGVA MDPGSHPHGG GEGR--SPIG MKAPKTPWGK PALGKKTR-- RNKRTAKYIV
             GVRPQTRGMA MNPVDHPMGG GEGKSKSGGG RKHPKSPWGQ LAKGLKTRN- KKKASSKLIV
             GRRPQVRGSV MNPCDHPHGG GEGR--APVG RAGPVTPWGK PALGLKTRK- RNKPSNRFVL
             GRRPKVRGSV MNPVDHPHGG GEGR--APIG RSGPVTPWGK PTLGAKTRK- PKKQSTALVV
             GRRPRTRPVA MNPVDHPMGG GEGR--SSGG --HPRSRKGL PAKGYRTRS- KVNPSNKYIV
             GRRPEVRGAA MNPRDHPHGG GEGR--APRG MPTPKTKWGK PARGVKTRH- NPR-TDAFII
             GVKPTVRGVV MNAVDHPHGG GEGK--SPIG G-KPQTPWGK PAMGYRTRR- GKKASDQFIV
             GRRPRTRPVV MNPVDHPMGG GEGR--SSGG --HPRSRNGM PAKGYKTRK- KNKASNRHII
             GRRSRTRAMV MNPVDHPMGG GEGR--ATGG --IPRSRNGI PAKGYKTRD- KKKSSNKYII
             GRRPRTRPVA MNPVDHPMGG GEGR--ASGG --HPRSRNGV PAKGYRTRS- RTKDSNRYIV
             GIRPAVRGVA MNPIDHPHGG GEGK--TSGG R-HPVTPWGV ATKGKKTRE- KNKSSDKYIK
             GRRPHVRGSV MNPVDHPHGG GEGR--APIG RSGPVTPWGK PALGAKTRN- RKKQSSKLIV

             RRRGKRR--- ---------- ---------- --------MI EGLLGKKLGM TQIFD-ETGR
             QRRKK----- ---------- ---------- ---------M SGIIGKKIAM TSLYD-ANGK
             RRRDSKK--- ---------- ---------- ---------M SAILGKKIGM TSLFD-ENRK
             RRRAK----- ---------- ---------- --------MR SGLIAQKLGM TRVFT-DEGE
             RRRRKSGKRG RGGRQS---- ---------- --------MS VGILGTKVGM TQVFD-DAGA
             QRKNGSKLAK ---------- ---------- ---------M KGIIGKKLGM TSIYD-PSGK
             RGRNAK---- ---------- ---------- ---------M GAILGKKIGM TRLFN-EKRE
             ERRKK----- ---------- ---------- -------MKL PGLIGKKVGM TSVFS-VEGK
             KRRK------ ---------- ---------- ---------M PGLIAKKIGM TNIFG-EDGQ
             RRRRKSSKRG RGGRES---- ---------- --------MS IGILGTKLGM TQVFD-ETGK
             KPRK------ ---------- ---------- ---------- -GLIGRKLGM TQVFD-PQGQ
             RSRHAKKKGR ------MSPA KLGRPNHNPQ PLPAQRLGAR TGVIAKKLGM TRVYT-AEGT
             KRRTK----- ---------- ---------- --------MT LGVMGKKVGM TQVFD-ENGL
             ERRKK----- ---------- ---------- ---------M PGLLGKKIGM TSVFS-ADGK
             ERRKK----- ---------- ---------- ---------M PGLLGKKIGM ISVFS-AEGR
             ERRKK----- ---------- ---------- ---------M SGLIGKKVGM TSLFD-ENGK
             RRRKKSSKRG RGGRQS---- ---------- --------MT VGILGTKLGM TQIFD-EAGR
             RRRKK----- ---------- ---------- --------MT LGVIGKKLGM TQIFD-EQGL
             RRRRRSSKRG RGGRDS---- ---------- --------MS VGILGTKLGM TQVFD-EAGR
             RRRRRSSKRG RGGRES---- ---------- --------MS VGILGTKLGM TQIFD-ENGK
             SRRKK----- ---------- -----MNTYF LPAYFKQTQM SGLIGKKIGM TSVYN-ADGQ
             RRRKK----- ---------- ---------- --------MT LGVIGKKVGM TQIFD-EQGL
             SKRK------ ---------- ---------- ---------M SGIIGKKIGM TSLFN-EEGK
             ERRKK----- ---------- ---------- ---------M SGLIGKKIGM TSIFD-ANGK
             RRRK------ ---------- ---------- --------ML KGLIGKKIGM TQIFD-ENGV
             RRRK------ ---------- ---------- --------MR SGLIGRKLGM SQMFT-EDGQ
             RRRRKSSKRG RGGRDA---- ---------- --------MS IGILGTKLGM TQIFD-ESGK
             SKRK------ ---------- ---------- ---------M SGIIGKKIGM TSLFD-EAGK
             RRRGKGR--- ---------- ---------- --------MI HGLLGKKLGM TQIFN-EAGQ
             RGRKAK---- ---------- ---------- ---------M GAILGKKIGM TRLYN-DKRE
             ---------- ---------- ---------- ---------- ---------- ----------
             RGRKAK---- ---------- ---------- ---------M GAILGKKIGM TRLYN-NKRE
             RRRRKSSKRG RGGRES---- ---------- --------MS VGILGTKLGM TQIFD-DAGV
             VSSVKR---- ---------- ---------- ----MAAGHR IGLWMKKVGS TAMFDATTGS
             AKRKK----- ---------- ---------- ---------M AGLIGKKIGM TSVFS-VEGK
             QRRRKSSKRG KGGRQS---- ---------- --------MV VGILGTKLGM TQVFEAETGK
             ERRKK----- ---------- ---------- ---------- ---------M TSIYD-ENGK
             ERRKK----- ---------- ---------- ---------M SGIIGKKVGM TSIFD-AEGR
             KRRK------ ---------- ---------- ---------M SGIIGKKLGM TSIFG-NEGE
             RRRKK----- ---------- ---------- --------MT LGVIGKKLGM TQIFD-EQGL
             RGRNAK---- ---------- ---------- ---------M GAILGKKIGM TRLYN-DKRE
             ERRKK----- ---------- ---------- ---------M SGLIGKKIGM TSIFD-ENGK
             RRRK------ ---------- ---------- --------MI HGLLGRKIGM MQYFT-KEGR
             RRRYEA---- ---------- ---------- --------MI EGLLGRKLGM TQIFD-DEGR
             RRRKTASGRG ---------- ---------- --------MS LGILGRKLGM TQIFD-EEGR
             RSRHKAKKGR ---------- ---------- ---MTLPTQR TGVLAKKLGM TRFFD-EAGQ
             KRRG------ ---------- ---------- --------MI QGIIGKKIGM TQIFQ-EDGK
             ERRKK----- ---------- ---------- ---------M PGLLGKKIGM TSVFS-AEGK
             ERRKK----- ---------- ---------- ---------M PGLIGKKVGM TSIFS-ADGK
             RRRK------ ---------- ---------- --------MI HGLLGRKIGM MQYFT-AQGM
             ERANKK---- ---------- ---------- ---------M PGLLGKKIGM TSVFS-ADGK
             RRRTR----- ---------- ---------- --------MI EGLLGRKIGM TQVFD-ATGQ
             ERRKK----- ---------- ---------- ---------M SGLIGKKIGM TSIFD-ENGK
             RSRHAKKKGR ---------- ---------- -------MMR SGVIAKKVGM TRLFL-EDGK
             ---------- ---------- ---------- ---------M GAILGKKIGM TRLYN-DKRE
             ERCNKK---- ---------- ---------- ---------M PGLLGKKIGM TSVFS-ADGK
             RRRRKSSKRG RGGRES---- ---------- --------MS VGILGTKLGM TQIFD-EAGV
             SSRHNRKK-- ---------- ---------- --------MR SGVIAQKVGM TRVFT-DAGE
             QRRKK----- ---------- ---------- ---------M SGLIGKNMGM TSIFL-KNGE
             SKKKK----- ---------- ---------- ---------M IGIIGKKIGM TSLYD-GKGH
             RKRRRTSKRS RGGRDS---- ---------- --------MS IGILGKKLGM SQFFD-EEGK
             RRRKP----- ---------- ---------- --------MI SGMLGRKLGM MQVFS-DKGE
             KRRR------ ---------- ---------- --------MI NGIIGKKLGM TQVYS-TEGK
             IKR------- ---------- ---------- ---------- -GLMGKKLGM THIFD-ENGN
             ERKKK----- ---------- ---------- ---------M PGLLGKKIGM TSVFS-ADGK
             SKRK------ ---------- ---------- ---------M SGIIGKKIGM TSLFN-EEGK
             RGRKAK---- ---------- ---------- ---------M AAILGKKIGM TSIYN-ANRE
             RGRNAK---- ---------- ---------- ---------M GAILGKKIGM TRLYN-DKRE
             RRRNNRKDSK K--------- ---------- -------MSE IALIGKKIGM TREFY-KTGR
             GKKK------ ---------- ---------- ---------M SGIIGKKIGM TSIYG-VDGR
             RGRNAK---- ---------- ---------- ---------M GAILGKKIGM TRLYN-EKRE
             ERRKK----- ---------- ---------- ---------M PGIIGKKIGM TSVYS-AEGK
             RRRR------ ---------- ---------- --------MA VGILGTKLGM TQIFDKETGS
             KKRK------ ---------- ---------- --------MR TGIIAQKIGM TSVFN-DKGE
             RRRRKGSKRG KGGRNA---- ---------- --------MS VGILGTKLGI TQVFD-DEGN
             RRRRRSSKRG RGGRDA---- ---------- --------MS VGILGTKLGM TQVFD-DAGN
             QRRKK----- ---------- ---------- ---------M NGLIGIHLGM SSIFS-QDGK
             ERRKK----- ---------- ---------- ---------M PGMIGKKVGM TSLFD-ANGK
             RVSDKG---- ---------- ---------- ------MAKR IGLFLEKVGH TAIFD-NEGK
             RGRNAK---- ---------- ---------- ---------M GAILGKKIGM TRLFN-EKRE
             RRRRKSSKRG KGGRQS---- ---------- --------MS VGILGTKLGM TQVFDTETGK
             ERRKK----- ---------- ---------- ---------M SGLIGRKIGM TSIFD-ENGK
             RRRNAGRRK- ---------- ---------- --------ML DALLGRKVGM TQVFG-QNGT
             RRGGKA---- ---------- ---------- ---------- ---------M TQLFD-KSGA
             RGRKSK---- ---------- ---------- ---------M AAILGKKIGM TRIYN-EKRE
             RKRRRVSKRS RGGRDS---- ---------- --------MS IGILGKKLGM SQFFD-EKGR
             RRRRKSSKRG RGGRQA---- ---------- --------MS VGILGTKLGM TQVFD-EEGR
             ERRKK----- ---------- ---------- ---------M SGLIGRKIGM TSIFD-ENGK
             RRRTR----- ---------- ---------- --------MI EGLLGRKIGM TQVFD-PTGQ
             KARK------ ---------- ---------- ---------- -GLLGRKLGM TQIFD-ETGT
             SKRK------ ---------- ---------- ---------M SGIIGKKIGM TSLFD-ENGK
             ERRKK----- ---------- ---------- ---------M SGIIGKKVAM TSLFD-ENGK
             ERRKK----- ---------- ---------- ---------- ---------M TSIFD-ENGK
             KLKG------ ---------- ---------- -MKRINSLRR IGLLMTNVGH TAMY--FDNS
             RRRSQG---- ---------- ---------- --------MS VGIIGTKLGM TQIFDKETGI

             AVPVTVLEVG PCTITQVKTN ERDGYEALQL GFGH--SKR- ---------- -----LNSPE
             NIPCTIIEAG PCVVTQVRTV ETDGYSSVQL GFDDKKEKN- ---------- -----AGKAL
             AIPCTVIEAG PCFVSQVKTV DKDGYAAYQI CFDKKKENR- ---------- -----TAKPQ
             HVPVTVLKLD QVQVVAQRTE DRDGYTALQL GAGKAKVKN- ---------- -----VAKAQ
             AIPVTVVQAG PCTVTQIKTQ QTDGYSAIQL AYGEVKEKA- ---------- -----LNKPK
             QTACTIIEAG PCVVTQVKTT DSDGYNALQI SFGDKKESR- ---------- -----ITQPE
             AVSCTIIQAG PCFVTQVKRA DKEGYDAYQI GIGERKEKK- ---------- -----VSKPL
             SIPCTVIECG PCVVTQVKTI EKDGYEALQL GFDEKKEKH- ---------- -----TTKQL
             VIPVTVLEAG PCKVYGLRTA DKDGYEALQL GFGSKKEKK- ---------- -----VNKPQ
             AIPVTVVQAG PCVVTQIKTK QTDGYTAIQV GFKEVKPKA- ---------- -----LSKPE
             VVPVSVIQAG PCTVTQIKTM ASEGYNALQI GFGDSKTKH- ---------- -----LTKGQ
             HVPCTVVSLE NCQVVSHRTE ERDGYSALQL GAGEYLNRKG EAKLGR---- -----VSKAA
             AVPVTVVKLG DNIVTEVKTK DKHGYQAVQV GGFKVAEKK- ---------- -----LNKPE
             NVPCTVIEAG PCVVTQVKTV EKDGYAAVQL GFQDKKEKH- ---------- -----TTKPL
             NVPCTVIEVG PCVVTQVKTV EIDGYEAIQL GFVDKKEKH- ---------- -----TSKPL
             NVPCTIIEAG PCVVTQVRTV EVDGYEALQL GFDDKAEHR- ---------- -----ANKAE
             SVPITVVQAG PCPITQIKTP QTDGYTAIQV AYGEVREKN- ---------- -----LSRPE
             AIPVTVIKVD PIVVTQVKTV EKDGYNAIQV GTIAAKEKH- ---------- -----LTKAE
             AIPVTVIQAG PCIVTQVKTK ETDGYNAIQL GYNEVKEKA- ---------- -----LSKPE
             AIPITVVQAG PCRVTQVKTK QTDGYEAIQV GYHEVREKL- ---------- -----VNKPT
             ALACTVIETG PCVVTQVRSV EKDGYTAVQL GYGDKKEKH- ---------- -----SNKPE
             AIPVTVIKVD ETVVTQVKTV ETDGYNAIQV GTVAAKEKH- ---------- -----LTKAQ
             NIPCTVIQAG PCSVLQVRTL EKDGYKSVQL GFDDKSEKN- ---------- -----VGKAL
             NIPCTVIQAG PCIVTQVRTE EVDGYNAVQL GFDDATEKS- ---------- -----ATKAE
             AIPVTVIEAG PCYVTQVRTP ENDGYSAVQL GFEEVKPKR- ---------- -----LTGGE
             RIPVTLVQLG PCAVVAKRSD EQDGYNAVQL GFEEAKPSR- ---------- -----LSKTV
             AVPVTVIQAG PCPITQIKTV ATDGYNAIQI GFLEVREKQ- ---------- -----LSKPE
             NIPCTVIQAG PCSVLQVRTI EKDGYKAAQL GFDDKSEKN- ---------- -----VGKAL
             AIPVTVLEVG PCVVTQVKTR ERDGYEAVQL GFGH--KKR- ---------- -----LNQPE
             AVPCTVIQAG PCYVTQVKST EKDGYEAYQL GFGERDEKK- ---------- -----VSKPL
             ---------- ---------- ---------- ---------- ---------- ----------
             AVPCTVIQAG PCFVAQVKST EKDGYDAYQL GFGERDEKK- ---------- -----VTKPL
             AIPVTVIQAG PCTVTQVKTK QTDGYSAIQV GYGEVKPKA- ---------- -----LNKPL
             RVPVTLLLLE DTFVVGTKVS GIHGYDAVVL GT--KRRGV- ---------- -----VNKPQ
             NIPCTVIEAG PCVVTQVKTV EKDGYQALQL AYDDKKEKN- ---------- -----TSNPL
             AIPVTVVEAG PCVVTQIKTE QTDGYTAVQI GYGEAKNKTR QLNTKEP--K EVNRYLTNAQ
             NMPCTIIEAG PCVVTQVRTE EVDGYAALQL GFDDKSDKN- ---------- -----ASKAA
             NIPCTVIEAG PCVVTQVKTE EKDGYSAVQL GYDEKKEKN- ---------- -----TSQPL
             VIPVTVIEAG PCTVVDIKTT EKDGYQALQL GFGSVKEKK- ---------- -----VNKPL
             AIPVTVIKVD ETVVTQVKTV ETDGYNAIQV GTVPAKEKH- ---------- -----LTKAQ
             AISCTIIQAG PCFVTQVKHA EKDGYDAYQI GIGERDEKK- ---------- -----VNKPM
             NIPCTVIEAG PCIVTQVRTE EVDGYKAIQL GFDDATEKS- ---------- -----ATKAD
             AIPVTVIAAG PCIVTQIRTP ERDGYSAVQL GYEEVEARK- ---------- -----LTKPQ
             AIPVTVLEVG PCVVTQVKTS DRDGYQAVQL GFGHRKRQN- ---------- -------RPM
             AIPVTVVEAG PCPVTQVKSE ATDGYTAVQL GFGTAREKV- ---------- -----LTRPE
             HVPVTVLSLD GCQVTGVRTV EKDGYTALQL GAGAKKAKN- ---------- -----TSKAL
             AQPVTLVEAG PCVVVQVKTE KQDGYEAVQL GYGK--AKH- ---------- -----ITSAV
             NLPCTVIEVG PCVVTQIKTL EKDGYEAVQL GFQEKKEKH- ---------- -----TTQPE
             MIPCTVIEAG PCVVTQVKTK DVDGYEAVQL GFGERKPKN- ---------- -----TPQPL
             AIPVTVIAAG PCIVTQIRTP ERDGYSAVQL GYEEVEPRK- ---------- -----LTKPQ
             NVPCTVIEAG PCVVTQIKTV ERDGYKAVQL GFGEAKEKR- ---------- -----TSKPQ
             VIPVTIIEVG PCVVTQIRTK ERDGYEAVQI GYQEVKAKS- ---------- -----LTRPE
             NIPCTVIEAG PCVVTQVRTN EVDGYEALQL GFDDKAEKR- ---------- -----ASKAA
             QVPVTVLQLD GCQVVAQRTS DKDGYTAVQL GAGSVKAKN- ---------- -----VSKPM
             AVPCTIIQAG PCFVTQVKNA EKDGYDAVQI GIGERKEHK- ---------- -----VTKPM
             NVPCTVIEAG PCVVTQIKSV EKDGYAAVQL GFQEAKEKN- ---------- -----TTAPL
             AIPVTVVQVG PCVVTQVKSK QTDGYAAIQV GYGEVKPKA- ---------- -----LNRPL
             HVPVTVLKID QCQVVAHRTV EKNGYVALQV GVGKAKVKN- ---------- -----VSAAE
             NVPCTIVKVG PCYIVQIKTV ENDGYSSIQL GIDDKKIKK- ---------- -----TNRSL
             KKACTIIQGG PCIVTQLRTK SIDGYQAVQL SYDDKKEKN- ---------- -----TSRSL
             SIPVTLIEAG PCRITQLKSE ATDGYTAVQL GFGETRDKL- ---------- -----VNKPA
             VIPVTVIAAG PCIVTQVRTV ERDGYAAVQI GYEQVEPRK- ---------- -----LTKPQ
             MEPVTVLQVG PCTVVQVKTP ERDGYTAAQL GFGE--DKK- ---------- -----LTKAE
             SVPVTVVQAG PCPVVQVKQT DKEGYSSIQV GYESIAKHK- ---------- -----LNKPL
             NVPCTVIEAG PCVVTQIKTV ETDGYEAVQV GFQTKTEKH- ---------- -----TNKAE
             NIPCTVIQAG PCSVLQVRTI EKDGYKSVQL GFDDKSEKN- ---------- -----VSKAL
             AEPCTVIQAG PCFVSQVKTT ENDGYEAYQL SIGERKEAK- ---------- -----VSKPL
             AISCTVIQAG PCFVTQVKSA EKDGYDAYQI GIGERDEKK- ---------- -----INKPM
             LVPVTVIKME KARVIQVIEE EKRGYKAVQL GFGKIKASK- ---------- -----LTKAM
             NVACTVIEAG PCVVTQVKKE ETDGYSAIQL GYEERKEKN- ---------- -----TPKAL
             AVPCTIIQAG PCFVTQVKSA GIDGYDAYQV GIGERKEAK- ---------- -----VTKPM
             ATPCTVIEAG PCVVTQVKTQ DRDGYEAIQL GFGERREKN- ---------- -----TPNAL
             AIPITVVQAG PCVITQIKTK ATDGYNSIQI GYGEVKEKA- ---------- -----LNKPE
             RISLTLVKVD GCQVVGHKTL AKHGYNALVI GVKDQKISR- ---------- -----VTKPM
             VVPVTVVQAG PCKITQIKTE VKEGYNAIQV GFGNTREKL- ---------- -----LTKPE
             AVPVTVIQAG PCVVTQVKTQ QTDGYCAVQI GYQEVAEKA- ---------- -----LTKPE
             NIPCTIIKIG PCYIVQIKTI KKDGYSSIQL GIEDKNKKN- ---------- -----TTNSL
             NLPCTVIEVG PCVVTQIKTT ETDGYEAVQI AYGDKSEKN- ---------- -----VAKAQ
             RIPVTLLHLR DSFIISTKTK DINGYNAVVL GVESSVN--- ---------- -----IKKPQ
             AVSCTVIEAG SCFVTQIKRT DKEGYDAYQV SYGERKEQK- ---------- -----VSKPL
             AIPVTVVQAG PCTITQVKTE ATDGYTAIQL GYGEVPNKTR KLNTRKSPDK EVNKYLSHAE
             NIPCTVIEAG PCVVTQVRTE EVDGYNALQL GFDDKAEKR- ---------- -----ANKAQ
             VIPVTVIEVG PCIVTQVKTV ARDGYEAVQI GFEETTLKH- ---------- -----STRPE
             VIPVTIIEAG PCYVTQVKTE ETDGYNAVQL GYEIASERK- ---------- -----LTKGQ
             AVPCTVIQAA PCFVSQVKTS DNDGYEAYQL SIGERKEAK- ---------- -----VSKPM
             SIPVTLVEAG PCRITQLKSS ATDGYSAVQI AFGAVREKL- ---------- -----INKPF
             ALPVTVVQAG PCRVTQIKTK QTDGYSAVQL GYHEVKEKA- ---------- -----VNKPE
             NIPCTVIEAG PCVVTQVRTN EVDGYEALQL GFDDKTEKH- ---------- -----ATKAD
             VIPVTIIEVG PCVVTQIRTK ERDGYEAVQI GYQEVRAKS- ---------- -----LTKPE
             VIPVTLVELG PNIVTQVKTT EKEGYTAVQV GFSDAKAKH- ---------- -----LAKGE
             NLPCTVIQAG PCSVLQVRTI EKDGYKAVQL GFDDKSEKN- ---------- -----VGKAL
             NIPCTIIQAG PCVVTQVRTE EKDGYKSVQL GFDDAKEKN- ---------- -----TSAAL
             NIPCTVIEAG PCVVTQVRTE EVDGYNALQL GFDDKADKR- ---------- -----ANKAE
             CMAVTLLHLS ETYIIDIKGQ DKCGYNSVIL GTGDLKK--- ---------- -----IAKPQ
             AIPVTVIHAG PCPITQIKTP ETDGYSSIQI GYGEVKEKA- ---------- -----LNKPL

             RGHR------ ---------- ---------- ---------- ---------- ---RPSG-S-
             TGHF------ ---------- ---------- ---------- ---------- ---KKAG-TT
             LGHF------ ---------- ---------- ---------- ---------- ---QKSG-VE
             REQF------ ---------- ---------- ---------- ---------- ---ARAK-VE
             LGHL------ ---------- ---------- ---------- ---------- ---AKAS-AQ
             KNHF------ ---------- ---------- ---------- ---------- ---AKAN-TS
             QGHY------ ---------- ---------- ---------- ---------- ---KKAG-VA
             SGHF------ ---------- ---------- ---------- ---------- ---KKAG-TT
             LEVY------ ---------- ---------- ---------- ---------- ---KKLG-LN
             LGHL------ ---------- ---------- ---------- ---------- ---AKSS-AP
             QGHL------ ---------- ---------- ---------- ---------- ---EKAG--K
             RGHF------ ---------- ---------- ---------- ---------- ---AKAN-VT
             LGGF------ ---------- ---------- ---------- ---------- ---KKKE-LA
             MGHF------ ---------- ---------- ---------- ---------- ---KKAG-VT
             QGHF------ ---------- ---------- ---------- ---------- ---KKSG-VT
             LGHF------ ---------- ---------- ---------- ---------- ---KKAG-AS
             RGHL------ ---------- ---------- ---------- ---------- ---NKSQ-TP
             IGHF------ ---------- ---------- ---------- ---------- ---KKNN-LE
             LGHL------ ---------- ---------- ---------- ---------- ---KKAE-AP
             LGHL------ ---------- ---------- ---------- ---------- ---QKSG-AP
             MGHF------ ---------- ---------- ---------- ---------- ---KKAG-TT
             LGHF------ ---------- ---------- ---------- ---------- ---KKNN-LS
             AGHF------ ---------- ---------- ---------- ---------- ---KKAG-SA
             LGHA------ ---------- ---------- ---------- ---------- ---KKAG-TS
             LGHL------ ---------- ---------- ---------- ---------- ---KRNN-LP
             RGQY------ ---------- ---------- ---------- ---------- ---AKAN-VT
             LGHL------ ---------- ---------- ---------- ---------- ---SKAG-AP
             AGHF------ ---------- ---------- ---------- ---------- ---KKAG-SN
             RGHL------ ---------- ---------- ---------- ---------- ---RASG-AQ
             AGHY------ ---------- ---------- ---------- ---------- ---KKAG-KN
             ---------- ---------- ---------- ---------- ---------- ----------
             AGHY------ ---------- ---------- ---------- ---------- ---KKAG-KT
             LGHL------ ---------- ---------- ---------- ---------- ---AKSS-AP
             VQAL------ ---------- ---------- ---------- ---------- ---RKLG-IE
             LGHF------ ---------- ---------- ---------- ---------- ---AKAG-TT
             EGHL------ ---------- ---------- ---------- ---------- ---VKSG-GT
             QGHF------ ---------- ---------- ---------- ---------- ---KKAG-TA
             KGHF------ ---------- ---------- ---------- ---------- ---AKAN-TT
             AGHF------ ---------- ---------- ---------- ---------- ---KKNN-LS
             LGHF------ ---------- ---------- ---------- ---------- ---KKNN-LS
             LGHY------ ---------- ---------- ---------- ---------- ---KKAG-VT
             LGHA------ ---------- ---------- ---------- ---------- ---KKAG-TS
             QGHL------ ---------- ---------- ---------- ---------- ---KASG-GK
             QGHL------ ---------- ---------- ---------- ---------- ---RASG-AS
             VGHC------ ---------- ---------- ---------- ---------- ---KKAGLEA
             RGHF------ ---------- ---------- ---------- ---------- ---AKAA-VE
             KGQC------ ---------- ---------- ---------- ---------- ---RGFG-E-
             MGHF------ ---------- ---------- ---------- ---------- ---KKAG-VA
             QGHF------ ---------- ---------- ---------- ---------- ---EKAN-TS
             QGHL------ ---------- ---------- ---------- ---------- ---KASG-GK
             QGHF------ ---------- ---------- ---------- ---------- ---KKAG-TT
             QGHL------ ---------- ---------- ---------- ---------- ---RGAG-K-
             NGHF------ ---------- ---------- ---------- ---------- ---KKAG-TS
             RGHF------ ---------- ---------- ---------- ---------- ---AIAK-VE
             LGHY------ ---------- ---------- ---------- ---------- ---KKAG-VT
             MGHF------ ---------- ---------- ---------- ---------- ---KKAG-TT
             LGHL------ ---------- ---------- ---------- ---------- ---AKSS-AP
             RGRF------ ---------- ---------- ---------- ---------- ---AVAK-VE
             FYHF------ ---------- ---------- ---------- ---------- ---KKVG-LT
             IGHF------ ---------- ---------- ---------- ---------- ---AKAS-TT
             KGHL------ ---------- ---------- ---------- ---------- ---AKSG-ET
             QGHL------ ---------- ---------- ---------- ---------- ---KAAN-A-
             QGHV------ ---------- ---------- ---------- ---------- ---KEYG-N-
             QGHF------ ---------- ---------- ---------- ---------- ---VKAG-VA
             AGIF------ ---------- ---------- ---------- ---------- ---KAAG-VA
             AGHF------ ---------- ---------- ---------- ---------- ---KKAG-ST
             RGHF------ ---------- ---------- ---------- ---------- ---AKAG-IA
             QGHY------ ---------- ---------- ---------- ---------- ---RKAG-VT
             KGLY------ ---------- ---------- ---------- ---------- ---AKKN-TE
             QGHF------ ---------- ---------- ---------- ---------- ---KNAQ-TT
             LGHY------ ---------- ---------- ---------- ---------- ---KKAG-VA
             KGHF------ ---------- ---------- ---------- ---------- ---KKAN-TT
             LGHL------ ---------- ---------- ---------- ---------- ---KKSG-AT
             KQVF------ ---------- ---------- ---------- ---------- ---ANAK-IS
             LGHL------ ---------- ---------- ---------- ---------- ---AKSQ-TS
             LGHL------ ---------- ---------- ---------- ---------- ---KKAG-AP
             KGHF------ ---------- ---------- ---------- ---------- ---KKAG-IT
             IAHF------ ---------- ---------- ---------- ---------- ---KKAG-IT
             LKIL------ ---------- ---------- ---------- ---------- ---EKSN-IT
             QGHY------ ---------- ---------- ---------- ---------- ---KKAG-VT
             QGHL------ ---------- ---------- ---------- ---------- ---TKSN-SP
             MGHF------ ---------- ---------- ---------- ---------- ---KKAG-TS
             LGHLGHSLPL LKGQRKALQT HDQQAKSEEN KEEEKQSKQV RKLLKIRENR QRRPGPE-LG
             RGHL------ ---------- ---------- ---------- ---------- ---QKAG-VP
             RGHY------ ---------- ---------- ---------- ---------- ---AKAG-IT
             QGHL------ ---------- ---------- ---------- ---------- ---AKSG-DD
             KGHL------ ---------- ---------- ---------- ---------- ---AKSE-AP
             LGHF------ ---------- ---------- ---------- ---------- ---KKAG-TS
             QGHL------ ---------- ---------- ---------- ---------- ---RGAG-K-
             QGHL------ ---------- ---------- ---------- ---------- ---LKNN-VK
             AGHF------ ---------- ---------- ---------- ---------- ---KKAG-ST
             KGHF------ ---------- ---------- ---------- ---------- ---KKAG-TT
             NGHF------ ---------- ---------- ---------- ---------- ---KKAG-TA
             LEYL------ ---------- ---------- ---------- ---------- ---KKKG-VN
             LGHL------ ---------- ---------- ---------- ---------- ---KKSE-SI

             DARYLREVRA --T---P-VD EYRV--GQVL DC-TLFKEGE LVDVTGTSKG RGFAGVMKRH
             PKHKLVEFYG D-----F-VN ELSL--GQEV KV-DLFKEGE FVDITGTSKG KGFQGVVKRH
             PSYKMSEFRK EI----F-AD ELNA--GDEV KV-SIFKEGD TVKVSGVSKG KGFAGVVKRY
             PKKKLVEFRV ------TPDA LIEV--GAEI TA-DHFVPGQ FVDVTGTTIG RGFTGPMRRW
             PLRHLEEYRA --Q---N-TD DYSL--GQQV SA-DIFEAGQ LVDIAGTSIG RGFAGNQKRN
             AKKFSKEFRD ------Y-SL EKNI--GDTI TV-DIFEEGD KVDVVGTTKG KGFQGVVKRH
             PGFKLAEFDF -KE---L-NQ ELEL--GSAV SV-ESFTEGE KVNVLGVSKG KGFAGVMKRH
             PKRKLVEFAG ------F-AE EHKL--GDVI DV-TILEGTA YVDIVGTSKG KGYQGVVKRH
             PPRFVKEFKN ------FDVS QFKI--GDEI KA-DIFQPGD KVKVTGNSKG KGFQGVVKRH
             ALRHLHEYRL --D---N-LS EYTL--GQQI TA-DIFNSGQ IVDVSGNSIG RGFAGYQKRH
             LLRTLREFRF --E---G-VE GYQI--GQEL KA-DLFTEGQ LVDVIGTSIG KGFAGMMKRH
             PKRKLAEFRV --------ET DYLIEIGASL TA-EHYVPGQ RVDVVGTSIG KGFAGGMKRH
             PMQPLKEFRL KCN---D-AC AYNV--GEAL KVEEILSAGM RVDVRGRSIG KGFQGTIKRY
             PKRHLAEFKE ------F-EN ELNL--GDTV TV-ELFDGAD YVDVVGTSKG KGFQGVVKRH
             PKRFLAEFKN ------Y-EE EYKL--GDVL TV-DFFENAG FVDVIGKSKG KGFQGVVKRH
             VKKKVIEFQG ------F-EG VYKL--GDTI TV-DLFEEGE FVDVTGISKG KGFQGVVRRH
             PMRHLREFRL --E---D-VS AYQL--GQAI TV-DIFSPGQ LVDVRGTSIG RGFAGYQKRH
             NFRHLQEFRI --D---N-PQ DYKV--GDKI EL-SVLDNVE KVDVCGKSIG KGFQGTVKRW
             ALRHLKEYRA --D---D-SS QFQL--GQSL GA-DTFSAGQ IVDVTGTSIG KGFAGYQKRH
             PLKHLKEYRV --A---E-PL AFEL--GQTL TV-DMFEAGQ LVNVTGKSIG RGFAGYQKRH
             PKRKLVEFKE ------F-EQ ELAL--GTTL TVADVFAETD FVDVVGTAKG RGFQGVVKRH
             NYRHLQEFRV --E---N-PQ DYKV--GDKV EL-SVLDNVE KVDVTGKSIG KGFQGTVKRW
             PKAKLVEFYR E-----F-VD EVKV--GEEV KV-NLFAEGE FVDVTGTSKG KGFQGVVKRH
             VKRKVVEFKG ------F-DT EYKL--GDAI TV-EHFTEGE FVDVAGTSKG KGFQGVVKRH
             PLRFLREFRV ------K-NP EVKE--GDKV TV-ECFAVGE RVDVVGTSKG KGFQGGVKRY
             PRRVLREFRV ------SNPE SYEV--GQEL TA-EQFAVDS FVDVTGKTVG KGFAGVMKRW
             PLRHLLEYRV --P---S-TD GLEL--GQAL TA-DRFEAGQ KVDVQGHTIG RGFTGYQKRH
             PKAKLVEFYH A-----F-VE KLSV--GDEV KV-NLFAQGE YVDVTGTSKG KGFQGVVKRH
             P-RYLREVKA ------DNIE EYSV--GQVI DC-SVFKEGE RVDVTGTSKG RGFAGVMKRH
             PGYILSEVSK -SL---I-VG ELEA--GATV PV-DVFKEGD KVNVLGVTKG KGFAGVVKRH
             ---------- ---------- ---------- ---------- ---------- ----------
             PGYLLSEVSK -SL---I-AG ELEA--GATV AV-DVFTEGE IVDVLGVTKG KGFAGVVKRH
             GLRHLKEYRI --D---N-SG DYSL--GQEI KA-DIFSAGQ TVDVIGTSIG RGFAGNQKRN
             EDYKLFESRV ------KAVG DLQP--GSKV EV-SHFFKGQ FVDVTGYTIG RGFAGVMKRH
             PKRKLAEFPV ------F-GE GIAL--GDTV DC-SVIEEGE WVNVVGTSKG KGFQGVVKRH
             PLRYLREYRV --D---N-TG NFEL--GQQI KV-DLFEAGQ LVDVTGKSIG KGFAGYQKRH
             VKRKIAEFKS ------F-DE EYKL--GDSI TV-DMFTEGE FVDVSGTSKG KGFQGVVKRH
             PKRKLVEFNS ------F-TT ALNL--GDVV TV-DAFAEGD FVDVVGTSKG KGFQGVVKRH
             PKRVLKEFRN ------FNIS EFKI--GDEI KC-SIFNEGD IIKVTGKSKG KGFQGVVKRH
             NYRHLQEFRV --E---N-PQ DYKV--GDKI EL-SVLENVE KVDVTGKSIG KGFQGTVKRW
             PGYKIAEFSK -SE---I-NL ELEA--GAPL DL-SVFKEGE KINVLGVSKG KGFAGVVKRH
             VKRKIAEFKG ------F-DK EYKL--GDAI TV-EHFIEGE FVDISGTSKG KGFQGVVKRH
             MLRYLREFSA --D---D-PL AHKP--GEVV TV-ELFKPGQ KVDISGTSKG RGFAGVVKRH
             P-RYLKEVRV ------DDAT RFQV--GQVI DC-TIFQPGQ LVDVIGWRKG RGFQGGVKRH
             PVRHLREFRL --P---D-SS QYTP--GQQI TV-DLFAAGQ LVDVVGTSIG KGFAGGQKRH
             PKRVVAEFRV ------EENA LIEV--GAEL TA-DHFVAGQ KVDIQGVTVG KGFAGAMKRW
             -FKVLREVDV --D---D-IA AVNV--GDQI TV-SDFKDGE KIDASGVSRG RGFAGVVKRW
             PQRHLAEFKN ------F-ET EYKL--GDVI TV-DFLEDAG FVDVVGTSKG KGFQGVVKRH
             PKEKLAEFKV ------N-GQ KYEL--GQTI TV-EIFQEGD LVDVVGTSKG KGFQGVVKRH
             MLRYLREFSA --D---D-PQ AHTP--GEVV TV-ELFRPGQ KVDISGTSKG RGFAGVVKRH
             PKKHLAEFK- ------F-DE EYNL--GDTI TV-ELFSDAK FVDVVGTSKG KGFQGVIKRH
             LLRHLREFRA --D---N-IA DHKV--GDVL TV-EMFTPGQ RVDVIGTSKG RGFQGVVKRH
             PKYKVVEFQG ------F-EE EYKL--GDSI TV-EHFEEGE FVDVAGTSKG KGFQGVVKRH
             PKRKIAEFRV ------DAEN LIGV--GEEI TA-DHYFEGQ FVDVSGTTIG KGFAGAMKRH
             PGYMMAEFDA -SM---F-DV ELAA--GSPV SV-ESFKEGE IVNVLGVSKG KGFAGVVKRH
             PKRHLAEFTG ------F-EQ ELNL--GDTV TV-DMFEGTV YVDVIGTSKG KGFQGVVKRH
             ALRHLKEYHT --D---G-SS DYAL--GQEI KA-DIFSVGE LVDVIGTSIG RGFAGNQKRN
             PKKKLAEFRV ------TEDA LIPV--GAEI TA-DHFIPGQ FVDVTGTTTG KGFAGGIKRW
             PKKKLLEFRI ------NQGS NFVL--GSSI NI-NFFKENE LVHVKGISKG KGFQGVVKRH
             PKRKQVEFRC DDD---AVWQ QIAL--GQVI RIEDVFVEGQ FIDVVGTSKG KGFQGVVKRH
             PLRHLKEYRL --E---A-ID GLEL--GAAV TV-GDFAPGQ KVDVSGDTIG RGFSGYQKRH
             MLRYLREFPA --D---N-PQ EHTP--GEVI NV-ELFKPGQ KIDVSGTSKG RGFAGVVKRH
             -FRHLREFRL --D---D-LD GVEV--GARV DA-SLFVDGE RVDVTGISKG RGFAGTVKRH
             PTRHLVEFHI --S---S-DG NFEV--GQNL TV-TLFQAGQ AVDIQGEPIG KGFMGATKRH
             PQRHLVEFKG ------F-ET EFKL--GDAI TV-ELFEADT FVDVVGTSKG KGFQGVVKRH
             PKAKLVEFYR E-----F-VD EVKV--GEEV TV-NLFAEGE FVDVTGTSKG KGFQGVVKRH
             PGYKVVEFGK ------D-DM GLDLEQGSAV SV-EIFSAGD AVEVQGVSKG KGFAGVVKRH
             PGFMMAEFKK -TE---F-SE NLEA--GNPV SV-ESFKEGE KVNVLGVSKG KGFAGVVKRH
             AKKKLKEFRV ------KDTE LYKE--GNEF GL-EIFNEVK FVDTTSKTIG KGFAGAMKRH
             PKKKLAEFRE YEGYDTF-VD KFTL--GQTV TIGDVFEEGD YVDVAGSSKG KGFQGVVKRH
             PGYMTAEFDT -SM---F-DG ELTA--GSPV LV-ESFTEGE IVKVQGVSKG KGFAGVVKRH
             PKSKLVEFKG --------FD GLNL--GDVV DV-QLFEQGE FVGIAGTSKG KGFQGVVKRH
             PLRHLKEYQI --D---D-VS SFEL--GQSI NA-ELFSAGE IVDVTGTTIG RGFAGYQKRH
             PKTKLKEFRI ------SEDN FIDI--ASIL EV-DHFSVGQ FVDITATTIG KGFAGSMKRH
             PVKHLHEYRV --D---D-TG TYDL--GQEI DV-SIFNDGD LIDVSGVSVG KGFSGYQKRH
             SLRHLREYRV --D---D-SS SFEL--GQAV AA-DIFEAGQ LVDISGKSIG KGFAGNQKRH
             PKKKLIEIRN VFL---IDKK YFKL--GSKI NP-DFLIEGE LVDVKGISKG KGFQGVVKRH
             PKQHVIEIDS ------I-DG EVKL--GDEL AA-DMFAEGE FVDVAGNSKG KGFQGVVKRH
             AKCRIFESRV ------DNLD GIVK--GAKI SI-THFVENQ YIDVTGYSLG KGFAGVMKRH
             PGYTLVEFSF -AE---L-NQ ELAV--GSQV SV-EGFNVGE KVNVLGVSKG KGFAGVVKRY
             LVRHLKEYRL --E---S-TD NFEL--GQEV KV-DAFEPGQ IVDVTGISMG RGFAGNQKRN
             PKKKVVEFQD ------F-EG EYKL--GDTV GV-DQFVEGE FVDVVGTSKG KGFQGVVKRH
             PFKVLREVGL --QEGVD-LG SVEL--GHSF NA-SLFTDGE IVDIVGITKG KGFQGGVKRH
             MLRRLREFRY --D---E-TP ALSV--GDVV KA-DIFAEGD LVDVVGVSKG RGFAGAVKRH
             PGYKIAEFGK --D---LMDA DLEL--GSSV SV-DMFKEGD KVDVRGVTKG KGFAGVVKRH
             LLRYMSEYRV --K---D-VG EFQL--GAQI TV-GDFEEGQ KVDVSGTSMG RGFSGYQKRH
             PLRHLREYRL --D---N-TD EFQL--GQVI NA-EIFSAGQ LVDVSGNTIG RGFAGYQKRH
             AKKKVVEFQS ------F-EG EFKL--GDSI TV-DVFSEGE FVDVQGVSKG KGFQGVVKRH
             LLRHLREFRT --D---N-IA DHKV--GDVL TV-EMFAPGQ RVDVIGTSKG RGFQGVVKRH
             LLRHLKEFRL --S---D-VS AYTV--GQEI KA-DIFNVGD VIDVTGTSIG KGFAGMMKRH
             PKAKLVEFYR E-----F-VD QVTV--GEDV TV-KLFGEGE FVDVTGTSKG KGFQGVVKRH
             PKRKLVEFYG --D---KWVD TLNL--GDEV KV-DLIQEGE YVSVTGTSKG KGFQGVVKRH
             PKKKVVEFRY ------FEEG AFKL--GDTI NV-ELFKEGE FVDVNGISKG KGFQGVVKRH
             SKCKLYESRL --------TD LFGIECGKKV GV-NHFVVGQ YLDITGYSLG KGFAGVMKRH
             PLKNLKEYRL --D---N-PE QYQL--GDAL KV-DIFQPGD IVDVAGKTIG RGFAGYQKRH

             GFGG-GPKTH GQSDRSRAPG SIGASATPGR VLKGMRMAGQ MGNERVTTQN LRVAKVDTQR
             GFGGVGQSTH GQHNRLRAPG SIGAGSDPSR VFKGMRMAGR TGGKKVTVQN LQVVKVDEEK
             HFGG-GSKTH GQSDRLRAPG SVGGSSFPSR TFKGQRMAGR KGSDSVTIRG LKVVKVLPES
             NFGG-LRATH GVSVSHRSHG STGGRQDPGK TFKNKKMAGH YGVEKVTVQN LKVVQVDVER
             NFGR-GPMSH GSKN-HREPG SIGAGTTPGR VYPGKRMAGR LGGKRITVRK LKVVRVDAEK
             GFHGVGEQSH GQHDRQRAPG SLGNSSDASR VMKGMRMAGR MGGDRVKLKG LKVVKIFAEK
             NFSG-GQRTH GQSDRQRAPG SVGGSSDPSR VFKGTRMAGR MGSDNITVRN LVIFKIMPES
             GFGGVGQATH GQHNRLRKPG SIGACSTPAR VFKGMRMGGR MGGDRVTVEN LEVLKVIPEN
             GFGGVGSATH GQSDRERAPG SIGASSYPSR VFKGQRMAGR MGGKQITVRN LKVVKVIPEQ
             NFGR-GPMSH GSKN-HRLPG SIGAGTTPGR VYPGKRMAGR LGGSQVTIRK LTVVRVDAER
             HSGR-GPMAH GSKF-HRHPG SIGAGTTPGR VYKGASMPGH LGNERTTVRR LQVIRVDVEK
             NFGG-LRASH GVSISHRSHG STGQCQDPGK VFKGKKMAGH MGDVRVTTQN LEVIRTDVAR
             NAGR-GPMSH GSKF-HRSMG SIGAGTTPGR VFRGLHMPGH MGDDNTCARR IKVVKVDTEK
             GFGGVGQSTH GQHNRARKPG SIGACSYPAK VFKGMRMGGQ MGGDRVTVQN LQVLKVIAEH
             GFGGVGQSTH GQHNRLRAPG SIGACSTPAR VFKGTRMAGQ TGNKRVTMQN LEVVKVLPEN
             GFGGVGQSTH GQHNRLRAPG SIGASSYPSR VFKGMRMAGR MGAEKVTVQN LKVLKVVAEK
             NFKR-GPMAH GSKN-HRLPG STGAGTTPGR VFPGKRMAGR MGNTAVTIRK LQVMRVDPER
             NFSR-GPMGH GSKN-HREPG SIGAGTTPSR VIKGKRMAGN MGNERVTITK LKLVKVDADN
             NFKR-GPMAH GSKN-HRLPG STGAGTTPGR VYPGKRMAGR LGGSQVTIKK LTVVRVDAER
             NFAR-GPMSH GSKN-HRLPG STGAGTTPGR IYPGKRMAGQ LGNKTVTIRK LEIVRVDPEQ
             GFGGVGGQTH GQHNRGRHPG SIGACSFPSR VFKGLRMAGR MGGNRVKVQN LRVLRVLPEQ
             NFGR-GPMAH GSKN-HREPG SIGAGTTPSR VIKGKRMAGN MGNERVTITK LKLVKVDSAN
             GFGGVMQATH GQHNRLRAPG SIGAGSDPSR VFKGMRMAGR MGGKQVTVQN LQVLKVDQEQ
             GFGGVGQATH GQHNRLRAPG SIGAASYPAR VFKGMRMAGR MGGEKVKVQN LRVLKVVPEK
             HFRG-GPKTH GQSDRHRAPG SRSSGTTPGR VYKGSRGPGH MGNDRVTAQG LKVVLVDTER
             GFRG-GRASH GAHKVHRSGG SIGQCQTPGR VYKNKKMAGH MGQQTRTVQN LKVAYVDAVQ
             GFAR-GPMSH GSKN-HRLPG STGAGTTPGR VYPGKRMAGR SGNDKTTIRG LTVVRVDADR
             NFRGVMQATH GQHNRLRAPG SIGAGSDPSR VFKGMRMAGR MGGKQVTVQN LEVLRVDEEQ
             GFGG-GPATH GQSDRKRAPG SIGASATPGR VFKGLRMAGH MGNQRVTVQN LEVVRVDPER
             NFGG-GSRTH GQSDRLRAPG SVGGSSDPSR TFKGTRMAGR MGGKNKTVQN LVIVKVMPES
             ---------- ---------- ---------- ---------- ---------- ----------
             NFGG-GSRTH GQSDRLRAPG SVGGSSDPSR TFKGTRMAGR MGGENKTVRN LEIVKVMPES
             NFGR-GPMSH GSKN-HRAPG SIGAGTTPGR VYPGKRAPGR LGGSRTTVRK LTVVRVDPER
             NFRG-LRASH GVSISHRSQG STGQCQDPGR VFKGKKMAGH MGDSKVTMQN LQVMLVDEKE
             GFAGVGGQTH GQHNRQRHPG SLGASSWPSR VRKGMRMAGR TGGDQVKALN LKVLKVLPEN
             NFRR-GPMAH GSKN-HRLPG STGPGTTPGR VYPGKKMAGH LGNVRVTTRK LKIVRIDPER
             GFGGVGQATH GQHNRLRAPG SIGAASYPAR VFKGMRMAGQ MGNEKVKVQN LRVLKVVSEK
             GFAGVGMQTH GQHNRLRAPG SLGASSFPSR VFKGMRMAGR TGGDRVKIQN LQVLKVYAEQ
             GFGGIGMTTH GQSDRVRAPG SIGASSYPSR VFKGQRMAGR MGYDNVTIRG LKVVKVDPER
             NFGR-GPMAH GSKN-HREPG SIGAGTTPSR VIKGKRMAGN MGNERVTITK LKVVKVDSAN
             NFGG-GSRTH GQSDRLRAPG SVGGSSDPSR TFRGTRMAGR MGGCNITVKN LEIIRIMPES
             GFGGVGQATH GQHNRLRAPG SIGAASYPAR VFKGMKMAGR MGTDKVKVEN LRVLKVVPEK
             GFRG-GPKTH GQSDRHRAPG SIGAGTTPGR VWKGQRMAGR MGGDRVTIQN LEVVEVLPEQ
             GFAG-GPKTH GQSDRHRAPG SIGPTTDPGR VHKGKRMAGR MGPVRVTVQN LRVERVDPQR
             HFGR-GPMAH GSKN-HRAPG SIGAGTTPGR VFPGKRMPGR MGNERVTVRK LTVVRVIPER
             NFGG-LRATH GVSVSHRSHG STGNRQDPGR TFPGKKMAGH LGQETVTTLN VTVWKVDVER
             HFAG-GPKTH GQSDRHRAPG SISSTTTPGR IYKGKRMAGH MGNDAVTIRN LVVLKTDAEK
             GFGGVGQTTH GQHNRARKPG SIGACSYPAK VFKGMRMGGQ MGNERVTVQN LQVIKVMPEH
             GFGGVGETTH GQHNRARHPG SIGPGSFPGH VLKGLRMAGR TGGSRVTVQN LKIVKIDTEK
             GFRG-GPKTH GQSDRHRAPG SIGAGTTPGR VWKGQRMAGR MGGTRVTIQN LEVVEVLPEQ
             GFGGVGQTTH GQDDRARKPG SIGACSYPAK VFKGMRMGGQ MGGDRVTTQN LQVLKIIPEH
             GFGG-GPRTH GQSDRLRAPG SIGAGTDPGH VLKNTRMAGR MGNQRVTVQN LTVVDVVPER
             GFGGVGQATH GQHNRLRAPG SIGAASYPAR VFKGMRMAGR MGGEKVKVQN LRVLKVVPEK
             NFGG-LRATH GVSISHRSHG STGQCQDPGK VFKGKKMAGH MGAVRVTTQN LQVVKTDASR
             NFGG-GSRTH GQSDRLRAPG SVGGSSDPSR TFKGTRMGGR MGSDNVTVRN LQVVKIMAES
             GFGGVGQTTH GQHNRARKPG SIGACSYPAK VFKGLRMGGQ MGNERVTAQN LQVLKVIPEH
             NFGR-GPMSH GSKN-HRAPG SIGAGTTPGR VYPGKRMAGR LGGTRVTIRK LTVIRVDAER
             NFGG-LRATH GVSISHRSIG STGGRQDPGK TFKNKKMPGH LGVERVTTQN LRVVRTDPER
             NFSGVGERTH GQHNRLRAPG SIGAGSDPSR VFKGKKMAGR MGKKSVTIKN LKILKIDFDH
             GFSGVGSRSH GQHNRERAPG SVGAASFPSR VFKGMRMAGR TGGNRVKVTN LQVIKVLPEK
             GFSR-GPMSH GSKN-HREPG STGAGTTPGR VYPGKRMAGR YGGKQITTRG LTILKVDAER
             GFRG-GPKTH GQSDRHRAPG SIGAGTTPGR VWKGQKMAGR MGGKRVTIQN LEVVEVLPEK
             GFAG-GPKTH GQSDRHRAPG SIGATTTPGR VFKGTRMAGH MGNEQVTVSG LKVVKTDVEK
             HFGR-GPMSH GSKS-HRIPG SIGAGTTPSR VYKGLKMSGR KPNKYATVKN LTVVGVDAER
             GFGGVGQATH GQHNRLRAPG SLGASSYPSR VFKGMRMAGR TGGDKVTMQN LQVLKVIPEH
             NFGGVMQASH GQHNRLRAPG SIGAGSDPSR VFKGMRMAGR MGGKQVTVQN LQVLKVDEEQ
             NFSG-GQRTH GQSDRLRAPG SVGGASDPSR TFKGTKMGGR MGGKTVKVKG LEIVKVIPES
             NFGG-GSRTH GQSDRLRAPG SVGGSSDPSR TFRGTRMAGR MGGDNITVKN LEIVKIMPES
             NFGG-LRATH GVSVSHRSHG STGQRQDPGK VFKGKKMAGH MGDRVRTMQN LEIIKTDIEN
             GFGGVGQATH GQHNRQRAPG SIGGASYPAR VFPGMRMAGR TGGDRVKNTN LRVLKLIPEK
             NFGG-GQRTH GQSDRLRAPG SIGGASDPSK TFKGTKMGGR MGSDTITVRN LQVIKIMPES
             NFGGVGQSTH GQHNRLRAPG SIGACSYPAR VFKGMRMAGQ MGNKRVTVEN LEVLRVLADK
             NFKR-GSMSH GSKN-HRLPG STGAGTTPGR VYPGKRMAGR YGASQVTIRK LTVVEIDSEK
             NFRG-LEASH GVSISHRSHG STGQRQDPGK VFKGKKMAGH MGCNQVTIQN LKIFAIDTNR
             NFRR-GPMSH GSKN-HRQPG STGAGTTPGR VYPGKKMAGR LGGVKVTIRK LTVFQVDSEK
             NFSR-GPMSH GSKN-HRLPG SIGPGTTPGR VYPGKKMAGQ LGNVQVTVRK LAVVKVDSER
             KFSGVGEKTH GQHNRLRSPG SVGAGSDPSR IFKGKKMAGR MGGGNVTIQN LKILKIDISK
             NFGGVGQSTH GQHNRLRAPG SIGAGSDPSR VFKGMKMAGR MGGKRTMVEN LQVLKVDKDK
             NFKG-LKASH GVSIAHRSQG STGQCQDPGR VYKGKKMAGH LGSSKVTVQN LKVILVDQER
             NFGG-GSRTH GQSDRLRAPG SVGGSSDPSR VFKGTRMAGR KGSANITVKN LEIFKVMPES
             NFRR-GPMAH GSKN-HRLPG SIGPGTTPGR VYPGKKMAGR YGGKQITTRK LTIVRVDLER
             GFGGVGQATH GQHNRLRAPG SIGAASYPAR VFKGMKMAGR MGGERVTVQN LRVYKVVPEK
             GFRG-GPRTH GQSDRLRAPG SIGSGTTPGR VLKGTRMAGR MGNARVTVKK LQIVQSDPER
             GFAG-GPKTH GQSDRHRATG SRGAGTTPGH TFPGTRAPGQ YGAARTTVQN LKVALVDPER
             NFAG-GSRTH GQSDRLRAPG SVGGSSDPSR TFKGMRMAGR MGSKNVKVRG LQIVKIIPES
             GFSR-GPMSH GSKN-HREPG STGAGTTPGR IYPGKRMAGR YGGKKITTRG LMIMKVDSDK
             NFKR-GPMAH GSKN-HRLPG STGAGTTPGR TFPGKKMAGR YGGKRQTIRK LQVVRVDTER
             GFGGVGQATH GQHNRLRAPG SVGASSYPSR VFKGMRMAGR MGGDNVKVQN LRVLKVVAEK
             GFGG-GPRTH GQSDRLRAPG SIGAGTDPGH LWKNTRMAGR MGNQRVTVQN LTVVDVVPER
             NAGR-GPMSH GSKH-HRHPG SIGAGTTPGR VYKGAKMPGN MGNEQVTVKK LTVVRVDVEK
             GFGGVMQATH GQHNRLRAPG SIGAGSDPSR VFKGMRMAGR MGGKQVTVQN LQVLKVDEEQ
             GFGGVGQATH GQHNRLRAPG SIGAGSDPSR VFKGMRMAGR MGGKQVTVQN LEVLKVDTEQ
             GFGGVGQSTH GQHNRLRAPG SIGAASDPSR VFKGMKMAGQ MGNQRVTVQN LRVLKVVPEK
             NFSG-LRASH GVSIAHRSQG STGQCQDPGR VFKGKKMAGH LGNSRVTVQN MKILSIDCEN
             NFKR-GSMTH GSKN-HRLPG STGAGTTPGR VYPGKRMAGR YGGTQVTIRK LTVVQVDPER

             NLVLVHGS-V PGATGGLVLV RHAIKQRERA AAAV------ ---------- ----------
             NLIIVKGA-V PGPKNSYVIL RRWK------ ---------- ---------- ----------
             NLLVIKGA-V PGPNNSYLEI VTSK------ ---------- ---------- ----------
             GLILVKGA-I PGHEGGWVLI RDAVKKKLPD GAPFPGAIR- ---------- ----------
             NLLLIKGA-I PGKPGALVNI VPAKEVK--- ---------- ---------- ----------
             NYILVSGS-V PGHIGSIVYI QK-------- ---------- ---------- ----------
             NLIVIKGS-V PGPKNSYVKI VSTKK----- ---------- ---------- ----------
             NLLLVKGS-V PGSKGSYVII QK-------- ---------- ---------- ----------
             NIIMVKGA-V PGSVNSIVAI NK-------- ---------- ---------- ----------
             NLLLIKGA-V PGKPGALLSI VPTKKVGKG- ---------- ---------- ----------
             NVMLIKGA-I PGAEGGLILI R--------- ---------- ---------- ----------
             GLILLKGA-V PGSKGSWILI RDAVKRVRPE EAPMPGAFVE AGEDIEAEEP ESTLAEAGEK
             GLLLVKGS-I PGCDGALVVV TPSKTKWN-- ---------- ---------- ----------
             NLLLIKGS-V PGCKGSIVLI EK-------- ---------- ---------- ----------
             NLLLVKGS-I PGANGSIVLI EK-------- ---------- ---------- ----------
             NLLVVKGC-I PGHKNAYVTI HK-------- ---------- ---------- ----------
             NLILIKGA-L PGKPGALVSI TPAKVVGRK- ---------- ---------- ----------
             SLVLVKGS-V PGCEGRLVTI VPTRTKWN-- ---------- ---------- ----------
             NLILIQGA-V PGKTGALLSI APAKLVGRA- ---------- ---------- ----------
             NVLLIKGA-V PGKPGALLNI APF------- ---------- ---------- ----------
             NLLVVSGS-I PGAKNSYVII EK-------- ---------- ---------- ----------
             GLVLVKGS-V PGCEGRLVTI VPTRTKWN-- ---------- ---------- ----------
             NLLVVKGA-V PGAKNSYVII RKWN------ ---------- ---------- ----------
             NLLVVKGC-V PGHKNAYVIV RK-------- ---------- ---------- ----------
             NLIGVKGS-V PGAKGGLVVI KEARKQ---- ---------- ---------- ----------
             SIIAVKGS-I PGSKGSLVLV RDALKKGSAE ---------- ---------- ----------
             NLLLVKGS-V PGKPGALLNI TPATVVGQQA ---------- ---------- ----------
             NLLVVKGA-V PGAKNSYVII RKWN------ ---------- ---------- ----------
             NVVLVRGS-V PGANGQLVLV RRAVKYRERA AAAAS----- ---------- ----------
             NLIVVKGA-V PGPKNSYVKI VSTTK----- ---------- ---------- ----------
             ---------- ---------- ---------- ---------- ---------- ----------
             NLIVVKGA-V PGPKNSYVKI VSTTK----- ---------- ---------- ----------
             NLLLIKGA-V PGKPGALVDI VPAKVVG--- ---------- ---------- ----------
             SLLVVRGTGI PGAEGSYVFV RDAIKKPVPK GEALSESMAG ---------- ----------
             NLILVKGS-I PGAKGSYVLI EK-------- ---------- ---------- ----------
             NLLLIKGS-I PGKSGTLISI APANIVGQK- ---------- ---------- ----------
             NILVVKGC-I PGHKNSYVIV QK-------- ---------- ---------- ----------
             NLLVVSGS-I PGAKGSYVIL DK-------- ---------- ---------- ----------
             NLIFVRGA-V PGAINSIVEL IKN------- ---------- ---------- ----------
             NLVLVKGS-V PGCEGRLVTL VPTRTKWN-- ---------- ---------- ----------
             NLLVVKGA-I PGPKNSYVKI VSTKK----- ---------- ---------- ----------
             NLLVVKGC-V PGHKNAYVII QK-------- ---------- ---------- ----------
             NLLLVKGS-V PGARNGLLQI RKAVKG---- ---------- ---------- ----------
             NLVLVRGA-V PGHPNGLVIV RYAVKQRRAK ATA------- ---------- ----------
             NVILIQGG-L PGVEGGLLMI SPAKSVGRAK G--------- ---------- ----------
             GLILVKGA-V PGHEGSYVKV RDAVKKALPA DAPRPGAFRK ---------- ------AGEA
             NLLMVKGA-I PGGKNTIILI KKTGK----- ---------- ---------- ----------
             NLLLVKGS-V PGAKGSILLI EK-------- ---------- ---------- ----------
             NLLLVKGA-V PGHKNSFVII EK-------- ---------- ---------- ----------
             NLLLVKGS-V PGARNGLLQI RKAVKG---- ---------- ---------- ----------
             NLLLVKGS-V AGCNGSTLII NK-------- ---------- ---------- ----------
             NLLLVRGS-I PGAKNGLVMV RRAIKGS--- ---------- ---------- ----------
             NLLVVKGC-V PGHKNAYVIV QK-------- ---------- ---------- ----------
             GLIMIKGA-V PGSKGGWVTI KDAVKKPFPE NAILPAALKS AAEEAAKAAE EAAAQAAAEE
             NLIMVKGS-V PGPKNSYVKI VSIKK----- ---------- ---------- ----------
             NLLLIKGS-V PGYKGSIVII EK-------- ---------- ---------- ----------
             NLLLIKGA-V PGKPGALLSI VPAKKVGK-- ---------- ---------- ----------
             GLILVEGA-V PGVAGGWIQI RDAVKRKLPA DVPLPGKFRE ---------- ------NGAS
             NIMILKGS-V PGNKNSYLMI QKKEWN---- ---------- ---------- ----------
             NLIVLHGA-V PGANNGYVIL EK-------- ---------- ---------- ----------
             NLLVVKGS-V PGKPGALLDI RPARRVGVPA AN-------- ---------- ----------
             NLILVKGS-V PGARTGLLEI RRAVKA---- ---------- ---------- ----------
             NLLLVKGA-V PGARNGLILI KKSKKSK--- ---------- ---------- ----------
             NLLLIRGA-T PGATGALLKI ---------- ---------- ---------- ----------
             NLILIKGS-V PGAKGSIVII NK-------- ---------- ---------- ----------
             NLLVVKGA-I PGAKNSYVII RKWN------ ---------- ---------- ----------
             NLLVIKGS-V PGVKNSYVQI VSSKK----- ---------- ---------- ----------
             NLLVIKGA-V PGPKNSYVKI VSIKK----- ---------- ---------- ----------
             ELLYLKGS-I PGSKNTEILV KKSVKVINKM TI-------- ---------- ----------
             NLLLVSGS-I PGAKNSFVII EK-------- ---------- ---------- ----------
             SLIMVKGS-V PGPKNSYVRI VSTKK----- ---------- ---------- ----------
             NLIVVKGS-I PGPKGSTVII QK-------- ---------- ---------- ----------
             NLLLIKGA-V PGKAGALLSI APSNIVGKK- ---------- ---------- ----------
             KLIMIQGS-I PGHKNSYLLV KDAIKKASIT I--------- ---------- ----------
             NILLVRGS-V PGKPGALLNI TPANIVGGKK ---------- ---------- ----------
             SVLLVKGA-V PGKPGALLNI APANIVGKK- ---------- ---------- ----------
             NILILKGS-V PGNKNSYLMI KKKKWN---- ---------- ---------- ----------
             NLLVVKGS-I PGAKNSIVII TK-------- ---------- ---------- ----------
             SLLVVKGNNI PGAKGSYVFV KDAVKKSVPK N-----SFPV ---------- ----------
             NLIVVKGS-I PGPNNSYVKI ISSKK----- ---------- ---------- ----------
             NLLLIKGS-I PGKTGGLLNI KPANLVGGK- ---------- ---------- ----------
             NLLVVKGC-V PGHKNAYVTI QK-------- ---------- ---------- ----------
             NLLVVKGS-V PGANGGLLTI KKHVMR---- ---------- ---------- ----------
             NLIAVRGA-I PGPRGSLVIV RESVKALKKA KRAR------ ---------- ----------
             NLLVIKGS-V PGVKNSYVEI VTRNK----- ---------- ---------- ----------
             NLLVIKGS-L PGKPGSLLNI RPAKCVGLNS SKGGNK---- ---------- ----------
             NLLIIKGA-V PGKPGALLNI APTNKVGR-- ---------- ---------- ----------
             NLLVVKGA-I PGCKNSYVII HK-------- ---------- ---------- ----------
             NLLLVRGS-V PGANNGLVMV RRAIKGS--- ---------- ---------- ----------
             NLLIIKGA-V PGFEGGVVTV R--------- ---------- ---------- ----------
             NLLVVKGA-I PGAKNSYVII RKWN------ ---------- ---------- ----------
             NLLIVKGA-V PGPKNSYVIV RRWK------ ---------- ---------- ----------
             NLLVLKGA-V PGHKNAYITI EK-------- ---------- ---------- ----------
             SIIAVKGNNV PGFKNSYVFV RDAVKKPLHK DVPFPVGLLL ---------- ----------
             NLILIKGA-V PGKPGNLLSI TPAKKVGK-- ---------- ---------- ----------

             ---------- ---------- ---------- ---------- ---MQVPVFD LSGHEIDQ-V
             ---------- ---------- ---------- ---------- ---MEVVVLD KLGKETAKKI
             ---------- ---------- ---------- ---------- ---MEVKVLN KDGAETGETV
             AP----AADT PAAQEG---- ---------- ---------- ---MKTTVKN LNNETVGE-I
             ---------- ---------- ---------- ---------- --MVDCAVKN WQGEEVGQ-K
             ---------- ---------- ---------- ---------- ---MQIEVLN IEGKSTGRSV
             ---------- ---------- ---------- ---------M HEAMELKVLN TGGTETGEVV
             ---------- ---------- ---------- ---------- ---MELSVLN IAGQETGRKI
             ---------- ---------- ---------- ---------- ---MKVDVYK IDGTKSGEQI
             ---------- ---------- ---------- ---------- --MVECVVKN WQGEAVGQ-A
             ---------- ---------- ---------- ---------- ---------- ----------
             TPVGAHGVEV PADAAGDDAA G---NDGQQA DDAPEGGKE- ---MQIDVLT LDASKAGD-L
             ---------- ---------- ---------- ---------- --MTSAQVVD LKGKKLSE-V
             ---------- ---------- ---------- ---------- ---MEVNVYN IKGEDTGRKV
             ---------- ---------- ---------- ---------- ---MEVKVLD INGVETGRTV
             ---------- ---------- ---------- ---------- ---MEVAVLN SQGKETGRKA
             ---------- ---------- ---------- ---------- --MVACVVKD WQGADSGE-A
             ---------- ---------- ---------- ---------- ---MSKEILS TNGEKLGE-I
             ---------- ---------- ---------- ---------- --MVNCVVRD WQGQEVGQ-A
             ---------- ---------- ---------- ---------- --MVECVVRN WQGEEAGA-A
             ---------- ---------- ---------- ---------- ---MEVIVYN SKGEDTGKKV
             ---------- ---------- ---------- ---------- ---MSKEILS TNGEKLGE-I
             ---------- ---------- ---------- ---------- ---MELVVLN TSGKETGRKV
             ---------- ---------- ---------- ---------- ---MKVAVLD INGKDTGRKV
             ---------- ---------- ---------- ---------- ---MLVDVVN MQGQKVSS-V
             ---------- ---------- ---------- ---------- --MIQVPVKD ANNQEVRS-T
             ---------- ---------- ---------- ---------- --MVDYVIQD WQGQTAGN-I
             ---------- ---------- ---------- ---------- ---MELVVLN TSGKETGRNV
             ---------- ---------- ---------- ---------- ---MQVPVYD VTGQETGQ-I
             ---------- ---------- ---------- ---------- ---MELKVLN IQGAETGEVV
             ---------- ---------- ---------- ---------- ---------- ----------
             ---------- ---------- ---------- ---------- ---MELKVLN IQGAETGEVV
             ---------- ---------- ---------- ---------- --MFECVVKN WQGEQVGQ-K
             ---------- ---------- ---------- ---------- ---MEVNIVN IANEVVGS-I
             ---------- ---------- ---------- ---------- ---MEIKVKN IKGVETGKTV
             ---------- ---------- ---------- ---------- --MVDCVVKN WQGEEVGQ-A
             ---------- ---------- ---------- ---------- ---MKVAVLD LKGKETGRQV
             ---------- ---------- ---------- ---------- ---MEVKVLN ISGKETGAKV
             ---------- ---------- ---------- ---------- ---MTVDVLK IDGSKSGETV
             ---------- ---------- ---------- ---------- ---MSKEILS INGEKLGE-I
             ---------- ---------- ---------- ---------- ---MELKVLN TSGTETGEVV
             ---------- ---------- ---------- ---------- ---MKVAVLD INGKETGRKA
             ---------- ---------- ---------- ---------- ---MQATLYN QAGEQVGS-I
             ---------- ---------- ---------- ---------- ---MQVPVYD LEGRAVDQ-I
             ---------- ---------- ---------- ---------- --MATCSIKD WQGNATGE-V
             PA----AAET PAEEAPAAAT E--------- -----EGEG- ---MKLDVIK LDGGKAGS-V
             ---------- ---------- ---------- ---------- ---MEIPVYN ASGEIIKN-I
             ---------- ---------- ---------- ---------- ---MELSVFN IKGEDTGRKV
             ---------- ---------- ---------- ---------- ---MEVAVYT IEGKETGRTV
             ---------- ---------- ---------- ---------- ---MQATLYN QAGEQVGA-I
             ---------- ---------- ---------- ---------- ---MDINVLD IKGQETGRKV
             ---------- ---------- ---------- ---------- ---MEARLYN QSGEEVGV-I
             ---------- ---------- ---------- ---------- ---MEVAVLD INGKETGRKA
             AA----AAEA AAAEQAAAEA EALKAAEAEI EAEKKEGDE- ---MKLDVIK LDGGAAGE-V
             ---------- ---------- ---------- ---------- ---MELKVLN TAGAETGEVV
             ---------- ---------- ---------- ---------- ---MEVSVLN IKGEDTGRKV
             ---------- ---------- ---------- ---------- --MVESVVKN WQGEQIGQ-K
             AP----ATEA PAAEETA--- ---------- ---------- ---MKLDIKT LDGAGAGS-V
             ---------- ---------- ---------- ---------- ---MELKILD IKGNYTNKKI
             ---------- ---------- ---------- ---------- ---MNLSVLK YTGEEVGRSV
             ---------- ---------- ---------- ---------- --MTDCVIRD WQGKESGK-A
             ---------- ---------- ---------- ---------- ---MEATLYN QAGEQIGS-I
             ---------- ---------- ---------- ---------- ---MEIPVYN TSGQVVRN-V
             ---------- ---------- ---------- ---------- ---------- ----------
             ---------- ---------- ---------- ---------- ---MEVKVVN TKGEDTGRVV
             ---------- ---------- ---------- ---------- ---MELVVLN TSGKETGRTV
             ---------- ---------- ---------- ---------- ---MELKVLN TGGSETGEVV
             ---------- ---------- ---------- ---------- ---MELKVLN TGGTETGEVV
             ------NEKI AAAEEAKKTP DKKKK----- ---------- ---MKIDKLN LDGKKDS--I
             ---------- ---------- ---------- ---------- ---MELSILK HTGEDTGRKV
             ---------- ---------- ---------- ---------- ---MELKVLT TAGTESGEVV
             ---------- ---------- ---------- ---------- ---MEVKVID SKGKATSKKV
             ---------- ---------- ---------- ---------- --MVNCIVKN WQGENVGE-A
             ---------- ---------- ---------- ---------- ---MKTKILS LANEEVGE-I
             ---------- ---------- ---------- ---------- ----MPTVID WTGNQVGE-V
             ---------- ---------- ---------- ---------- --MVDCVIKD WQGADAGT-A
             ---------- ---------- ---------- ---------- ---MELKILD IKGNYTDRKI
             ---------- ---------- ---------- ---------- ---MELAVLN KEGKETGRKV
             ------CTED LKLDNIV--- ---------- ---------- ---MEVSIIN VNSDKIGT-I
             ---------- ---------- ---------- ---------- ---MELKVLN TAGTETGEVV
             ---------- ---------- ---------- ---------- --MVDCIIRN WDGEEVGQ-T
             ---------- ---------- ---------- ---------- ---MKVAVLD SKGKDTGRKV
             ---------- ---------- ---------- ---------- --MPSTTVYN MAGEAVEQ-L
             ---------- ---------- ---------- ---------- ---------- MNGQQVGE-V
             ---------- ---------- ---------- ---------- ---MELKVIN TAGAETGEVI
             ---------- ---------- ---------- ---------- --MANCAVLD WQGKEAGK-A
             ---------- ---------- ---------- ---------- -------MRN WQGEEVGQ-A
             ---------- ---------- ---------- ---------- ---MEVKVLD IKGKDTGRKV
             ---------- ---------- ---------- ---------- ---MEAKLYN QSGEEVGV-I
             ---------- ---------- ---------- ---------- ---------- ----------
             ---------- ---------- ---------- ---------- ---MELVVLN TSGKETGRKV
             ---------- ---------- ---------- ---------- ---MEVAVLN IEGKETGRKV
             ---------- ---------- ---------- ---------- ---MKVAVLD IKGKETGRKA
             ------NMSD DANNLVS--- ---------- ---------- ---MECELVD LSNNNVGS-V
             ---------- ---------- ---------- ---------- --MVNCVVKN WDGDEVGQ-T

             ELANDVFGIE P-NIPVMHQA LVRQQANARL GTHDTLTRGE VRGGGRKPWR QKGTGRARQG
             QLDDAIFGIE P-SEHTVYLE IKQHLANKRQ GTHKSKERSE VAGSTRKIKR QKGTGGARAG
             ELKPVIFEIE P-NDHAIYLD VRSIMANQHQ GTHKVKTRSE VSGGGRKPYR QKGTGNARRG
             ELADEVFGLP T-RQDILTRM VLWQLAKRRQ GTHKTKGISE IAGTTKKPWR QKGTGRARQG
             TLDLKVAKEE S-ASHVVHRA LVRQMTNARQ GNASTKTRAE VRGGGRKPWR QKGTGRARAG
             ELPDDIFGAE P-NDHVIYLA VKQYLAAQRQ GTHKVKTRAE VQGASRKLHK QKGTGGSRKG
             TLRDDIFGAE I-SEHAMYLD VKSILANRRQ GTHKSKTRGE VRGGGRKPLR QKGTGNARQG
             VLDDAIFGIQ P-NEHAIYLD VKQFLANNRQ GTHKSKQRNE ISGSTKKLKK QKGTGGARAG
             ELSKDIFEIE P-NDHVLYLA VKAYLANQRQ GTHKAKEKSE VRGGGRKPWR QKGRGGARAG
             TLELRVAKET S-ASHVVHRA LIKQLTNARQ GTANTKTRAE VRGGGRKPWR QKGTGRARAG
             TLSEKLFGIE P-NTHVMHLH LVRQLANLRA GTASTLTRSE VSGGGRKPWK QKGTGRARVG
             DLRDDIFGLE P-RADILHRY VVWQQAKRQQ GTHKAKERGE VTGTTKKFVR QKGSGGARHG
             NLADEVFAIE P-NQGVMHSA LVRQLANARR GNASTKTRSE VSGGGRKPWR QKGTGRARAG
             TLNESIFGIE P-NDHAIYLD VKQFMANQRQ GTHKSKERSE ISGSTRKIGR QKGGGGARRG
             TLPESLFGIE P-NDHAIYLA VKQYRANQRQ GTHATKERSM LSGSTRKLIR QKGSGGARRG
             VLSDSVFGIE P-NNHVIYLD VKRYLANQRQ GTHKAKERNE VAGSTRKIKK QKGTGTARAG
             TLDLATAKPE T-ASHIVHRA LVRQLANARQ GTVSTKTRAE VRGGGRKPWR QKGTGRARAG
             TLNESVFGVE P-NLHVMHLA LRRQLNNARQ GSACAKTRAE VSGGGRKPWK QKGTGRARAG
             SLDLKVAKEE T-AAHIVHRA LVRQMANARQ GTASTKTRAE VSGGGRKPWR QKGTGRARAG
             SLDLKVAKEE N-ASHVVHRA LRRQLTNARQ GTVSTKTRSE VRGGGRKPWR QKGTGRARAG
             TLPEEVFSIE P-NQHAIYLD VKQYLANQRQ GTHKAKERAE NAHSTRKLKK QKGTGGARAG
             TLEKSVFGVE P-NLHVMHLA LRRQLNNARQ GNACTKTRAE VAGGGRKPWK QKGTGRARAG
             TLDESVFGIE P-NQHAVYLE VKQYLAAQRQ GTHKSKERSE ITASTKKLKK QKGSGSARYG
             ELSKDVFAIE P-NNHAVYLD VKQYLANQRQ GTHKAKERAE ITGSTRKIKK QKGTGTARAG
             ELPESIFEAP I-YIDLMHQA YVRQMANARL GTHDTKTRNE VSGGGRKPWR QKGTGRARQG
             ELNESVFGRE I-RADLLGMA VNYQLAKRRL GTATVLGRSD VRGGGKKPYR QKGTGNARQG
             TVELRVAKEE S-AAAIVHRA LIRQLANARQ GTHASKTRSE VRGGGRKPWK QKGTGRARAG
             SLDEAIFGIE P-NQHAVYLE VKQYLAAQRQ GTHKSKERNE ISGSTRKLKK QKGSGSARYG
             ELADSVFGIE P-NVPVMHQA YVRQMANARL GTHDTKTRGE VRGGGRKPWR QKGTGRARHG
             TLNDEIFAVE V-SEHAMYLD VKAILANRRQ GTHKAKTRAE VRGGGKKPFR QKGTGNARQG
             ---------- ---------- ---------- ---------- ---------- ----------
             TLNDDIFAVE V-SEHAMYLD VKAILANRRQ GTHKTKTRAE VRGGGKKPYR QKGTGNARQG
             SFELRVAKEQ T-AAHVVHRA LVRQMTNARQ GTASTKTRSE VRGGGRKPWR QKGTGRARAG
             DLNPQVFGLE P-RRDVLKEV VNWQLAKRRA GTHKAKGISD ISGTTAKPYR QKHTGRARQG
             ILNDAIFGIT P-NDHAIYLD VKQYLAAQRQ GTHKSKQRNE VAGSTRKLKR QKGTGGARCG
             TLNLRVAKEE S-AAHIVHRS LRLQMANNRQ GTASTKTRSE VRGGGRKPWR QKGTGRARAG
             ELSDDVFGIE P-SDHAIYLD VKQYLANRRQ GTHKAKQRAE IAGSTRKIKK QKGTGTARAG
             QLPESVFGIE P-NDHAIYLD VKQYLANQRQ GTHKSKQRNE IAGSTRKLYK QKGTGGARAG
             ELSENIFAIE P-NDHAIYLD VKAYLANQRQ GTHKAKERGE VRGGGKKPWK QKGRGGARAG
             SLAKEVFAVE P-NLHVMHLA LRRQLNNGRQ GSACAKTRAE VAGGGRKPWK QKGTGRARAG
             TLNEEIFGVE V-SEHAMYLD VKSILANKRQ GTHKAKTRAQ VRGGGRKPYR QKGTGNARQG
             DLSDAVFAIE P-NNHAVYLD VKQYLANQRQ GTHKAKERAE ISGSTRKIKK QKGTGTARAG
             EVSDYIFGIE P-NVPVMHQY VVMQNANARL GTHNTRGRGE VKGSTRKLYR QKGTGRARQG
             ELADSVFGIT P-NIPVMHQA LVRQLANARA GTHDTKTRGE VRGGGRKPWR QKGTGRARQG
             DLDLPVASAA T-ASHVVYLA FKRQMVNSRQ GTASTLTRGE VRGGGRKPWK QKGTGRARAG
             DLDDAIFGID DIRGDILQRV VTWQLAKRRS GNHKIQVRNE VSRTSKKMYK QKGTGGARHG
             SISEDVFGVP F-NEALVHQA FVAQQANARQ GTQSTKTRGE VQGSSRKIYR QKGTGNARMG
             TLNDAIFGIE P-NDHAIYLD VKQYLANQRQ GTHKSKERSE VSGSTRKLIR QKGGGGARRG
             ALDESIFGIQ P-SRQALYLD VKRILAHKRQ GTHKTKERAE IARTTKKHHR QKGTGGARHG
             EVSDYIFGIE P-NVAVMHQY VVMQNANARL GTHNTRGRGE VKGSTRKLYR QKGTGRARQG
             TLNENIFGIE P-NDHVIYLD VKQYLADQRQ GTAKTKERSE HAGSTRKLGR QKGGGGARRG
             QISDYVFGIE P-NVPVMHQA MERQRANARL GTHNTLGRGE VEGSTRKLYR QKGTGRARQG
             NLSDAVFAIE P-NDHAVYLD VKQYLANQRQ GTHKAKERAE IAGSTRKIKK QKGTGTARAG
             ELTDEIFDLE P-RADILHRV VRWQRNKAQA GTHKVKTRSE VSYSTKKIYR QKGTGGARHG
             TLRDDIFGAE V-SEHAIWLD VKSILANKRQ GTHKSKTRAE VRGGGRKPYR QKGTGNARQG
             LLNDSIFNIE P-NDHVIYLD VKQYLANQRQ GTAKSKERSE VSGSTRKLGR QKGGGGARRG
             TFELRVAKET T-AAHIVHRA LVRQQTNARQ GTASTKTRAE VRGGGRKPWR QKGTGRARAG
             ELNEEIFGLE P-RADLLQRM VRWQLAKRRA GTHAVQNRSD VNRTRKKLYK QKGTGNARHG
             EFNDKIFFKK S-YNHSIYLE IKRYLSAQRQ GTHKSKERGE LSGSTRKLHR QKGTGGSRKG
             QLPKEVFGIE P-NDHAIYLD VKAILAGRRQ GTHQSKERNA VSGSRRKIKR QKGTGAARAG
             PLDLKVAKET S-ANGLLHRA VVRQLAHARQ GTASTLTRAE VAGGGRKPYK QKGTGRARQG
             ALNESIFGIE P-NVPVMHQY VVMQRANARL GTHNTRGRGE VSGSTKKLYR QKGTGRARQG
             TVSDELFAVP M-NDAVVHQA MVAQAANARQ GTSSTRTRSE VSGTTQKMFR QKGTGEARAG
             -ASEGLFNLD S-NVDLMHMA AVRQMNNARL GTASTKTRAE VRGGGKKPWK QKGTGRARAG
             SLNDTIFGIE P-NDHAIYLD VKQYLANQRQ GTHSSKGRSQ LSGSTRKLGK QKGGGGARPG
             AFDETVFGIE P-NQHAVYLE VKQYLAAQRQ GTHKSKERSE ITASTRKLKK QKGSGSARYG
             TLNDAVFSAE V-SEHAMYLD VKSIMANRRQ GTHKAKNRSE VRGGGRKPYR QKGTGHARQG
             TLNDEIFGAD I-SEHAMYLD VKSILANRRQ GTHKAKTRAE VRGGGRKPFR QKGTGNARQG
             EVLDKIFSAK I-NKRLVDNV LYKTNANYKG RHAKTKQQNE ITGSTSKIYA QKGTGGARHA
             SLSDAIFDIE P-NDHAIYLD VKQKMANARQ GTHKSKERAE ISGSTRKIKK QKGTGTARAG
             TLRDDIFGAE V-SEHAVYLD VKSILANRRQ GTHKSKTRAE VRGGGRKPYR QKGTGNARQG
             TLSDTIFGIE P-NDHAIYLD VKQHLANRRQ GTHKSKERAE IAGSTRKIKK QKGTGGARAG
             TLELKVAREE N-ASHIVHRA LVRQMNNARQ GTASSKTRAE VRGGGRKPWR QKGTGRARAG
             TLNKDIFAVE FIRDDIIKQV IDWQRAKAMS GNHKTKTVSE VSGTTKKPFK QKGTGNARQG
             ELQLKVAKES T-AADLVHRA VVRQLNNARQ GNASTKTRAE VRGGGRKPWR QKGTGRARAG
             TLDLSVAKED N-AIHIVHRA IVRQMHNSRQ GTLSSKTRSE VRGGGRKPWR QKGTGRARAG
             EFNEKFFGKK S-YDHSIYLE IKRYLSAQRQ GTHKSKERGD LSGSTRKLHR QKGTGGSRKG
             TLSTELYAVE P-NHHAIYLD VKQYLANQRQ GTHKSKERGE ISRTTKKFFR QKGTGNARVG
             DLNPLIFSVD Y-RPDILKMV VNWQLSKRRA GTHKAKTIGD ISGTTAKPYR QKHTGRARQG
             ILRDDIFGIE I-SEHAMYLD VKSILANKRQ GTHKAKTRSE VRGGGKKPFR QKGTGNARQG
             TLELKVAKEE N-ASHIVHRA LVRQQAAARQ GTASTKTRSE VRGGGRKPWR QKGTGRARAG
             DLSDSVFAIE P-NKHAVYLD VKQYLAHQRQ GNHKSKERAE IAGSTRKIKK QKGTGTARAG
             ELSEQVFGVT P-NMAVLHQV VTAQLVNRRQ GNASTKTRSE VSGGNKKPYR QKGTGRARQG
             ELSDAVFAAP I-HTAVMHQA LMRQLANARL GTHDTKTRSE VSGGGRKPWR QKGTGRARQG
             SLDDKVFAAK V-SEHAVYLD VKSLLANKRQ GTHKVKNRSE VRGGGKKPYR QKGTGHARQG
             SLNLKVAKDS S-AVDLMHRA VLRQQAHSRQ GTASTLTRAE VRGGGRKPYK QKGTGRARQG
             TLELKVAKED S-ASHIVHRA LVRQMTNARQ GTASTKTRAE VRGGGRKPWR QKGTGRARAG
             QLSDSVFGIE P-NKHAVYLD VKQYLANQRQ GTHKAKERAE VAGSTRKIKK QKGTGTARAG
             QISDYVFGIE P-NVPVMHQA MERQRANARL GTHNTLGRGE VEGSTRKLYR QKGTGRARQG
             DLRDEVFAIE P-NVHVMHLH LVRQLANGRA GTASTLTRSE VSGGGKKPWK QKGTGRARVG
             TLDETVFGIE P-NQHAVYLE VKQYLAAQRQ GTHKSKERSE ITGSTRKLKK QKGSGSARYG
             SLDEAVFGVE P-STHTVWLE VKQYLAAQRQ GTHKAKERNE VAGSTRKIKK QKGTGTARAG
             ELADDVFKIE P-NEHAIYLD VKQYLAHQRQ GTHKAKERAE IAGSTRKIKK QKGTGTARAG
             ELNPLIFSAK Q-KLSILHDI VRWQLAKRRV GAHKTKGISD VSGTTAKPYG QKRTGRARQG
             PLELKVAKEE T-ASHILHRA VVRQLANARQ GTASTKTRSE VRGGGRKPWR QKGTGRARAG

             SIRSPQWRGG GVVWGPHPR- RYTQ-RMPKK MRQLAIRSVL SAKSQAEQLV VVAGM--AGI
             DIKNPLFKGG GRVFGPRPR- NYGF-KLNKA QKRVAKKSVL SQKVLDNALK VVEDI--NFD
             SSRSPVMIGG GAIFGPKPH- DYVV-GINKK MKRLARISAL SYKAKNNEII VMEDY--VPS
             STRSPQFRGG ARIFGPVVR- SHEH-DLTKK VRKLALKTAL STKAAEGKLF VLEAA--KAD
             STRSPLWRGG GVIFGPKPK- DYNL-NMNRK ERRLALRTAL GSRSED--MI VVEEFSEQLQ
             NIRNPLYKGG GTIFGPKPR- DYSF-KLNKK VKDLAKISAL SYKAKANAIV VVEDI--NLE
             SSRSPLNIGG GTIFGPVPH- AYDQ-KVNKK VKLLARRSAL SSKAKAGQIV VIEDF--VFE
             SIKNPEFRGG GRIFGPVPR- DYSF-KLNKK LKKLARKSAL AVKASANAVK VVEDF--TFE
             SIRSPLWVGG GRIFGPKPR- NYRQ-KLNKK VVQLARKSAL SYKSKANQII VVEDF--DFE
             SIRSPLWRGG GVTFGPKPR- TYNL-KMNRK EELLALRTAF ASRADD--MV VVEDFAEQIS
             STRSPLWKGG GVIFGPQPH- SYEK-DMPRK MRRLALRSAL SAKAEA--VM VMDEW--KID
             NRKAPQFVGG GKAHGPRVR- SHAH-DLPKK VRRLALRHAL SAKQGAAELI IIDEA--TVA
             SIRSPLWAGG GVTFGPKPR- DYSI-SMPKK MRVLALKSAL AARAEN--LV IVENF-DGLK
             DMNSPVLVGG GRVFGPKPR- DYYF-KLNKK VKTLARKSAL SYKAQDNAIV VVEDF--NFE
             DINSPLLRGG ATVFGPQPR- SYRQ-KLNKK VKNLARASAL SYKAKNQEVI VVEDF--SFE
             SVKSPVFVGG GRIFGPRPK- DYTQ-KLTKN VKRLARRSAL SAKAQAQAVL VLEDL--NFD
             SIRSPLWRGG GVIFGPKPR- DYSQ-KMNRK ERRLALRTAL MSRVED--LI VVQDFADHLP
             SLRSPLFAGG GVIFGPKPR- SYAF-NMPQK ARQLALKSAL SARSEQ--MV VVKDF-SAIT
             SNRSPLWRGG GVIFGPKPR- DYSV-KMNRK ERRLALRTAF QSRSED--LI VVEEFADKLA
             STRSPLLPGG GVTFGPKPK- DYNI-KMNRK ERRLAIRTAF HSRAED--LV VVQDFAEQLS
             SAKSPVFVGG GTIFGPRPR- DYSF-KLNKK VKALARQSAY AVKAKAEKIS VIDSI--ALE
             SLRSPLFAGG GVIFGPKPR- SYAF-NMPQK ARQLALKSAL SAREAQ--LV IVKDF-STIT
             DIKSPTFRGG GRVFGPKPR- DYRF-KLNKA LKRLAKKSVL SQKMRDNSIR VMEDM--SLN
             SIKSGVFKGG GRMFGPRPR- NYGF-KLNKS LKRLARKSAL SMKANEKAIT VLEDI--NFE
             STRSPVWAKG AKVHTPHPR- SYVQ-LMPRK MRRAALRSAL SVKAAENAIV VVDQL--TLP
             TIRAPQFRTG GIVFGPQQR- DYSH-KLNKK VRKLALQTAL SVKASSEEMV VVDKL--ELA
             SIRSPLWRGG GVIFGPKPR- DYSV-KMNRK ERRLALRTAL ISRSAD--LV VVQEFADQIS
             SIKSPIFRGG GRIFGPKPR- DYRF-KLNKA LKRLAKKSVL SQKMRDNSIK VLEAF--NFD
             SIRSPLWRGG GVVFGPHPR- KYTQ-RMPRK MRRLAIRSVL SAKMKADQVV VVEGL--TEL
             STRSGLMVGG GAIFGPQPR- TYDQ-KVNRK VKQLARRSAL SAKAAAGQIV VVDDF--SFE
             ---------- ---------- ---------- ---------- ---------- ----------
             SSRSPIMVGG GTIFGPQPR- SYEQ-KVNRK VKQLARRSAL SSKAAAGQIV VVEDF--SLE
             SIRSPLWRGG GVIFGPKPK- EYHL-KMNRK ERRLALRTVF ASRVND--LI VVEEFSEQLS
             SLRSPQFRGG AVIFGPVPR- SHEY-SLNKK VRRLGLKVAL SMKVAANKLV VLDSL--DVD
             SILSGTMVGG GRIFGPQPR- NYDF-KLNKK LKQLARRSAL AYKAQSGAIT VVDNL--TLE
             SIRSPLWRGG GVIFGPKPR- DYSH-KMNRK EKRLALSTAF QSRSED--LI VIEDLSEQFT
             SIKSPVFRGG GRIFGPVPR- SYSF-KLNKG QKRLARKSAL SKKVSEGALT VVENF--SFD
             SIKSPLFNGG GRVFGPQPR- DYSF-KLNKK LKSLARKSAL AYKAKDNNVV VLEDF--SFD
             TIRSPLWVGG GTIFGPRPR- DYRQ-DLPKK VKQLARKSAL SYKVKDEQLI VVEDF--SFD
             SLRSPLFAGG GVVFGPKPR- SYEI-SMPQK ARKLALKSAL SARQEQ--LV VVKDF-SQIA
             STRSPLMIGG GTIFGPQPR- SYDQ-KVNKK VKLLARRSAL SAKAKAGKIL VIEDF--RLD
             SIKSGVFKGG GRMFGPRPR- NYGF-KLNKN LKRLARKSAL SIKANEKSIV VLEDF--NFD
             SIRAPHHKGG GVAHGPHPR- SYRV-SMPRK MRRLGVRSAL SVKFAANQIR FIDEL--TFP
             SIRAPHWKGG GVVWGPHPR- SYRQ-EMPKK MRRLAIRSLL SVKQRENQIV VVRGL--TDI
             SIRSPLWRKG GVIFGPKPR- DFEI-KMNRK ERRLALRTAL QSRVED--LI VVDEFEGQLA
             SRRAAQFVGG AKAHGPVVR- SHAF-DLPKK IRALALKHAL SSKAKSGSLV VLDSA--VLT
             TNRSPVRRHG GVAFGPRPR- DFSK-DLPKK MRRQAIRCVL SFKLESGELK VIDQL--SFE
             DINSPVLVGG GRVFGPKPR- DYEF-KLNKK VKSLARKSAL SYKAKNNAIV VVEDF--TME
             SLKSPIHRGG GTVFGPRPH- DYVV-NLNAK TIRLARKSAL STKAAESAIK IVEDF--TFE
             SIRAPHHKGG GVAHGPHPR- SYRL-AMPRK MRRLGVRSAL SAKFAADQIR FVDEL--TFE
             DINSPVLVGG GRVFGPSPR- DYSF-KLNKK VKVLARKSAL AYKAKEAAIL VVEDF--DFE
             SIRAPHRKGG GIAHGPHPR- KYTK-AMPRK MRRLAVRSAL SARYRDGAIT FLDRL--TFE
             SIKNPLFKGG GRVFGPRPR- SYAQ-KLNKN VKRLARKSAL TLKAKSESII VIEDF--DFD
             SRKAPIFRKG GIYKGPTPR- SHAH-DLPKK VRQLGLKLAL SAKAKAGSLV IIEN---ADA
             STRSPLMIGG GTIFGPTPH- GYDQ-KVNRK VKQLARRSAF SAKAQEGRIL IVEDF--ALA
             DINSPVLVGG GRVFGPKPR- DYGF-KLNKK VKVLARKSAL SYKAKENAIV VVEDF--TME
             SIRSPLWRGG GVIFGPKPR- DFDL-KMNRK ERRLALRTAF VSRIDD--LI LVEEFSNELS
             AASAPQFRGG GRAFGPVVR- DHSH-DLPKK VRALALRHAL SSKAKASTLI VVDDI--KIE
             DIKNPIFRGG GRVFGPKPR- KYLT-KLNKR TKNIVRKFII EQKLIQNKVL IIENF--QLN
             DIKSPLFRGG GRIFGPRPR- DYSF-KLNRK VKKLARKSAL TYKAKANHIS ILESF--SFE
             SIRTPLRPGG GVIFGPKPR- SYAV-SMNRK ERRLALRTAL MSRVAD--IT VVKGFAEGLD
             SIRAPHRMGG GIAHGPHPR- SYRL-NMPKK MRRLAVRSAL SAKLAANQIR FVDAL--TLE
             SRKSGLRPGG GVIFGPKPR- DYSK-SLPKK MRRLAIRCLL SDKVASGSLK VVDAL--ALD
             SSRSPLWKGG GTSFGPKPR- SFAT-SLNRK MASKAVASAL STVKER--IV VIADS--ALN
             DIKSGVRVGG GRMFGPTPR- DYSF-KLNKK VKQLARKSAL SYKALNNLIT VVENF--NFE
             DIKSPTFKGG GRVFGPKPR- DYRF-KLNKA IKRLAKKSVL SQKMRDNSIK VLENL--SFD
             STRSPLMTGG GTIFGPEPR- DYGL-KVNKK VKKLARRSAL TNKANEGGIV VVEDF--VFD
             STRSPLMIGG GTIFGPQPR- SYDQ-KVNKK VKQLARRSAL SAKAQAGQIV VVEDF--RLG
             SRKAPIFVGG GVAHGPKGEL AYKKRKLNKS EKKLSIASLI TEKNKLNNLI IFSDF--GNE
             SIKSPIFKGG GRVFGPRPK- DYSF-KLNKK LKAVARKSAL TYKAKDQMIS VLEGF--TFN
             STRSPLMVGG GTIFGPTPH- GYDQ-KVNKK VKALARRSAF SSKAQDGRIL VVEDF--KLD
             SVKSGTRVGG GRIFGPRPR- NYHF-KLNIK LKRLARKSAF AYKAKLDSIL VLEDV--ALA
             SIRSPLWRGG GVIFGPKPK- DFSV-KMNRK ERRLALRTAF TSRAED--LI VVENFAEQLA
             SLRSIQMRGG GISHGPKVR- SHAI-KLPKK VRKLGLIHAL SEKCAAGKLL IINSL--KLE
             SSRSPLWSGG GVIFGPKPK- DYNL-NMNRK ERRLALRTAF QSRLED--MV VVEDFIGNLP
             SNRSPLWRGG GVIFGPKPR- DFEV-KMNRK ERRLALRTAF QSRVDD--MV VVENFADQLS
             NIKNPIFRGG GRIFGPRPR- HYFE-KINKL TKNLVKKTII GYKLKENKVK IIEDF--QLK
             SLRSPLQRGG GTAFGPRPR- NYGF-KLNKK VKAVARKSAL TLKASDKKIQ VIENL--EMA
             SLRSPQFRGG AVIFGPVVR- NHAY-SLNKK VRKLGLKVAL SLKNSCNKLL ILDSI--DVN
             SSRSPIHVGG GTIFGPQPH- TYEQ-KVNKK VKLLARRSAL SAKAQAGKIV VVDDF--RFD
             SIRSPLWRGG GVIFGPKPR- DYSV-KMNRK ERRLALRTAF QSRVDD--IV VVEEFVTQLP
             SIKSPVFRGG GRIFGPRPK- DYKQ-KLNKN VKRLARKSAF SIKQNEKAIL VVEDF--NFD
             STRAPQFRGG GTVFGPKPH- PYHH-DVPKK MRRLAIRSVL SDKVANQSLI IVNKL--EME
             SIRAPQWVGG GIVFGPTPR- KYTK-ALPKK MQRMALRSAL SVKAAEGQIV VIDRV--AID
             SSRSGLMSGG GSIFGPQPH- GYDL-KVNRK IKRLARRSAL SSKAGEGRII VIEDF--TFE
             SIRTPLRPGG GIIFGPKPR- QYNL-SMNRK ERRLALRTAL MARFND--VI AVKDFGSKLK
             SNRSPLWRGG GIIFGPKPR- DYNL-KMNRK ERRLALRTAL QGRAED--MI VVEEFADQLP
             SAKNPLFKGG GTVFGPRPR- SYSF-KLNKS LKRLARKSAF SLKAKESNIV VVEDF--TFD
             SIRAPHRKGG GIAHGPHPR- SYTK-DMPRK MRRLAVRSAL SARHRDGAIL FLDRL--TFE
             SIRSPLWKGG GVIFGPKPR- SYAK-DMPKK MRRLALRSAL SAKAED--LI GLTDW--NLD
             DIKSPTFKGG GRVFGPKPR- DYRF-KLNKS LKRLAKKSVL SQKLKDNSVR VLESF--SFD
             SIKSPVFRGG GRIFGPRPR- NYSF-KLNKA QKRLAKKSVL SQKLADNEIK VIEDF--SFE
             SIKSPIFRGG GRIFGPRPK- DYTQ-KLNKN VKRLARKSAL SLKSQANAIT VVEDF--SFD
             SLRSPQFRGG GIIFGPVVR- SHAY-SLNKK VRKFGLKIAL SLKYLNNQVI VLDSL--NVD
             SNRSPLWRGG GVIFGPKPR- DYNL-KMNRK ERRLALRTAL NNQAEN--LI IVENFGEQFP

             EP-RTKAMRE ALAKLPHG-N ARSTLILAG- --ES-RENIY RGAGNLENVK VLPAQYVNMH
             AP-KTKNFNE LLNNLSL--S NKKSLFVLG- --EP-NKFVY LSSRNLQNVK VVNFSELTSY
             EI-KTKEVVS FLKSLGL--N EKKTLLLMP- --SK-NDVMY KSGRNISKLS ILEANKASTY
             TH-KTKALAA QLKTLGL--- -TSALIIDG- --ANLDETFV RAARNIPHLD VLPEQGANVY
             RP-KTKDLVE AISRWGSQ-P EQKTLLILS- --ER-SENVY LSARNIENVR LMVADQLNVF
             VP-KTKTLTT ALSKWNV--G DKKLMFITA- --EP-NDNVE LSLRNVPSVL ALPLSDINTY
             NI-KTKPFAQ ILKNLGL--A EKKTLMLTP- --GY-DLIIA RSGKNIAALN IMTADKASTY
             AP-KTKQMVA LMNNLQV--N NGRLLLVLG- --NGVNENVL LSARNLQNVE VMRVSDIATY
             QP-QTKKFVE VLKALNL--S GKKTLLLTN- --GT-LKNVY KSGRNIDRVS IVEANKASVY
             QP-KTKEMTA AIARWGID-P GTKVLLIVA- --EE-TENVY LSARNIAKLT LISADELNVY
             KP-STKNLQA LLNKMGA--- TGKVLLLIS- --EH-DSSLE LSASNLPTVK SLLATNLNVK
             DV-KTKVLAE KLQKLGV--- -RNSLVIDQ- --SV-DEGFA RAARNLDGVD VLPVIGANVY
             EA-KTKQFCQ ILKDLGL--C EKKVLVVLDY ACET-CAKVE LAARNIEGVK VIRASNLNVK
             AP-KTKVFVE MTKNLKV--S DKKLLVVLP- --EA-NKNVY LSARNIEGAN VQTISGLNTY
             SP-KTKRFVG ILKALKV--D AARTLMVLN- --NA-DNFVY LSARNIPNVS LMNVKLLNTY
             TP-KTKEFTN ILKSLGL--E NKKSLFVLP- --DT-NNNVY LSSRNLKTSS VVTASELNTY
             RP-KTKELVT ALQRWGIE-P EQKVLLLAA- --DI-TETVA LSARNVPTLK LLRADQLNVF
             EP-KTKLMVS ALKSLNV--- SGKTLIVADV KAAE-NKYLE LAARNIPSVK IILPSNLNVK
             QP-KTKELMS AIARWGVG-A DSKVLLIVS- --ER-NETVY LSARNVANLK LISATNLNVF
             SP-KTKEVIA AFDRWGVA-A DSKILLILP- --ER-QESVY LSVRNVPNIR LITSQNLNVF
             AP-RTKDYIQ FLNDLNV--T GKKTLLILP- --DV-NTNVV LSSRNVQKAK VTTASQVNTY
             EP-KTKLMVS ALKSLNV--- SGKVLIVANT KAEE-NKNLE LSARNIPSVR LLLPSNLNVK
             AP-KTKDFIT ILNALAL--N DKKSLFVLP- --EA-NKNVY LSSRNLPKTK VMNFNEISSY
             TP-KTKEFKA VLKALNL--E GKKSLFVLG- --AS-NNNVY LSSRNLQGHE VVNNSELSTY
             EA-KTRHMAQ ALNTLV---G DASALVLIPE KEAY--EGVI RSTRNLPDAK ILLANYLNIR
             SI-KTKEMKA LLSTLG---A ARSTFLVVK- --EL-SNEIV LSARNIPNVM VADVDGVNVY
             RP-KTRDVAE ALTRWGVE-P GVKVLLITA- --DR-DQNVE LSVRNLPNVK LITATNLNIF
             AP-KTKEFIT LNNALGF--E GKKSLYILP- --EA-NKNVY LSSRNLAKVK VLTYNEISSY
             EP-RTKAMIQ TLARLPKG-D ARSTLILVD- --EP-RENLR RGANNLEHVR VLPAQYVNMR
             AI-KTRPVAD MLKNLGL--A EKKTLLMMP- --HH-DNVVS TSGRNIEKLN VMVADQASTY
             ---------- ---------- ---------- ---------- ---------- ----------
             SI-KTRPVAD MLKNLGL--A EKKTLLMMP- --HY-DNVVS TSGRNIEKLN IQVADQASTY
             RP-KTKELVS AIARWGAE-P EQKTLLILS- --EK-SDNVY LSARNIENLK LIAADQLNVY
             LK-KTADAKG VFGNF----A GHSSYLVVS- --ESCKEEVV RACRNLRGVD LLKCVGINVL
             SP-KTKEFIA AAKNLAL--T DKKLLIVLS- --ES-DANLI LASRNIQKVK VTNVGTLNTY
             KP-KTKELVQ AITRWGID-I QAKIVLVLP- --EK-QENVY LSGRNIAKLK IILANNLNIY
             AP-KTKNFIE VLESLGL--N DKKSLFVLG- --ES-NKNVY LSSRNLKGSN VVKCTELSTY
             TI-KTKNFTS LLAALKV--D TQKTLLVLP- --AQ-NNNIY LSSRNVQKTK VIAASDLNTY
             KP-KTKDFVN VLESLKL--S GKKVLLLTG- --DY-KPEVY KSGRNIPKVQ ILEAAKATTY
             QP-KTKLMVS ALKALNV--- SGKVLIIADT KAAE-NANLE LAARNIPSVK MILPSNLNVK
             AI-KTKPVAE ILKNLGL--E QKKILMLTP- --EY-DMIIA RSGRNIPVLN IMTADKVSTY
             SP-KTKNFVA VLKALDL--E NKKSLFVLG- --AS-NNNVY LSSRNLKGSE VISNSELSTY
             QP-RTKDFVA FLQAHGL--A DKKTLVVIDS KSPA-NENLR RSANNLPKVK TLLAHYLNVR
             EP-KTKVMKG VLQRLPLA-T ARSTLIVVD- --QR-RDNVR RAAGNLEDVK VLVAHNMNIR
             AP-KTRELVQ AFERWGVDMA SQSILLILR- --ER-QTNTY LSARNLPNVK VITAGNLNVR
             DP-KTAALRA NFDKIGL--- -KNALVIAG- --PEVDANFK LAARNIPNVD VLPNAGLNVY
             EP-KTRDMAK ILAALQV--- ISPTLIAVD- --NP-DTNFI KSARNIPAVK TTPANLLNIS
             AP-KTKEFIT IAKNLKV--A DKKLLMVLP- --EK-NNLVY LSARNLEKAS VITASELNTY
             KP-KTKDFLN ILKNLQI--A DKKSLVVLS- --EK-NSNVY LSSRNLERSK VVIASELNTY
             RP-RTKDFIA FLKAHGL--A DKKTLVVIDS KSPA-NENLR RSANNLPQVK TLLAHYLNVR
             VP-KTKEILN IAKNLKI--T NRKVLFILP- --KA-QNNVY LSARNLQRTQ VTTAMQVNTY
             KP-RTKDMIA VLNALNL--- TGKTLIVLD- --QK-DEYVR RSANNLPNVK TLLAHYLNVI
             AP-KTKNFIN VLKALGL--D SKKSLFVLG- --DS-NNNVY LSSRNLKTSE VLTSSELSTY
             DG-KTKTLAS QVKNLGW--- -KRALVIDG- --AEVNENFA RAAANIDGLD VLPSV-----
             EI-KTKPVAD MLRNLGL--D AKKILMLTP- --DY-NMVIA RSGRNIEALN IMTAEKASTY
             AP-KTKQFVE IINNLKV--D GKKALFVLP- --GA-NKNVY LSARNIERVN VMTAAALNTY
             RP-KTKDLVA AFTRWGAE-P ESKILLILS- --EF-PENVY LSARNIENLK LIAADQLNVY
             DH-KTKGLIE RFGKMGL--- -SNALIIGG- --AEVDVNFG RAARAIPQID VLPVQGINVY
             VP-KTKFILN LLKFLKL--K NKKSLMIIG- --EI-NKNLY LSSRNLKNFK LLNINELDCF
             AP-KTKSYLG MLQNLSF--L DQKTLLIIP- --SV-DKNIV LSSKNVKQAK VLCVDHVNTY
             TP-KTKEITA ALARFGID-A GAKVLLILD- --GA-SDAVS RSVRNLEKVK LIAADQLNVF
             KP-RTKDMVA FLKAHTL--- SGKTLIVIDQ KNAQ-TGNVR LSANNLPDVQ ILLAHYLNVR
             AP-KTREMTQ VLTALEI--- GSSAIIATA- --GV-DENVV LSARNLPRVK TTPANLINVG
             NLGKTADANK LMQAMTV--- -GQKVVIIS- --DY-SDALS RATSNLPLVK VVSPAFIGVV
             AP-KTKDFVS MTKSLQV--A DKKPLIVLA- --NA-NKNVY LSARNLASSK VITVSELSTY
             AP-KTKEFIN LLNALEL--N GKKSLFIIP- --EA-NKNVY LSSRNLPKTR VLNYNEISSY
             QI-KTRQMAE VLKNLGL--D SRKTLMLMP- --EH-NDIIV RSGRNIPKLQ VVVADNASTY
             EI-KTKPVAD ILKNLGL--A EKKTLMLTP- --EY-DMIIA RSGRNIEALN IMSAEKASTY
             IK-KTKEMHS IIKKFEI--- -TNSLIILD- --KSSKEKIE KSVRNIPNVK VTDINHFSAF
             EV-KTKNYTD MLNKLSL--D SKKTLLVLP- --EV-DKNIV LSGRNIKNTQ VTTVDSLNTY
             EI-KTKPFAA ILKNLGL--D EKKTLMLTP- --EY-NVIIT RSGKNIQTVN IMSAEKASTY
             TP-KTAEFKA MLSSLNL--L NEKVLMIVG- --SG-SDNVY LSSRNLQRVK VVSADSVNTY
             RP-KTKEVVT ALARWGVE-A EAKVLLIVT- --EI-DENVY LSVRNLSNLK LLKATNLNIY
             KP-KTSVLVN LLNKF----Q GQSFFIIDG- --NKVDTNFS LATKNIYNTL IVPQIGANVY
             QP-KTAELAK ALERWGVE-P GQKTLLIID- --QR-QEMVY LSARNMPKLK LTVADQLSVY
             AP-KTKEVLS ALERWGVD-V EQKVLMITA- --EK-NEVVY RSVRNVANIK LILATNLNAY
             IP-KTKFILK ILKFLKL--E NKKSLMIIE- --KP-NKNLY LSSRNLKNFK LLNINELNSY
             AP-KTKDFIN IITALGL--D AKKSIIVLG- --DS-NKNVY LSSRNFKGSD VVIASELNTY
             FV-KTTQVLQ FIRNF----E HKSFLIIDK- --DY-NKNVV CSCRNLHNVT LLKQIGTNVL
             AI-KTKPFAD ILKNLGL--D AKKTLLLMP- --EY-DMVVN RSGRNIAKLE IMTADKASTY
             RP-KTKDLTA ALERWGVS-S SAKVLLVLP- --EK-QENVY LSGRNVEKMR ICLADSLNVY
             AP-KTKEFTQ VLKSLGI--E NKKSLIVLG- --DS-NNNVY LSSRNLKRSE VVINSELSTY
             TP-RTKDMLE LLKKLPSS-E GKKVLMMLP- --KR-DENVV LSTRNIPSAK VQHVSSINVV
             EP-KTKIAAQ MLSALGI--A DQKVLLVMN- --EK-SVPVW KSVRNLPQVK SLLTGYLNIR
             QI-KTRQFAD ILKNLGL--D QKKTLVLLP- --EH-NEIIN RSGRNIPVLN IRVADQASTY
             VP-KTKEIQD FLARLDIS-S NSKVLIILS- --QP-SDIIR RSVRNLEKVK LIAAEHLNVF
             RP-KTKDLMD AIARWGID-P KQKVLLILP- --QP-AQQVY LSARNVPSIK LIYADSLNVY
             AP-NTKNFLS VLSALGL--E NKKSLFVLG- --DS-NKNVY LSSRNLKASN VVTNSELSTY
             QP-RTKDMIA VLNALNL--- TGKTLIVLD- --RK-DEHVR RSANNLPNVK TLLAHYLNVI
             KP-STKLVKA TLAKIGA--- TGRTLIIAE- --AP-NETLS LSARNLANAK VILASNLNVK
             AP-KTKEFIT LLDALTL--T GKKSLFVLP- --ES-NKNVY LSSRNLPKTR VLTYNEISSY
             AP-RTKEFIN VLKGLGL--E GKRSLFVLG- --EP-NKNVY LSSRNLQKTK VVNNSELNIY
             TP-KTRDFID VLKALGL--E DKKSLIVLG- --EQ-NNSVY LSSRNFKGAE VVTNTELSTY
             VK-KTSKMCE YIKNFKF--- --SSFLIVG- --DY-GDDLL RAAKNLHYVD LIKPIGLNVF
             QP-KTRELAS ALARWGVT-E KDKVLLILS- --EI-PENVG LSARNICNVK VIKADSLNVY

             DVLKHERLLV TREAVDIIHN LWAQGER--- ---------- ---------- ----------
             DIVNASELVL FESSVEKIQE NLRK------ ---------- ---------- ----------
             DLLNNKTLLI QKSALETLER SLGVA----- ---------- ---------- ----------
             DILRRDVLVL TRNAVEQLEA RLK------- ---------- ---------- ----------
             DLLHADKIVV TASAIDKIQE VYGA------ ---------- ---------- ----------
             DIVNSEVLVL SEGAAKIFSE DLETAEA--- ---------- ---------- ----------
             DILHSHTLLV QKTALKKIED TLG------- ---------- ---------- ----------
             NVMKAKNLVL VESSVEGLNE MFNLN----- ---------- ---------- ----------
             ELLNNQVLML QKSAVQLLES TFN------- ---------- ---------- ----------
             DILNADTIVA TSSALNMIQE VYSA------ ---------- ---------- ----------
             DLLNCDKIVA TTAALHKMEE ---------- ---------- ---------- ----------
             DILRHDKLIL TRAAVEGLYA RLDGSAAVQS AAQEEAAE-- ---------- ----------
             DLLHHEVLLT DVRTLEVINT RFKSCKSEGA AAPVKEKAPA EKAVKAKAEK APAKEKAEAP
             RVLNAGVVVL TESSLKAIDN ILI------- ---------- ---------- ----------
             KVLESKYMVI TESALGEMVN VLNA------ ---------- ---------- ----------
             DVVNATNVVL LESSVEVLES ILTK------ ---------- ---------- ----------
             DLLYADRIVA TTGAIAKIQE VYGD------ ---------- ---------- ----------
             DLLEADSVVI TESAVNDITE RLQ------- ---------- ---------- ----------
             DLLAADKIVT TTTALAKIQE VYGE------ ---------- ---------- ----------
             DVLHADTIVV TATALTKLQE VYGD------ ---------- ---------- ----------
             DLMNADQLLI SEEALSTIQT LFDK------ ---------- ---------- ----------
             DLLEADFVVM TESAVNEITE RLQ------- ---------- ---------- ----------
             DLMNAGEIIF LEGAVEKFQE NLKK------ ---------- ---------- ----------
             RIVNANQVVL FESSLEGIET NLSK------ ---------- ---------- ----------
             DLLMFDKVVM PLAALDVISA NLG------- ---------- ---------- ----------
             DLLRYEKLVI TEEAVRSLEE KLA------- ---------- ---------- ----------
             DLLNADRIVS TSAALEKIQE VYGG------ ---------- ---------- ----------
             DLVHAGEIIF LEGAIEKFQE NLRK------ ---------- ---------- ----------
             DVLKYERLLL TREAVDVIHR LWAQ------ ---------- ---------- ----------
             DILNSQVVLF QKGALQKIEE TLG------- ---------- ---------- ----------
             ---------- ---------- ---------- ---------- ---------- ----------
             DILNSQAVLF QKAALQKIEE TLG------- ---------- ---------- ----------
             DLLHADKIVV TASALEKIQE VYSD------ ---------- ---------- ----------
             DILKHDCVIL TVDTVKSLEG RLSNE----- ---------- ---------- ----------
             DVMNCSAILM GENAVEAVNQ ILA------- ---------- ---------- ----------
             DILAADKIIA TVTAIAKIQE VYGNET---- ---------- ---------- ----------
             SITNASNVVL LEGSLEEIEE TLSK------ ---------- ---------- ----------
             DVLNAGVLVL TADSVKTLEE AFAK------ ---------- ---------- ----------
             DLLNNQVLVM QKSAVNVIEN ILSKSREAVN ---------- ---------- ----------
             DLLEADSVVM TESAVNVITE RLQ------- ---------- ---------- ----------
             DILNSSAILF QKTALTKIED TLG------- ---------- ---------- ----------
             KILNANQVVL LESSLEEIES NLSK------ ---------- ---------- ----------
             DLLVYDHIIM PKAAVQVVES YLGERSRLAA PAQEG----- ---------- ----------
             DGLKYERMIL TPEAVEVIHR LWAQEGA--- ---------- ---------- ----------
             DLLATDWIVV TGPALELIKE TYGAVA---- ---------- ---------- ----------
             DVLRRQTLVL TKDAVEAISA RFAEKEAA-- ---------- ---------- ----------
             DMLKNKQLVM TEEAVRQVEE LWGQRSG--- ---------- ---------- ----------
             AVLNAVNLVL TESSVAVVEQ NFKA------ ---------- ---------- ----------
             QIISSQVLLI SESALGKIKD QLNN------ ---------- ---------- ----------
             DLLVYDHIVM PKAAVEVVES YLGERTRVAT PAQEE----- ---------- ----------
             GVLHADVIVV TENSLKTIDE ILTK------ ---------- ---------- ----------
             DLLTHDHIVM LQAAVDVAQG YLDQPEHVVA AAGASEEEAS ---------- ----------
             KIVNANSIVV FEGALEGIES NLSK------ ---------- ---------- ----------
             ---------- ---------- ---------- ---------- ---------- ----------
             DILNSHTVLF QKTALKKLEE TLG------- ---------- ---------- ----------
             KVLNADVMVV TENSLKVVDE ILTK------ ---------- ---------- ----------
             DLLHADKIVV TTSALEKIQE VYNG------ ---------- ---------- ----------
             DILRRDTLVL TKAAVDALEE RFK------- ---------- ---------- ----------
             SLINFPYIIF SENSIKKIYK FLSI------ ---------- ---------- ----------
             DLLHAKKLLI METAIMPIVE KLTQ------ ---------- ---------- ----------
             DLLHANKLVL SEEALAKIQE VYGDV----- ---------- ---------- ----------
             DLLTCDTVVL PKAAVAVIES YLATDTASAQ SEEV------ ---------- ----------
             DLLKYDTLLL TEQALEVVQQ IWVAEAA--- ---------- ---------- ----------
             DVLNADHVVI AESALQILE- ---------- ---------- ---------- ----------
             VVLNAKSLVL TEDAVVAVEQ IFKA------ ---------- ---------- ----------
             DLVNAGEIVF LEGAVEKFQE NLKK------ ---------- ---------- ----------
             DILDSQTVLV QKTALKKIEE TLG------- ---------- ---------- ----------
             DILDSQAIVF QKAALKKIED TLG------- ---------- ---------- ----------
             DIIKFKKVVF TESSIKELEK RYS------- ---------- ---------- ----------
             DVLHADQLLF VEGSLEKIEN LFK------- ---------- ---------- ----------
             DILNSHTVLF QKAALKKIEE TLG------- ---------- ---------- ----------
             DVLNAKKVVL TESSIEVIEK ILN------- ---------- ---------- ----------
             DILEANKIVA TTDALEQIQE VYRD------ ---------- ---------- ----------
             DIIRHEYVLL SQEAVSFLEE RLR------- ---------- ---------- ----------
             NIVMADKIVV TAPALEKIKA VYGGDRTELA ATVEEK---- ---------- ----------
             DIVLADKLVV TATALEKIQE VYSA------ ---------- ---------- ----------
             SLLNSLYIIF SENSMKKIYE ILNN------ ---------- ---------- ----------
             SIMNAQNVVL TEDSLGKLEN LLSK------ ---------- ---------- ----------
             DILRHDCIIL TVGAVKYLEE RLL------- ---------- ---------- ----------
             DILYSNTLLV QKSALKTIDE TLG------- ---------- ---------- ----------
             DVLAADKIVT TANALAKIQE VYGD------ ---------- ---------- ----------
             KILNASSVVL CESALEGIVS NLNK------ ---------- ---------- ----------
             ELLKHDYIVM TPKTVRWIEL VFGEGLSAEE ATLKIGDEAT AAETSSEA-- ----------
             DLLGYDVLLL TRDAVDFIEA WLGVEAPAAQ EMEA------ ---------- ----------
             DILDCQTVVM QKAAVKKIEE TLA------- ---------- ---------- ----------
             DLLNANSLII GEDALGKIKE VYGDD----- ---------- ---------- ----------
             DVLNADKIVT TNTALAKIQE VYSD------ ---------- ---------- ----------
             AILNANNLVL LEGSLEGIEE NLSK------ ---------- ---------- ----------
             DLLTHDHVVM LKAAVDVAQG YLDKPAHAVA ADVSEEGA-- ---------- ----------
             DLLNHDKIVV TAAALERIEE ---------- ---------- ---------- ----------
             DLINAGEIIF LEDAVEKFQE NLKK------ ---------- ---------- ----------
             DMINASQIVF FEGSLATIQD NLRK------ ---------- ---------- ----------
             KIMNANNVVL TEGALEGIAA NLNK------ ---------- ---------- ----------
             DILNHECVML TKDTLKHLEG RLL------- ---------- ---------- ----------
             DLLTASKLVA TSDALEKILE VYSG------ ---------- ---------- ----------

             ---------- ---------- ---------- ---------- ---------- ----------
             ---------- ---------- ---------- ---------- ---------- ----------
             ---------- ---------- ---------- ---------- --------MA KKQENKAKEE
             ---------- ---------- ---------- ---------- ---------- ----------
             ---------- ---------- ---------- ---------- ---------- ----------
             ---------- ---------- ---------- ---------- ---------- ----------
             ---------- ---------- ---------- ---------- ---------- -MDKNKE---
             ---------- ---------- ---------- ---------- ---------- ----------
             ---------- ---------- ---------- ------MAKQ KTEKQEKAAK KTAKAGVEKE
             ---------- ---------- ---------- ---------- ---------- ----------
             ---------- ---------- ---------- ---------- ---------- ----------
             ---------- ---------- ---------- ---------- ---------- ----MSE---
             KKAAKSGEEK PAKKATKADG AAPAKKSAQT KKDA------ ---------- ----------
             ---------- ---------- ---------- ---------- ---------- ----------
             ---------- ---------- ---------- ---------- ---------- ----------
             ---------- ---------- ---------- ---------- ---------- ----------
             ---------- ---------- ---------- ---------- ---------- ----------
             ---------- ---------- ---------- ---------- ---------- ----------
             ---------- ---------- ---------- ---------- ---------- ----------
             ---------- ---------- ---------- ---------- ---------- ----------
             ---------- ---------- ---------- ---------- ---------- ----------
             ---------- ---------- ---------- ---------- ---------- ----------
             ---------- ---------- ---------- ---------- ---------- ----------
             ---------- ---------- ---------- ---------- ---------- ----------
             ---------- ---------- ---------- ---------- ---------- ----------
             ---------- ---------- ---------- ---------- ---------- ----------
             ---------- ---------- ---------- ---------- ---------- ----------
             ---------- ---------- ---------- ---------- ---------- ----------
             ---------- ---------- ---------- ---------- ---------- ----------
             ---------- ---------- ---------- ---------- ---------- ----------
             ---------- ---------- ---------- ---------- ---------- -MAQNKE---
             ---------- ---------- ---------- ---------- ---------- ----MSKKEN
             ---------- ---------- ---------- ---------- ---------- ----------
             ---------- ---------- ---------- ---------- ---------- ----------
             ---------- ---------- ---------- ---------- ---------- ----------
             ---------- ---------- ---------- ---------- ---------- ----------
             ---------- ---------- ---------- ---------- ---------- ----------
             ---------- ---------- ---------- ---------- ---------- ----------
             ---------- ---------- ---------- ----MAEKKT KQADKQTKQK DAPKAEATKA
             ---------- ---------- ---------- ---------- ---------- ----------
             ---------- ---------- ---------- ---------- ---------- -MTRKKD---
             ---------- ---------- ---------- ---------- ---------- ----------
             ---------- ---------- ---------- ---------- ---------- ----------
             ---------- ---------- ---------- ---------- ---------- -----MT---
             ---------- ---------- ---------- ---------- ---------- ----------
             ---------- ---------- ---------- ---------- ---------- ----------
             ---------- ---------- ---------- ---------- ---------- ----------
             ---------- ---------- ---------- ---------- ---------- ----------
             ---------- ---------- ---------- ---------- ---------- ----------
             ---------- ---------- ---------- ---------- ---------- ----------
             ---------- ---------- ---------- ---------- ---------- ----------
             ---------- ---------- ---------- ---------- ---------- ----------
             ---------- ---------- ---------- ---------- ---------- ----------
             ---------- ---------- ---------- ---------- ---------- ----------
             ---------- ---------- ---------- ---------- ---------- -MAQKTE---
             ---------- ---------- ---------- ---------- ---------- ----------
             ---------- ---------- ---------- ---------- ---------- ----------
             ---------- ---------- ---------- ---------- ---------- --------MA
             ---------- ---------- ---------- ---------- ---------- ----------
             ---------- ---------- ---------- ---------- ---------- ----------
             ---------- ---------- ---------- ---------- ---------- ----------
             ---------- ---------- ---------- ---------- ---------- ----------
             ---------- ---------- ---------- ---------- ---------- ----------
             ---------- ---------- ---------- ---------- ---------- ----------
             ---------- ---------- ---------- ---------- ---------- ----------
             ---------- ---------- ---------- ---------- ---------- ----------
             ---------- ---------- ---------- ---------- ---------- ---MAEKKEK
             ---------- ---------- ---------- ---------- ---------- -MTKTKE---
             ---------- ---------- ---------- ---------- ---------- ----------
             ---------- ---------- ---------- ---------- ---------- ----------
             ---------- ---------- ---------- ---------- ---------- -MAQKKEEAA
             ---------- ---------- ---------- ---------- ---------- ----------
             ---------- ---------- ---------- ---------- ---------- ----------
             ---------- ---------- ---------- ---------- ---------- ----------
             ---------- ---------- ---------- ---------- ---------- ----------
             ---------- ---------- ---------- ---------- ---------- ----------
             ---------- ---------- ---------- ---------- ---------- ----------
             ---------- ---------- ---------- ---------- ---------- ----------
             ---------- ---------- ---------- ---------- ---------- ----------
             ---------- ---------- ---------- ---------- ---------- -MSGNNE---
             ---------- ---------- ---------- ---------- ---------- ----------
             ---------- ---------- ---------- ---------- ---------- ----------
             ---------- ---------- ---------- ---------- ---------- ----------
             ---------- ---------- ---------- ---------- ---------- -----MS---
             ---------- ---------- ---------- ---------- ---------- ---MTKKDEK
             ---------- ---------- ---------- ---------- ---------- ----------
             ---------- ---------- ---------- ---------- ---------- ----------
             ---------- ---------- ---------- ---------- ---------- ----------
             ---------- ---------- ---------- ---------- ---------- ----------
             ---------- ---------- ---------- ---------- ---------- ----------
             ---------- ---------- ---------- ---------- ---------- ----------
             ---------- ---------- ---------- ---------- ---------- ----------
             ---------- ---------- ---------- ---------- ---------- ----------
             ---------- ---------- ---------- ---------- ---------- ----------
             ---------- ---------- ---------- ---------- ---------- ----------

             ------MVAR IRQRYQEEIV PKLIEEFGYR NVHEVPKLEK IVLNIGLG-E -AISNGRALD
             -MSTEKYIPR PAKLYKDKIV AAMKEEFGYS SVMQVPRLVK IVVSQGLG-D -AVSDKKVIE
             VLNLPVPKSR ISEKYQKEVL PKLRQQFKYS NVMMVPSLKK ISINIGVG-A -AAQDPKLLD
             ------MAAR LKERYDTVVR PSLKAEFNYA NDMEVPRIEK IVINMGVG-E -AAGDGKKIQ
             ------MAVG LKSKYLETIV PNLMKQFEYT NIHQVPKVIK VTVNRGLG-E -ASQNAKALE
             -MSTKTYIPR LATKYKNEVV PALVKKFSYK SVMQAPKLEK ICINRGVN-G -AVTDKKLVD
             MTPTTPSLAR LETFFKEKVT PNLVERFQYK NAMLVPKLKK ISINIGVG-A -AAAEPKLLE
             ----MKYVPN LKTKYNEEIV PTLMKEFGYK SVMQAPRLEK IVINQGVG-S -AIQDKKILE
             TVVEEKIPAR LKEKYNKEIA PKLMEQFGYK NFMQVPRLAK IVVNMGVG-Q -AVQDPKILD
             -----MASSK LKSIYQEKIV PQLVEQFQYK NVHQVPKLVK ITINRGLG-E -AAQNAKAME
             --------MR MKEKYLTEVV PALQKEFSYQ NLLAVPKIEK VVINMGLG-E -AIQNPKALD
             AAVAEDYKPR LKTKYEQDIR KAMQEQFSYG NVMQIPKLEK VVINMGLG-D -AVNDRKVVD
             -------MLD IKEQYEKQVR AHLTKQFGYQ NEMQVPRVVK VVINMGLG-E -AANNAKAID
             ----MSNTAS LKKEYAERIA PALKSQFQYS STMQVPVLKK IVINQGLG-M -AVADKKIIE
             ----MSTVNN LQKDYKERIV PALMKEFGYS TVMQVPAIKK IVINQGIG-Q -AVADKKLID
             ----MAYVPR LKQEYKERII AALKEEFGYK NVMQVPKLEK IVVSRGVG-S -AVADKKQID
             ------MSQR LKDHYNKTVV PQLMQQFQYK NIHQVPKIVK VTVNRGLG-E -AAQNAKALE
             ---MTTKTKS LKAKYQEEII SAMKEKFGYK NINQVPKLHK IVLNMGVG-E -ASHNSKIAE
             -----MTGQR IKELYEQTVV PKLQAQFGYQ NIHQVPKVIK VTVNRGLG-E -AAQNAKALE
             --MAKPTMTQ LKEQYLTTIV PKLTEEFGYG NIHQVPKLVK VTINRGLG-D -ASNNSKALE
             -----MATPR LKEKYLSEVV PQLKDKFQYK SVMQVPRLSK IVINKGIG-A -AVADKKLVD
             ----MTVTKN LKTKYIEDVV PAMKEKFGYT NDHQVPKLVK IVLNMGVG-E -ASHNSKIAE
             ----MEFIAR PKNIYREKIV PAMMEEFGYK SVMQVPRLEK IILSQGLG-D -ATADKKIID
             ----MAYTPR LKEEYKSRII SALTEEFGYK NVMQVPKLKK IVLSKGIG-A -AVADKKLID
             -------MNR LKEYYQKEVV PALMKSLGLD NVMQVPKIQK VVVNIGLG-E -ALDNPKALE
             -------MAD LKQVYHDKVV PELQAKFGYS NVMQVPRLQK IVVNMGVG-E -AIADKNFLN
             --------MS LKTKYRDIIV PKLMKEFGYT NIHQVPKVVK VTINRGLG-E -GAQNAKALE
             ----MEYIAR PKQIYKDKII PTMMEEFGYK SVMQVPKLLK IVVSQGLG-A -ATADKKIVD
             ------MAAR LRELYRNEIV PKLMAEFGYR HVHEVPRLEK IVLNIGLG-E -AIHNGRALD
             ------MPAR LEVYYRETVV PKLMERFKYK SIMMVPRLEK ISVNIGVG-E -AAQEPKLLE
             TTPAGSSLAR LETFYKEKVT PKLIERFDYK NVMRVPRLKK ISINIGVG-E -AASEPKLLE
             AEQEVAMPAR LEVYYKETVV PKMMERFKYE NIMMVPRLEK IAVNIGVG-E -AAQEPKLLE
             ------MATR LKSLYQETII PNLMKQFGYT NVHQVPKLVK VTVNRGLG-E -AAQNAKALE
             ---------M LGSLSKDAVA KSLVSRLGKK NVMQVPRVVK VCLNMGIG-I -SAADSKVMD
             ----MAYTPS LKTKYKEDII PALMKQFGYS TVMQCPKLEK IVINQGIG-A -AVADKKLVE
             ------MSDT LKKYYYKKIV PKLIDQFKYK NIHQVPKLVK VTINRGLG-E -ASQNAKALD
             ---------- ---------- ---------- --MEIPKLQK IVLSRGVG-G -AVADKKLID
             -----MATPR LKSKYKEEVV NALKEKFQYK TVMQVPKLEK ICINQGVG-R FSVTDKKIMD
             SEKEIKIRCR LAEYYKNVVA PELMKTFNYK NVMQVPKISK IVVNMGLG-A -AVSDPKILE
             ----MTVTKS LKTKYQEEVK KALMEKFGYT NEHQVPALHK IVLNMGVG-E -ASHNSKIAE
             ETPAEKVEAR LESFYREKVV PVMMERFQYS NVMMVPKLEK ISINIGVG-E -AAAEPKLLE
             ----MAYTPR LKEEYKSRIT AALTDEFGYK NIMQVPKLQK IVVSKGVG-A -AVADKKLID
             ------MTVR LREKYYKEVV PALMEEFKFK SIMQVPRLVK IVVNVGVG-E -AVQNAKAIE
             AEVHERVEPR LKRLYREEVV PTLMEEFGYP HRLAVPRLEK IVLNIGLG-E -AVSNQKAID
             ----MATPVR MKDKYNREVV PRLQEQFNYT NLMQVPKISK IVINRGLG-E -ASQNAKALD
             -MADQAYEPR LKTVYRERIR AAMKEQFGYT NEMQIPKLDK IVLNMGIG-E -AVADSKKAQ
             -------MLK VEERYTNAV- PELQKTFKYE NIMQVPKLVK VVINTGVG-E -AVSNSKALE
             ----MSNTAS LKKEYQDRIV PALTKEFGYK SVMQVPVLKK IVINQGLG-M -ATADKKIID
             --MEATYIPT LKKLYKEKVV PALMQEYAYK SIMQVPRIEK IVISQGLG-K -ATADKKLIE
             ------MTVR LREKYQKEVV PALMEEFKFK SIMQVPRLVK IVVNVGVG-E -AVQNAKAIE
             -----MNTAA LKKEYKERIA PSLQKQFNYT SSMQIPVLKK IVINQGLG-D -ATQDKKIIE
             ------MVPR LKEKYQTEVV PALMQEFRYR SVMQVPRIEK IVLNIGLG-E -AIQNSKALD
             ----MAYIPR LKKEYKERVI QALTEEFSYN NVMQVPKLEK IVLSRGVG-G -AVADKKLID
             MLDTATYTPR LKTQFRDTIK AALKEEFGYT NDMQIPRLDK IVLNIGCGAE -AVRDSKKAK
             TAIPSNSKAR FETLYREKVT KALSERFGYK NVMNIPRLQK ISINIGVG-E -AASEPKLLE
             ----MGNTAS LKKEYAERIA PALMKQFNYT SAMQIPVLKK IVINQGLG-M -ATADKKIID
             -----MATTR LKTLYQETIV PKLTQQFQYT NVHQVPKLVK ITVNRGLG-E -AAQNAKSLE
             EADKNAYTPR LRKHYDEVVR QKLIEEFGYK NPMEVPQITK IVINMGVG-E -STADSKKAS
             ----MIYQSK LQKLYKEKIV PNLMEKFGYS SIMEVPKLKK IVIHQGVG-S -SVLDKKIID
             -----MVKPR LQEKYFAEVI PSLKDLFGYK SVMQVPRLHK ICINQGLG-D -GASNKKLIQ
             --------MS LKQRYRETIQ PKLLKDLNLS NVHEVPKVVK VTVNRGLG-E -AAQNAKALE
             ------MTVR LREKYLSEIV PALMQEFKYS SVMQVPRLTK VVVNIGVG-E -AVQNSKALD
             -------MAG LREKYLNETV TRLTEAYGYR NIMEVPRLTK VVINVGVGKE -ASSNPKVVE
             MVAQNKVVPR LKSVYQEKII SALKTEFNYA NVMEIPKLEK VVVSIGLG-E -YIQNHKALE
             -----MNTAS LKQDYRERIV PILLKEFGYS SVMQAPKLEK IVLNQGLG-I -AVADKKIIE
             ----MEYIVR PKKLYKEKIV PAMMEEFGYK SVMQVPKLLK IVVSQGLG-A -ATADKKIVD
             VKPTEQQKAR LENTYKDKVV PALMERFKYK NIMMVPRLTK ISVNIGVG-E -AAAEPKLLE
             KAPAENVEAR LEIFYKDKVV PKLMERFQYK NVMMVPKLQK IAINIGVG-E -AAAEPKLLE
             ------MIPR LKELYYKEIQ PQLKETLGYK NTYMGPKVEK VVINMGLG-L -DGADAKIMK
             -----MANPR IKDLYLGEII PALKEKFQYS SAMEVPKLTK IVINKGIG-A -ATADKKLVD
             ATPAAPTAAR LQTLYHEKVV SALTERFKYD NVMNVPKLKK ISINIGVG-E -AASEPKLLE
             ----MSYSPR LKKQYREEIV PTLTEKFGYK TIMRVPKLEK IVISQGLG-D -AVADKKIVD
             ------MVQK LKTTYQEQIV PKLQQQFDYQ NIHQVPKVIK VVVNRGLG-E -ASQNAKALE
             -------MLR FKELYKKKII ESLKKEFSFK NQHEIPQIKK IVINMGVG-E -AIADSKVIN
             -----MAKQR FLESYQTQAV PKLIEQFKYT NSHQVPKFNK VVVNRGLG-E -ASQNAKALE
             ------MAEQ LKNFYNTKVV PKLMEQFEYK SVHQVPKVLK VTVNRGLG-E -ASQNAKALE
             ---MIPYQSR LKNLYKENIV PKLIKKFDYG SIMEVPRLNK IIVHQGIG-K -ATLDKKLID
             ----MNYVPT LKEKYNSEYA VALKEEFNYA NVMEVPRLEK IVLSQGIG-A -ATADKKLVD
             ---------M LKDLYKSHIV PSLKTKLGYS NVMQVPKIVK VCLNIGLG-I -RGSDSKVMN
             SASYASSLAR LDTYYREKVV PALMERFQYK NIMEVPRLQK IAINIGVG-D -AAGEPKLLD
             ------MTSP LKTTYQETIV PKLMEQFKYE NIHQVPKVVK VTINRGLG-E -ASQNAKALE
             ----MTYTPR LKQEYKERIV SSLTEEFEYK NVMQVPKLTK IVLSRGIG-A -AVADKKLID
             -----MLASR LKEKYRQEVV PALHKEFNYA NPMQVPGIHK VVVNIGMG-E -VIQNAKAMD
             EQQRSRPAPR LKVRYREEVV PALVKEFNYR SVMQAPRIEK ISVNIGLG-E -ALQNSKALE
             GSNLDIPVSR LAESYKEKVV PALMERFQYK NIMMVPKLTK ISINIGVG-E -AASEPKLLE
             --------MS LKNRYRETIR PKLLKDLGFS NLHQVPKVVK INVNRGLG-E -AAQNSKALE
             ------MSDR LKTLYQDTIV PKLKEQFGYT NIHQVPRVTK ITVNRGLG-E -ASQNAKALE
             ----MAYIPR LKEEYKSRVI AALKEEFGYK NVMQVPKLEK IVISRGVG-A -AVSDKKLVD
             ------MVPR LKEKYQTEVV PALMQEFQYR SVMQAPRLEK IVLNIGLG-E -AIQNSKALD
             -----NEPMR LLEKYRAEVV PALQKEFGYE NLMAVPKIIK VVINMGLG-E -SIQNPKSLD
             ----MEYIVR PKQQYKDTIV PAMMEEFGYK SVMQVPKLLK IVVSQGLG-A -AVQDKKIVD
             --MSKTYKPR PQVKYKEEIV GALKEEFGYK SIMEVPKLEK IVLSQGLG-A -ATADKKIVD
             ----MAYVPR LKQEYKERVI KALEEEFGYK NIMEVPRLQK IVVSRGVG-A -AVADKKLID
             ---------M FKQLYKDSIV KSLKDKFNYG NVMQVPKLVK VCINMGVG-D -AATDNKAIN
             ------MSGR LKKVYQETIV PKLTEQFGYK NIHQVPKVIK VTVNRGLG-E -ASQNAKALE

             AAINDLTLIS GQKPVVTRAK KSIAAFRLRA GMPIGVMVTL RGDRMYEFFD RLVGTALPRI
             YSIEEITNIT GQKAVATLSK KDVASFKLRK DMPIGVKVTL RDEKMYEFLD RLITTALPRV
             NAVKELIAIT GQKPEIRKAK KAISNFKLRA GQPIGCRVTL RKNRMYEFFD RLVALAIPRI
             SAVADLTAIT GQKPVVTRAR KSIAQFKLRE NMPIGCKVTL RRDRMYEFLD RLVTIALPRV
             ASLSEIAIIT GQKPVVTRAK KAIAGFKIRE GMPVGVMVTL RSSKMYNFLD RLINLSLPRI
             VAVEELTTIT GQKAVVTNSK KDISNFKLRK SMPIGARVTL RGEKMYEFLD RLIAVALPRV
             IALQELAQIT GQKPQIRKSK KAISNFKLRE GQAIGCRVTL RRKAMYEFFD RFVSLAVPRI
             FSLNEITAIT GQKAVVGKST KDVSNFKLRK GMPIGVKVTL RKERMYEFLE RLICSALPRI
             EAVKDLETIT GQKASIRTAK KSISNFKLRE GMKIGAKVTL RREMMYEFLD RLITIALPRV
             SSLTELATIA GQKPVVTRAK KAIAGFKIRQ GMPVGIMVTL RGDRMYAFLD RFVNLALPRI
             AAIGDLRAIA GQKPIVTKAK KSIAVFKLRQ GMSIGTCVTL RGRRMYEFLD RLLNLSLPRI
             QALDELTRIA GQRPVVTKAK KSIAGFKVRE EMALGVKVTL RKDRMFEFLD RLITIALPRV
             SGVKELATIA GQKPVVNRAR KSIATFKLRK GQPVGASVTL RGKRMYDFLA KLIHVALPRI
             VAINEMTAIT GQKAVATISR KDIANFKLRK KMPIGVMVTL RRERMYEFLE KLVRVALPRI
             VAISELTAIT GQKAVATLSK KDISNFKLRK KMPIGVMVTL RREKMYEFLE RLVRVALPRI
             YAVDELTKIT GQKAVATYSK KDVASFKLRK GMAIGARVTL RGERMYEFLD RLITAALPRV
             ATLAEIATIT GQKPVVTRAK KAIAGFKIRK GMPVGVAVTL RSERMYAFLD RLINLALPRI
             VIEGQLTKIA GQKCVVTKAK KSIASYKLRE GMPVGAMVTL RGERMYDFLQ KLICVVLPRI
             SSLTEIAVIT GQKPVVTRAK QAIAGFKIRQ GMPIGIMVTL RRERMNAFLD RLINLALPRI
             SSLAEIAVIT GQKPVVTRAK KAIAGFKIRE GMPVGIMVTL RGARMYAFLE RLIHLSLPRI
             VGVEELTTIT GQKAVPTLSK KAVSNFKLRE KMPIGAKVTL RGVKMYEFMD RLTTVSLPRV
             AIEAQLTKIA GQKAVVTKAK KSIASYKLRE GMPVGAMATL RGERMYDFLQ KLICVVLPRI
             YAVEELTMIT GQKAVGTISK KDEAAFKLRK GMPVGAKVTL RAHKMYEFLD RLTSSALPRI
             HGVDELTTIT GQKAVATMSK KDVASFKLRK GMPIGTKVTL RGERMYEFLD RLITSALPRV
             AASADLMAIT GQKPVITKAR KSIAAFKLRE GRAIGAKVTL RGERMWSFLD RLMNVALPRV
             NAIGNLEAIT GQKAQTTYAK KSIAGFKLRE GQAVGCRVTL RRRQMWEFLD RLINAALPRV
             SSLAEIAKIA GQKPVVTRAK KAIAGFKIRA GMPVGLMVTL RGDRRDAFLE RLINLSLPRI
             YGIEELTAIT GQKAVGTISK KDEAAFKLRK GMPVGARVTL RANQMYEFLD RLTASALPRI
             AAADDLATIT GQRPVVTRAK RSIAGFRLRA GMPIGVMVTL RGDRAYEFLD RLIGTALPRI
             TAMQELGQIT GQKPQVRKAK KAISNFKLRE GQAIGCRVTL RRKIMFEFMD RFISVAVPRI
             IAIQELAQIT GQKPQIRKSR KAISNFKLRE GQAIGCRVTL RRKAMYEFFD RFVSLAVPRI
             TAMQELGQIT GQKPQIRKAK KAISNFKLRE GQAIGCRVTL RRKMMYEFLD RFVTVAVPRI
             ASLSEIALIA GQKPVVTRAK KAIAGFKIRQ GMPVGIMVTL RGERMYAFLD RLINLALPRI
             SCTRDLAMIS AQKPVVTRAR KSIAGFKIRK GFPIGCMVTL RGKRMYEFLD RLINIALPRE
             IAQKELAIIA GQWPVQTRSK KDISNFKLRK QMPIGVRVTL RRERMYEFLE RLISISLPRI
             SSIKEIATIT GQKPVVTRAK KAIAGFKIRQ GMPVGVMVTL RSQRMYEFIE RLINLALPRI
             YALEEFTTIT GQKAVATLSK KDVASFKLRK GMPIGVKVTL RGDRMYEFLD RFVTVALPRV
             TTIVELTTIT GQQAVPAQSK KDISNFKLRK GMPVGVRVTL RDNNMYEFLD RLISVALPRI
             EAVKELESIT GQKASIRKAK KAISNFKLRA GMNIGATVTL RREKMYEFLD RLINIALPRV
             TIEAQLTKIA GQKAVVTKAK KSIASYKLRE GMPVGAMVTL RGERMYDFLQ KLICVVLPRI
             TAMLELGQIT GQKPQVRKSR KAISNFKLRE NQAIGCRVTL RRKKMYEFLD RFVSLAVPRI
             HAVEELTTIT GQKTVATISK KDVASFKLRK GMPIGAKVTL RGERMYEFLD RLITSALPRV
             AAVNDVAAIT GQKPVVTRAK KSVASFKLRA GMPIGVMVTL RGDRMYDFLD RLCSLALPRI
             HAMNDLAAIT GQRPVVTRAR KSIAAFRLRK GMPIGVMVTL RGNRMWDFLD RLIAIALPRI
             GSIAEVARIA GQKPVVTRAK KAIAGFKLRA GVPVGVTVTL RARRMYEFLD RLVSVALPRI
             TALKDLEAIA GQKPVATRAR KSIAGFKLRE GMVVGAKVTL RKDRMYEFLD RLVTIALPRV
             TAEADIVAIA GQHPVITRAK RSVANFKLRA GMPIGLKVTL RGQRMYDFLN KLFFITLPRV
             IAISELSTIT GQKAVATVSK KDISNFKLRK KMPIGVMVTL RREQMYEFLE RLVRVALPRI
             YAVDEISRIA GQKAVPTRSR KDIANFKLRK GMPIGVKVTL RGDRMYEFLE RLMVAALPRI
             AAVNDLATIT GQKPVVTRAK KSVASFKLRA GMPIGAMVTL RGDRMYDFLD RLCSLALPRI
             IAINEITAIT GQKAVATYSK KDIANFKLRK KMPIGVMVTL RRERMYEFLE KLVRVSLPRI
             AATADLAAIA GQKPVITRAR KSIAAFKVRQ GMPIGVMVTL RGPRMWSFLD RLMNLVLPRL
             HAIEEFGKIT GQKAIATISK KDVATFKLRK GMPIGVKVTL RGEKMYEFLD RLTTSALPRV
             SAQEDLTKIA GQLAVTTKAK KSIAGFRVRE DMPLGAKVTL RGDRMYDFLD RLVNIAMPRI
             TAIQELAQIT GQKPQIRKSK KAISNFKLRE GQAIGCRVTL RRKAMYEFFD RFVSLAVPRI
             VAINEISAIT GQKAVATVSK KDVANFKLRK KMPIGVMVTL RRERMYEFLE KLIRVALPRI
             ASLTEIATIT GQKPVVTRAK KAIAGFKIRQ GMPVGIMVTL RGERMYAFFD RLISLSLPRI
             VAAADLALIA GQKPVITKAR KAIATFKVRE GMPIGCKVTL RKQRMYEFMD RLITIALPRV
             CSMNEITDIT GQKAILCYSK HDESGFKLRK GMPIGVKVTL RRIKMYEFLE RLIVVSLPRV
             LGLEELTAIA GQCAVATRAK KSVSNFKLRE GMPIGVKVTL RGRLMYEFLD RFISIALPRI
             ASITELATIT GQKVVVTRAK KAIAGFKIRQ GMPIGVAVTL RGERMYAFLE RLIHLALPRI
             AAVADLTTIT GQKPVITKAK KSIASFKLRE GMAIGTMVTL RSERMYDFLD RLVNLALPRI
             TVQEDLAAIA GQHPVITRSK RSIANFKLRE GMPVGLKVTL RGNNMYNFLD KLISVVLPRL
             FAQNDLAKIT GQKPIVIRAK KSIANFKLRK GMPIGLKVTL RGDQMYHFLD RLISLALPRI
             VAINEMTTIT GQKAVATISK KDISNFKLRK KMPIGVRVTL RGDRMYEFLE RLIRVALPRV
             YAVEELTAIT GQKAVGTISK KDEASFKLRK GMPIGARVTL RADMMYEFLD RLTSSALPRI
             TAIQELSQIT GQKPQIRKAR KAISNFKLRE GQAIGCRVTM RKKYMYEFLE RFVTLAVPRI
             TAMSELAQIT GQKPQIRKSR KAISNFKLRE NQPIGCRVTL RRKTMYEFLD RFVSLAVPRI
             STEEDLGKIT GQKPTVTKFK KSVANFKTRK GTNAGLKVTL RGNKMYEFLD RLVNIALPRI
             IGVEELTMIT GQKAVPTYAK NSISNFKLRE GMPIGAKVTL RGEKMYEFLD RLLSVSLPRV
             TALQELSQIT GQKPQIRKSK KAISNFKLRE GQAIGCRVTL RRKAMYEFFD RFVSIAVPRI
             NAIADVSRIA GQRAVATISK KDVSNFKLRK GMPIGTKVTL RGDKMYDFLD RFISVALPRT
             SSINELGVIT GQKPVVTRAK KAIAGFKIRK GMPVGVMVTL RGERMYAFLD RLINLALPRI
             NALNDLTLIS GQKPIVTLAR KSIATFKLRE NMKIGCKVTL RKDRMYDFLE RLVIVALPRV
             SSITEISVIT GQKPVVTRAR KAIAGFKLRE GMPVGVMVTL RRERMYAFLD RLINFSLPRI
             ASVSEVGVIT GQRPVITRAK KAIAGFKIRQ GMPVGVMVTL RSERMYAFLN RLINLVLPRI
             FSMNEITSIV GQKAVFCYSK HDESGFKLRK GMPIGVKVTL RRIKMYEFLE RLITVSLPRV
             YAIDEMSRIA GQKAIATYSK KDISNFKLRK GMPIGAKVTL RGEKMYEFLE RLVWSSLPRI
             SCVRDLALIA GQKPVATYAK KSIAGFKIRK GFPIGCKVTL RNNKMYEFLE RLIHVVLPRE
             VAVGELTQIA GQKPQIRKSK KAISNFKLRE GQAIGCRVTL RRKAMYEFFD RFVSLAVPRI
             SSVNELAIIT GQKPVVTRAK KAIAGFKIRQ GMPVGVMVTL RSDRMYAFME RLIHLALPRI
             HAIDELTLIT GQKAVSTMSK KDVASFKLRK GMPIGAKVTL RGERMYEFLD RLITSALPRV
             AAVADLATIT GQRPVVTRAK RSVAAFKLRE GMPIGCMVTL RGTRMFHFLD KLINVALPRI
             FAANDLATIT GQKPVITKAR RSIAAFKLRE GMPIGLKVTL RGDRMWDFLD RLINVVLPRQ
             TAMQELAQIT GQKPQIRKAR KAISNFKLRE GQPIGCRVTL RKKYMYEFLD RFVTLAVPRI
             ASLSEVSTIT GQKALVTRAK KAIAGFKIRQ GMPIGCAVTL RGERMYAFLE RLINLALPRI
             SSLSELAIIT GQKPVVTRAK KAIAGFKIRE GMPVGVMVTL RSKRMYSFLD RLISLALPRI
             YAVDELTKIT GQKALATISK KDVASFKLRK GMPIGAKVTL RGERMYEFLD RLITSALPRV
             AATSDLAAIA GQKPVITRAR KSIAAFKVRQ GMPIGVMVTL RGPRMWSFFD RLVNLVLPRL
             HAVGDLTKIA GQKPVITKAK KSIATFKLRE GMNIGTMVTL RGARMYEFLD RFMNLALPRI
             YAVEELTAIT GQKAVGTLSK KDEAAFKLRK GMPIGARVTL RADKMYEFLD RLTSSALPRI
             YAIEELELIT GQKAVGTISK KDEAAFKLRK GMPIGAKVTL RGEKMYEFLD RLVTAALPRV
             HAVDELTMIT GQKAVSTVSK KDVAAFKLRK GMPIGAKVTL RGERMYEFLD RLVTTALPRV
             EPFDNLHLIA GQKPVSTFAK KSISGFKIRK GAPVGCKVTL RRNKMYEFLE RLIYIALPRE
             SSINELSIIT GQKPVVTRAK KAIAGFKIRK GMPVGVMVTL RQERMYAFLD RLINLALPRI

             RDFRGVPLKS FDGRGNYTLG LKEQLVFPEI DYDKIDRIRG LEVSIATTAK TDEEGRRLLA
             RDFNGINPNG FDGRGNYNLG ITEQIIFPEI NIDKVKKIQG MDITFVTTAN TDKEAKSLLE
             RDFRGVSDSS FDGRGNYTLG IREQIIFPEI DIDKVPKITG MDITFVTSAK TDEEAYALLK
             RDFRGIPGNS FDGRGNYAMG LKEQLIFPEI DYDKVDEVRG MDIIIVTTAK TDKEAKALLK
             RDFRGISPKS FDGRGNYTLG VREQLIFPEV EYDKIDQIRG MDISIITTAR DDEEGRALLK
             RDFKGINEKS FDGRGNYTMG VTEQIIFPEI DIDKVNKITG MDITFVTTAA TDAEAYELLK
             RDFRGLSDTS FDGRGNYTVG VREQIIFPEI DIDKVPRISG MDISFVTSAS TDEEAYVLLS
             RDFKGINSK- LDGKGNYTLG LEEQIIFPEI VMDSVHKIMG MNITFVTSAN TDEEGFALLR
             RDFRGISDKS FDGRGNYTLG IKEQIIFPEI NIDKVNRVLG MDITFVTTAK TDKEAYELLS
             RDFRGISPKS FDGRGNYTLG VREQLIFPEV EYDSIDQIRG MDISIITTAN TDEEGRALLK
             RDFRGISAKS FDGRGNYSLG LKEQLIFPEI DYEKVDKIRG MNITIVTTAN TDEEGRALLK
             RDFRGLNPKS FDGRGNYAMG LKEHIVFPEI DYDKVEGQRG MDIVVCTTAT NDEEARALLK
             RDFRGLSSKS FDGRGNFSVG IKEQLIFPEI NYEQIDAVRG MDISIVTTAP TDQEAHALLA
             RDFKGIETK- FDGKGNYTLG IQEQIIFPEI NIDSITRILG MNITFVTSAQ TDEEGYALLK
             RDFKGINSK- LDGRGNYTLG VSEQIIFPEI NLDSITKIMG MNITFVTSAQ TDEEGYALLK
             RDFQGISATG FDGRGNYNLG VTEQIIFPEI DIDKINKIAG MDITFVTSAN TDKEAKSLLS
             RDFRGVNPKS FDGRGNYTLG LREQLIFPEV NYDDIDQIRG MDVSIITTAN TDEEGRALLK
             RDFRGISAKS FDGRGNYTLG LKEQALFPEI TYEEVDLVKG MNVSIITTAE TDDEARELLR
             RDFRGVSPKS FDGRGNYTLG VREQLIFPEI SYDDIDQIRG FDISIVTTAN TDEEGRALLK
             RDFRGVSPRS FDGRGNYTLG LREQLLFPEI SYDTIDQIRG MDVSIVTTAK TDEEGRALLR
             RDFKGISDKG FDGRGNYTFG VQEQIIFPEI SIDKVARISG MDITFVTTAD TDNESYELLK
             RDFRGISAKS FDGRGNYTLG LKEQALFPEI TYEEVDLVKG MNVSVITTAE TDDEARELLR
             RDFSGIKADG FDGRGNYNLG ITEQIIFPEI VIDKVKKIQG MDITFVTTAK TDKEAKALLT
             RDFNGIKATG FDGRGNYNLG ITEQIIFPEI DIDKVNKISG MDITFVTSAE TDKEAKSLLT
             RDFRGVSRDA FDGRGNYTLG LREQLIFPEI EYDKIDKIRG MEITIVTTAK SDDHAAALLE
             RDFRGVSEKA FDGRGNYTMG IKEQIIFPEI DYDKVDKVRG MDICIVTSAK TDDEARQLLA
             RDFRGISPRS FDGRGNYTLG LREQLIFPEI TYDSIDQIRG MDITIVTSAN SDEEGRALLR
             RDFNGIKADG FDGRGNYNLG ITEQIIFPEI AIDKVKKIQG MDITFVTSAK TDKEAKSLLT
             RDFRGLSPRS FDGRGNYTLG LREQLVFPEI DYDKIDKVRG LEVTIVTTAK TDEEGRRLLA
             RDFRGLSDTS FDGRGNYNVG IREQIIFPEI DIDKVPRING MDISFVTSAK TDEEAYELLS
             RDFRGLSDTS FDGRGNYTIG VREQIIFPEI DIDKVPRISG MDISFVTSAA SDEEAYVLLS
             RDFRGLSDTS FDGRGNYNAG IREQIIFPEI DIDKVPRING MDISFVTSAK TDEEAHELLT
             RDFRGISPKS FDGRGNYTLG VREQLIFPEV EYDSIDQIRG MDISIITTAN TDEEGRALLK
             RDFRGLSTSQ LDGHGNISFG IKEHISFLEV DYDKIDKVRG LDVVIVTTAT NDADAKALLL
             RDFKGINEK- FDGNGNYTLG VTEHIIFPEI DIDKINKILG VEITFVTTAA TDSEGYALLK
             RDFRGINPKS FDGRGNYSLG VKEQLIFPEI EYDKIDQIRG MDISIITTAK TDEEGRALLK
             RDFQGIKANG FDGRGNYNLG ITEQIIFPEI NIDKVNKISG MDITFVTSAG TDKEAKSLLT
             RDFKGINDKG FDGKGNYTLG VTEQIIFPEI NIDKINKILG MDITFVTSAK SDVEALELLK
             RDFRGLSDKS FDGRGNYTLG VKEQIIFPEI NVDKVSRIVG MDVTIVTTAE TDNEAYELLK
             RDFRGISAKS FDGRGNYTLG LKEQALFPEI TYEEVDLVKG MNVSIITTAN TDDEARELLR
             RDFRGLSNTS FDGRGNYTAG IREQIIFPEI DIDKVPRICG MDISFVTSAA TDEEAYVLLA
             RDFNGIKATG FDGRGNYNLG ITEQIIFPEI DIDKVNKISG MDITFVTSAE TDKEAKSLLT
             RDFRGVSRSS FDGRGNYSIG LKEQIVFPDI DYDKIDKIRG LEVAIVTSAP NDEQAYSLLK
             RDFRGVSPKS FDGRGNYTLG LREQLVFPEV DYDKIDKVRG LEVTIVTTAR TDREARRLLE
             RDFRGVSPKA FDGRGNYTLG LREQLIFPEI EYDSVDKIRG MDITICTTAK TDEEGRALLA
             KDFRGLNGKS FDGRGNYAMG LKEHLVFPEI NYDQIEQIWG MDIIVCTTAK SDQEAKALLK
             RDFQGVSNTA FDEHGNYTLG FKDHSVFPEI DFNKIEKPRG LEVCIVTTAN TPEEGKKLLE
             RDFKGIESK- LDGRGNYTLG IQEQIIFPEI NIDNITKILG MNITFVTSAK TDEEGYALLR
             RDFNGVKTTG FDGRGNYNMG ITEQIIFPEI DIDKVNQIWG MDITIVTTAK TDKEAKSLLT
             RDFRGVSRSS FDGRGNYSLG LREQIVFPDI DYDKIDKIRG LEVAIVTSAP NDEQAYALLK
             RDFKGIETK- FDGRGNYTLG ITEQIIFPEI NIDQVDRIQG LNITFVTSAQ TDEEGYALLK
             RDFRGVSRRS FDGRGNYSIG LREQIVFPEI DYDKVDKLRG LEVVIVTTAP DDEQGYALLK
             RDFNGIKANG FDGRGNYNLG ITEQIIFPEI NIDKVNRIAG MDITFVTSAS TDKEAKSLLT
             RDFRGVKP-S FDGRGNFAMG IKEHIVFPEI EFDKVDEVWG IDVIITTTAA TDAEAKALLK
             RDFRGLSDTS FDGRGNYTIG VREQIIFPEI DIDKIPKICG MDISFVTSAK TDEEAYVLLA
             RDFKGIESK- FDGRGNYTLG VQEQIIFPEI NIDSIDRILG MNITFVTTAK TDEEGYALLK
             RDFRGISPKS FDGRGNYTLG VREQLIFPEI EYDSIDQIRG LDISIITTAK NDEEGRALLK
             RDFRGLNPRS FDGRGNYALG LKEHLVFPEI SYDKAEQMWG MDIVVATTAK TDAEAKALLA
             RDFNGVKKSS FDSHGNYNMG IVEQLIYPEI NIDKIKKNIG MNITFVTSAK KNEEAKSLLF
             RNFWGLKANG FDGKGNYNVG IQEQIIFPEI SIDKVIKING MNITFVTTAQ NNETAFQLLK
             RDFRGVSPKS FDGRGNYTLG IREQIIFPEI SFDKIDAIRG MDVTIVTNAR NDEEGRALLR
             RDFRGVSRSS FDGRGNYSLG LREQIVFPDI DYDKIDKIRG LEVVIVTTAT DDEQAYALLK
             RDFQGVPQDA FDGRGNYALG LKEHSVFPEI DFSKIDKIRG LEVCIVTTAK TDAESRTLLE
             RDFRGVSNRA FDQRGNYTIG LKEQLIFPEI SYDKIDKVRG MNITLVTTAK TNEESFALLK
             RDFKGIENK- LDGRGNYTLG ITEQIIFPEI NIDGITRLLG MNITFVTTAQ TDEEGYALLK
             RDFNGIKADG FDGRGNYNLG ITEQIIFPEI VIDKVKKIQG MDITFVTSAS TDKEAKALLT
             RDFRGLSTTS FDGRGNYSVG VREQIIFPEI DIDKVPRIQG MDISFVTTAK TDEEAFALLS
             RDFRGLNDTS FDGRGNYTTG IREQIIFPEI DIDKVPRISG MDISFVTSAA TDEEAYVLLA
             KDFRGLSPKG FDKFGNYTFG IKEHIIFPEV NFDRIDKIRG LDIVVVISAL NKDHSFALLE
             RDFQGVKDKG FDGRGNYTLG VKEQIIFPEI SIDKVSTISG MDITFVTTAK TDEESFELLK
             RDFRGLPDTS FDGRGNYTVG VREQIIFPEI DIDKVPRIQG MDISFVTSAT TDEEAFVLLT
             RDFRGINPKG FDGRGNFNLG VKEHIIFPEI DIDKVSKILG MDITFVTSAE SDEEGRALLD
             RDFRGVSPKS FDGRGNYSLG VREQLIFPEI DYDSIDQIRG MDISIITTAN TDEEGRALLK
             KEFRGFSYKS FDGKGNFTFG LKEQIVFPEI NYDKIDTIRG MDITIVTSAK TDQESKFLLS
             RDFRGISAKS FDGRGNYTLG VREQLIFPEI SYDSIDQIRG MDISIITTAN TDEEGRALLA
             RDFRGVSPKS FDGRGNYTLG LREQLIFPEV DYDSVDQVRG MDITIVTTAK TDEEGRALLK
             RDFNGVKINS FDRFGNYNMG ITEQVIYPEI NIDKIKKNMG MNITFVTSAK SNLEAKFLLF
             RDFNGIKKNG FDGRGNYTLG ITEQIIFPEI DIDKTNRITG MDITFVTTGK TDKEAKALLQ
             QDFKGLSVNQ FDGCGNLSIG IKEHISFLEI DYDKIDKILG LDINIVTNAV NNNDAKLLLM
             RDFRGLSDTS FDGRGNYTAG VKEQIIFPEI DIDKVPRISG MDISFVTSAK SDEEAYVLLS
             RDFRGISPKS FDGRGNYSLG VKEQLIFPEI DYDRIDQIRG LDISIVTTAQ TDEEGRALLK
             RDFQGIKATG FDGRGNYNLG ITEQIIFPEI NIDKINRING MDITFVTTAE TDKEAKSLLT
             RDFQGISADA FDGRGNYTLG LREQLVFPEI DYDKVDKLRG MEVSIVTTAR TDEEGRRLLA
             RDFQGVSPDS FDGRGNYSLG LREQLVFPEI NYDKIDKIRG MEITIVTTAK TDEEARRLLA
             RDFRGLSNTS FDGRGNYTLG IREQIIFPEI DIDKVPRIQG MDISFVTTAR TDEEAFALLS
             RDFRGVSPKS FDGRGNFTLG VKEQLIFPEI SFDKIDAIRG MDITIVTSAR TDEEGRALLK
             RDFRGISPRS FDGRGNYTLG IREQLIFPEI DYDSIDQIRG MDISIITTAN TDEEGRALLK
             RDFSGIKATG FDGRGNYNLG VLEQIIFPEI DIDKVNKISG MDITFVTSAS TDKEAKSLLA
             RDFRGVSRRS FDGRGNYSLG LREQIVFPEI DYDKVDKLRG LEVVIVTTAP DDEQGYALLK
             RDFRGVSAKS FDGRGNYSLG IKEQLIFPEI EYDKVDKIRG MDITIVTTAK TDEEARALLR
             RDFSGIKADG FDGRGNYNLG ITEQIIFPEI VIDKVKKIQG MDITFVTTAK TDKEAKSLLT
             RDFQGISSNG FDGRGNYNLG IKEQIIFPEI NIDKVKKIQG MDITFVTSAK TDKEAKALLT
             RDFQGIRATG FDGRGNYNLG ITEQIIFPEI NIDKINRING MDITFVTSAQ TDKEAKSLLS
             KDFRGFSVKQ FDGHGNFSFG IKEHISFLEI DYDKISKIRG MDINIITSAV SDKEAKELLL
             RDFRGISGNS FDGRGNYSLG IREQLIFPEI DYDKIEQIRG MDISIITTAR TDEEGRALLT

             LLGMPFQAAS ---------- ----MSRIGN QPIPIPAGVE VQLEP-GVVR VKGPKGELEQ
             KFGLPFKKNN ---------- ----MSRIGF ASIDVPSGIT VSFSN-NVVT VKGKSAELVQ
             ELGMPFKKKD ---------- ----MSRIGK LPVSITKGVK VELKD-DKVI VSGPKGTLEQ
             GFDMPFSN-- ---------- ----MSRIGK HPVPVPAGVT VTVAG-QNLT AKGKLGQLSL
             EMGMPFREQ- ---------- ----MSRIGK QPIAVPAKVQ IKIEG-ASIS VKGPKGELSR
             ELGMPFKNAK KSAE------ ----MSRIGK QLITIPAGVT VTVDNSNVVT VKGKKGELKQ
             ELGMPFKKKN N--------- ----MSRIGK MPIPLSNQAK IEIKD-SNIR VSGPKGTLEQ
             EFGLPFKKN- ---------- ----MSRIGK LPIHIPQGVT VAVSPDNTVT VKGPKGQLSQ
             AFGMPFRKKE NN-------- ----MSRIGK KPIPI-KDVT VTKDG-NLLK VKGKLGELQM
             AFGMPFRDQ- ---------- ----MSRIGK RPITIPSKVT VTING-SHVA VKGPKGELAR
             FMGMPFREN- ---------- -----SRIGK RPVVVPSSVQ VEIKD-HHVV VKGPKGVLSR
             AFNFPFRK-- ---------- ----MSRIGK RPVPVPKGVD AKIDG-QTVT AKGPKGEMAF
             AMGMPFKK-- ---------- ----MSRIGK APITVPAGVT VQFAD-NKVS VKGPKGQLTK
             EFGLPFKNAK KD-------- ----MSRIGK LPISIPAGVT VTLNG-EVVT VKGPKGELSQ
             HFGLPFNNAK KED------- ----MSRIGK LPISIPAGVT VNVND-DQIV VKGPKGELSQ
             ELGLPFKKN- ---------- ----MSRIGK APIKIPAGVT VTING-AVVT VKGKLGELTQ
             AMGMPFREN- ---------- ----MSRIGK RPIPLPKNVT LTLDG-QQVT VKGPKGQLSR
             LLGMPFKGMN K--------- ----MSRIGK LPIEIPQGVE ITIDG-QTVT AKGPHGTEVV
             ELGMPFRDN- ---------- ----MSRIGK RPISIPAKVT VSISG-QSIT VKGPKGELSR
             EMGMPFRDN- ---------- ----MSRIGK RPIPIPDKVA VTIEG-RHVA VKGPKGELSR
             AMGMPFAKSG K--------- ----MSRIGK KPIALPSNVT LSVDDQNVVT VKGPKGTLTQ
             LLGMPFKGSN K--------- ----MSRIGK KPIEIPQGVE VKIEG-QVVT AKGPLGTEVV
             HFGLPFKKN- ---------- ----MSRIGK AIITIPAGIT VTENN-GVVT VKGPKGELSQ
             QLGLPFKKN- ---------- ----MSRIGN SPIEIPEGVT VDINN-NVVT VKGKLGELTQ
             MLGMPFRKG- ---------- ----MSRIGR LPVVIPSGVQ VGVDG-LSVT VKGPRGTLAR
             GFNMPFRKKE GNNG------ ----MSRIGK KPVVVPDGVD LKING-TVVT AKGKLGELTR
             ELGMPFREN- ---------- ----MSRIGK RPIPIPAKVS VAIDG-RLVS VKGPKGELSR
             HFGMPFKKN- ---------- ----MSRIGK SIIEIPANVT VTEKD-GLVT VKGPKGELTQ
             LLGMPFRES- ---------- ----MSRIGN LPIPIPAGVE VQIDS-GVVR VKGPKGELEQ
             LLGMPFKKKN Q--------- ----MSRIGK MPIRLADQAQ VEVKE-NMIN VTGPKGALSQ
             ELGMPFKKKN N--------- ----MSRIGK MPIPLSNQAK IEISE-SSVR VSGPKGALEQ
             LLGMPFKKKN ---------- ---------- MPIQLADQAK VEVKD-KMIN VTGPKGSLSQ
             EMGMPFRDQ- ---------- ----MSRIGK RPITVPPKVQ VTLDN-SKVV VKGPKGELSR
             ELGFPFMN-- ---------- ----MSRVGA MPIEIPEGVQ VSVDE-SGVT VSDAKGRTST
             EFGLPFKNAK N--------- ----MSRIGK LPVNLPKGVT VTVGSGNVVS VKGPLGELIQ
             EMGMPFRSN- ---------- ----MSRIGK LPIPIPKKVT ITIEG-QKVT VKGPLGELSR
             ELGLPFKKN- ---------- ----MSRIGK NPVSIPAGVT VKIND-NVII VEGKLGKLEQ
             QFGLPFKNQK TAE------- ----MSRIGK APITIPAGVT ITVSNDNVVT VKGPKGELSQ
             GFGFPFRKKE VNQA------ ----MSRIGK KPIEVPAGVT VTVSG-QVVK VKGPQGELQT
             LLGMPFKGLK ---------- ----MSRIGK LPIAIPAGVE VKIEG-HTVT AKGPKGTEVV
             ELGMPFKKKN N--------- ----MSRIGK MPIPLSNQAK IEITD-TDLT VTGPKGKLHQ
             ELGLPFQKN- ---------- ----MSRIGN NPIAIPAGIT VDIND-NIVT VKGKLGELTQ
             RLGMPFRD-- ---------- ----MSRIGK RPITVPKGVQ VTIGEQNLVT VKGPKGTLTQ
             LLGMPFRD-- ---------- ----MSRIGK RPIPIPAGVQ VELTPDNVVR VTGPKGQLEL
             ALGMPFRK-- ---------- ----MSRIGK LPIAIPPKVE VTLDG-RRVV VKGPKGTLDL
             EFQFPFVN-- ---------- ----MSRIGK KAVAIPSGVT LTLSG-QTVT VKGPKGQLSW
             LLGMPFSKD- ---------- ----MSRIGK MPIKVPPGVT VDIKG-NDVT VKGPKGTLSR
             EFGLPFKNGK KD-------- ----MSRIGK LPIHVPAGVT VTIKD-NVVT VKGPKGELVQ
             YFGLPFKK-- ---------- ----MSRIGK LPITVPAGVE VNIGS-DQIT VKGKLGTLTT
             RLGMPFRD-- ---------- ----MSRIGK RPITVPKGVQ VTIGEQNLVT VKGPKGTLSQ
             AFGLPFKNAK ND--MLYLLI GGFEMSRIGK LPISIPAGVT ISQKE-NVVT VKGPKGELSQ
             RLGMPFRD-- ---------- ----MSRIGK KPIPVPRGVE VTITEENRVT VKGPKGTLSQ
             ELGLPFKKN- ---------- ----MSRIGK NPVSIPAGVT VDIKE-GQVT VKGKLGELTQ
             HFNMPFNA-- ---------- ---------- ---------- ---------- VKGPKGAQTF
             ELGMPFKKKN ---------- ----MSRIGK MPIAIGNEAK IEVKG-GIIT VTGPKGVLDQ
             EFGLPFKNAK ND-------- ----MSRIGK LPISIPAGVT VSVNDENVVS VKGPKGEMSQ
             EFGMPFRDQ- ---------- ----MSRIGK RPITVPAKVQ VTIDG-TKVV VKGPKGELSR
             AFKFPFRQ-- ---------- ----MSRVGK KPVPVPAGVT ATVTG-QTVK MKGSKGELSF
             LFGIPFKKK- ---------- ----MSRIGK KPIFIPKDVS IKIFN-EEIL VEGSLGSLSQ
             ALGMPFNMVQ D--------- ----MSRIGK QPINLPPAVT ISALDGGVIQ VKGPKGLLQQ
             EMGMPFRNT- ---------- ----MSRIGK APIPIPDKVT ISLDG-LAVT VKGPKGELSR
             RLGMPFRD-- ---------- ----MSRIGK KPITLPKGIT VEIAQGNLVT VKGKKGSLTQ
             GIGMPFAKE- ---------- ----MSRIGK LPVALPQGVK VTIAD-SGVT VSGPKGELKR
             HFGMPFRKEI THG------- -----SRIGK KPIPL-AKAT VEMNG-NAVT VKGPKGQLTR
             EFGLPFKKN- ---------- ----MSRIGK LPISVPAGVT ITVQD-TLVT VKGPKGVLTQ
             HFGLPFKKN- ---------- ----MSRIGH AIIEIPAGVT ITEKD-GFVT VKGPKGELTQ
             ELGMPFRKKN N--------- ----MSRIGK MPIKLAEQAK IEIKD-NVIS VSGPKGNLEQ
             ELGMPFKKKN N--------- ----MSRIGK MPISLSNQAK IEISD-ANVK VTGPKGTLEQ
             KLNFPFIKKG DN-------- ----MSKIGK ISISIPEKVK AVLSG-SVLN IEGPLGKKSL
             AFGMPFASKN NK-------- ----MSRIGK SLIKLPQDVT LEIAKDNLVT VKGSKGTLTQ
             ELGMPFKKKN N--------- ----MSRIGK MPIALAKEAK LEISE-GNLR VSGPKGVLEQ
             AFGFPFIKK- ---------- ----MSRIGK SPVTIPSGVE VKVNG-TTVT VKGSKGELTQ
             EMGMPFRNN- ---------- ----MSRIGK RPIPIPNKVT VNIQE-RYVT VKGPKGTLER
             GFNLPFYN-- ---------- ----MSRVGK LPITIPEGVK VGLND-LEVK ISGPKGELSK
             AMGMPFRK-- ---------- ----MSRIGK LPIPIPKKVQ ITIAG-QQVT VKGPKGELQR
             ELGMPFRDN- ---------- ----MSRIGK KPVPVPSGVT VSINA-QSVV VKGPKGELSR
             YFGIPFQKND K--------- ----MSRIGK MPISIPKDVY INIID-NKII IKGKLGILSQ
             KFGLPFKK-- ---------- ----MSRVGK ALINVPADVE IKVSG-SVVS VKGKLGELSE
             EFGFPFIN-- ---------- ----MSRVGS MPIAIPSNVQ VDLVG-NQLI LKNSENSLKL
             ELGMPFKKKN N--------- ----MSRIGK MPIPLSNQAK IEIND-SIIR VSGPKGSLEQ
             EMGMPFREN- ---------- ----MSRIGK RPIPIPAKVT LTLDG-QKVT VKGPKGELSR
             HLGLPFKKN- ---------- ----MSRIGN NPVTIPEGVT VEVND-NVVT MKGKLGELTQ
             LMGMPFKK-- ---------- ----MSRIGR APITVPQAVQ VNWTEDNLVT VKGPKGTLSE
             LLDMPFKR-- ---------- ---------- MPIALPPKVT VSVDKGNLVT VSGPKGTLKQ
             ELGMPFKKKN N--------- ----MSRIGK MPVQLADQAK IEIKD-NVIT VSGPKGTLQQ
             EMGMPFRSN- ---------- ----MSRIGK KPIPVPEKVA VTLDG-LLVT VKGPKGELTR
             EMGMPFREK- ---------- ----MSRIGK RPITIPNKVT VTIEG-QQVT VKGPKGELQR
             ELGLPFKKN- ---------- ----MSRIGK NPVAIPAGVT VEVAE-GVVT VKGKLGQLTQ
             RLGMPFRD-- ---------- ----MSRIGK KPIPVPRGVE VTIAEGNVVT VKGPKGTLIQ
             KMGMPFREAR EQ-------- -----SRIGK RPVTIPGNVK VNIIG-QTVT VEGPKGTLSR
             HFGLPFKKN- ---------- ----MSRIGK AIIEVPAGVT ISQKD-NVVT VKGPKGELIQ
             KFGLPFTKEK ---------- ----MSRIGN AQITLPSSAN VEFKD-NVVT VKNGNVSLTQ
             ELGLPFKKN- ---------- ----M----- ---------- -EVSG-NVVT VKGKLGELTQ
             ALKFPFFDN- ---------- ----MSRIGA APINIPADLS VEYND-GRVL IRSVRAEKEL
             EMGMPFRK-- ---------- ----MSRIGK RPIEIPNKVT VNIEG-SHVA VKGPKGELER

             -RVNREM--T FAREDGTLVI SRPSE-E--- --RMFKQLHG LTRTLIANMV QGVTQGYSKN
             -ELKEGF--N IKIEDGVLTV ERPSD-S--- --KEDKSLHG LYRALINNMV EGLDKGFTKE
             -KLRPEV--T VSVDGNNVVV TRKDD-T--- --RPSKEMHG LYRVLINNMV TGVSTGFTKK
             -SLIDDI--A VSMEDGKVVV QPRTE-T--- --KRARQNWA TARTLVFNLV KGVNDGFTKN
             -ELPTQV--S VSQEGDTLTV SRQDD-S--- --RVCRQMHG LSRSLVSNMV EGVSQGFQRK
             -PVNADI--K VEVKDGEVAI TRPSD-Q--- --IHHRALHG LTRALVANLV EGVTNGFEKK
             -RLTDQV--T VSEENGLVTV LRIDD-S--- --KKAKAQHG LYRMLISNMV DGVTKGFTRK
             -QVSADL--T VTVEENEVHV ARHTE-D--- --KEHKAQHG LYRALLHNMV VGVSEGYTIK
             -EIHPNI--N VEVTKEEIIV TRPND-E--- --KQNRALHG LTRSLINNMV VGVTEGFSKT
             -VLPSAV--T VEQEGDTILV KRQDD-S--- --RLSRQLHG LSRTLVANMV DGVSQGFQKR
             -EFRPEV--T IERDGDQLLV TRIND-E--- --KASCSLHG LSRTLLFNMV EGVTNGFSKQ
             -VVNELC--L VEMGENGVTV TPKDK-S--- --KPARSMWG MSRTQISNLF EGVSNGFTKK
             -EFRPEI--A FKQEGDTITV LRKSE-D--- --RSVRSLHG LSRTLLANMV KGVSTGFDKT
             -YVNPAI--N IAIEDGHITL TENEN-AMLD NPKQKHAFHG LYRSLVHNMV VGVSEGYKKE
             -KMDSRV--A VEINDGQLTV NKTGE-T--- --KEHNAFHG LYRSLINNMV VGVSQGYTKT
             -EV-KDI--A VKQEDGQLVL EKTAE-T--- --KDQNAKHG LYRALLNNMV VGVSEGFTKE
             -VFPPEV--N VVQEGEAIVV KRRDD-S--- --RPAKERHG LCRTLLANMV EGVSQGFTKK
             -EVRPEI--A VKVEDNHIIL SKVGT-T--- --RETDALYG LSRTLVANAV HGVKNLFEKK
             -TFPAGV--V FEQDGETILV KRRDE-S--- --RVARERHG LCRTLLSNMV EGVSQGFQKR
             -LLPWGI--V IAQSDNTITV SRFDE-S--- --RIARERHG LCRTLVANMV EGVSQGYSKR
             -SVDPDI--S VAIEEGQIQV SRPTE-Q--- --KRHKALHG LYRSLVSNMV VGVSEGFKLN
             -NVRPEI--E VKIEDNHVVL AKVGT-S--- --RETDALYG LSRTLVANAI HGVKDGFVKK
             -ELTAGI--T LEQKDGQLTF SRPSE-S--- --KQHKALHG LYRALVNNMI IGVAEGFEKK
             -EI-SAV--S VKVEDGNLLV ERSSE-K--- --KDEKSKHG LYRALINNMI EGVSKGWTKE
             -TFAPGV--Q ITLEGNQVQV TRESD-E--- --PRIKALHG TTRALIQNMV TGVSTGFTKV
             -QFHEAI--T FAQEGKEVNV AVSGT-D--- --KKSSSLWG LSRTLLDNMV VGVSQGFSKQ
             -ELPSGV--V VTQEDGNIIV SRADE-S--- --RLARQRHG LSRTLVANLV EGVDSGFQKR
             -QLGSGI--T IKQEDGILTF DRPSE-S--- --KQHKALHG LYRSLINNMI LGTAEGWTKK
             -RVHPAM--R FERESGTLLV RRPSD-E--- --RQFRALHG LTRTLVANMV HGVTEGYRKD
             -ALVDEV--I VSVADGAVTV QRKDD-S--- --KRARAMHG LYRMLVSNMV EGVTKGFTRK
             -QLTDQV--I VTQDGGIVTV QRIDE-S--- --KKAKAQHG LYRQLISNMI DGVTKGFTRK
             -ALVDEV--I VTVEDGAVTV QRIDD-S--- --KRSRAMHG LYRMLVNNMV EGVTKGFTRK
             -ELPVYV--T VSQDGEILTV TRRDD-S--- --RISRQMHG LFRTLVANMV EGVSKGFERR
             FSLSHGI--K AVLDGKMLML VNENKHS--- --TKAKVMWG SYRSNINNAI RGMASGFLVE
             -KVDADI--A VAVEGDVVTI TRPTD-Q--- --PRHRSLHG LYRALIANMV KGVSEGYEIK
             -VLPPEI--A VKEQENTIIV KPQEQ-S--- --RRARQRYG LCRTLVANMV EGVSKGYEKR
             -PY-SDV--S IDVEPDAVVV NRPSD-A--- --KDHRAKHG LYRSLINNMI QGVSTGWTKE
             -AVDKDI--T VSQEDGILTV QRPSD-Q--- --KKHKALHG LYRSLLNNMV VGVTAGYTLT
             -TVHPNI--T VKMENNVIEV KRPDD-L--- --KENRALHG LIRALIQNMI KGVSEGYKKV
             -TVRPEI--N VAVEDNHVVV TRVDD-S--- --REARSLHG LSRTLIANAI KGVSEGFEKK
             -ALTPQV--I ITQEDGVVTV QRIDD-S--- --KKAKAMHG LYRVLISNMV EGVTNGFTRK
             -EF-SDV--A IKVEDGNVFV ERPSD-S--- --KVHKAKHG LYRSLINNMI KGVSTGWTKQ
             -KLHPDM--I IKQEGDVITV QRPSD-E--- --KLHRSLHG LTRTLINNMI VGVTQGWQRA
             -RLHPKM--I VQRENGVVQV QRPSD-E--- --RFFKQLHG LYRTLIANMV QGVTEGFRKD
             -TLPDSV--E VVREDGRLLV TRRGE-S--- --RRAREQHG LGRTLVANMV TGVTTGFTKP
             -TIADEI--E LKQEGNELSL TPRVD-T--- --KRAKGMWG LSRTLVANMV QGVTTGFEEN
             -TFRPEV--T ITREGDHLVV APVGT-D--- --KAARSFFG LSRTLLDNMI VGVKDGFDKN
             -EVNPDI--N VTLEDGVIHL TRPTD-D--- --KNHRALHG LYRSLINNMV VGCSEGYKKE
             -KYNPVV--K IEKQGDIISL TRTSD-D--- --KNTRALHG LYRALLANMV TGVSQGFEKQ
             -QLHPEM--I IRQEGDVITV QRPSD-G--- --KLHRALHG LTRTLIHNMV VGVTQGWQRA
             -YVHPSI--K VIIENNQITF EIDEK-H-IE GYKQKQAYHG LYRSLVNNMV IGVSEGYSKT
             -QFSPEM--L ITHENGVITV ARPSD-D--- --KRHRALHG LTRSLIANMV TGVTEGYQRI
             -QI-DGI--T VKEEEGQLVL ERPSE-S--- --KDHRAKHG LYRALLNNMV EGVSKGFTKE
             -TATDDV--T IAVEDNTISV TPRGN-S--- --KRARQQWG MSRTVVANMV HGVQNTFKKE
             -PMVEEV--R IVEEDGKVLV QRIND-S--- --KRARAMHG LYRMLVSNMI QGVTTGFTRK
             -AVHPSI--K VEIVDSEIVF TIDEQ-NDSV EMKQKQAFHG LYRSLVHNMV VGVSEGYVKK
             -ELPANV--S VSQEGETLQV TRRDE-T--- --RTSRQLHG LSRTLVANMV EGVSQGFQRR
             -VVPALV--N VAMKDGAIEV QPVNQ-S--- --KPARSLWG TSRAQIANIA EGVSKGFEKK
             -KNFKEF--Q LNLNNNQLLI IRNKE-D--- --KKSKSLHG LYHVLIKNMI IGVTKGFQKK
             -QIDSTI--M VEISQGLVKL IPVDA----- --KKSKALYG LYRALIYNMV VGVSVGFKCT
             -VLPEGV--S VSQEGGTVVV SPTSS-H--- --RRSRERHG LSRTLVANMV EGVSQGFTRK
             -QLHPDM--I IEQDAETLTV TRPSD-S--- --KLHRSLHG LTRTLLSNMV VGVTDGWERK
             -SFDPVM--I IKEEDGKLVV ERPSD-A--- --PAHRAMHG LTRSLLANMV KGVSDGYEKG
             -EILDLV--S IEVEEQTLYV KRKND-S--- --KEARALHG LFRSLFANMV EGVNNGYSKS
             -EIDPNI--T VTVEGGECIV TRQND-E--- --KQNRAFHG LYRSLISNMV VGVSEGYKKT
             -ELTSGI--T LEQNEGKLNV NRPSD-S--- --KQHKALHG LYRALINNMV VGTSEGFTKK
             -RLVPEV--T VDIADGQVAV TRIDD-S--- --KRSRAMHG LYRMLISNML EGVTSGFSKK
             -ALVAQV--T LQEENGVVTV QRVDE-T--- --KKSKAMHG LYRMLISNMV EGVTKGFTRK
             -NIDLEMFNL DVTEGKEISI SPKVK-D--- --QNSKRLWG MNRSLINNAV IGSSTGYEKI
             -QVDTAI--S VKNTDGVVQL ERATE-S--- --KRHKAMHG LYRALLNNMV TGVSEGYKKQ
             -ALVEEV--K VLQEEGLVKV ERIND-S--- --KRSRAMHG LYRMLLSNMI EGVTKGFTRK
             -EIDSCI--T IQIEGSEITF IRASD-A--- --PDHRAKHG LYRALLFNMC AGVSEGFKKE
             -ELPSLV--S VKQEGETLLV VPEDE-S--- --RKARERHG LSRTLVANMV SGVADGFEKR
             -TFKGNI--A IIMEENKLVV KPLAV-N--- --KNARSMWG TARSIIYNMV TGVKEGFKLK
             -TLTDYV--D IEQEGEEILV KQRRE-S--- --RICRQQHG LSRTLIANMV EGVTNGFERR
             -ILPGEV--N ITQEGEQVIV TRQDE-S--- --RAARACHG LSRTLIANMV EGVSKGFEKR
             -KFSEKI--K IIFKNDKLFL SRIQE-D--- --KKTKSLHG LYRVLIDNMV KGVTNGFQKE
             -TLPESI--T ISQEGTELTV LRANE-E--- --KQTRAYHG LYRALIANMI EGVSQGFEKK
             -NLNHNV--L CDITDGKIVL RVNDK-S--- --IKSKVIWG TYRSIINNYA IGLSQGVVVE
             -KLTDQV--I ITEENSALLV RRIDD-S--- --KKARAQHG LYRMLINNMV QGVTNGFTTK
             -VLPNEV--I LSLEGDTLIV KRRDE-S--- --LVARQRHG LCRTLVANMV DGVSQGFERR
             -EF-SGI--S VKIEEGSIIV TRNSE-H--- --KSDKAKHG LYRALFFNMI EGVSKGWTKE
             -QVDPQL--Q LKLEDGTLTV TRPSD-S--- --REHRSKHG LYRTLINNMV VGVTTGYTKM
             -QFDPDM--I IQVEDGHVRI SRPSD-Q--- --RRHRAQHG LTRALLANMV QGVTVGFTRR
             -QLVPEV--S VDIADGQITV TRADD-T--- --KRSRAMHG LYRMLVSNMV DGVTKGFTRK
             -TLPEGV--T IDQTDGLIIV SADSE-K--- --RKSRERHG LSRTLVANMI EGVNNGYSKQ
             -VLPKQV--T IEQEGETIHV RRRDE-S--- --RLARQRHG LSRTLVANMV EGVSKGFERR
             -EF-SDV--T VKIEEGQVIV ERSSD-H--- --KDQRAKHG LYRSLINNMI IGVSTGFTKE
             -RLPPEM--I ITHENGVITV ARLSD-Q--- --KQHRALHG LTRSLIANMV TGVTEGYQRV
             -TLRPEV--S VAIEDGTLFV TRAGD-D--- --KDERSLHG LSRTLVANMV EGVTNGFTKS
             -ELTGGI--T FTQEDGVLTF SRPSD-S--- --KEHKALHG LYRALINNMI VGTTTGFTKK
             -ELKEGF--D VKIEDGVLTV VRPSD-S--- --KEDRSLHG LYRALINNMV VGVTEGFKTS
             -EF-SNV--G VKVEDGEVIV SRPENFT--- --KDDKAKHG LYRALINNML QGVTKGWTKE
             -SLCSGI--L CQIVDNQLLL SVDQD-R--D DYDKIKSIWG TYRSNINNMI NGMVNDFFVD
             -TLPSMV--N VELTDNTLRV VRTDD-S--- --RVARQRHG LCRTLVFNMV EGVSNGFEKR

             LEIHGVGYRA AL-EGKNLVL SLGFSHPVRV EPA-PGISFS L--------E SP----TRIS
             LELVGVGYRA SN-QGQKLDL SLGFSHNIII ELP-EEVKVE TVTEK----G KN----PIIK
             LELVGVGYKA EI-KKDMLVL SLGFSHQIYF KTP-AEIKVE V--------P AP----TNIS
             LEINGVGYKA AV-QGKDLVL NLGYSHEIRY PIP-EGITIK C--------D KP----TSVS
             LQLQGVGYRA QV-KGKDLVL NVGYSHPVEI TPP-DGVQFA IE-------D KG----LTIV
             MELVGVGFKA TN-QGNVLDL ALGYSHNIVF DIP-KELTVA TETVK----G QN----PTIT
             LEIAGVGYRA EL-KNDLLAL TLGYSHMIYF KAP-DEIKIE V--------P DQ----VTVL
             QELVGVGFRA NA-EGQVLEL GLGYSHSIFL QLP-AEVKVT AVTEK----R AN----PIIT
             LDIVGVGYRA EA-KGNGVLL TIGYSHPIFF IPP-EGIKVE V--------V TP----NQLK
             LEIQGVGYRA QV-QGRNLVL SLGYSHPVQI EPP-EGIQLA V--------E NN----TNVI
             LELIGVGYRA QM-QGRKLVL AMGYSHPVEM DPP-EGIDIA V--------E GT----TKVK
             LELVGVGYRA QM-KGKTLVL ALGYSHDVEF DPP-EGIDIK V--------G KP----TEIE
             LEIVGVGYRA SM-DGKKLVM QLGYSHSVEI DAP-EGITIA V--------G KG----NVIT
             LELVGVGYRA SN-QGNIIEL ALGYTHNIFI QLP-PEVKVE TKSER----N KN----PLIL
             LELVGVGYRA TN-TGQVLEL SLGFTHMIYL QLP-SEVKVE TKMER----N KN----PLII
             LELVGVGYRA SN-QGQKLDL ALGFSHNIIL ELP-QEVKLE TVNEK----G KN----PIIK
             LEIQGVGYRA QL-QGKTLVL SMGYSHPVEI VPP-EGITLE IEDNQGKKVQ QG----TIVL
             LEIQGVGYRA NM-EGKNLNL SLGYSHPVVV EPP-EGITIT V--------E AN----TKIS
             LEIQGVGYRA QV-QGRNLIL NVGYSHQVNI EPP-EGVQLA V--------E NN----TNVI
             LAITGVGYRA QV-QGQKLVL SLGYSHPVEM DPP-SGIQFA V--------E GN----TNIT
             LEVIGVGYKA SV-ANNILEL QLGYSHNVYL AVP-SEIKVT AVTEK----G QN----PKVY
             LEINGVGYRA QM-QGTTLNM ALGYSHPVDI VPP-QGITIT V--------D AN----TKIT
             LELVGVGYRA SH-TGQKLEL ALGFSHGIVL ELP-SEVKLD TLTEK----G KN----PIIT
             LELVGVGYRA SN-QGQKLDL ALGFSHNIVL DLA-PEVKVE TISEK----G KN----PIIK
             LEIEGVGYRA SM-EGKNLVL NVGYSPPVVV EPP-AGITFE VE-------E RT----RQIR
             LEIQGVGYRA AV-KGRTLEL SLGFSHPVNY ELP-NGLEAT V--------E KN----TLIT
             LEIIGVGYRA QV-QGTTLIL NVGYSNPVQI EPP-EGIQFV V--------E NN----TNVV
             LELVGVGYRA SN-QGNRLDL ALGFSHGIVL DLP-KEVVVE TLSEK----G KN----PIIT
             LEIHGVGYRA QL-EGKTLVL SLGFSHPVRI DPP-EGITFV L--------E SP----TRIG
             LEMSGVGYRA EL-KGNLLAL TLGYSHMIYF QPP-AEIKIE V--------P DP----TTVL
             LEISGVGYRA EL-KNDLLAL TLGYSHMIYF KAP-DEIKIE V--------P DQ----TTIL
             LEMSGVGYRA EL-KGDLLAL TVGFSHMIYF QAP-AEIKIE V--------P EP----TVIL
             LEIQGVGYRA QV-QGRNLIL NMGYSHQVQI APP-EGVQFA V--------E NN----TNVI
             FEVNGVGYKV VH-QGECLSI SLGFSHSVKY VIP-EGIEVK C--------T KP----TQFT
             QEFVGVGYKC EV-KGQVIEM NVGYSHDIHL LIP-KEVVAT AVTEK----K QN----PILT
             LVIQGVGYRA QV-QGKTLVL NVGYSKPVEM PAP-EGINIA V--------E NN----TNVI
             LELVGVGYRA SN-QGQKLDL SLGFSHNIVL NIA-PEVKVE TISEK----G KN----PIVK
             QELVGVGYRA TN-QGNTLDL VLGYSHHYVF QLP-AEIKVT TQSEK----G QT----PKII
             LDIVGVGYKA EL-KGTNLLV TIGYSHPIYF IPP-AGIKLE T--------P TP----TQII
             LEIVGVGYRA NM-EGSNLNM ALGYSHPVII VPP-AGITIS V--------E AN----TKVS
             LEIAGVGYRA EL-KNDFLAL TLGYSHMIYF KAP-DEITIQ V--------P DQ----TTIL
             LELVGVGYRA SN-QGQKLDL ALGFSHNIVL DIA-PEVQVE TISEK----G KN----PIVK
             LEINGVGYRA QL-EGKTLVL NLGFSHPVRI EPP-PNISYI VGERKS--AN DP----LSLT
             LEIHGVGYRA AL-EGKTLVL TVGYSHPVRI DPP-PGISFI V--------E SP----TRIG
             MQIAGVGYRV AL-TGRKLTI NAGFSHPIEI ELP-AGIDIE VDPKASAIAG TRNQQGFNFV
             LELVGVGYRA AM-KGTALSL QLGFSHDVDV AAP-AGITFA T--------P KQ----TEIK
             LEITGVGMRV DK-DGNNIVL KVGYSHTVTV APP-SGITLS V--------D GT----TKVK
             LELVGVGYRV SN-TGQLLDL SLGYTHNIYL QLP-KEVKVE TKSER----N KN----PLII
             LELVGVGYRA NA-TGQVLDL SLGYSHNIVI ELP-KEIKVE TINEK----G KN----PIIK
             LEINGVGYRA QL-EGKTLVL NLGFSHPVRI EPP-PNISYI VGERKS--AN DP----LALT
             LELVGVGYRV SN-QGNLVEF TLGYTHPIFL QLP-KEVKVE TKSER----N QN----PIIT
             LEITGIGYRA AR-EGKNLVL QVGFSHPIRV TPP-EGITFE VLERRS--AN EP----QQVI
             LELVGVGYRA SN-QGQRLEL ALGFSHNIVM DLA-SEVKVE TVSEK----G KN----PIIK
             LEIQGVGYRA QV-QGSTLKL NLGYSHDVNF DIP-QGITVT T--------P KP----TEII
             LEIAGVGFRA EM-KSDLLAL TLGYSHMIYF KAP-EGIKME T--------P DQ----VTVL
             LELVGVGFRA SN-QGNLIEF ALGYTHNIFL QLP-KEIKVE TKSER----N QN----PLII
             LEIQGVGYRA QV-QGRNLVL NMGYSHQVQI EPP-DGIQFV V--------E NN----TNVI
             LEITGVGYRA AM-AGKALKL SLGYSHDIEY AIP-AGITIA T--------P KP----TEIT
             LELVGVGYRA SFYNGEILDL NLGFSHNIMM QLP-KEVKIE IQSEK----G KN----TILI
             LELVGVGYKA NV-QGSLLEL SLGYSHDIAL VLP-EEVMAT AELPK----G KN----PLVH
             LEIVGVGYRA QV-QGRKLVV SAGYSHPVEM VPP-EGVTFS V--------E NN----TSVF
             LEINGVGYRA QL-EGKTLVL QLGFSHPVRI DPP-ANVEFV VGERKA--AN EP----LGLL
             LDIVGVGFKA EK-AGEKLIL RVGYSHVVEI PAV-DGVTFT V--------E TP----TKLK
             LDLVGVGYKA QV-KGSSLIL NVGYSHPVEI EAP-AGIEIA M--------E GP----TRVL
             LELVGVGYRV SN-QGQVLEF ALGYTHNIFL SLP-AEIKIE TKSER----N QN----PVVI
             LELVGVGYRA SN-QGQRLEL ALGFSHGIVL DLP-SEVQVE TLTEK----G KN----PIIT
             LLINGVGFRA EK-KAEFLAL TLGYSHMIYF KAP-EEIAIE C--------P DP----TSIV
             LEIAGVGYRA EL-KNDLLAL TLGYSHMIYF KAP-DSIKIE V--------P DQ----TTIL
             LELVGVGYRA AL-KDKQLNL QLGYSHDINF DIP-EGIKIV V--------E KQ----TVVK
             LELVGVGYKA TV-QGNILEL NVGYSHSIFL GLP-DEVKAS AETVK----G QN----PIVT
             LEIAGVGFRA EM-KGDLLAL TLGFSHMIYF KAP-EGVKLE T--------P DP----VTVL
             LEVIGVGYRA TA-TGQQLEL ALGYSHPIVI ELP-KEIKVS ADTQK----G KA----PLVT
             LQIQGVGYRA QA-QGKKLTL NVGYSKPVEM TMP-DGIQVA V--------E KN----TEIT
             LEINGVGYRA MV-KGKYLNL MLAKSHNTKI EIP-SNIKID L--------P KQ----NIIL
             LQIQGVGYRA QL-QGKNLIL NVGYSNPVQV EPP-DGIQIQ V--------E NN----TNVI
             LEIKGVGYRA AV-KGKTLNM NLGYSHPVEF EPP-KGIDFK V--------E NN----TNII
             LELIGIGYRV SY-YEEILEF NLGFSHKIMM KIP-KEICAE IKINK----G QN----PILI
             LELVGVGYRA SN-QGQKLDL SLGYSHNILF EIP-SEVKLE TVSDK----G KN----PIVI
             LEVNGVGYKA EI-NGEYLSL FLGFSHGIKY KIP-KGIVIQ C--------V KP----TQIL
             LEIAGVGFRA EM-KGELLAL TLGFSHLIYF KAP-EGIKLE T--------P DQ----VTVL
             LEIQGVGYRA QV-QGKNLIL NVGYSKPVEM VPP-EGCSVA V--------E NN----TNVI
             LELVGVGYRA SH-QGQKLDL AVGFSHNIVL DIA-PEVKVE TVSEK----G KN----PIVK
             LEIHGVGYRA VQ-QGKNLII LVGYSHPVEV QAP-QGIELK LEAPDP--AS KA----ARIS
             LEIRGVGYRA EK-RGSNLVL SVGKSHPVEF APPTPDVVFE VD-------K DG----RGFT
             LLISGVGFRA EM-KSDLLAL TLGYSHQIYF KAP-EEVTIA C--------P DP----TTIE
             LEIVGVGSRA QV-KGKTLVV SAGYSHPVEV IPP-EGITFK V--------E NN----TNVL
             LAIQGVGYRA QV-QGRNLIL NVGYSQPVEI VPP-EDVQLA V--------E GN----TNVI
             LELVGVGYRA SN-QGQKLDL ALGFSHNIVL EVA-PEVTLE TISEK----G KN----PIVK
             LEITGIGYRA VR-EGKNLIL QVGFSHPIRV TPP-EGITFE VMERRS--AN EP----QQVI
             LDLVGVGYRA TL-QGRKLVL TVGYSHPVEI DPP-QGIEIA V--------E GT----NKVH
             LELVGVGYRA SH-NGQRLEL ALGFSHGIVL ELP-KEVTLD TLTEK----G KN----PIVT
             LELVGVGYRA SN-QGQKLDM SLGFSHNIIM EMP-EEVKVE TVTEK----G KN----PIVI
             LELVGVGYRA SN-QGQKLDL ALGFSHNIVM DLA-PEVKIE TTSEK----G KN----PTIK
             LEINGVGYKA EC-DDKCLTL YLGYSHNIKY KVP-KYVEIK C--------I KP----THLV
             LEIQGVGYRA AA-AGSKLTL NVGYSKPVEM DMP-QGITVA V--------E KN----TEIT

             IAGIDKQMVG EQAAQIRRLR PPEPYKGKGI RYLGERVRRK AGK-AGKVGK ----------
             LSSYDKQLLG MVAAKIRGFR KPEPYKGKGV KFVGEEIRRK AGKSA----- ----------
             ISGSDKELVG QVAAKIRSFR PPEPYQGKGV KYENEVIRRK EGKAAGK--- ----------
             VSGTDKQQVG QVAAEIRAFR GPEPYKGKGV KYENEVIIRK EGKKK----- ----------
             VSGYDKEIVG NTSARIRAVR PPEPYKGKGI RYENEVVRRK AGK-AGKGGK K--------M
             ISGSDKQLVG AVCAKIRSLR KPEPYKGKGV RFVGEIVRKK AGKSAGK--- ----------
             VSGIDKALVG QVAAKIRSFR KPEPYRGKGI KYEGEVIRRK EGKAAGK--- ----------
             LESCDKQLIG QVAAKIRSFR KPEPYKGKGI RFVGEVVRRK AGKSAKV--- ----------
             ISGSDKELVG LVAAKIRSFR KPEPYKGKGI KYSNEVIIRK AGKTAGK--- ----------
             VSGFDKELVG NVAAQIRDKR PPEPYKGKGV RYAGEAVRRK AGK-AGKK-- ---------M
             VMGMDKQLVG DIAADIRAVR PPEPYKGKXX K-----IRRK AGK------- ----------
             ITGRDKQVVG EVAAKIRGFR PPEPYKGKGV RYEGEYIFRK EGKKK----- ---------M
             VSGADKQAVG DMSSFIRGKR PPEVYKGKGV KYQGEYIRRK AGKAAGKKK- ----------
             LESCDKQLLG QVCSKIRSFR KPEPYKGKGI KFVGEVIRRK SGKSAGAK-- ----------
             LESADKQLLG QVCAKIRSFR KPEPYKGKGV KFEGEVIRRK SGKTAGK--- ----------
             LTSHDKQLVG QVAAKIRSFR KPEPYKGKGV KFVGEVLRRK AGKSA----- ----------
             VSGIDKELVG NTSARIRAVR PPEPYKGKGI RYMGEFVRRK VGK-TGKK-- ---------M
             VKGSNKQTVG DVAAFIRSKR PPEVYKGKGV RYEGEHIRRK AGK-AGKK-- ----------
             VSGFDKEAVG NIAASIRAVR PPEPYKGKGI RYAGEVVRRK AGK-AGKK-- ---------M
             VSGIDKELVG NVAATIRDAR PPEPYKGKGV RYADEKIRRK AGK-TGKK-- ---------M
             LEGSDKQLLG DVAAKIRSLR KVEPYKGKGI RFIGEQVRRK AGKSSSKK-- ----------
             VKGSNKQMVG DIAALIRSKR PPEVYKGKGI KYEGEYIRRK AGK-AGKK-- ----------
             LASHDKQLLG MVTAKIRSFR KPEPYKGKGV RFVGEIVRRK AGKSA----- ----------
             LTSHDKQLVG QVAAKIRSFR KPEPYKGKGI KFVGEQIRRK AGKSA----- ----------
             VIGADAEQVG QIAADIRKIR PPEPYKGKGI HYLGEKIRRK AGK-SGKGGK GGKK-----M
             VKGYDKEVLG QACAEIRSWR PPEPYKGKGV RYVGEFVLRK EGKKK----- ----------
             VSGISKEVVG NTAARIRAVR PPEPYKGKGI RYAGEVVLRK AGK-TGKK-- ---------M
             LSSFDKQLLG MVAAKIRSFR KPEPYKGKGV RFVGEIVRRK AGKSA----- ----------
             VQGIDKQLVG EIAARIRRVR PPEPYKGKGV RYLGERVRRK AGK-AGKVGK ----------
             VSGIDKALVG QIAAKIRSFR KPEPYRGKGI KYEGEVIRRK EGKAAGK--- ----------
             ISGIDKALVG QIAAKIRSFR KPEPYRGKGI KYEGEVIRRK EGKAAGK--- ----------
             VSGIDKALVG QIAAKIRSFR KPEPYRGKGI KYEGEVIRRK EGKAAGK--- ----------
             VSGYDKEVVG NTAAKIRSVR PPEPYKGKGI RYAGEVVRRK AGK-TGKSGK K--------M
             ISGSDKIKVH MVAADLCSIR RYDPYKGKGI FVKGKYVYRK EVSKKK---- ----------
             LKSIDKQLVG QVAAKIRSLR KPEPYKGKGI KFVGEVLRRK AGKSAGK--- ----------
             VNGINKELVG NTAAKIRAVR PPEVYKGKGV RYAGEVIKLK AGK-SGKK-- ---------M
             LTSFDKQLVG QVAAKIRGFR KPEPYKGKGV RFVGEIIRRK AGKSA----- ----------
             LESIDKQLIG QVAAKIRSLR APEPYKGKGI KFVGEVLRRK AGKSASKK-- ----------
             VSGIDKQLVG QVASKIRSFR KPEPYKGKGI KYSDEKVLRK AGKTAGK--- ----------
             VKGTNKQLVG DVAAEIRGKR PPEVYKGKGV KYEGEYIRRK AGK-AGKK-- ----------
             VTGIDKALVG QVAAKIRSFR KPEPYRGKGI KYEGEVIRRK EGKAAGK--- ----------
             LTSSDKQLVG QVAAKIRGFR PPEPYKGKGV KFVGEVLRRK AGKSA----- ----------
             VVGIDKQQVG EEAARIRSLR PPEPYKGKGI KYLEEKIRRK AGK-AGKAK- ----------
             VVGIDKQLVG EVAAQIRRVR PPEPYQGKGI RYAGEVIRRK AGK-TGKTKG KK--------
             IKGFDKQAVG DLAAKIRDIR PPEPYKGKGI RYTAEKILLK AGK-SGKK-- ----------
             IAGIDKQAVG EIAAKIRRIR PPEPYKGKGV RYAGETVRRK EGKKK----- ----------
             VSGINKEEVG QMAAEIRSVR KPDHYMGKGI RYAGEYVRIK PGKAIGKGAK --------MV
             LESADKQLLG QICAKIRSFR MPEPYKGKGI KFVGEEIRRK SGKSAGK--- ----------
             LSSFDKQLLG MVCAKIRSFR KPEPYKGKGI RFVGEIIRRK AGKTASKGKK ----------
             VVGIDKQQVG EEAARIRSLR PPEPYKGKGI KYAEEKIRRK AGK-AGKAK- ----------
             IETADKQLLG LICAKIRSFR KPEPYKGKGI LFKGEVVRRK SGKSAAAK-- ----------
             IRGIDKQKVG EEAAKLRALR PPEPYKGYGI KYRDERIRRK AGK-AGKAR- ----------
             LTSHDKQLVG QVAAKIRAFR KPEPYKGKGV KFVGEVLRRK AGKSA----- ----------
             VEGHNAQEVG QVAANIRDWR RPEPYKGKGI RYKGEYIFAK EGKKK----- ----------
             ISGIDKALVG QVAAKIRSFR KPEPYRGKGI KYEGEIIRRK EGKAAGK--- ----------
             LESCDKQLLG QVCAKIRSFR MPEPYKGKGV LFVGEQIRRK SGKSAGAK-- ----------
             VSGYDKEIVG NTAAKVRAVR PPEPYKGKGI RYAGEVVRRK AGK-TGKGGK K--------M
             ISGINRQQVG QVAAEIREYR GPEPYKGKGV KYAGEFIFRK EGKKK----- ----------
             LKSNNKQLLG IIAAKIRSFR APEPYKGKGI RYFGEEVRRK AGKSA----- ----------
             LECIDKQLLG QVAAKIRSLR KVEPYKGKGV RRLGEVVRRK VGKSTKK--- ----MPLGFR
             VSGPDKELVG NEAAKIRGIR PPEPYKGKGI KYEGERILRK AGK-TGKK-- ---------M
             VKGIDKQVVG EMASRIRGLR PPEPYKGKGV KYAEEKIRRK AGK-AGKAK- ----------
             VSGIDKQKVG QVAAEIRSVR KPDSYKGKGI RYAGEVIKLK PGKAVGKAGK -------MVN
             IKGIDKELVG SLAAKIRAVR KPEPYKGKGI RYVGEVVRKK AGKA------ ----------
             LESCDKQLIG QVCAKIRSFR KPEPYKGKGV KFAGEVLRRK AGKSAGK--- ----------
             LSSYDKQLLG MVAAKIRSFR KPEPYKGKGV RFVGENVRRK AGKSA----- ----------
             VSGIDKALVG QVAAKIRSFR KPEPYRGKGI RYSDEFVRRK EGKTAGK--- ----------
             ISGIDKALVG QVAAKIRSFR KPEPYRGKGI KYEGEVIRRK EGKAAGK--- ----------
             VSGSDKQQVG MVVSKIKAFR KPEPYKGKGI REQGQYILRK EGKKK----- ----------
             LESFDKQLIG QVAAKIKSLR TVEPYKGKGI RFVGEQVRRK AGKTAAK--- ----------
             VSGIDKALIG QVAAKIRSFR KPEPYRGKGI KYEGEVIRRK EGKAAGK--- ----------
             LESYDKQLLG QVAAKIRSLR KPEPYKGKGI RFLGEEIRRK AGKSAGKK-- ----------
             VSGIDKEVVG NVAAKIRAVR PPEPYKGKGI RYLGEVVRRK AGK-TGKK-- ---------M
             LEGIDKEKLG QFASIIIKQR PPEPYKGKGI KFENKFIQRK EGKKN----- ----------
             VTGINKEVVG NTAAQIRAVR PPEVYKGKGI RYLGENVRRK AGK-AGKK-- ---------M
             VSGIDKELVG TVAAKIRDAR PPEPYKGKGV RYLGEMVRRK AGK-AGK--- ---------M
             LKSYDKQLLG MIASKIRSLR VPEPYKGKGI KYLKESIRKK TGKSA----- ----------
             LKSHDKQLVG MIAAKIRGFR KPEPYKGKGV KYVGEYIRRK AGKTASK--- ----------
             VKGFDKQKVY MVASDICSIR KYNPYKGKGI SIKGKYVHRK EVNKKK---- ----------
             ISGIDKALVG QVAAKIRSFK KPEPYRGKGI KYSGEVIRRK EGKAAGK--- ----------
             VSGINKELVG NMAAKIRAVR PPEPYKGKGI RYAGEQVRRK AGK-AGKK-- ---------M
             LTSFDKQLVG QVAAKIRAFR KPEPYKGKGI KFVGEILRRK AGKSA----- ----------
             VTGIDKHAVG QLAANIRQIR KPEPYKGKGI RYAGEAVRRK AGK-AGKVGG KKK-------
             ISGIDKATVG ELAAKIRGTR PPEPYQGKGI RYQGEYVRQK AGK-TGKAGK K---------
             ISGIDKALVG QVAAKIRSFR KPEPYRGKGI KFSDEVVRRK EGKTAGKK-- ----------
             VSGIDKELVG NEAAKIRAIR PPEPYKGKGI KYLGERILRK AGK-SGKK-- ---------M
             VSGINKEIVG NTAAKIRAVR PPEVYKGKGI RYVGEMIRRK AGK-AGKK-- ---------M
             LTSYDKQLLG AITAKIRNFR RPEPYKGKGI KFVGEVLRRK AGKSA----- ----------
             IRGIDKQKVG EEAAKLRALR PPEPYKGYGI KYREERVRRK AGK-AGKAR- ----------
             VKGADKQLVG DIAADIRSVR PPEPYKGKGI KYAGEVVRRK AGKS------ ----------
             LSSYDNQLLG MVAAKIRSFR KPEPYKGKGV RFVGEIIRRK AGKSA----- ----------
             LSSHDKQLLG MIVAKIRSFR KPEPYKGKGI KFVGEIVRRK AGKSA----- ---------M
             LTSHDKQLVG QVAAKIRSFR KPEPYKGKGV KFKGEQLRRK AGKSA----- ----------
             IRGMDKQKVY MVASDICKIR KYDPYKAKGI VIKGKFMLRK VVNKKK---- ----------
             ISGIDKEIVG NIAAKIRAVR PPEPYKGKGI RYKGELVRRK AGK-TGKK-- ---------M

             -MPTEKKVQE VAEIAELLRN ASLAVLTDYR ----GLSVAD LQRLRTELRP HESEFRVMKN
             -MTREEKAQM IEDLTQVLSS TNTVYLSDIS ----GLNSTD TSNLRRACFK RGVQLRVVKN
             -MNREEKSEI IQSVAEKLSK AQGVYLTEFS ----GLTVSE ISDLRKQFRE KDIEYKVVKN
             -MDRTQKEAT VAALNSSLQE AGLIIVTKQS ----GMTVAE VTDLRRKMRA AGCSFKVTKN
             GRTLANKKEI VADLKELLNK SSLAIVIDYE ----GLSVSQ ITDLRNKMRP TGTVCKRTKN
             -MTKEQKTEV IELLKSKFSQ YENFYITDTE ----SLSVDQ VGKLRRACFN KNVEMKVAKN
             -MKRDRKEEI VQEVAEKINR SQGIYLTEFQ ----GLSVAK MSELRREFRK VGVEYRVVKN
             -MKREEKQVI IDNLTEQIKA HKHIYISDIS ----ELDAAA TQELRRACFK AGIKLIQVKN
             -MKKAKKYEV VEQIKELVSN STAIYLVDYK ----GVNVED INKLRSTFKK EGVTYKVFKN
             GRTIENKQEI VADLKATLSE SQLALVINYQ ----GLSVAE ITDLRRRLRP TGTVCKVTKN
             --TKLQKNES VSQLKEQFGK AQVAIVTDYR ----GLTVAE ITDLRRRLQK VGGDFTVAKN
             ALTREQKGDQ VAWISTVLND NEVLVVIENK ----GLSVAQ VSDLRSKLRE VGAGMKVVKN
             MPTKEHKAGV VSDLDQFFAN GKVAIVADLS ----GFTVAE LTHFRRSLDK ANAKVKVTKN
             -MRKEDKNTI IEQIAATVQE YGHFYLVDTT ----AMNAAA TSELRRACFK ADIKLMVVKN
             -MRKEDKVTV VASLKEAIEA YPHFYLTDVE ----ALDAKK TSELRRECFK RNIKLVVAKN
             -MTREEKSLV IEDLTARLAE NNVIYVADLT ----GLNADE TTNLRKACFK ANIKLAVVKN
             GRTLANKKEI VAELKERLRE SQMALVIDYQ ----GLSDAE MKDLRQRLRK CNASCKVTKN
             MATKAFKSEK IDAIKAKVEK AQVAILTEYK ----GYSVEE ITNLRRALQK DGGDYMVTKN
             GRTLEDKKAI VAELKETLST AQMTFVIDYK ----GLSVSE ITDLRNRLRP AGAVCKVTKN
             GRSPSNKREI VADLKAQLDQ CLLAIVVDYA ----GLSVSE ITQLRDSLYP LGASCKVTKN
             -MKREDKGAI IEELTGKFQS TPFFYITEAN ----GMTVAE TNNLRRMCFE RGIEYRVVKN
             MATKAFKSEK IDAIKAKIEK AQVAVITEYQ ----GLSVEE ITKLRRSLQK DGGDYVVTKN
             -MTKDQKVVA IQEIKDLLQD AKVVYVADLD ----GLNAAK SSDFRRQAFK QNIKVKVVKN
             -MTREEKSQV IEDLTAQLAE SANIYLADIS ----GLDAVS TSNLRRACFK ANIKLAVVKN
             AFTREQKSAI MQQYQEWVAK SQAMFLLEYT ----KMNQKD MDTLRAKVRE AGGEIHVVKN
             -MKQADKSKI VEEVRELLSS SSVAVVTHYR ----GLTVAE MTELRVKLRE AGANVRVVKN
             GRTLANKQDI VTELKGLVDE AQMAFVVDYQ ----GLTVAE ITDLRNRLEA SNSVCKVTKN
             -MTKEAKVLV IQELKEVLQD AKVVYVASLE ----GMNAAA TSDFRRQAFK QNITLKVVKN
             -MPTPKKVQE VEEISQLLSS ATLSILTDYR ----GLNVAD MQGLRAQLRP HQSNIRVVKN
             -MKRDTKEQI AQEIAEKFQK SQGFYFTEFQ ----GLDVQK MSQLRLEFRK AGIEYRVVKN
             ---------- ---------- --GIYLTEFQ ----GLSVAK MAELRGEFRK VGVEYRVVKN
             MMKRDKKEEI AQQIAEKFQK SQGFYFTEFQ ----GLDVQK MGQLRLEFRK AGIEYKVVKN
             GRTIEDKKAI VAELKESLSQ SQLALVIDYQ ----GLTVAE ITDLRRRLRP TGTACKVTKN
             -MKRVDKEKH LENLSGLFAK YGSFVLANFG ----SMTAGD FVALRKEIKA SGCGLSVVKN
             -MRKEEKTEV IQSLTSQLGE WAHYYVTDIS ----GLNAEK TAALRRLCFE KGIKLVVVKN
             GKSKKQKEEM LAGIKQNLSE SQLALVINYQ ----GLSVAE ITDLRRRLIP TGSICSIAKN
             -MTREQKANV IQDLTATLGE NSTIYLTDIS ----GLNAQD TSNLRRACFK ANVKMSVVKN
             -MNREEKNEV VLELQGQMQE FGNFYIADTS ----SLSVEQ INNIRRKCFE GDIVMKVAKN
             -MNKNEKSEI IAEAKELIEK STAVYVADYS ----GVNVAD ISELRNQFRK EGVTYKVFKN
             MSTKAFKSEK IEAMKAKIAK AQVAILTEYK ----GYSVEE ITKLRRELQK EGGDYMVTKN
             -MKRDKKEQI VQDVAEKIDR SQGIYLTEFQ ----GLSVAK MAELRNEFRK AGVEYRVVKN
             -MTREEKSQV IEDLTAQLAD NTNIYLADIS ----GLDAAS TSNLRRACFK ANVKLAVVKN
             -MPTQRKIET VQELTEKLSR AQLVVVADYR GEGRGMSVAD MTELRRKLRE HGGEVVVAKN
             -MPTPEKARQ IEEISEILRT ASLAILTDYR ----GLSVAD MTAFRRRLQE QQANFRVVKN
             MGKRPVKEAL VGDLQKLLEK SSVVMVIDYR ----GLSVAE ITGLRRRMRE HGGTCVVAKN
             -MDRAQKQES IESLKSVFTD AGAVVVTHYM ----GLTVAE MTDLRLRLRK EGAAIKVVKN
             KKIREKKKIA VDELTDALAV AQSAVFTDYR ----GISTSE LTTIRVKLRE AGVGYRVLKN
             -MRKEDKGTV IGQLTETLKE YPNFYLTDIE ----ALDAEK TSKLRRECFK REVKLVVVKN
             -MNKQEKDTL INELTDLLKE NSVIYLTDIE ----GLNAAQ TSQLRRICFN KKVQLRVVKN
             -MPTPRKIET VSTLTEKLNR AQLVVVADYR GDGKGMSVAD MTELRRKLRE HGGEVVVAKN
             -MKKEVKDTI ITELGEKLKE YPHFYLVDVT ----GLNASA TSSLRRKCFK SEIKMIVVKN
             -MPTQRKIET VADLKQRLKR MQVTVVADYR ----GLSVAD MTELRKKLRE SGAEFVVAKN
             -MTKEEKSVV IEELTAQLAD NTNIYLTDIS ----GLNAET TSALRRACFK ENIKLAVIKN
             ---------V VEELGQIFES SGVVVVSRYE ----GLTVAE MTDLRARASA AETQVRVAKN
             -MKRDKKEQV VSEVSEKLRR SQGIYLTEFQ ----GLSVAR MAELRNEFRK AGVEYRVVKN
             -MRKEDKGNI IAQLGEVLNE YAHFYLVDVT ----GLNAAT TSAMRRKCFQ SEIKMVVVKN
             GRTLENKKEI VADLKETLGE STLALVIEYQ ----GLTVAE ITDLRKRLRP SGTVCKVTKN
             -MDRTAKADL VSTLNGVFNE SAVVVVAHYK ----GLTVAD MQKLRAQMKQ AGATVKVAKN
             -MNKKNKKKE LLKLVSILSN NETIYLMDMS ----DLNSNQ ISALRKNFHE HSIRMKMVKN
             KMKREEKLQV IESLVEKFSA FDCFYVVDAM ----GLTVEQ VNKFRKSCAE QNIVYQVAKN
             GRTLENKQQI VEELKGLLGE AEMALVLDYK ----GLTIKE MTDLRTRLQA SNGVCKVTKN
             -MPTQRKVEI VDELSDKMER MQLAVVADYR ----GFTVAE LTALRTKLRE NGAEMVVAKN
             AKIRLKKQQT IDELQKIITE SSVAIITNYR ----GVSTAE LTTLRGKLRK AEVGYKVVKN
             --TKAKKQER VASLEGLMTR SQLAVVSDFT ----GLNVKD MTELRRRLQA VGGDYTIAKN
             -MKKEDKSAI IKQLESTLGE YAHFYLADIG ----GLNAAQ TSELRRVCYK ENVKLVVVKN
             -MTKEEKVLV IQEIKELLQD AKAVYVADLE ----GLNASQ TSDFRRQAFK NNVQLRVVKN
             -MKREKKEQI VKDVAEKLQK AQGIYLTEFQ ----GLDVEK MAELRNEFRK AGVEYQVAKN
             -MKRDKKEQV VQEVAEKIGR SQGIYLTEYQ ----GLNVAK MAELRNEFRK AGIEYKVVKN
             -MNKEQKKNY ISEMETQFQN NEAVMVTHYQ ----GLTMSQ LDELRAQMRE HGIKFTITKN
             -MNKKEKGQL IEELTEKFAE FPHFYLADGS ----GMTVSQ TNTFRQLCYE KGLEYKVVKN
             -MKREKKEQV VQSVTEKVSR SQGIYLTEFQ ----GLSVSR MSELRNEFRK AGVEYRVVKN
             -MNKDQKAQY IEDLAQDLSK ANIFYLADTA ----SLTVET INQLRRRCFQ QGIELRVVKN
             GRTLANKQEI VTELKEILKE SQMAFVIDYE ----GLSVAE ITDLRNRLRP AGATCKITKN
             -MLRSEKPVA VEDIVNIYKE SPSVIITHYH ----GLTVSQ VSSLREALKS KEVGFKVVKN
             GRSPEDKQQL VSQLESQLTE TQMVMVIDYG ----GLSVAE ITDLRRRLRD SETTCMVVKN
             GRTLENKKEI VAELKDLLSD TQSIFVIDYK ----GLTVGE ISDLRNRIRE KGGTCKIAKN
             -MNKEKKRKE LLKLISILSD NETIYLIDIS ----DLNSNQ ISILRKNFNQ FFIQMRVVKN
             -MTREEKNLA IDNLTEVLKG AEVLYVADIA ----GLNAEQ SSSLRRLCFK NEVKINVVKN
             -MKRSDKELH LSKVEGLFSK FKYFIIANFQ ----GMVAND FFSLRKELKM ANSGLMVVKN
             -MKRDTKQQI VQEVAEKISQ AQGIYLTEFQ ----GLTVEK MSELRGEFRK AGVEYRVVKN
             GRTLAQKEKI VVDLQKQLSS AQLTLVIDYT ----GLSVSQ ITDLRNRLRE TGSVCKVTKN
             -MTKEEKLNV IEDLTSQLAE NATIYLADIS ----GLDAVA TSDLRRACFK AGVKLSVIKN
             -MPTQAKAQM IEDLTVKLGR ATIAILVQTQ ----GLSVKD MNDLRKKMRA ANVEFQIAKN
             ---------- ---------- ---MVFTNYQ ----GINVAQ SRSLRNKLKE ANATYAVVKN
             -MKRDKKELI VQQVTEKLEK AQGIYLTDFQ ----GLDVAK MAELRNEFRK VGVEYRVVKN
             GRTLESKKQI VEEIKGLLDK ADMALVLDYQ ----GLSIKE MSDLRSRLEQ SSGICKVTKN
             GRTLDNKKEV VADLKELLSD SQLAIVIDYQ ----GLSVAE ITDLRNRLRP TGTVCKVTKN
             -MTREEKSIA IEDLTAKLAE SNIIYIADTS ----GLNAET TSNLRRACFK AGIKLEVVKN
             -MPTQRKIET VADLKQRLER MQVAVVADYR ----GLSVAD MTDLRKKLRE SGAEFVVAKN
             --TKTQKETS VVELRESFNK ASVAVVADYR ----GLTVAE ITDLRRRIQN AGGEFTVAKN
             -MTKDQKVVA IQEIKDLLQD AKVVYVADLE ----GLNASK SSDFRRQAFK QNIKVKVVKN
             AMTRDEKATM IEELQGVLQD SKVIYLADIE ----GLNSVN STELRRACFK SDVSLRVVKN
             -MTREEKATV IEDLKAQLGE SGIIYLADIS ----GLDAGT TSDLRRACFK ANIKLAVVKN
             -MKRKDKDEF IQNIMNVFVN NDFLILINFK ----SMNVSN SLILRNSLKS VMGGMLVVKN
             GRTRENKEEV VADFKGLLKE SQLAVVIDYQ ----GLTVAE ITDLRRRLRP LGGTCKIAKN

             TLAGLAADQV G----LSDIR PL-LEGPTAM VIA-TAEPVA SAKIVNDF-V R--TSKI---
             TLLQKAMESI EDRD-YEELY AT-LKGNTAI MVS--EKENA PAKVIQEF-R K--KSEK---
             TLIKKALAHT KI---SDKLA DG-LKNTTAV AFG-YDDPIA PAKIIKKY-S D--GNEK---
             RLARIALKGT Q----FETLD GF-FKGPTAI AYS--KDPVA AAKVAVDY-A K--TNDK---
             TLMRIAVEED TQ---WQPMT QY-LQDSSVF LLV-EEELKD AIKAYEDF-Q K--ATKK---
             TLIKKALESL DAEK-YSGVY DS-LHKVTAL MFS--ENPKE PAVILSSF-R SEAKAEK---
             TLIKQALKDL AG---ADKLA PG-LKSTTAV AFG-FDDPVA PAKVIRKF-S K--TNDA---
             TLLRVALDGL EAD--YNEIY SA-LTGSSAV MLS--ETGNA PAKLIKEF-R K--NHDK---
             TLFKKALEDL GG---YEQLY DQ-FVGMTGV AFA-GENFVA PAKIIKKY-F D--ETGK---
             TLMGIAISGQ DN---WLAME EL-LQGSSAF LLV-KEDISG AIKAYQDF-Q K--ASKK---
             TLIRLVAKET E----WQDLD SL-LKGPTAL AIG-YDDPVA AAKVISDF-Q K---------
             RLAKIALAKV DG---GNDVA PL-FVGPTFI GYS--EDPVT APKVLVEW-A K--KSDK---
             TLVKIASKNT E----FEAIE KL-AKGPTTV VVG-YDDPAA PAKAVVET-L K--SLKK---
             TLLHKALESI EGD--FSPLY GS-LKGTTAV MFC--NVANA PAKLIKDK-S K--D-GI---
             KLLMRALSEV NEEL-YAPLF AT-LKGSTAV MFS--ENANA PAKLIKDF-T K--GSKGEGK
             TLLAKAMEAS EKE--FGELP SV-LKGNSTL MFS--EVGNA PAKLIKEF-R K--KSDK---
             TLMELAVKES DT---WQPIT QF-LKGPSAF LLL-KDDIGG AIKAYQEF-Q K--ATKK---
             TLAKIAVKGT E----FEVLA DS-LTGPIAI AFG-YEDQVS PAKAVAKF-I K--DTKK---
             TLMRIAVDGS EN---WQPLT EL-LSDSSAF VLT-GEDVGA AVKAYQEF-Q K--ASKK---
             TLMRIAIEDN ET---WKPMQ QF-LNGTNAF LLI-QDDLPG AIKAYQAF-Q K--ATKK---
             SFIKKALETL DTD--YTPFN DTVLHGQSAV MFH-AENGKA PAKLIKEF-R R--TNDK---
             TLAKIAVKGT E----YELLT EK-LTGPIAL ALG-YEDPVS PAKAVVKF-I K--EAKK---
             TLLQKAMEQI DGVD-FSEMF QT-FKGNSAL MIA--ETANA PAKLIKDF-R K--KEEK---
             TLLAKAMESS EKD--FGDLP TT-LKGNTSV MYS--EIGNA PAKVIKNF-R K--KSEK---
             TLFGKVLSEA GVD--YGKM- ---LEKTTMV GFA-FNDPPA LAKVVNEA-A K---SEV---
             TLAKRAVAGT P----FEALG EF-LVGPTSI AFS--ADPVA PAKVISAF-A K--THPK---
             TLMRRAIADA DD---WQPLT EL-LKGTNAF VLV-KDDPGS AIKAYQAF-Q K--DTKK---
             TLLQKALEQI EGVD-YSEMF PT-FKGNSAI MIS--ETANA PAKLIQGF-R K--KAEV---
             TLTAIAAERV G----LQELH PL-LEGPTAL VVA-MDDPVQ PAKIINDF-V R--TSRI---
             TLIKKALKDA AD---VDKLA AG-LKNTTAV AFA-YDDPIA PAKIIKKF-S K--DNEA---
             TLIKKALKDL DG---ADKLA AG-LKSTTAV AFG-YDDPLA PAKVIRKF-S K--TNEL---
             TLIKKALRDA AG---ADKLA EG-LKNTTAV AFS-YDDPIA PAKIIKKF-S K--DNEA---
             TLMGIAIQDD EK---WQPMS EL-LKGSSAF LLV-QEDFSA AIKAYQDF-Q K--ATKK---
             SIACIALEGT G----KEELR DK-FKGSVFV VYS--DDVIT LSKTLYAFTK T--KADK---
             TLFVKALEAA GKA--NEEIE AS-MVGSSSI MFT--NTGNL PAKLIKEF-R KSAKSEK---
             TLMGIAVKED SN---WQPME DL-LAGSNAF LFL-KNDIGG AIKAYQDF-Q K--ATKK---
             TLLTKAMEAS DKD--FGELP EL-LKGNTSI MLS--EVANA PAKVIENF-R K--KSKK---
             SLIRKAIEGL EGD--ASEIY EA-LKGSSSL LFS--KTANA PAKLIKAL-R K--TSDK---
             TLFKRALAET GK---YSKLA DN-LEGMSGF AFA-FDNPVA PAKIIKKY-F D--NNKK---
             TLAKLALKGT E----FEVLS EL-MTGATAI AFG-FDDQVA PAKVVAKF-V K--DSKK---
             TLIKKALRDL SS---ADRLA SG-LKSTTAV AFG-YDDPLA PAKIIRKF-S K--TNEA---
             TLLAKAMEAS DKD--FGELP ST-LKGNTSV MYS--ETGNA PAKIIQNF-R K--KSDK---
             TLLKIAANHT G----RGALD PL-LAGPTAV TFA-YDDVAK VAKALLDYLK S--GNKS---
             TLTRIAAERT G----TEVIT PL-LEGPTAL VYS-MGDPVA AAKLTLEF-A R--QSRI---
             TLMGVATRET A----WRNID PL-LAGPSAF LFG-NEKLKE MLKTYEDF-A R--ETKK---
             TLALKALDGK L----GDKGE KL-FTGPVAI AYG--PDAVS AAKVAVAY-A K--ENDK---
             TLARRAADNT H----HTNIK SA-FEGPVAM AYS-SSDVVA PARVLMDYLA S--SKST---
             NLLKKALENI EGD--FSDLN VA-LKGNTAV MFS--QVANA PARLIKDF-T KDAKKGVVAK
             TLLKKAMERS GKN--FGELF PT-LKGMTSL MIA--ESGST PARLISEV-R K--KSEK---
             TLLKIAAHNT G----HEALD PL-LAGPTAV TLG-YDDVSK VAKALLDYLK S--GNKS---
             NLLHKAFEAS ELD--YEPLY GV-LKGNTAI MFS--HVANI PAKLLKEY-K K---EGI---
             TLTLIAARET G----HEAIE PL-LAGPTAL AFA-YDDVPK FVKAINEF-N R--GPKK---
             TLLAKAMEAS DKD--FGDLP EV-LKGNTSL MLS--ETGNA PAKLIKEF-R KKRKAEK---
             RLAKIALQGK E----CESIS SF-LEGMTVL TYS--EDPVA AAKVIEDF-A K--DNKK---
             TLIKKALSDM EG---ADKLA PA-LKSTTAV AFG-YDDPIA PARVITKF-S K--TNEA---
             TLLHKALEAA ETD--YTPLY DC-LKGTTAV LFA--NTANA PAKLLKDF-T K---DGM---
             TLMGIAIQDD EK---WQPLS EL-LKGSSAF LLV-KEDFSS AIKAYQEF-Q K--VTKK---
             SLAGIALDGT D----VASIK PL-LKGPTLL AYS--GDPVA AAKVAVDF-A K--ANDK---
             TLLKKAINKI KNKK-FDSFF PI-LNGNTTI LFSNLNVLNV SSKIIKNF-H IQEKIDK---
             TLIQKALERS EKCTAHAPAF SSVLKGFSGI LFS-RDSGRA PGKMLKAF-L EAEKLNL---
             TLMRRAIDGD SA---WSDLD SL-LTGTNAF VLV-KGDVGG AVKALQSF-Q K--DTKK---
             TLLRLAARNA G----REAIE PF-LEGPTAV TFA-YDNVAK VAKVLLDAST K--TAKP---
             TLVKSAASHA G----KEDLT SL-LDGPIAL SWGYGSDVAA PAKLLLEHIT K--SKSV---
             TLVKKALQDS PI---LAEAA PL-FKGPSGL ILG-FDDPVG PVKVLVDY-Q K---------
             TLLQKALDNS SVD--FSELY GS-LKGETSL MLS--NTANV PAKVINDF-S KLKTNKL-KK
             TLLQKAMEQI EGVD-YSEMF ET-FKGNSAL MIA--DTANA PAKLIQGF-R K--NAEK---
             TLIKKALENV NG---GDRLA DG-LVNTTGM AIG-YDDPIA PAKIIEKF-G K--KNEM---
             TLVKQALLQL AQ---ADKLA DG-LKSTTAV AFG-YDDPIA PAKIIRKF-S K--TNEA---
             RITKIALEKT K----CKELS NL-FTGATAV AFS--NDAII SARILSKF-A K--TNES---
             SLIQKALEKQ EGD--YSEIF GA-LKGFSGI LFS-PEVGNA PAKVIKEF-H KKNSTEK---
             TLVKKALSDL AG---ADRLA GA-LKNTTGV AFG-YDDPIA PARVIKKF-S K--DNES---
             TLLAKAMAKV EGRN-YDNLA SV-LSGPTSI MFA--EVGNA PAKLIKDF-R K--KNDK---
             TLMNIAIEGD EN---WQPMQ QF-LSNASAF LLA-GEEVGA AVKAYKEF-Q K--ATKK---
             TLAKIAAKHT G----LDSIT DL-FAGPSAI VYS--KEPVE MARLVVNF-A N--SNDN---
             TLMRIAIARH EH---WQPMG EY-LKGATAC LFV-KGDMAS AVKAYQAF-K K--DTKK---
             TLIRIAVQDD EN---WQPVQ AL-LKDATAL LLT-KEDIGS VVKEYKKF-Q K--DTKK---
             TLLKKALEKI KNKK-LDSFF PI-LNGNTSI LSS--NLGGL PSKIIKKF-H FKEKIEK---
             TLLKKAMERS EKN--FEDLF PT-LKGNTTI LVS--ETANA PAKLIKEF-R K--KAEK---
             SLSRIALKKM G----REELS AK-FFGSIFI VYS--DDIIL ISKILAKFMK D--NKSK---
             TLIRKALQDM AG---ADKLA PA-LKSTTAI AFG-IDDPVA PAKVIKKF-S K--ANDQ---
             TLMQKALEGD DN---WKAME KF-LSGSSAF IFI-QDDLGA AIKAYQAF-Q K--ESKK---
             TLLAKAMEAS DKE--FGELP EV-LKGNTSL MFS--ETSNA PAKLIKNF-R K--KSDK---
             TLLRIASERN N----MNELD TSIFNGQTAI AFG-FDDEVA AAKAVIDY-T G--NSKI---
             TLLALALRES D-----RVVP EALLKGANAV VFC-GEDIAK SVTALKGW-I K--DNKA---
             TLVKKALENV AG---GDRLA EG-LYNTTGV AIG-YDDPIV AAKVIEKF-S K--KNEN---
             TLMRKAINGD AT---WSGLE SL-LNGTNAF VLV-KGDVGS ALKAVQAF-Q K--ETKK---
             TLMRRAVEDD EN---WQPMT EF-LVGSSAF MLV-KDDVGG AIRAYQDF-Q K--ATKK---
             TLLEKAMEAS AND--YGDLP SV-LKGNSSI FIA--DIANA PAKIIKDF-R K--KSEK---
             TLTRIAARET G----HEAIE PL-LEGPTAL AFA-YDDVPK FVRAINEF-N R--GPKK---
             TLIRLVAKDQ EN---WKELE QF-LKGPTAL AIG-FDDPVT PMKVLTDF-A K---------
             TLLQKAMEQI EGVD-YAEMF ET-FKGNSAL MIA--ETANA PAKLIKDF-R K--KEEK---
             TLLKKAMERI EDRN-FEELY GS-LKGNTAL MVA--EKENA PAKVIEAF-R K--KSEK---
             TLLAKAMEAS EKE--FGDLP EV-LKGNTSL MLS--ETGNA PAKLIKNF-R K--KSDR---
             TLACLALERT GK---FSYLS GK-FSGSVAI IYS--SAIVE AAKVIVDFIN A--NKEK---
             TLVRIAVDGD EK---WQVMH EH-LKGSSAI LLV-PEDVGG AVKAYKAF-Q K--DSKK---

             LKVKGAVLEG QM-IPVE-DI ERLASLP-PR EILLGKVMAG IQ-TPLYGLV G---------
             PILKGAWIDS AVYVGDD-KV EALSNLK-SK EELIADVVAL LQ-SPIKTVL S---------
             LKFKMASVDG TI-FEAG-QL DQLSNML-SK TENIGRIAGT IN-NVISGVP G---------
             FQIVGGGLPG LK-LDSQ-GV DALSKLP-SL NELRASLLGM IQ-TPATRIA G---------
             TKIRGGVLEG QA-LTVD-EV KALKELP-SK QELMARIAGG IN-AVATRLA VGVNQVPTKL
             PELKLAFING DVYVGDN-QL ASLVKIK-TK NELIGDVIGL LL-SPIQRVI G---------
             LKFKMASIDG VV-FGPD-QL PLLSEML-TK TENIGRAAGL IN-GVVSSVP M---------
             PVLKAAFVEE CAYVGEN-QL DALVSIK-SK EELLGDIVLL LQ-SPMQKLI S---------
             FQFKGCYLES NF-YPAD-QL NTLASMP-SK EELIAGIIGS IN-SPASGIV G---------
             TELRGGVMEG RL-LKEA-DV KALGDLP-SK EQLMAQIAGA IN-ALATKVA V---------
             ---------- ---------- ---------- ---------- ---------- ----------
             VEIRGGLMAG TA-LNAD-GI TNLSKMP-SR EEIIAQIAGS LT-APAANIS G---------
             GSVKGGVLEG KC-LSKE-EV KGLAELP-SK EQLLSSIMGG LD-SGARGIA G---------
             PGLKAAYAEE SFYVGAD-QL DALVAIK-SK NEVIADIVAL LQ-SPAKNVI S---------
             PQLKSAYAQE GIYIGAN-QL STLETIK-SR EELIADVVAL LE-SPIKNVL S---------
             LVLKGAFIEE AIFVGAD-QL ETLVAIK-SR EELIGDIIGL LQ-SPAKNVV S---------
             TTLRGGVMEG RA-LDEA-QV KAIGDLP-SK EQLMAQIAGA LN-AVTAKIA I---------
             GAILGGALDG KF-LSAK-EA EELAKMP-SK EELLAKILGS IN-SPASGIV G---------
             TELRGGVMEG RL-LSQG-DV KAIGDLP-SK EQLIAQIAGA IN-ALATKVA V---------
             TAIRGGAMEG TA-LSDQ-QI AALTELP-TK EELYARIAGG IK-AIPTKLA VGTNAVPTKL
             LQLKAASIDY SLFIGAD-QL DTLIALK-SK EELVGEIIGL LQ-SPAKNVI S---------
             GTIVGAVLDG KL-MTEA-ET KALAELP-SK EELFAKMLGS IN-SPASGIA N---------
             PALKSAFVQE TFYVGDN-NL DALVSIK-SR EEMIGEIIGL LQ-SPIQRVV S---------
             PLLKGAFIEE AIFIGDE-QL DALVAIK-SK EEVIGDIIGL LQ-SPAKNVI S---------
             FAVKGGFLGK VS-INAV-QV KALADMP-PL PVLRAQLLGV LL-APASKLV R---------
             IQIVGGVLDG KA-MDAE-GI ERLAKLP-SK EELLAKMLGS LN-APITNFV G---------
             TELRGGLLEG RL-LSSD-EL KAIGDLP-SK EVLIAQIAGA IN-GVATKLA V---------
             PALKSAYLQE TFYVGDE-NL AALVSIK-SR EEMIGEIITL LQ-SPLRNVL S---------
             LQIKGAVLEG QV-IPAA-EV ERLATLP-PR EVLLGKVVGG LQ-SPLYGLV G---------
             LKFKMASIDG QV-FGSD-SL PQLSEML-SK TENIGRLAGL LN-NMVASVP M---------
             LKFKMAAIDG VV-FGAD-SL PALSEML-TK TENVGRAAGL IN-NVVSSVP I---------
             LKFKMASVDG TV-FGAD-AL PQLSEML-SK TDNIARTAGL IN-NMIASVP M---------
             TELRGGVMEG RL-LKEP-DV KALGDLP-SK EQLMAQIAGA IN-ALATKIA V---------
             VSVICAYDGG KV-LSSE-QV VFFATLP-SL EELRMRIVGL IA-Y------ ----------
             PLLKSAFVEE CAYIGEA-QL KALEEVK-SR EQLIGDIVAL LQ-SPAKNVI S---------
             TEFKGGVMEG RL-LDKD-QV KAIADLP-SK EELLAQVAGA IN-NIATKLA ISLDAVPTQL
             PVLKGAYIEE AIYVGDD-QI EALSNIK-SK EEMIGEIIGL LQ-SPAKNVV S---------
             PVLKAAFIDS SVYVGDD-QL NNLVSLK-SR EELIGDIVGL LQ-SPAKNVL S---------
             FSLKACYIET EF-YSGN-QL DQLATLP-TK ADLIAGILSS IN-APASGIV G---------
             GALLGGALDG KL-LSAK-DA EELAKLP-SK EELYAKILGS IN-SPASGIA N---------
             LKFKMASIDG VV-YDAD-SL PALSEML-SK TENIGRAAGL IN-GVVSSVP M---------
             PLLKGAFIEE AIYIGDA-QL DALVDIK-SK EEVIGDIIGL LQ-SPAKNVI S---------
             FTVRGALLGQ AL-LPAD-AL EQVTKLP-SR EQALAQVVGG IA-APVSGVV G---------
             LSVKGGLLAG RL-LSAA-DV EALATLP-PR EELLAKVVGG LQ-APLYGLV S---------
             TEFRGAVVDG TL-VTLD-GL KAIADLP-PK EVLLAQFAGA LK-VLPTKIA VGINQVPTKV
             LKVVGGVLDQ TNVLDEN-GV RALATLP-SL DELRGKLIGL IQ-APATKIA G---------
             LKVTGGYLSN KL-ISVD-EV AELAKLP-SR EVLISKVLAG MQ-SPVAGLA M---------
             PALKAAYVQE SFYVGAE-NL EALVNIK-SK NELIADVIAL LE-SPAKNVI S---------
             PILKGAYIDE AVFVGDN-QL KVLENLK-SR EELIGDIILL LQ-SPIKNVV S---------
             FTVRGALLGN TL-LPAD-AL EQVTKLP-SR EQALAQVVGG IA-APVSGVV G---------
             PALKAAYAEE SMFIGAD-KL EELVALK-SK DELIADVVAL LQ-SPAKNVV S---------
             IIVRGGLVGT ML-LNEN-VL DTVASLP-TK EEVRAQVLGG LA-APVTGLA GIIAAPVNDI
             PILKGAFIET AVFVGDD-QL EALVNIK-SR EELIGEIVGL LQ-SPAKNVV S---------
             LEILGGAMGG TA-LDRA-GV EAVSKMP-SR DELIASIVGC IG-APASNIA G---------
             LKFKMAAIDG VV-FGSD-KL PALSEML-TK TENIGRAAGV IN-NVVASVP M---------
             PALKAAYAEE GFYVGAD-QL EALTAIK-SK DEVIAEIVAL LQ-SPAKNVL S---------
             TELRGGVMEG RL-LKEP-DV KALGDLP-SK EQLMGQIAGA IN-ALATKIA V---------
             LVILGGAMGK TA-LNPD-GV KALASLP-SL DELRAKIVGL VQ-APATKIA Q---------
             PYLKGAYAQE SFYFGGNKDL NLLLHIK-SK EDIITEILNV LQ-FSIKDIV S---------
             PVLKAASIYG DLFIGAE-HL DRLTNLK-SK EEILADIITL LK-SPILNVL A---------
             SDVKGGLFEG KL-LSPD-DI KAIGDLP-SK EVLMAQIAGA IN-GLATKLA V---------
             FVVRGGLLGN SP-IPAN-GL ENVTKLP-TR EEALAQVLGG IS-APVSGVV G---------
             MTVEGGFLGN RV-LTAE-QV TTLSKLP-PR EVLVARVLGG IQ-APLYGLV G---------
             ---------- ---------- ---------- ---------- ---------- ----------
             PILKAAYVEE SFYIGEN-NL EALIHVK-SK NELIGEIIGL LQ-SPAKNVV S---------
             PALKSAYLQE TFYIGDN-QL STLANIK-SR EEMIGEIIGL LQ-SPIQRVV S---------
             LKFKMATIDG SV-FEAD-KL QVLSKML-SK TENIGRFAGM LN-NVISSVP M---------
             LKFKMAAIDG IV-YGDD-KL VMLSEML-SK TENIGRTAGL IN-NVVSSVP M---------
             LKLLGGIMGN EV-LDQA-AV QNVANLP-TL DEARANLVGI LA-TPASKLV S---------
             PLFKAAAIDT DIYVGAE-HL TPLSELK-SK KDMLGDIVGL LQ-SPAKNVI S---------
             LKFKMAAIDG VV-FEAD-QL GVLSEML-TK TENIGRAAGI IN-NVIASVP M---------
             PVLKGAYIEE AIFIGDN-QL DTLEAIK-SR EELIGDIIGL LQ-SPAKNVI S---------
             TELRGGVMEG QA-LTKE-QV EALGDLP-SK EELYAQIAGA LN-ALATKIA V---------
             LKIIGGIVDN HI-LDTY-AI KELAKLP-SL HELRGKIVGL LQ-APATKVV G---------
             TELRGGVFDG RA-LDAD-AL EAVSKLP-SR EELLAQIAGV LN-SATSRVA IGLNQVPTSL
             TELRGGVLEG KA-LTSA-EA EALADLP-SK EELYAKIAGA IN-ALATKVA V---------
             PYLKAAYVEK SFYFGNK-DL DILINFK-SK KDLIIDILNL LQ-FPIEKIL F---------
             PFLKGAYIQE SIYVGDD-QL EALATLK-SK EELIGEVITL LQ-SPAKNVI S---------
             ISLLCAYDSN EI-LDSE-KV LYFASLP-SL RELHAQIMSM IS-Y------ ----------
             LKFKMAAIDG AV-YGAD-QL TLLSEML-SK TENIGRTAGL IN-NVIGSVP M---------
             TELRGGVMEG RA-LSPD-DI KAITELP-TK EELIARIAGA IN-SIPTKVA VGVNAVPTKL
             PLLKGAFIEE EVYIGDD-QL DALVSIK-SK EEVIGDIIGL LQ-SPAKNVI S---------
             VVLKSGILGG RT-LSSE-QV EGIGKIRGGK KQTKAEVVGT IQ-GPLSNVY G---------
             VEITGALLEN SV-IDAK-GA EALSDLP-TK EQTRAMLLGV IS-APARQLV Q---------
             LKFKMAAIDG SV-FEAS-QL PQLASML-SK VENIGRVAGL VN-NMVASVP M---------
             SETKGGLYEG KL-LTQD-EI KAIAALP-SK EALMAQIAGA LN-SITTKIA V---------
             TDFKGGVMQG QA-LSQD-QV KAIADLP-SK EELIGQIAGS IN-SIATKLA VGVNEVPASL
             PAFKGAYING EIYIGDN-LL DSLASLK-SK EEVIGEIIGL LQ-SPAKRII S---------
             ITVRGGLLGT TL-LKEN-VL DVVATLP-TK DEVRAQVLGG LA-APVTGLA GIIAAPVNDI
             ---------- ---------- ---------- ---------- ---------- ----------
             PALKSAFVQE TFYVGDE-NL DALVSIK-SR EEMIGEIIGL LQ-SPIQRVV SALQNKSEAG
             PILKGAWIDN VTYVGDD-KL VTLANFK-SR EELIADIIAL LK-SPIQTVL S---------
             PLLKGAFIEE AIYIGDD-KL DALVSIK-SK EEVIGDIIGL LQ-SPAKNVI S---------
             MSVICAAHIN EL-LTVE-DV NKLAKLP-SL DELRIKIMRL ISYDIPARLA L---------
             TELRGGVMEG RS-LTKD-QV EALADLP-TK EQLYAQIAGA LN-ALATKIA V---------

             --VLS-GTIR SLAYVLQARA DQLGGTTEEA A--------- ---------- ----------
             --QLQ-SGGQ TISGLVKALG ERSE------ ---------- ---------- ----------
             --TVN-AVMR NLVSALEQIA KQKAA----- ---------- ---------- ----------
             --VLQ-APGG QVARVLAAYA KKDEAA---- ---------- ---------- ----------
             ATGIN-EVPN SLARALQAVS QKEDGGDSGD S--------- ---------- ----------
             --ALQ-NRPE AADAVAEAAP AAPEAAAPAA DAPAADATPA AE-------- ----------
             --VVN-AVMR NLVCALDQIA KQKQ------ ---------- ---------- ----------
             --ALE-SGKN TIGGVLKTLE DRA------- ---------- ---------- ----------
             --AIN-AVMR DIVSLVDEIS KKKAA----- ---------- ---------- ----------
             --GIN-EVPS SLARGIQAYA DKDVSAATET DAA------- ---------- ----------
             ---------- ---------- ---------- ---------- ---------- ----------
             --AIG-APAA NLAACVKTIA EKEDA----- ---------- ---------- ----------
             --IFE-GLIR DIALLTEEVA KKQNNA---- ---------- ---------- ----------
             --ALQ-SGGN TLHGVLKTLG ER-------- ---------- ---------- ----------
             --SLQ-SGGN TIHGVLETLQ KK-------- ---------- ---------- ----------
             --ALK-SGGG KLAGIIKTLS EK-------- ---------- ---------- ----------
             --GIK-EVPA SLARATQAIA DKGAA----- ---------- ---------- ----------
             --SIN-AVMS QLTRTMAAVR DQKTA----- ---------- ---------- ----------
             --GIN-EVPT SLARGIRAVS EQEGDQAA-- ---------- ---------- ----------
             AVGIK-EVPN KLARALQAVA DKDPEAA--- ---------- ---------- ----------
             --ALQ-GGGN KLAGILKTLS EREEAA---- ---------- ---------- ----------
             --SIN-AVMS QLTRAMAAVR DQKAA----- ---------- ---------- ----------
             --ALQ----- NKSEAVEAGA EEAAAPAVEE TPAEAAPEAP AAESTDETPA AE--------
             --ALQ-SGGG KLAGILKTLS EKEG------ ---------- ---------- ----------
             --TIA-EPGR SIAGVIKAYS EKGQTASA-- ---------- ---------- ----------
             --VLA-AVPG SFVRVLNAVR EQKEAA---- ---------- ---------- ----------
             --GIK-EVPN SLARGIKAVS EQTDA----- ---------- ---------- ----------
             --ALQ-NKDE AKENAEEATP EAEEVKAEEI PAAEAAPEAS TEAKDAPSAE ----------
             --VLA-GTIR SLQYVLQARA EQLGGSEASA A--------- ---------- ----------
             --VMN-AVMR NLVSVIDQVG KLEK------ ---------- ---------- ----------
             --VVN-AIAR NLVSVLDQVA KQKQ------ ---------- ---------- ----------
             --VMN-AVMR DLVSVIDQVG KLEK------ ---------- ---------- ----------
             --GIN-EVPG SLARALQAYA DKEKGEEVSG ---------- ---------- ----------
             ------GIPM RLANCLKAIG GNE------- ---------- ---------- ----------
             --ALQGSAGH KIAGLVKTLQ ERGC------ ---------- ---------- ----------
             ATGIN-EVPA SVNRAIKAIS DKEQQGDAA- ---------- ---------- ----------
             --ALK-SGGG KIAGILKTLS ERE------- ---------- ---------- ----------
             --ALQ-SGGS KIAGIVKTLQ EREG------ ---------- ---------- ----------
             --SIN-AVFR DLLSVIDQIS KKAA------ ---------- ---------- ----------
             --SLS-AVMS QLTRAMAAVR DQKTA----- ---------- ---------- ----------
             --VVN-AVAR NLVSVLDQIA KQKQ------ ---------- ---------- ----------
             --ALK-SSGG KLAGIIKTLS EKEG------ ---------- ---------- ----------
             --VLN-AAIS NVLYVLQARI DQLQPQSSS- ---------- ---------- ----------
             --VLS-GPIR GLLYVLQARV RQLGGEEAAE AA-------- ---------- ----------
             AVGIN-EVPA GLARVLEALR KQKEEQQQPQ AAA------- ---------- ----------
             --VLQ-APAG QLARVFNAYA TKD-A--A-- ---------- ---------- ----------
             --VLN-GPAR GLAIVLQARM KQLEG----- ---------- ---------- ----------
             --ALQ-SSGQ TIHGLLKTLE ER-------- ---------- ---------- ----------
             --ALN-SGGQ TIAGLLKSLE ERAQN----- ---------- ---------- ----------
             --VLN-AAIS NVLYVLQARI DQLQPQGETA ---------- ---------- ----------
             --ALQ-SGAS TIHGVLKTLG ERSE------ ---------- ---------- ------MVSE
             VNLLD-ATSK SILYALQARI DQLQPSAS-- ---------- ---------- ----------
             --ALQ-SGGG KLAGILKTLS ER-------- ---------- ---------- ----------
             --AIG-APAS NIASILSSIE EKAEAA---- ---------- ---------- ----------
             --VVN-AVMR NLVSVIDQVG KQKQ------ ---------- ---------- ----------
             --ALQ-SGGN TIHGVLKTLG ERPE------ ---------- ---------- ----------
             --GIN-EVPG GLARALQAVA DKENGGDDSA A--------- ---------- ----------
             --VVN-APAS KLARVFGAYA KKDEAA---- ---------- ---------- ----------
             --SLLNSTKY KICEVLKSLS SYKVMKE--- ---------- ---------- ----------
             --TMQ-SGEK RLMGVIETFL KAST------ ---------- ---------- ----------
             --GIN-EVPS GLARALKQHA ESGEG----- ---------- ---------- ----------
             --VLN-AAIS NVVYTLQARI DQLQPASDAA ---------- ---------- ----------
             --TLN-APIQ GLVTVLNGRV KQMQEAG--- ---------- ---------- ----------
             ---------- ---------- ---------- ---------- ---------- ----------
             --ALQ-SGGS TIHGVLKTLS ER-------- ---------- ---------- --MPISLFQN
             --ALQ-NKPE TVEAKAEETA PAPAVEETPA PEAAAESTDA PEASAE---- ----------
             --VIN-AVMS DLVSVIDQVA KQKQD----- ---------- ---------- ----------
             --VVN-AVMR NLVSVLDQVA KQKQ------ ---------- ---------- ----------
             --ILL-ARSE K----MSSLS PENS------ ---------- ---------- ----------
             --ALQ-SGGH TVSGLVKALE ERAQ------ ---------- ---------- ----------
             --VMN-AVMR DLVSVVDQVG KQKQ------ ---------- ---------- ----------
             --GLT-SGGS KIAGILKTLE ERA------- ---------- ---------- ----------
             --GVK-EVPA SLARGIKAVS EKEDQAAA-- ---------- ---------- ----------
             --VLQ-ATSS SIARVIHAHA IKH------- ---------- ---------- ----------
             ARALN-DVPS SLGRAIKAAA DQKEAA---- ---------- ---------- ----------
             --GVK-EVPS SIARGLQAYV DKEGGEGGE- ---------- ---------- ----------
             --SLK-LGEY KIFKIIESLS S--------- ---------- ---------- ----------
             --ALQ-SGKN TLGGLMKTLE ERAAS----- ---------- ---------- ----------
             ------NIPV RLALCLKALG NKE------- ---------- ---------- ----------
             --VVN-AVMR NMVCALDQIA KQKQ------ ---------- ---------- ----------
             AVGIK-EVPA SLVRAIKAVS EKDDSQAA-- ---------- ---------- ----------
             --GLK-SGGG KIAGILKTLS EK-------- ---------- ---------- ----------
             --LIS-APMR ELCYVLQGRA DQLGGASAE- ---------- ---------- ----------
             --MIN-APGS SLVRVLNAHV EKQQEAA--- ---------- ---------- ----------
             --VVN-AVMR DLVSVLDQVA KQKQ------ ---------- ---------- ----------
             --GVN-EIPS GLARSLKQHA ENSES----- ---------- ---------- ----------
             GRCVN-EVPG SLGRVLQALS AQKEGGG--- ---------- ---------- ----------
             ------ALLN N----AEQKG EAAE------ ---------- ---------- ----------
             VNLLD-ATSK SILYALQARV DQLQPSSTS- ---------- ---------- ----------
             ---------- ---------- ---------- ---------- ---------- ----------
             EASAEEAAPA VEETPAEAAP EAPTAESTEE TPAAE----- ---------- ----------
             --QLE-NKNN AEEGEAPAEA ---------- ---------- ---------- ----------
             --GLK-SGGG KLAGILKTLS EKE------- ---------- ---------- ----------
             --SIN-SSSM RLMRVLDCCS SKK------- ---------- ---------- ----------
             --GIK-EVPS SIARGIQAYS EKEEG----- ---------- ---------- ----------

             ---------- ---------- ---MKTYSPK ASEIEREWYI VDAEGQTLGR LATRIATILR
             ---------- --------MD TLSYKTISAN KQTANKEWLL VDAEGQSLGR LASKVAKLLR
             ---------- ------MKVD TQSFRTYSAK KGEVERKWFV VDAEGKTLGH LASEIARVLR
             ---------- ---------- ---MKTLSLK PSEIEKKWIL IDADGLVLGR LASQIAMRLR
             ---------- ---------- --MNKTYLPN QQTVERDWYV VDAADQRLGR LATEIAMVLR
             ---------- --------MS KQHFTTKHAN EATVQRNWYV VDGTNQTVGR MCSRIAAILR
             ---------- -------MSK TLSFKTYSAK PAEVDRKWYV VDAEGQVLGR MASEIAKVLR
             ---------- --------MD QVSYKTTYVN KVTAQKEWVI VDAENQVLGR LASKVAKLLR
             ---------- ---------M KQEKITKFIK SEDAEKKWYI VDAKDQVLGR LAAKVASIIR
             ---------- ---------- --MTKTYIPP QDTINQQWYL VDAADQRLGR LATEIANILR
             ---------- ---------- ------FTAK PEDITRQWYV IDAEGLTLGR LATITATLLR
             ---------- --------MQ TEASKTYQTK PADVDKKWVV IDAENLVVGR LASLIAMRLR
             ---------- ---------- ---VKTYCPK SDEVTREWLV VDAEGKTLGR LAAEVANLLR
             ---------- --------VD TLSYKTISAN KATVTKEWVI VDATDQTLGR LGAKVAKLLR
             ---------- --------MD TLSFKTISAN KATVTKEWVV VDATGQSLGR LCSKVAKLLR
             ---------- --------MD TLSYKTISVN KNTANKKWVL VDAEGQTLGR LASKVAKLLR
             ---------- ---------M TSTVKTPLPA VDDLAPQWYV IDAADQRLGR LAAEIARILR
             ---------- ---------- ---MKTYSAK PLEVERKWYL IDAENEILGR LATRIANILR
             ---------- ---------- --MNKTYLPN VESRVDQWHV IDATDQRLGR LASEVAKILR
             ---------- ---------- --MNKTYLPN PVTLERQWYV VDAEGLRLGR LASEIAKVLR
             ---------- --------MN TLSYKTISAN KETAQKEWIV VDAQGEVLGR LASNIARLIR
             ---------- ---------- ---MKTYSAK PLEVERKWYV IDAEGEVLGR LAVRIANILR
             ---------- --------MN TLSYKTVSAN KATANKEWVV VDAEGQPLGR LASTVAKILR
             ---------- --------MD TLSYKTVSAN KATVNKEWVL VDAEGQTLGR LASKVAKLLR
             ---------- ---------- -MAVEKTFVL KGKPESQWLL VDATGKGLGR LATQIAHYLM
             ---------- ---------- ---MKSFVAK PSTIERKWYV IDATDMVVGR LASEVAKRLR
             ---------- ---------- --MNKTYLPS QGAIERNWYV VDAADQRLGR LATEIARVLR
             ---------- --------MN TLSYKTVSAN KATANKEWVV VDAEGQPLGR LASKVAKILR
             ---------- ---------- ---MKTYTPK ASEIERQWYI VDAEGKTLGR LASQVATILR
             ---------- -------MSK TLSFKTYSAK PGEVKRTWHI IDAENQVLGR MAAQIANVLR
             ---------- -------MSK TLSFKTYSAK PVEVERKWYI IDAEGQVLGR MASEIAKVLR
             ---------- -------MSK TLSFKTYSAK PGEVERAWYV IDAENQVLGR LAAQVATVLR
             ---------- ---------- MTLNKTYLPP ITSLTQEWYV VDATDKRLGR LASEIAMVLR
             ---------- ---------- ---MRTFSLK AGEIDKRWVL IDASDMVVGR LAAYIATILR
             ---------- --------MD SLSYKTTYVN ADTAQKEWFV IDATDVVVGR LASQVAKILR
             ---------- ---------- --MNKTYLPP QDIEGKKWYV IDAEGQRLGR LATAIAMIIR
             ---------- --------MN TLSYKTVSAN SATVNKEWVL IDAAEQPLGR MSSIAAKFLR
             ---------- --------MN TLSYKTVSAN AKTVNKQWIV VDAEGEILGR LSSKIAMIIR
             ---------- ---------M KQEKMTKFIK SEDADKKWYL VDAKDQVLGR LASQIAKIIR
             ---------- ---------- ---MKTYSAK PLEVERKWYL IDAEDEILGR LAVRVANILR
             ---------- -------MSK SLSFKTYSAK PGEVERSWYV IDADGQVLGR MAAEIARVLR
             ---------- --------MD TLSYKTISAN KATVTKEWVL VDAEGQSLGR LASKVAKLLR
             ---------- ---------- ---MKTYHQK PSEVQRDWYV IDASGKVLGR LATQISTLLR
             ---------- --MTVKAKKR RYLQRTYMAK PGEVERKWWV VDAEGKRLGR LASQIAAILR
             ---------- ---------- -MTAKTFLPA VDEIERRWLV VDAAGQHLGR LASVVANLIR
             ---------- ---------- -MQKITASLK PAEVEKKWIV VDAQDAVVGR LASFIAMRLR
             ---------- ---------- ---MNTYTVK ASDIKRDWHV IDASGRVLGE VAAEAAKYLM
             ---------- --------MD TLSFKTISAN KATVNKEWVI VDAEGQTLGR LCAKVAKLLR
             ---------- --------MD TISYKTVSVA P-NLEKKWYI VDATGLTLGR LVSVVAKIAR
             ---------- ---------- ---MKTYHQK PTEVQRDWYV IDASGKVLGR LATQISTLLR
             SDGQALKTFF SSKILKLKMD TLSYKTISVN KETAKKEWVV VDATDQVVGR FCSKVAKLLR
             ---------- ---------- ---MKTYAQK ASEVQREWYV IDATNQTLGR LATQIATLLR
             ---------- --------VD TLSYKTISAN KATANKQWVL VDAEGQTLGR MASKVAKILR
             ---------- ---------- ---MKTFSAT PADIEKKWIV IDAEGVVLGR LASIVAMRLR
             ---------- -------MSK TLSFKTYSAK PADVERKWYV IDAEGQVLGR MAAEIARVLR
             ---------- --------MN TLSYKTISAN KETVKKEWVV VDATDQVLGR LGSKVAKLLR
             ---------- ---------- --MSKTYLPP QESLERDWYV VDATDKRLGR LASEIAMILR
             ---------- ---------- ---MKTTSLK PAEVDKKWIV IDAEGLVVGR LASIVAMRLR
             ---------- --------MD HLSLKTNSAK KNSIVKYWII IDAANQILGR LSTKISHIIM
             ---------- --------MD YISYKTKYAN KQGVNKQWVV VDASSQPLGR LASQVAYLIR
             ---------- ---------- --MNKTTPPS IDSLERQWYL VDAADQTLGR LASEVAQVLR
             ---------- ---------- ---MKTYHQK PSEVQRDWLL VDAENQVLGR LATQIATLLR
             ---------- ---------- ---MKTYSVK AGDITREWHV IDAKGKVLGQ VATDAARLLM
             ---------- ---------- -------SAK KHEADREWYV IDATDVTLGK LAVEVANILR
             LIETSETTQL LIKKHFYKVD TLSYKTISAN KATAQKEWVV VDATDMVLGR MGSKVAKLLR
             ---------- --------MN TLSYKTVSAN KATANKEWVV VDADGQPLGR LASKVAKILR
             ---------- -------MSK TISFKTYSAK PGEVERKWYV VDAEGKVLGR LASEIATILR
             ---------- -------MSK TLSFKTYSAK PAEVERKWYV IDAEDQILGR MAAEIAKVLR
             ---------- ---------- ----MTKFLK SGDLNSNWFE IDAKNAVVGR LASIIAMIVR
             ---------- --------MD TLSYKTISAN KATVEKDWVV VDAAGKVLGR FASDVAKILR
             ---------- -------MSK TLSFKTYSAK PGDVERKWYV VDAEGQILGR MAAEIAKVLR
             ---------- --------MD TLSYKTVSAN KETANKKWLL VDAEGQTVGR LASKVAKLVR
             ---------- ---------- --MNKTPLPT QETLEQKWYV VDAAEKRLGR LASEIAIILR
             ---------- ---------- ---MKTYSAK PSEIEKKWWV IDAKNIVLGR LASRVAIMLR
             ---------- -------MST PTLDHNRTFV PKDVERNWYV VDAKGKRLGR LAVVIANILR
             ---------- ---------- --MFKTYIPP VQEIDKKWYV VDAADKRLGR LATEIANILR
             ---------- --------MD FLSFKTINKN DS---KNWII MDAKDQYLGR FSTKIALIIR
             ---------- --------MN TISYKTVSAN KQTVDKKWVL VDAEGEVLGR LASKVAYILR
             ---------- ---------- -MQMETFSLK ASQIKKRWVV IDASGVVVGR LAAFVANILR
             ---------- -----MSMSK TLSFKTYSAK PAEVERTWYV IDAEGLVLGR MASEIAKVLR
             ---------- ---------- -MMTKTYLPP VDSIERKWYV IDAADQRLGR LATEIAQIIR
             ---------- --------MD TLSYKTISAN KATVSKEWLL VDAEGETLGR LASKVAKILR
             ---------- ---------- --MNKTYSAK AADLQPTWYV IDAEGQVLGR LASQVAQILR
             ---------- ---------- ---------- --MESREWYV VDATGKTLGR LASEVAKILR
             ---------- -------MSN TLSFKTYSAK PGEVVRKWYI VDAEGKVLGR LASEIAKVLR
             ---------- ---------- --MNKTITPS IDSINRQWYL VDAENQTLGR LATEVASVLR
             ---------- ---------- --MQKTYLPT QDSLEQNWYV IDAEGQRLGR LATEIAMILR
             ---------- --------MD ALSYKTVSAN KATVEKQWIV VDAEGHNLGR FASKVAMLLR
             ---------- ---------- ---MKTYAQK ASEVQRDWYV IDATNQTLGR LATQIATLLR
             ---------- ---------- ------YTAK PGDIQRQWYV VDAEGKTLGR LATEVATLLR
             ---------- --------MN TLSYKTVSAN KATANKEWVV VDAAGQPLGR LASTVAKILR
             ---------- --------MD TLSYKTTSAN KETAQKEWVV VDASGHNLGR LSSGIAKLLR
             ---------- --------MD TLSYKTKSAN KSTVQKEWLL VDAEGQTLGR LASKVAKILR
             ---------- ---------- ---MKTFFLK EKQIDKKWLV IDAEGLVVGR LAAFVAMLLR
             ---------- ---------- --MNKTPLPN PETLDKKWYL IDASGQRLGR LASEIAMILR

             GKHKPTFTPH MDMGDYVIVV NAEKIKVTGG KETKK---LY YRHSGYPGGF RVTQFRDLMA
             GKHKPNFTPH ADCGDYVVVV NADKINLTGN KWSDK---VY QRYTGFPGGQ RSISAKQFFA
             GKHKPQFTRH IDTGDFVVVT NAEKVSVTGA KALKK---QY YSYSAYPGGE RFEKYREVMA
             GKHKPTYTPH MDCGDNVIVI NAEKVKLTGN KRQDD---IF YWHTGYPGGI KGRSKGQILD
             GKNKPQFTPH MDAGDFVVVV NAEKVVVTGK KSSQK---LY RRHSGRPGGM KTETFEHLQG
             GKHKASYTPH VDTGDYIIVT NCEKVKLSGS KMEHK---VY DTYSGYPGGR KEEYATDLQK
             GKHKPQFTPH IDTGDFIVVT NAEKVALTGK KEEQK---SY FSHSQYPGGV KIDHVKDLLK
             GKYKPSFTPF EDCGDNVIII NAEKVVLTGN KLTDK---LY TRHTGYPGGQ RHTSPAAVLK
             GKHKPVFTPN MDTGDFVIVI NADKIKVTGK REQLK---TY FRHSLYPGGA KITSFSDLLA
             GKNKPEFTPH MDTGDFVIVV NAEKIKVTGK KRSQK---VY RRHSGRPGGM KTETFAQLQA
             GKHKPIYTPS IDTGDFVIVV NADKVAITGK KAEQK---EY IHHTGWPGGF RSIRYNKLMA
             GKHLPTYTPH VDDGDHVIVV NAEKVAFTGR KRTQQ---TY YWHTGYPGGI KSRTADKVLE
             GKHKPEFTPH VDCGDFVVVV NAEKIQVSGK KETDK---FY RRHSGFPGGF KEESLAHLRQ
             GKYKPNFTPH VDCGDNVIII NADKVKLSGN KWNDR---VY LSYTGYPGGQ REMTPARLIA
             GKYKPNFTPH VDCGDNVIVI NADKVVLTGN KWTGR---EY LSHTGYPGGQ RVMTPKRLMD
             GKYKPEFTPH VDCGDNVIVI NAEKINLTGN KWNDK---EY LRYTGYPGGQ RVQTAKDVLA
             GKNKAIYTPH MDTGDFVIVI NAEKVTVTGK KRSQK---LY RRHSGRPGGM KIETFDQLQA
             GKNKPEYTPN VDTGDFVVVI NADKIRVTGK KETDK---IY YHHTGYPGGL KSASFKELME
             GKHKPDYTPS MDTGDHVIVI NADKIQVTGR KRTQK---LY RRHSGRPGGM KVETFAKLQA
             GKNKPIYTPH MDTGDFVVVV NAEKVAVTGR KASQK---LY RRHSGRPGGM KVETFEKLQV
             GKHKTNFTPH VDCGDNVIVI NADKVRLTGA KMTDK---VY VRHTGYPGGQ RFASPRLLLE
             GKNKPEYTPN VDTGDFVIVI NAEKVKVTGK KETDK---IY LHHTGYPGGL KSASFKELME
             GKHKTNFTPH VDCGDNVIVL NAGKITLSGN KWADK---TY IWHTGYPGGQ KSMTAAELQK
             GKHKPNFTPH VDCGDNVIVI NAEKINLTGN KWNDK---TY IRHTGYPGGQ RSLTAEELFA
             GKHKPTYTPG VDMGDYVVVI NALQLDIPKE RLTTK---IY YRHSNYPGGL KAISLRDQLQ
             GKHKPTYTPF MDCGDNIIIV NAEKVRFTGN KRNDK---VY YWHSRFPGGL KSITADKELS
             GKHKPTYTPH MDTGDFVIVI NADKVTVTGR KASQK---LY RRHSGRPGGM KVETFAHLQQ
             GKHKTNFTPH ADCGDNVIVL NAGKITLSGN KWADK---TY IWHTGYPGGQ KSMTALELQK
             GKHKPTFATH MDTGDFVIVI NAAKVKVTGN KERDK---IY YRHSGYPGGF KQTRFADLIA
             GKHKPQFTPH IDTGDFVVVT NAAKVALSGK KRDDK---TY FSHSHYPGGV RIDSVKDLLQ
             GKHKAQFTPH IDTGDFIVVT NAAKVALTGK KEDQK---SY FSHSHYPGGV KIDHVKDVLK
             GKHKPQFTPH VDTGDFVVVT NAGKIALSGK KHDDK---TY FSHSHYPGGA KFEQAKDLLQ
             GKNKPEYTPH MDTGDFVIVI NAEKVAVTGK KRTQK---VY RRHSGRPGGM KTETFAKLQG
             GKHKPEYTPH MDCGDNVVVV NASSVKFTRN KMRDK---VY YRHTGYPGGL KSCTPNDMLR
             GKNKPSYSPH VDCGDNVIVI NADKVRLTGA KMDDK---VY VRHTNYPGGQ RFRTPKDYLA
             GKNKPTYTPH MDTGDFVIVV NAEKVTVTGK KSSQK---LY RRHSGRPGGM KTEVFSKLQA
             GKYKTNFTPH VDCGDNVIII NADKVTLSGN KWSEK---TY IRHTGYPGGQ RSLTANELFA
             GKNKPEYTPH VDCGDNVIVI NADKVKLTGN KFSEK---QY VSYTGYPGGQ RFISPKELMA
             GKNKPTFTPN MDTGDFVVVI NADKVKLTGK RPEMK---QY IHHSGYPGGQ KIRSVREVKQ
             GKNKPEYTPN VDTGDFVIVI NADKVRVTGN KETDK---IY YHHTKYPGGL KSASFKELQE
             GKHKPQFTPH IDTGDFIVVT NAAKIGLSGK KTEQK---SY FSHSNYPGGV KFDHVKDLLK
             GKHKPNFTPH VDCGDNVIVI NAEKINLTGN KWNDK---TY IRHTGYPGGQ RSLSATELYG
             GKHKPTFTPS IDGGDFVIVV NAEKIVLTGR KPEQK---IY YRHSGYPGGL KEIPYKMMLA
             GKHKPQYTPH ADVGDFVIVI NAEKVRLAGT KERDK---VY WRHSQYPGGL KLISFRDMIA
             GKHRPNFTPH LDTGDFVIVV NAEKVEVTGK KSSQK---LY RRSSGRPGGM KVETFSHLQA
             GKHRPDYTPH VDCGDFVVVI NADKVKFTGK KLDDK---VY YRHTGHPGGI KETTPRKVLG
             GKHKPMFCRN LDCGDYVVIV NAKKITVTGN KLDQK---IY YRHSGFPGGF RQEKLGDLLK
             GKYKPNFTPH VDCGDNVIII NADKVVLTGN KWNDR---IY LRYTGYPGGQ IEYTPADLLK
             GKHKPSFTPH INCGDHVIII NADKVALSGN KLTDK---EY VFHTGYPGGQ YHRSPKELMS
             GKHKPTFTPS IDGGDFVIVV NAEKIVLTGR KPDQK---IY YRHTGYPGGI KATPYKMMLA
             GKYKPTFTPH VDCGDNVIII NADKVRFTGK KETDK---VY THYTGYPGGQ RFNTPAQLRT
             GKHKPTFSPY IDGGDFVIVV NAERIRLTGR KPEQK---MY YRHSNYPGGF KAVSFKQLMA
             GKYKPSFTPH ADCGDNVVII NAEKINLTGN KWTDK---SY IRHTGYPGGQ RSLTATELFE
             GKHKATFTPH MDMGDNVIVI NADKVQMTGK KREEN----F YWHTGHPGGI KSRTKAQILE
             GKHKPQFTPH VDTGDFIVVT NAEKVALSGN KENLK---TY FSHSHYPGGV RVDSVKDLLR
             GKYKPNFTPH VDCGDNVIII NADKVKLTGK KWTER---VY LRYTGYPGGQ REMTPARLMS
             GKNKAHYTPH LDTGDFVIVV NAKKVAVTGK KRTQK---LY RRHSGRPGGM KTETFAKLQQ
             GKHKAAYTPH VDCGDNVIVI NAEKVKFTGR KYNQK---SY FYHTGYPGGI KERTAKFILE
             GKHKPFFSPH INCGDHVIVI NSNQIKLSGK KWNNK---KY IYYTGYPGGK KIISIKNLFD
             GKHKTNFTPH LDGGDHVIVL NAEKVALSGN KWREK---IY TTYSGYPGGL KHATPQEVQA
             GKNKPTFTPH LDTGDFVVVI NADKVRVSGN KATQK---IY RRHSGRPGGM KTETFEHLQA
             GKHKPTFTPS LDGGDFVVVI NAEKIKIMGR KADQK---VY YRHTGYPGGI KATPYKMMLA
             GKHKPIFCRH LDTGDGVIIV NAAAIEFSGK KGTDK---MY YRHSGYPGGF RKASLNEMMA
             GKHKPTYTPH VDAGDFVVIT NAEKIAVSGK KREQK---RY NHHTGYPGGF RSIVFKDLQA
             GKYKPSFTPH VDCGDNVILI NAEKVQLTGN KWNDR---VY LSHTGYPGGQ REITPAKLMA
             GKHKTNFTPH VDCGDNVIIL NAEKVALSGN KWADK---EY IWHTGYPGGQ KSLTAAELQK
             GKHKPQFTPH VDTGDFVIVT NAGKIGLSGK KLDQK---TY FSHSNYPGGV KIENLKDMLR
             GKHKPQFTPH IDTGDFIVVT NAEKVALSGK KIEYK---TY FHHSNYPGGG KFDHVKDLLK
             GKNKTTFTPH MDDGDFVVVK NVEQAKFTGK KFKDK---KY YRHTGHPGGI KEITPEKLLE
             GKNKPSFTPN VDCGDNVIVI NADKILMTGK KWDDR---VY QHYTGYPGGQ REITPRQLKA
             GKHKPEFTPH IDTGDFIVVT NAEKVALSGK KLDAK---AY FSHSQYPGGV KFNHVKDLLR
             GKHKPNFTPH ADCGDNVIVV NAEKVSFSGT KLENK---EY VRYTGYPGGQ RSLTAQELLK
             GKNKPTFTPH MDTGDFVIVV NADKVVVTGR KSSQK---LY RRHSGRPGGM KVETFEQLQT
             GKHKPSFTPH LDCGDNIIII NAEHIKLTGK KLNHKDGKVY YRHTGFPGGI KDTTAGKILS
             GKNKPTYTPH ADNGDFVIVL NADQVEVTGR KFTQK---LY RRHSGRPGGM KEETFDKLIK
             GKNKPTFTPN MDTGDFVIVI NAEKVNVTGN KRQQK---LY RRHSGRPGGM KVETFDQLQN
             GKHKTNFSPN LDCGDYVIVI NSKKIKLTGK KWINK---KY IRYTGYPGGK KIIFAKDLLI
             GKNKANFTPH ADCGDNVIII NAGKVALSGN KVQEK---EY VRHTGYPGGQ RFSTPQELLK
             GKDKPEYTPH MDCGDNVIII NAEKVQFTGS KLKGK---VY YRHTGYPGGL KSCTPADLLL
             GKHKPQFTPH IDTGDFIVVT NAEKVLLTGR KSEQK---TY FTHSHYPGGV RIDEVKDVIR
             GKNKPTYTPH MDTGDFVIVV NAQKVAVTGK KGEQK---IY RRHSGRPGGM KTETFDQLQS
             GKNKPNFTPH VDCGDNVIVI NAEKVTLSGN KWQTK---TY IRHTGYPGGQ RSQTAIEMLE
             GKHKPTFTPN LNTGDCVIVI NADKIAVTGK RLDQK---VY YRHSQYPGGL KQQTLRQVVE
             GKHKPTFSPN LDNGDFVIVT NCERIVVTGK KLDTV---RY YRHSRYPGGL KSRTMREMMD
             GKHKAQFTPH IDTGDFVIVT NAEKIGLSGK KMDQK---TY FSHSNYPGGV RIDNVKDVLQ
             GKNKPSFTPH LDTGDFVIIV NAEKIKVTGK KGMQK---LY RRHSGRPGGM KVETFNSLQE
             GKNKPTYSPH MDTGDFVIVV NAEKVVVTGK KSSQK---LY RRHSGRPGGM KTETFAHLQA
             GKYKPSYSPH VDCGDNVIVI NAEKINLTGN KLDDK---TY IRHTGYPGGQ RSLTAKVMQQ
             GKHKPTFSPY IDGGDFVIVV NAERIRLTGR KPEQK---MY YRHSNYPGGF KAVSFKQLIA
             GKHKPMYTPT IDCGDFVIIV NAEKINVSGK KGEQK---IY AHHTGWPGGF RQTTFNKLIA
             GKHKTNFTPH ADCGDNVIVL NAGKVTLSGN KWADK---TY IWHTGYPGGQ KFMTADELKK
             GKHKTNFTPH ADCGDYVIVL NADKVELSGN KWEDK---LY IRHTGYPGGQ RSLTATELFN
             GKYKPDFTPH VDCGDNVVVI NAEKVSLSGN KWDAK---EY IRYTGYPGGQ RVQTARTLHE
             GKHKPEYTPH MDCGDNVIIV NAEKVHFTGK KLKDK---IY YRHTGYSGGL KKTTPDNILN
             GKNKPTYTPH LDTGDFVIVI NAEKVVVTGK KPQQK---LY RRHSGRPGGM KLETFQKLQI

             -K--HPARPL EKAVRGMLPR -NALGEAMFK KLKVYVGPH- HRHAAQQPQE LRIES-----
             -K--DATGLV EKAIKGMLPK -NKLGRAILK NVKIYEGAE- HEQTAQQPRT IDINEFK---
             -K--HPEKII ERAVWGMLPH -NNLGRQQFK KLKVYVGDL- HPHTAQQPAE LKVS------
             GR--FPERVI IKAVERMVPR -GPLGRRQMG NLRVYAGTA- HPHEAQQPEV LDVAAMNPKN
             -R--LPERII EKAVKGMLPK -NNLGRQLFK KLKVYAGSE- HPHSAQLPKE LKIDTIPGEQ
             -R--RPEVII ERAVKGMLPK -NRLGRKMYK KLFVYAGDV- HPHTAQQPKE LKF-------
             -K--RPERII ENAVWGMLPH -NNLGRQLFR KLKVYAGSE- HPHASQAPVE MKVN------
             -V--HPERVI EHAVRGMLPK -NRLGRAVLK NLHLYAGTE- HKHEAQQPKV IDLNSLN---
             -K--KPEYVI EHAVKGMLPK -NRLGRKLAK KLKVYAGEE- HPHKAQKPEV ISL-------
             -R--IPERIV EQAVKGMLPK -NSLGRQLFT KLKVYAGAE- HPHQAQKPEA IKIQTIPGDK
             -E--HPTRII EKAVRGMIPH -TRLGRAQYT KLKVYAGAE- HPHQAQQPIT YD--------
             GR--FPERVL YKAVERMMPK DSPLARRQMT HLHVYAGPD- HPHDAQQPTP LDVAALNSKN
             -R--RPIAII ERAVRGMLPH -TRLGDQQFT KLKVYAGAT- HPHAAQKPAQ HELPKHVTA-
             -KPNGEDRLL RKVVKGMLPK -NRLGAKLLS NMYVYAGSE- HKHDAQNPKA IDINSLK---
             -K--GADRLF RKVVKGMLPK -NRLGDKIIK NLYVYSGEE- HAHQAQQPKS IDINTLK---
             -K--HPERLI EKAVKGMLPK -NKLGVAILR NLKVYVGTE- HKHEAQQPTA VNLNDLK---
             -R--IPERII EHAVKGMLPK -NSLGRKLFT KLKVYAGPE- HPHQAQKPQP LTINTIPGA-
             -K--DARLAI EKAVKGMLPH -NTLGAEQLT KLKIYAGSE- HPHAAQKPIL LEKEDK----
             -R--LPERII EHAVKGMLPK -NSLGRQLFT KLKVYAGAE- HPHQAQKPQI LEIQTVPGGN
             -R--IPERII EQAVRGMLPK -TRLGRQLFT KLKVYAGPD- HPHQAQKPEV LAIQTHEDPY
             -K--HPERII EHAVKGMLPK -NRLGRRLYT NLYVYAGGQ- HPHEAQQPTA VKF-------
             -K--DPRIVI EHAVRGMLQH -NTLGAEQFN KLKVYVGSE- HPHAAQKPVT LEKEAK----
             -K--DSLKVL EKSVKGMLPK -NRLGSALLK NLYLYEGTE- HKHEAQQPKT INVNEFK---
             -K--DPARLV EKSVKGMLPK -NKLGANLFR NLNVYVGAE- HNHDAQKPKT INLNEFN---
             -K--HPERVI RAAVWGMLPH -NKLGRRLIE KLKVYPGSE- HPHAAQKPTP VA--------
             GN--HPERVL EKAIKGMLPK -NVLGRQMFR KLNVYKGSE- HPHTAQQPEE LKLG------
             -R--LPERII EQAVKGMLPK -NALGRQLFT KLKVYRGAE- HPHQAQQPEV LSIQTFAGDD
             -K--DSLKVL EKSVKGMIPK -TKLGNQLFK NLYLYEGTE- HKHEAQQPKV ININEFK---
             -K--HPTRPV ERAVRNMLPK -NALGERMFK KLKVYAGPE- HPHQAQRPTE LRIEG-----
             -K--KPEKVI EHAVWGMLPH -NNLGRQLFK KLKVYAGPE- HPHAAQMPVE MKINQ-----
             -K--KPEKVI EHAVWGMLPH -NNLGRQLFR KLKVYAGPE- HPHAAQVPVE MKIK------
             -K--KPEKVI EHAVWGMLPH -NNLGRQLFK KLKVYAGPE- HPHAAQMPVE MKVNQ-----
             -R--LPERII EHAVKGMLPK -NSLGRQLFT KLKVYAGPT- HPHAAQKPKE LKINTIPGEQ
             AG--YAERII KMAVWRMLGD -GPLARRRFK NLKVYSGPE- HGHHAQKPVA LDFGAMNNKN
             -I--KPEFII EKAVKGMLPK -NRLGAKILG NLHVYAAVE- HPHTAQTPKT LNIKEVL---
             -R--LPQRII EEAVFGMLPK -NSLGRKLHN KLKVYPGSN- HPHEAQKPEK LTIQTIPGGE
             -K--DPTRVV ERAVKGMLPK -NKLGSAIYR NLKVYSGSE- HGHEAQQPKT INLNEVK---
             -K--HPQRVI EKAVRGMLPK -TKLGKKLYT NLFVYAGAN- HPHAAQSPKT IKL-------
             -S--KPEFLV ENAVKGMLPK -NRLGRKLIK KLKVYTGES- HPHSAQKPEP ISFTE-----
             -K--DGRLAI EKAVKGMLQH -NTLGAEQFN KLKVYVGSE- HPHAAQKPIK LEKEAK----
             -K--KPEKII EHAVWGMLPH -NNLGRQLFK KLKVYAGPE- HPHASQNPVE MKVN------
             -K--DPARLV EKSVKGMLPK -NKLGANLFR NLNVVVGAT- HTHEAQKPKT INLNEFN---
             -K--HPERIL RLAVKRMLPK -NRMGRRLLS KLRIYAGPN- HPHAAQQPKP YIPR------
             -K--HPTRPI ELAVRRMLPK -GPMGRQLFR KLKVYAGPN- HPHGAQKPEI LHLEG-----
             -R--LPERIV EKAIWGMLPH -TRLGRQQFT KLKVYKGPA- HPHAAQKPEV FDLSTVLGGH
             GK--FPERVL EKAVERMLPK ESPLARKQLT HLLIYNNGE- HPHQAQNPEV VDFAGRNAKN
             -T--KPLFVI EHAVKGMIPR -NTLGAQILA KLKVYEGAE- HPHASQTGEV SKES------
             -K--GGDRLF RKVVKGMLPK -NRLGAKLLN NMYVYEGTE- HKHEAQQPKL IDINSYK---
             -K--NPTRVV ELALKGMLPK -NKLGRDLFR NVKVYAGAE- HNHEAQKPEI LNINEWI---
             -K--HPDRIL RLAVKRMLPK -NRMGRRLLS KLRIYAGPN- HPHAAQQPKP YIPRW-----
             -KKNGVEKIV RHAVKGMLPK -GILGRHLLN NLYVFEGSEL NGLEAQKPKS IDINQYK---
             -K--HPERVL RFAVKGMLPK -TRLGRQQLT KLKIYAGPK- HPHAAQQPKV YEPRPRG---
             -K--DPAKLV EKSVKGMLPK -NKLGSALFR NLKVYVGAE- HGQEAQKPTT INLNDLM---
             GA--HPERVV FQAVKRMLPG -NRLSRAQLT NLRIYAGAE- HPHEAQAPEA LDVKSMNKKN
             -K--KPEKII EHAVWGMLPH -NNLGRQLFR KLKVYAGTQ- HPHEAQAPTE MKIH------
             -RPNGADKLV RKVVKGMLPK -NRLADQLLG HLYIYAGSE- HKHEAQQPKV IDINLYK---
             -R--LPERIV EHAVKGMLPK -NSLGKQLFT KLKVYAGPT- HPHDAQKPKE LNIHTIPGAE
             GR--FPERVV EKAVERMLPR -GPLFRQILG NLRVYKGTE- HPHEAQQPQA LDVGALNRKN
             -K--DSRNII YKSVKGMLPK -NRLGRLIFK NLHVYPKSE- HQHKAQKPIL LKLEKL----
             -S--NPKRII EHAVKGMLPK -NRLGRKLLH NLHVCASSI- HPYAAQQPTA ITLKY-----
             -R--LPERII EKAIKGMLPH -NALGRQLFR KLKVYKGAE- HPHAAQQPQP LALDPAAAAQ
             -K--HPDRIL RIAVKGMLPK -NRMGRHLMG KLRIYAGSK- HPHVAQQPKV WTPR------
             -K--KPTFAL ERAIRGMLPR -NRLGAAMFG KLRVYAGAE- HPHLGQVSAA KEA-------
             -K--HPERII EKAVKGMLPH -NRLGRQVYK KLKVYAGPN- HPHAAQQPKA H---------
             -K--SSEKLI KKVVKGMLPK -NRLGDKLLG NLYVFPGAE- HTMQAQQPKQ IDLNSLK---
             -K--NSAMVV EKAVKGMLPK -NRLGKAIFK NLHVYVGGE- HKHEAQQPKE ININEIK---
             -K--KPEKVI EKAVWGMLPH -NNLGRALFK KLKVYAGPE- HPHVSQSPVE MKVNQ-----
             -K--KPEKVI EHAVWGMLPH -NNLGRQLFK KLKVYAGSE- HPHTAQCPVE LKVN------
             KN--KPGETL KLAIKRMLPG -GVLGRKQLT KVKIYAGEE- HPHAAQNPKL LDLGKLNSKN
             -K--SSTLLV ERAIRGMLPK -NRLGRDLFR NLYVYEGTE- HGHEAQKPKV KEI-------
             -K--KPEKVI EHAVWGMLPH -NNLGRQLFK KLKVYPGAT- HPHESQSPIE MKVN------
             -R--NPERVI EKAIKGMLPK -NTLGRELFR NVKVITGAD- HKHEAQKPEA FDLNAYK---
             -R--IPERII EQAVKGMLPK -NSLGRKLFT KLKVYSGSE- HPHQAQQPEV LNINTIPVGG
             GK--YPERVI KMAVKRMITR -NVLGAKQMS NLYVYANCE- HPHMAQQPTV YDFASKNPKN
             -R--IPERII EQAVKGMLPK -NSLGRQLFR KLKVYKGDS- HPHEAQQPQV LEVNTIPGGK
             -R--IPERII EKAVKGMLPK -NALGRKLFT NLKVYAGPE- HPHTAQQPET ISL-------
             -K--DSTKII YKSVKGMLPK -NRLGNKIIK NLHIYPNSE- HKHQAQKPIQ LYIKN-----
             -K--QPNKIV ENAVRGMLPK -NKLGRDLFR NLKVYETAQ- HNQEAQQPTT IDLNTIIK--
             NK--HPERII NMAIRRMLST -GPMARRRLK NLYIYSGPE- HKHNAQQPVK LDFLSMNAKN
             -T--KPERVI ENAVWGMLPH -NNLGRQLFR KLKVYAGTN- HPHASQSPIE MKIN------
             -R--VPERII EKAVKGMLPK -NALGRQLFT KLKVYSGPT- HPHQAQEPEV LKIDTIPTGG
             -K--NPARVV EKSIKGMLPK -NRLGAELFR NLKVYVGPE- HNQEAQKPKA INLKDL----
             GK--HPERAL EHAIHGMVMH -NRLGAKVMK NLKIYAGST- HPHEAQKPVV WAGAEALLKQ
             -R--FPERVI YEAVRGMMPK -NKLGRAQMK KLRIYTGDQ- HPHGAQQPKV LEL-------
             -K--KPEQVI EKAVWGMLPH -NNLGRQLFK KLKVYKGTE- HPHAAQCPVE MNVN------
             -R--IPERIV EKAIKGMLPH -NALGRQLFR KLKVYKGSE- HPHSAQNPQV LSITTNELVK
             -R--LPERII EKAVKGMLPK -NSLGRKLFT KLKVYAGAA- HPHDAQKPQT LTIDTIPGEQ
             -K--NPALLV EKAVKGMLPK -NKLGAQLFR NLDVNVGIE- HKHGAQQPKT VNLNDLK---
             -R--HPERVL RFAVKGMLPK -TRLGRRQLA KLKIYAGPK- HPHAAQQPKV YEPRPRG---
             -S--KPERVL EHAVRGMLPH -TKLGRAQYG KLKVYAGAE- HPHASQQPQA YT--------
             -K--DELKVL ERSIKGMLPK -NRLGSALFK NLYLYEGTE- HKHEAQQPKV INVNEFK---
             -K--DPKRLI DKSVKGMLPK -NKLGAALLK NLHIFVGEE- HTHQAQKPKK IDINQYL---
             -K--NPTALV EKAVKGMLPK -NRLGADLFR NLRVYAGEQ- HDQEAQKPRA INLNDLR---
             GK--FPERVM KMAVKRMLDD -GPMARRRFE NLYVYSGPE- HKHQGQQPEK IDFASLNRKN
             -R--LPERIV EKAVKGMLPK -NTLGRQLFT KLKVYDGPN- HPHQAQKPEI LTINTIPGGE

             ---------- ---------- -------MCI RVL------- ----GGAAK- YAGVGDIIIA
             --------MV QQESRLKVAD NTGAREALVI RVL------- ----GGTGKR YASIGDKIVI
             --------MI QKETDLMVAD NSGAKRVRCI HVL------- ----GGTGRR YATIGDMIVV
             KRSA----MI QMQTNLEVAD NSGARRVQCI KVL------- ----GGAGRR FASVGDIIVV
             N-------MI QAQSYLNVAD NSGARKLMCI RVL------- ----GAGNRS YGSIGDRIIA
             --------MI QQESRLNVAD NSGAKEVLCI RVL------- ----GNSGQR YARIGDKIVV
             --------MI QKETNLVVAD NSGAKKVRCI HVF------- ----GGTGRR YASLGDQIIV
             --------MI QQETRLTVAD NSGAKEVLCI RVL------- ----GGSKKR YARVGDKIVV
             --------MI QEETNLVVAD NSGAKKIRCI RVL------- ----GGSGRR YASVGDIIVV
             --------MI QPQTYLNVAD NSGARKLMCI RVL------- ----GAGNRR YGNVGDVIIA
             --------MI QVQTRLQVAD NTGAKEIMCI RVL------- ----GGSNRR YAGIGDVIVA
             TPRG----MI QMQTNLDVAD NSGAKRVQCI KVL------- ----GGAKRK YAGVGDIIVV
             --------MI QAQTRLTCAD NTGARELMCI RVL------- ----GGSNKR YASVGDVIVG
             --------MI QVESRLTVCD NSGAKEALCI RVL------- ----GGTGRR YASVGDVIVV
             --------MI QQESRLVVAD NSGAKEVLCI RVL------- ----GGTKRR YAGIGDVIVV
             --------MV QQESRLKVAD NTGAKEVLTI RVL------- ----GGTKRR YASVGDKIVV
             --------MI QQETYLNVAD NSGAKKLLCI RVL------- ----GGSNRR YGSVGDVIIA
             --------MI QQETRLEVAD NTGAKELLCI RVM------- ----GSSNKK FAAVGDEIVA
             N-------MI QQETYLNVAD NSGARKLMCI RVL------- ----G-GNRR YAGVGDVIIA
             ED------MI QQETYLNVAD NSGARKLMCI RVL------- ----G-SNRR YAGIGDVVIA
             --------MV QQESRLGVAD NSGAKEVLVI RVL------- ----GGTGKR YASVGDKIVV
             --------MI QQETRLEVAD NTGAKQLLCI RVM------- ----GSSNKK FAAVGDEIVA
             --------ML QTESRLKVAD NTGAKEVLVI RVL------- ----GGTRRR YASVGDKIVV
             --------MV QTESRLKVAD NTGAKEVLTI RVL------- ----GGTKRR YASVGDKIVV
             --------MI QQETRLKVAD NTGARELLVI HIM------- ----GGSTRK YGEVGDIVVA
             --------MI QVESRLEVAD NSGAKKVQCI KVI------- ----GGSKRR YARVGDVIIV
             N-------MI QQETYLNVAD NSGARKLMCI RVL------- ----G-SNRR YAGVGDVIIA
             --------ML QTESRIKVAD NTGAKEVLVI RVL------- ----GGTRRR YASVGDKVVV
             --------MI QQESRLKVAD NSGAREILCI RVL------- ----GGSGRK YASVGDVIVA
             --------MI QKETNLVVAD NSGAKKVRCI HVF------- ----GGTGRR YAALGDQIMV
             --------MI QKETNLVVAD NSGAKKVRCI HVF------- ----GGTGRR YASLGDQIIV
             --------MI QKETNLVVAD NSGAKKVRCI HVF------- ----GGTGRR YAALGDQIMV
             D-------MI QPQTYLNVAD NSGARKLMCI RIL------- ----GAGNCR YGYVGDRIIA
             GRGNNAGRMI QKNAILDVAD NSGARKVLCI GFL------- ----GG--KK SATVGDVIVV
             --------MI QQESRLSVAD NSGAKQVLCI RVL------- ----GGTGRR YASIGDKIIV
             R-------MI QQQSLLNVAD NSGARKLMCI RVV------- ----GGGNRR YAHIGDVIIA
             --------MV QQESRLKVAD NTGAKEVLCI RVL------- ----GGTKRR YASVGDKIVV
             --------MV QQESRLNVAD NSGAKEVLVI RVL------- ----GGTGKR YASIGDKIVV
             --------MI QEETNLVVAD NSGAKRVRCI RVL------- ----GGSNRR YASVGDTIVV
             --------MI QQETRLEVAD NTGAKELLCI RVL------- ----GSSNKK FGYVGDQIVA
             --------MI QKETNLVVAD NSGAKKVRCI HVF------- ----GGTGRR YAALGDQIIV
             --------MI QTESRLKVAD NTGAKEVLTI RVL------- ----GGTKRR YASVGDKIVV
             --------MI QPQTRLKVAD NTGAKEIMCI RVL------- ----GGSRVR YGRVGDIIVA
             --------MI QPLSKLVVAD NTGAKEIMCI RVL------- ----GGSKHR YGTVGDLIVA
             S-------MI QQQSRLSVAD NTGARELLCI RVLGSTVGSK GLTKGGGNRR YAFVGDIVVA
             IRSL----MI QMQTNLEVAD NSGARRVMCI KVL------- ----GGAGRR YASVGDVIVV
             --------MV QQYTRLNVAD NTGAKKIMCI NVL------- ----GGSRKI QAKVGDVIVA
             --------MI QQESRLVVAD NSGAKEALCI RVL------- ----GGTRKR YATVGDVIVV
             --------MV QQESRLTVAD NTGAKEVLVI RVI------- ----GGTGRR YASVGDKIVV
             --------MI QPQTRLKVAD NTGAKEIMCI RVL------- ----GGSRVR YGRVGDIIVA
             --------MI QTESKLTVCD NSGAREAKCI RVL------- ----GGTRRR YASVGDVIVV
             --------MV QQETRLRVAD NTGAKEILCI RVL------- ----GGSRVR YGRVGDVIVA
             --------MV QQESRLKVAD NTGAKEVLTI RVL------- ----GGTKRR YASVGDKIVV
             TRV-----MI QMQTNLDVAD NSGARKVQCI KVL------- ----GGSHRR YASVGDIIVV
             --------MI QKETNLVVAD NSGAKKVRCI HVF------- ----GGTGRR YASLGDQVIV
             --------MI QAESRLVVAD NSGAREALCI RVL------- ----GGTRRR YASVGDVIVV
             S-------MI QPQTYLNVAD NSGARKLMCI RVL------- ----GAGNSR YGFIGDKIIA
             VSA-----MI QMQTNLDVAD NSGARRVMCI KVL------- ----GGSKRK YAGVGDVIVV
             --------ML QQESRCKVSD NTGAKEVLII RVL------- ----GGTKKR YASLGDTIVV
             --------MI QQESILKVAD NSGAKTALCI RVL------- ----GGTRKR YAQVGDKIVV
             --------MI QQETFLNVAD NSGAKRIQCI RVL------- ----G-TNRR YAHVGDVIVA
             --------MI QPQSRLKIAD NTGAKEIMCI RVL------- ----GGSRVR YGRVGDVIVA
             --------MI QSYTRLKAAD NTGIKSLMCI NVL------- ----GGSRKL RARIGDVIVC
             --------MI QQESRLSVAD NTGAKQLLCI NVL------- ----GSSGRR YAHVGDIIVA
             --------MI QQESRLIVAD NSGAKTALCI RVL------- ----GGTSKR YATLGDIIVV
             --------ML QTESRLKVAD NTGAKEVLVI RVL------- ----GGTRRR YASVGDKIVV
             --------MI QKETNLVVAD NSGAKKVRCI HVF------- ----GGTGRR YASLGDQIMV
             --------MI QKETNLVVAD NSGAKKVRCI HVF------- ----GGTGRR YAGLGDQVIV
             LIRN----MI QVQTELLVAD NTGAKRIECI KVL------- ----GGSKRR YASIGDTIVI
             --------MI QQESRLSVAD NSGAKEVLCI RVL------- ----GGTKKR YASIGDKVIV
             --------MI QKETNLVVAD NSGAKKVRCI HVF------- ----GGTGRR YASLGDQVIV
             --------MI QQESRLAVAD NSGAKEVLCI RVL------- ----GGTKRR YASVGDKIVV
             K-------MI QQQTYLNVAD NSGARKLMCL RVL------- ----GTGNCR YGGIGDVIIA
             KK------MI QMQSILEVAD NSGAKKVMCI KVL------- ----GGSHHM MAKLGDVIVV
             --------MI QQETILNVAD NSGAKKLLCI RVI------- ----AGGNRK VGRVGDLIVA
             --------MI QQETYLNVAD NSGARKLMCI RVL------- ----G-GNRR YASVGDVIIA
             --------ML QQESRCRVSD NSGAKVALII RVL------- ----GGSKKK YAFLGDSIVV
             --------ML QQESRLKVAD NTGAKEVLCI RVL------- ----GGTKRR YASVGDKIVV
             NKRR----MI QKNTLLDVAD NSGARKVLCI GLL------- ----NG--KK SASVGDVIVV
             --------MI QKETNLVVAD NSGAKKVRCI HVF------- ----GGTGRR YASLGDQVIV
             K-------MI QQQSILNVAD NSGARKLMCI RVL------- ----GGGNRR YGTIGDVIIA
             --------ML QQESRLKVAD NTGAKEVLTI RVL------- ----GGTKRR YASVGDKIVV
             PAAEK---MI QPQTRLKVAD NTGAKEIMCI RVM------- ----SGSAKR YAEVGDIIKA
             --------MI QQESRLKVAD NTGAKELLTI RVK------- ----GGSTRR YGSVGDIIVA
             --------MI QKETNLVVAD NSGAKKVRCI HVF------- ----GGTGRR YAAIGDQIMV
             --------MI QQETYLTVAD NSGAKRLQCI RVL------- ----G-SNRR YAHVGDVIVA
             D-------MI QQQTYLNVAD NSGARKVMCI RVV------- ----GSGNRR YGSVGDVIIA
             --------MV QQESRLKVAD NTGAKEVLTI RVL------- ----GGTKRR YASVGDKIVV
             --------MV QQETRLRVAD NTGAKEILCI RVL------- ----GGSHVR YGRVGDVIVA
             --------MI QLQTRLVVAD NSGAREIMCI RVL------- ----GG-NRR YAHIGDVIVA
             --------ML QTESRLKVAD NTGAKEVLVI RVL------- ----GGTRRR YASVGDKIVV
             --------ML QQESRLKVAD NTGAREALVI RVL------- ----GGTKRR YASVGDKIVV
             --------ML QQESRLKVAD NTGAKEVLTI RVL------- ----GGTKRR YASLGDKIVV
             KK------MI QKNTLLEVAD NSGARAVLCI GLL------- ----GG--RK SASVGDTIII
             K-------MI QQQTYLNVAD NSGARKLMCL RVL------- ----GTGNRR YGGIGDEIIA

             SVKSAQP-HA GVKKGDVVRA VVVRTAQEYN RPDGSHIKFD DNAAVLINQQ GN-PRGTRIF
             SIKDATP-AG NVKKGQVSKA VVVRTKKEVR RKDGSYIRFD DNACVLLDNN GE-MRGTRVF
             SVKSAIP-GG AVKKKDVSKA VVVRTKKEYR RKDGSYIRFD ENAVVLLNTQ GE-PRGTRIF
             SVKEAIP-RG RVKKGDVHRA VIVRTAKEIR REDGSCIRFD RNAAVLINKQ GE-PIGTRIF
             VVKDAQP-NM AIKKSDVVQA VIVRTKKGVN RDSGMTIRFD DNAAVIINQD GN-PRGTRVF
             TVKDATP-AG GIKKGTVAKA VIVRTTNKLR RKDGSYIRFD DNAVVILNAA DE-PRGTRIF
             SVKAAVP-GG IVKKKDVCRA VVVRCVKESR RKDGSYIRFD ENAVVLLNAQ GE-PRGTRIF
             AVKSALP-SG EIKKGTVSKA VVVRVTKEYR RPDGSYIRFD DNACVLLNNA GE-MRGTRIF
             SVKAAIP-GG AVKKGDVSRA VVVRTKKEVR RSDGSYIRFD ENAAVLLNNQ GE-PRGTRIF
             VVKDAIP-NM GVKKSDVVRA VIVRTRKGLR RDSGMSIRFD DNAAVIINQD GN-PRGTRVF
             VVKEASP-NM PVKKSDIVKA VVVRTKHALR RQDGSVIRFD ENAAVIITKD NN-PRGTRVF
             SVKEAMP-RG RVKKGQVMKA VVVRTAKDIK RRDGSVIRFD SNAAVLINNN KE-PIGTRIF
             VVKDALP-NM PVKKSDVVRC VVVRVTNHVK RPDGSTIRFD DNAAVIVQKD GN-PKGTRVF
             SVKSVIP-SS DVKKGAVSKA LIVRTKKEIR RPDGSYIRFD DNACVLLNNA GE-IRGSRIF
             SVKSVIP-SS DVKKGAVSKA LIVRTKKEIR RPDGSYIRFD DNACVLLNAA GD-IRGSRIF
             TVKEATP-NG NVKKGQVSTA VVVRTKKEVR RADGSYIRFD ENACVLLNAA GE-MRGTRVF
             TVKDATP-NM AVKKSDVVRA VIVRTRKSIR RESGMSIRFD DNAAVLINQD GN-PRGTRVF
             AVKDANP-NM PVKKSEVVRA VVVRTKADIK RNDGSVIRFD ENAAVIINKD GN-PRGTRVF
             VVKDAIP-NM AIKKSDVVRA VIVRTRKGLR RDSGMSIRFD DNAAVIINAD GN-PKGTRVF
             VVKDAIP-NM PIKKSDVVRA VIVRTRKGLR RESGMSIRFD DNAAVLINND GN-PKGTRVF
             TVKQALS-SS NMKKGTVSKA VVVRTKKEVR RKDGSYIRFE DNAAVLLNNN DE-PRGTRIF
             SVKDATP-NM AVKKGEVVRA VVVRTKADIK RNDGSVIRFD ENAAVIINKD GN-PRGTRVF
             TIKDSTP-SG NAKKGQVSKA VVVRTKKAVR RKDGSYIKFE DNACVLLNAA GE-MRGTRVF
             SVKEATP-NG NIKKGAVSTA VVVRTVKEVR RPDGSYIRFD DNACVLLNPQ GE-MRGTRVF
             TVKSAAP-QG AVKKSEIVKA VIVRCAKEWR REDGSTIRFD DNAAVILDSS GQNPRGTRIF
             AVKAALP-RG KVKKGEVARA VVVRTKKEIS RPDGSLIRFD KNAAVLINKA GE-PVGTRIF
             VVKDALP-NM PVKKSDVVRA VVVRTKKSLR RDSGNVIRFD DNAAVIINAD GN-PRGTRVF
             TIKDSTP-QG TAKKGTISKA VVVRTKKAVR RKDGSYIKFD DNACVLLNAT GE-MRGTRVF
             TVKSAQP-NS AVKKGDIVRA VVVRTAQEYG RPDGTHIKFD DNAAVLINQQ GN-PRGTRIF
             SVKAAVP-GG VVKKKDVCKA VVVRCVKEQK RKDGSYIRFD ENAVVLLNAQ GE-PRGTRIF
             SVKAAVP-GG VVKKKDVCKA VVVRCVKEQR RKDGSYIRFD ENAVVLLNAQ GE-PRGTRIF
             TVKAAVP-NG VVKKKDVCKA VVVRCAKEQR RKDGSYIRFD ENAVVLLNAQ GE-PRGTRIF
             VVKDAQP-NM AIKKSDVVEA VIVRTRHNIN RDSGMSIRFD DNAAVIINKD GN-PKGTRVF
             SAKVAAP-KG RVTKGKVYKA VIVRVKGPIR RLDGSIIRFS SNAVVLVNDQ GD-PLGTRVF
             TVKSAAP-SG DVKKGTVSKA VVVRTKKEIR RQDGSYIRFD DNAVVLLNNA GE-MRATRIF
             VVKDASP-NM AVKKSDVVRA VVVRTKKGLR RDSGMSIRFD DNAAVIINQD GN-PRGTRVF
             SVKESTP-NG NIKKGAVSTA VVVRTKKEVR RPDGSYIRFD DNACVLLNPT SD-MRGTRVF
             TVKSALP-SG NIKKGTVSKA VVVRTKKEIR RKDGSYIRFD DNAAVLLNAQ DE-PRGTRIF
             SVKSAIP-NG AVKKGEVSRA VVVRTKKEVR RKDGTYIRFD ENAAVLINNQ GE-PRGTRIF
             TVKDATP-NL AVKKGEVVKA VIVRTKHDIK RNDGSVIRFD DNAAVIINKD GN-PRGTRVF
             SIKAAVP-GG VVKKKDVCKA VVVRCVKEQR RKDGSYIRFD ENAVVLLNAQ GE-PRGTRIF
             TVKDATP-NG NIKKGAVSTA VVVRTRKEVR RPDGSYIRFD DNACVLLNPT GE-MRGTRVF
             SVKEATP-GG QVKKGDVVKA VIIRTAKEYG RPDGSHIRFD DNAAVLIGKE NN-PRGTRIF
             SVKKAEP-NA AVKKGDVVYA VIVRTKKEYR RKDGSYIKFD DNAAVLVTPQ GQ-PRGTRIF
             VVKDAAP-NM GVKKSEVVRA VVVRTRQAIR RDNGMVIRFD DNAAVIIDKN GN-PRGTRVF
             SVKEAIP-RG RVKKGDVLRA VVVRVNQNLK RKDGSVIRFD KNAAVIVNKQ SE-PVGTRIF
             AVKKSSP-DA QAKSGTVVKA VVVRITKPYA RPDGSYIKFD DNAAVILNDK ME-PKGTRIF
             AIKSVIP-AS DVKKGAVSKA IIVRTKKEIR RPDGSYIRFD DNACVLLNAG GD-IRGSRIF
             TVKDATP-SG NVKKGQVATA VVVRTKKEIR RPDGSYIRFD DNACVLLNAA GE-MRGTRVF
             SVKVATP-GG QVKKGDVVKA VIIRTAKEYG RPDGSHIRFD DNAAVLIGKE NN-PRGTRIF
             ALQNVIP-SS DVKKGAVSKA LIVRTKKEIR RADGSYIRFD DNACVLLNNA GE-LRGSRIF
             SVKEATP-GG AVKKGEVVRA VIVRTAKEYG RPDGSHIRFD DNAAVIIGKD NN-PRGTRIF
             TVKDATP-NG SVKKGQVSTA VVVRTKKEVR RPDGSYIRFD DNACVLLNPT GE-MRGTRVF
             SVKEAIP-RG RVKKGDVRKA VVVRTAKEVR REDGTSIRFD RNAAVILNNS GE-PVGTRIF
             SVKAAVP-GG VVKKKEVCKA VVVRCVKEQR RKDGSYIRFD ENAVVLLNAQ GE-PRGTRIF
             SVKSVIP-SS DIKKGAVSKA LIVRTKKEIR RADGSYIRFD DNACVLLNNA GE-LRGSRIF
             VVKDATP-NM AVKKSDVVEA VIVRTRHHIR RDSGMTIRFD DNAAVIINKD GN-PRGTRVF
             SVKEAIP-RG RVKKGDVMKA VVVRTAKDVK RADGSVIRFD KNAAVLINNQ KE-PIGTRIF
             TVKIATSKGS TVKKGQVCKA VVIRTKNRTR RKDGSYISFD DNACVLINPS GE-IMGTRVF
             TVKTANP-SS ALKKGTISKA VVVRTRKEVR RKDGSYIRFE DNAIVLIENN NE-PKGTGVF
             AVKDAMP-NM GVKKSDVVKA VVVRTRATLR RDTGNAIRFD DNAAVILGND NN-PKGTRVF
             SVKQAAP-GG SVKKGEVVRA VIVRTTKEYG RPDGSHIRFD DNAAVIIGKE NN-PRGTRIF
             SVKRAAP-DA AIKEGSVVKA VVVRQVAPLR RSDGSYIKFD ENAAVVINDK NE-PRGTRIF
             VVKEATP-NM PVKKSQVVKA VVVRTTHPVT RPDGSRIKFD ENAAVIINND NN-PIGTRVF
             AVKSVIP-SS DIKKGIVSKA VVVRTKKEVR RADGSYIRFD DNACVLLNNA GE-IRGSRIF
             TIKDSTP-SG NAKKGQVSKA VVVRTKKAVR RKDGSYISFE DNACVLLNAA GE-MRGTRVF
             TVKAAVP-GG VVKKKEVTKA VVVRCAKEKR RKDGSYIRFD ENAVVLLNAQ GE-PRGTRIF
             SVKAAVP-GG VVKKKDVCKA VVVRCAKEQR RKDGSYIRFD ENAVVLLNAQ GE-PRGTRIF
             AVKEALP-KG KVKKGSVHKA VVVRVKKGIH REDGSKVRFD NNAAVLVDDK GE-PVGTRIF
             TVKSALS-SS NLKKGTVSRA VIVRTKKEVR RKDGSYIRFE DNAAVLLNPN DE-PRGTRIF
             SVKAAVP-GG VVKKKEVCKA VVVRCAKELR RKDGSYIRFD ENAVVLLNAQ GE-PRGTRIF
             AVKSAMP-SG AVKKGSVAKA VVVRTRKEVR RPDGSYIRFD DNACVILNQA GE-MRGTRIF
             VVKDAIP-NM AVKKSDIVRA VIVRTKQSLR RESGMSIRFD DNAAVIINND GN-PRGTRVF
             SIKEAIP-GG KVKKGDVYKG VIVRTKTGVV RSDGSTIKFD KNALVLLNKQ DE-PIGTRVF
             TVKDAAP-NM PVKKSDVVKA VIVRTRSNIN RDSGMSIRFD DNAAVIVNQD GN-PRGTRVF
             VVKDALP-NM GVKKSDVVRA VVVRTKKNLR RNSGMSIRFD DNAAVLINND NN-PKGTRVF
             TIKSAISSGG IVKKGQIAKA IIIRTKKRTR RKDGSYISFD DNACVLINPS GE-MMGTRVF
             SVKEATP-AG NVKKGTVSTA VVVRTRKEVR RADGSYIRFD DNACVLLNAQ GE-MRGTRVF
             STKVITP-RG KVSKGKVYKA VVVRVKKAVR RLDGSIIRFS SNAVVLINDQ GD-PLGTRVF
             SVKTAVP-GG IVKKKDVCKA VVVRAVKESR RKDGSYIRFD ENAVVILNAQ GE-PRGTRIF
             VVKDAIP-NM TVKKSDVVRA VIVRSRQGLR RDSGMSIRFD DNAAVIINQD GN-PRGTRVF
             SVKDATP-NG GIKKGAVSTA VVVRTKKEVR RQDGSYIRFD DNACVLLNPT GE-MRGTRVF
             SVKVATP-NG QVKKGEVVNA VVVRVTKEYV RRDGSHIRFD ENAAVILAPG NN-PRGTRIF
             TVKSASP-TG SVKKGDVVRA VIVRTTRPIR RPDGSYIRFD ENAAVIIDDN KN-PRGTRIF
             TVKAAVP-GG VVKKKDVCKA VVVRCAKEKK RKDGSYIRFD ENAVVLLNAQ GE-PRGTRIF
             AVKDAVP-NM GVKKSDVVKA VVVRTKATLR RETGNSIRFD DNAAVLINED KN-PRGTRVF
             VVKDAIP-NM AIKKSDVVRA VIVRTRKGLR RESGMSIRFD DNAAVIINPE GN-PRGTRVF
             SIKDATP-NG NVKKGAVSTA VVVRTKKEVR RADGSYIRFD DNACVLLNAA GE-MRGTRVF
             SVKEATP-GG AVKKGEVVRA VIVRTAKEYG RPDGSHIRFD DNAAVIIGKD NN-PRGTRIF
             VVKDATP-NM PVKKSDVVKA VIVRTSFPMR RPDGSTIRFD DNAAVIINKD MN-PRGTRVF
             TIKDSTP-SG NAKKGQVSKA VVVRTKKAVR RKDGSYIKFE DNACVLLNAG GE-MRGTRVF
             AIKEATP-NG NVKKGAVSKA VVVRTKKEVR RKDGSYIRFD DNACVLLNTQ GE-MRGTRVF
             TVKEATP-NG TIKKGAVSTA VVVRTTKEVR RPDGSYIRFD DNACVLLNPT GE-MRGTRVF
             STKSINP-KG KVEKGKVYKA VVVRVKNNVK KSDGSVIRFS SNAVVLINDQ GE-PLGTRVF
             VVKDAIP-NM PVKKSDVVKA VIVRTRHPLR RSSGMTIRFD DNAAVIINND GN-PKGTRVF

             GPVARELRDR KFMRIVSLAP EVV-----CS MK-LDDLKPA P-GSRTEK-T RVGRGISAGK
             GPVARELRDK QYMKIISLAP EVL------- MK-LNNLRPA A-GSTKNK-Y RKGRGEGSGN
             GPVARELRDK QYMKIISLAP EVI------- MN-LSTLQPA K-GAIKSG-R RIGRGQGSGS
             GPVTRELRAK KYMKIISLAP EVL------- MK-LNELKDN P-GARKER-M RVGRGIGSGK
             GPVARELREK NFTKIVSLAP EVL------- MR-LHDARPQ K-GSKNRG-R RVGRGIAAGQ
             GPVARELRDK GYMRIVSLAP EVL------- MK-LHELKPA K-GAVHKE-K RIGRGEGSGF
             GPVARELRDR KFMKIVSLAP EVL------- MD-LSSLRPA K-GAVKNK-K RVGRGQGSGN
             GPVAREVRE- GYTKIVSLAP EVL------- MD-LSSLKPA C-GSTHHE-K RIGRGQGSGK
             GPVARELRDK KFMKIISLAP EVL------- MDILSNLKPA K-GSNKKE-K RIGRGEGSGH
             GPVARELRDK NYTKIVSLAP EVL------- MR-LTDVRPQ K-GSKKRA-R RLGRGVSAGQ
             GPIARELRDK NFMKIISLAP EVL------- ---LTDLRPA P-GSQKKS-K RVGRGHGSGH
             GPVTRELRRA NHMKIVSLAP EVL------- MK-LSDLRDN E-GARKSR-T RVGRGIGSGK
             GPIARELRDK NFTKIISLAP EVL------- MQ-LDELRPQ E-GSRRNK-K RVGRGRASGH
             GPVARELRAT N-MKVVSLAP EVL------- MN-LSNLKPA E-GSTKTR-K RIGRGPGSGL
             GPVARELRTK N-MKVVSLAP EVL------- MN-LSNLRPA E-GSTKSR-K RVGRGPGSGK
             GPVARELRDK QFMKIVSLAP EVL------- MN-LSNLQPA E-GSIHREGK RVGRGQGSGK
             GPVARELRDK NFTKIVSLAP EVL------- MR-FQDLHPQ A-GSRRRK-R RIGRGIAAGQ
             GPVARELRDK GYMKIVSLAP EVI-----MT IT-LEDLRPA E-GATHKT-K RVGRGRSSGR
             GPVARELRDK NFTKIVSLAP EVL------- MR-LQDAQPQ E-GSRKRR-R RVGRGISAGQ
             GPVARELRDR NYMKIVSLAP EVI------- MR-IEDASPK A-GSQKRR-R RVGRGIAAGQ
             GPVARELREK QFMKIVSLAP EVL------- MN-LSNLRPA K-GSVRER-K RVGRGQGSGM
             GPVARELRDK GYMKIVSLAP EVI----MAN IT-LEDLKPA Q-GSTSKS-K RVGRGRSSGH
             GPVARELRDK EYMKIISLAP EVL------- MN-LNNIKPA A-GSTFNS-K RIGRGQGTGK
             GPVARELRDK QFMKIVSLAP EVL------- MD-LSNLKPA E-GSVNKNAK RIGRGQGSGK
             GPVARELREK GFMKIVSLAP EVL------- MK-LHDLFPN E-GAKKKH-K RKGIGIAAGQ
             GPVTRELRAR NYMKIISLAP EVL------- MK-LNEIPAV P-GNQQSR-N RVGRGPGSGN
             GPVARELRDR NFTKIVSLAP EVI------- MK-LDNLAPQ P-GAKKRK-R RVGRGIAAGQ
             GPVARELRDK EYMKVISLAP EVL------- MN-LNNIRPA A-GSTHST-K RIGRGQGSGK
             GPVARELRDR QFMRIVSLAP EVL------- MQ-LHDLKPA P-GSRKER-T RVGRGDGSGK
             GPVARELRDK RYMKIVSLAP EVL------- MD-LSSLRPA K-GAVKAR-K RVGRGPGSGN
             GPVARELRDR KYMKIVSLAP EVL------- MD-LSSLRPA KGGAVKAT-K RVGRGQGSGN
             GPVARELRDK RYMKIVSLAP EVL------- MD-LSSLRPA K-GAVKGR-K RVGRGPGSGN
             GPVARELRDK NFTKIVSLAP EVL------- MR-LNDVRPQ K-GSKKRP-R RLGRGVSAGQ
             GPV-RKFPVG EFTKVMSLAV EVL------- MK-LNELFSG L-PRLKGR-K VLGRGLGCGK
             GPVARELRE- NYMKIISLAP EVL------- ---------- ---------- ----------
             GPVARELRDK NFTKIVSLAP EVL------- MR-LKDAIPK K-GSQQRG-R RVGRGISAGQ
             GPVARELRDK QFMKIVSLAP EVL------- MS-LHKLNPA E-GSVKKSAK IIGRGQGSGK
             GPVARELREK QFMKIVSLAP EVL------- MN-LSNLKPA K-GSTKNS-K RIGRGTGSGR
             GPVARELREK QFTKIVSLAP EVL------- MDILSNLKYA K-GAKKNR-K RVARGEGSGH
             GPVARELRDK GYMKIVSLAP EVI-----MT IT-LEDLRPA E-GSTHKT-K RVGRGRSSGR
             GPVARELRDR KYMKIVSLAP EVL------- MD-LSSLRPA A-GAVKNK-K RVGRGQGSGN
             GPVARELRDK QFMKIVSLAP EVL------- MD-LSNLKPA E-GSVKSQGK RIGRGQGSGK
             GPVARELREK QFMRIVSLAP EVL------- MK-LHDLRPA E-GSHRKR-K RIGRGHGSGK
             GPVARELREK HYMRIISLAP EVW------- MK-LHELKPA P-GSRRPK-T RVGRGIAAGK
             GPVARELREK NFTKIISLAP EVL----MKS LR-LEDAVPQ S-GSRHRK-L RVGRGHSAGQ
             GPVPRELRAK NHMKIISLAP EVL------- MTKLNELAPQ E-GSTKNR-M RVGRGPGSGK
             GPVARELRDK KFTKILSLAP EVL------- MR-LNELSPA P-GSRKDR-K RVGRG-DAGR
             GPVARELRAT N-MKIVSLAP EVL------- MN-LSNLKPA E-GSTKTR-K RIGRGPGSGL
             GPVARELRDK QYMKIISLAP EVL------- MK-LQDLKPV E-GSTHKE-K RIGRGEGSGH
             GPVARELREK QFMRIVSLAP EVL------- MK-LHDLRPA E-GAHRKR-K RIGRGHGSGK
             GPVARELRSV N-MKVVSLAP EVL------- MK-LNNLKPA M-GATQSR-R RVGRGTGSGL
             GPVARELRER AFMKIISLAP EVL------- MK-LHDLKPA P-GAHRER-K RIGRGIGSGK
             GPVARELRDK QFMKIVSLAP EVL------- MD-LSNLKPA E-GSVQSNNK RVGRGQGSGK
             GPVVRELRAK NFMKIISLAP EVL------- MK-LNELRDN P-GAVQSK-K RIGRGPGSGK
             GPVARELRDR RYMKIVSLAP EVL------- MD-LSSLRPA K-GAVKNK-K RVGRGQGSGN
             GPVARELRAA N-MKVVSLAP EVL------- MK-LNTLKPA C-GSVKTR-K RVGRGAGSGL
             GPVARELRDK NFTKIVSLAP EVL------- MR-LNDVKPQ K-GSKKRR-R RVGRGISAGQ
             GPVPRELRAR NHMKIISLAP EVL------- MK-LNQISDN P-GATKDR-M RVGRGIGSGK
             GPVARELREK EYMKIISLAQ EVLMDNKNFF LN-ISNLHPN N-GAKRKK-L RLGRGQGSGK
             GPVAREVRDN KFMKIASLAD EVL------- ME-LHTLKPA I-GALKRK-K RVGRGQGSGK
             GPVARELRER NFTKIVSLAP EVI----MTS FS-LNSLQPQ T-GSRRRK-L RKGRGIAAGQ
             GPVARELREK QFMRIVSLAP EVL------- MK-LHDLKPA E-GANKKS-K RLGRGAGSGK
             GPVARELRDK KFLKIVSLAP EVL------- MK-EHELFPS P-GARKER-K RIGRGDASGH
             GPVARELREK NFMKIISLAP EVL------- -K-LEEL-SR N-VKRPKR-K RVGRGMRSGM
             GPVARELRNT N-MKIISLAP EVL------- MN-LSNLTPA A-GSVKTR-K RIGRGTGSGL
             GPVARELRDK EYMKVISLAP EVL------- MN-LNNIQPA S-GSTHNS-K RIGRGQGSGK
             GPVARELRDK KYMKIVSLAP EVL------- MD-LSSLRPA K-GAVKNK-K RIGRGPGSGN
             GPVARELRDR KYMKIVSLAP EVL------- MD-LSSLRPA K-GAVKSK-K RVGRGQGSGN
             GPVTRELRSR GQMKIISLAP EVL------- ---MTTLNTT G-KVLYKKKM RVGRGIGSGK
             GPVARELREK QFMKIVSLAP EVL------- MK-LHTLKPA E-GSIKDR-K RIGRGQGSGA
             GPVARELRDR KYMKIVSLAP EVL------- MD-LSSLRPA K-GAVKTK-K RVGRGQGTGN
             GPVARELREN NYMKIVSLAP EVL------- MN-LNNLTPA K-GSVLSD-K RIGRGHGSGG
             GPVARELRDK NFTKIVSLAP EVI------- MK-LNELTPK P-GSKKRR-R RIGRGISAGQ
             GPVTRELRAK KYVRIMSLAE EVL------- MK-LNELYNN I-GAKKNK-K RIARGIGSGK
             GPVARELRDK NYTKIISLAP EVL------- MR-LVDLKPQ D-GAKRRR-R RVGRGISAGQ
             GPVARELRDR NFTKIVSLAP EVL------- MR-LEDIQPK A-GSRRRR-R RVGRGISAGQ
             GPVARELRDL EYMKIISLAQ EVL------- ME-LNFLIPK K-GSKKKK-L RLGRGQGSGK
             GPVSRELRDK QYMRIVSLAP EVL------- MS-LSNLKPA S-GSTKSR-K RIARGEGSGH
             GPI-KKLPFG LFSKVMSLAV EVL---MNTV VK-LNNIFSG L-PKKKKT-K VLGRGIGCGK
             GPVARELRDK RYMKIVSLAP EVL------- MN-LSSLRPA K-GSVRNK-K RVGRGQGSGN
             GPVARELRDK NFTKIVSLAP EVL------- MR-LQDAKPK A-GSQKRR-R RLGRGVSAGQ
             GPVARELRDK QFMKIVSLAP EVL------- MN-LSNLTPA E-GAVNKAGK IVGRGQGSGK
             GPVARELREK NFMRLVSLAP EVL----MSQ IN-LSNLQPA P-GSHKTE-K RLGRGHGSGR
             GPVARELREG GFMKIVSLAP EVL------- MK-LHDLRPA E-GSTKKR-K RVGRGTGSGK
             GPVARELRDR KYMKIVSLAP EVL------- MD-LSSLSPA K-GSVKNK-K RVGRGQGSGN
             GPVARELRER NYTKIVSLAP EVI----MTS IS-LDSLKPN K-GARKRK-T RKGRGIAAGQ
             GPVARELRER NYTKIVSLAP EVL------- MR-IHTVAPQ D-GAKKRR-R RVGRGISAGQ
             GPVARELREK QFMKIVSLAP EVL------- MN-LSNLQPA E-GSTHNQNK RLGRGEGSGK
             GPVARELRER AFMKIISLAP EVL------- MK-LHDLKPA L-GAHRKR-K RIGRGIGSGK
             GPVARELRDH NYMKIISLAP EVL------- -Q-LTDLRPA E-GATKRT-K RVGRGHGSGH
             GPVARELRDK EYMKVISLAP EVL------- MN-LNNLKPS T-GSTFST-K RIGRGQGSGY
             GPVARELRDK EYMKIVSLAP EVL------- MN-LSNLKPA P-GSTKNK-F RKGRGEGSGN
             GPVARELRDR QFMKIVSLAP EVL------- MD-LGNLKPA K-GSVHKGGK TVGRGQGSGK
             GPV-KKLLSG SFMKIMSLAD EVL---MNDA VK-LNSIFTK L-SKKKKP-K LLGRGIGCGK
             GPVARELRDK NYTKIVSLAP EVL------- MK-LHELSPQ K-GATKRR-R RVGRGISAGQ

             GKTAGRGTKG QHARS--KVR RGFEGGQNPI YLRMPYKR-- GF-TNIFKTV --YEVVNVER
             GLTAGRGHKG AKSRSGYSRK IGFEGGQMPL QRRVPKF--- GF-TNINRVS --YRGINLDS
             GTTAGRGNKG HKARSGYTSK -NFEGGQMPL HRRLPKF--- GF-SVPNPVK --IRTVNVAD
             GKTGGRGVKG QKSRTGVSIK -GFEGGQMPL HRRLPKR--- GF-RNIFAKD --YAVVNLGK
             GASCGFGMRG QKSRSGRGTR PGFEGGQQPL YRRVPKLK-- GF-PLVNRKI --YTTINVEK
             GGTSTKGNKG GQSRAGYKRK MGHEGGQMPI QRRTPKR--- GF-KNPDKIV --YKVINIGQ
             GTTAGKGNNG QQSRSGY-KR PIIEGGQVPV YRRLPKF--- GF-TPLDKKP --VNTVNLTQ
             GGTSTRGHKG AKSRSGYHTK IGFEGGQMPL QRRVPKF--- GF-KNINRVA --YKAINVSM
             GGTATRGMNG QRSRSGAKYK VWFEGGQMPL QRRVPKR--- GF-KSPFKVT --YQVINLDR
             GASAGKGMRG QKARSGGGTR PGFEGGQQPL YRRLPKLK-- GF-PIINRKE --YITINVSK
             GKTSTRGNNG QGQRSGESTR QGFEGGQMPL FRRTPKMH-- HF--PMHRTS --YAEVNIES
             GKTGGRGVKG QKSRSGVAIK -GFEGGQMPL HMRLPKR--- GF-LAPGRLS --FAEANLSD
             GKTSTRGHNG QGQRSGESKR FGFEGGQTPL FRRLPKIH-- NF-DQVPGRD --WVVVNVGS
             GGTSTRGHKG AKSRSGYSKK IGFEGGQMPL QRRVPKF--- GF-KNINRVE --YKAINLET
             GGTSTRGHKG AQSRSGYSRK IGFEGGQMPI QRRLPKF--- GF-KNINRVE --YTPINLDT
             GGTATRGHKG AKSRSGYSKK IGFEGGQMPL QRRVPKF--- GF-KNINRKE --YVGINLGQ
             GASGGFGMRG QKSRSGRPTR PGFEGGQNPL YRRLPKLK-- HF-PLVKRKV --YTTINVGR
             GKTSCRGHNG EGQRSGNSSK RGFEGGQMPG YRQMPKLK-- GF-KIINQLN --FGEINVGR
             GASCGFGMRG QKSRSGSGTR PGFEGGQMPL YRRIPKLK-- HF-TVINPKQ --YTTINVSQ
             GASCGFGMRG QKSRSGRSTR PGFEGGQLPL YRRIPKLK-- HF-TVINRKQ --YTTINIKE
             GGTSTRGHKG AQSRSGYSRK VHFEGGQMPL QRRVPKF--- GF-KNINRVE --YKPLNLDS
             GKTSCRGHNG EGQRSGNSSK RGFEGGQMPA YRRLPKLK-- GF-QVYSKLN --YAQINVGR
             GGTATKGHKG QKARAGYSQK IGFEGGQMPL QRRLPKF--- GF-KNVNRKE --FRGINLDT
             GGTATRGHKG AKSRSGYSKK IGFEGGQMPL QRRVPKF--- GF-TNRNRVS --YQGVNLDT
             GKTAGRGTKG EGARSGQGGK LYRQGGNLPF YRRLPFMRGE GF-TPPNQVE --YNEVNVEQ
             GKTAGRGHKG QKARSGGFHK SGFEGGQMPL QRRLPKR--- GF-KNFTRKE --YTIVQVED
             GASCGFGMRG QKSRSGRPTR PGFEGGQMPL YRRVPKLK-- HF-PLINRKF --YTVVNVGA
             GGTAGKGHNG QQARAGYSQK IGFEGGQMPL QRRLPKF--- GF-NNINRKE --YRGINIDT
             GKTAGRGTKG QKARG--TVR RGFEGGQNPI YKRLSYRR-- GF-VNIFKKV --YEVVNVGR
             GTTAGKGNKG QQSRSGY-QR PVIEGGQMPI YRRLPKF--- GF-TPPNQKA --VACVNVAQ
             GTTAGKGNKG QQARSGY-KR PIMEGGQVPV YRRLPKF--- GF-TPIDRKP --VSTVNIAQ
             GTTAGKGNKG QQSRSGY-TR PVTEGGQMPM YRRLPKF--- GF-TPPNKKS --VACVNLAQ
             GASAGKGMRG QKARSGGGTR PGFEGGQQPL YRRIPKLK-- GF-PLVNRKK --YTTINVEK
             GKTSGKGHKG QKARSGCTVN -GFEGGQQSI FTRLPKR--- GF-KSFTRKR --YDIVNLGV
             ---------- ---------- -------MPL HRRLPKY--- GF-TNINKIE --NKAINLST
             GASCGKGMRG QKSRSGGSTR PGFEGGQNPL YRRLPKLK-- GF-PMVNRKK --YTIINVSK
             GGTATRGHKG AKSRSGYSKK VGFEGGQMPL QRRVPKF--- GF-TNINRKE --YTGINLDV
             GGTSTRGHKG AGSRSGHSTK IGFEGGQMPL QRRVPKV--- GF-KPINRTE --YVGVNLDV
             GGQATRGMNG QKSRSGAKFK AWFEGGQMPL QRRIPKF--- GF-TNIFKTE --YQVVNLNA
             GKTSCRGHNG EGQRSGRSSK RGFEGGQMPG YRQMPKLK-- GF-KIINQLQ --YEEINVGR
             GTTAGKGNKG QQARSGY-QK PINEGGQVPV YRRLPKF--- GF-TSLQRKP --IKTLNLSQ
             GGTATRGHKG AKSRSGYSKK IGFEGGQMPL QRRVPKF--- GF-TNINRVE --YQGVNLDT
             VKTGGKGMMG QKARSGPGPY RTFEGGQNRL VKRMPFKR-- GF-TNKFRVE --YEVVNVGS
             GKTAGRGTKG QKARS--KVR PGFEGGQNPL YLRLGRMR-- GF-KNPFKIV --YEVVNVGR
             GKTSGRGMRG QKCRSGGGVR PGFEGGQIPL YMRLPKLK-- GF-ELVNPSS --YTIVNLKQ
             GKTAGRGVKG QKARSGVAIN -GFEGGQMPL HMRMPKR--- GF-NNPFRLE --FAEVNLWR
             GNYSGRGMKG QKARSGGATR PGFEGGQLPI YLRLPRKR-- GF-FNPFRIK --YTVVNVEQ
             GGTSTRGHKG AKSRSGYKNK IGFEGGQMPI QRRLPKF--- GF-KNINRVE --YKAINIDT
             GGTSTRGHKG DKQHSGYRIK RGFEGGQMPL QRRIPKF--- GF-KNFNRVE --YRAINLDV
             GKTGGKGMMG QKARSGPGPY RTFEGGQNRL VKRMPFKR-- GF-VNKFRVE --YEVVNVGS
             GGTSTRGHKG AKSRSGYKKK IGFEGGQMPL QRRVPKG--- GF-KNINHKE --YFVVNLST
             GKTGGKGMMG QKARSGPKPS PSFEGGQMRI TRKMPKLR-- GF-KNRWRVE --YQVINIGQ
             GGTATRGHKG AKSRSGYSKK IGFEGGQMPL QRRVPKF--- GF-TNINRKE --YQGVNLDR
             GKMGGRGIKG QKSRSGVAIN -GYEGGQMPL YQRLPKR--- GF-NKPNRKS --YAVVNLGL
             GTTAGKGNKG QQARSGY-KR PINEGGQIPV YRRLPKF--- GF-TPIDRKS --VTTVNLSQ
             GGTSTRGHKG AKARSGYKKK IGFEGGQMPL QRRLPKF--- GF-KNINRVE --YKAVNLDA
             GASAGLGMRG QKSRSGSGTR PGFEGGQQPL YRRIPKLK-- GF-PVVNRKI --YTTINVEK
             GKTAGRGVKG QKARTGVAIK -GFEGGQMPL HRRLPKR--- GF-NNLYAQD --LNEVNLGR
             GRTCGRGHKG AKSRSGFSKK KGFEGGQMPF QRRIPKF--- GFRRNIFGKK --IVGINLDT
             GGTATRGYNG AQSRSGYKRK IGFEGGQQPL QRRIPMY--- GF-KCPTRIQ --FTPLNLST
             GASCGFGMRG QKSRSGRPTR PGFEGGQMPL YRRIPKLK-- HF-PVINPTH --YTLINVSR
             GKTGGKGMMG QKSRSGSNPY RTFEGGQNRL VKRMPYKR-- GF-TNIFRVD --YEVLNVGD
             GTYSGKGLKG QKARAGGGVR PGFEGGQNPL IKKLPQKR-- GF-VNPFRVE --YAVVNVGD
             GKTSSRGNNG QGQRSGPEKK AGFEGGQMPL YRRMPKRK-- HF--SRDQPE --FAIINVGR
             GGTSTKGHKG QKSRSGYSKK IGFEGGQMPI QRRLPKF--- GF-KNVNRVE --YKAINLDT
             GGTATKGHKG QKARAGYSQK IGFEGGQMPL QRRLPKF--- GF-KNVNRKE --FKGINLDT
             GTTAGKGNKG QQSRSGY-TR PVSEGGQMPI YRRLPKF--- GF-TKPNRKN --VIPVNLSQ
             GTTAGKGNKG QQARSGY-KT PINEGGQIPI YRRLPKF--- GF-TPPNRKS --VKTVNLEQ
             GKTSGRGVKG QKSRSGVAIK -AFEGGQMPL YRRLPKR--- GF-NAIKRYQ AVIAIMNLEK
             AGTAGRGHKG AKSRSGYSSK QGFEGGQMPL QRRVPKF--- GF-NNINRVS --YKAINLSD
             GTTAGKGNKG QQSRSGY-KR PINEGGQIPV YRRLPKF--- GF-TPIDRKP --VTTVNLSQ
             GGTATRGHKG AKSRSGYSKK IGFEGGQMPL QRRVPKF--- GF-KNINRVE --YKAINLDA
             GASGGFGMRG QKSRSGTGTK PGFEGGQMPL YRRIPKLK-- HF-PLVNPKQ --YTTINVSQ
             GKTAGRGIKG QKSRSGVAIK -GFEGGQTPM IKRLPKR--- GF-KCISTKK --YNIINIYN
             GASCGFGMRG QNSRSGRPTR PGFEGGQQPL YRRVPKLK-- HF-PIVNPKK --FTIINIDQ
             GATCGFGMRG QKSRSGRPTR PGFEGGQLPL YRRIPKLK-- HF-PIVNQKV --FTVLNVSR
             GGTCGRGHKG SKSRSGYSKK LGFEGGQMPI QRRIPKF--- GF-KNPNRKK --YFIINLDY
             GGTSTRGHKG AKSRSGYKSK IGFEGGQMPL QRRVPKF--- GF-RNINRVE --YHGINLDT
             GKTSGRGHKG QKARSGVSIN -GFEGGQQSI FTRLPKR--- GF-NSLFKSK --YSIVNLST
             GTTAGKGNKG QQARSGY-KR PIIEGGQVPV YRRLPKF--- GF-TSRSRKT --ITTINLLQ
             GASCGKGMRG QKSRSGGSTR PGFEGGQNPL YRRLPKLK-- SF-PLINRKQ --YTTINVGR
             GGTATRGHKG AKSRSGYSKK IGFEGGQMPL QRRVPKF--- GF-TNINRKE --YQGINLDK
             GKTAGRGTKG QKARTGGRVH RAFNGGQTRL SKRLPFLRGL GNQNPLFRDD --YTIINVID
             GKTSGRGQKG QNARSGGSVR LNFEGGQLPL TKRLPKLR-- GF-NNRFKVI --FVPVNLDQ
             GTTAGKGNKG QQSRSGY-KR PVSEGGQMPL YRRLPKF--- GF-TKPNRKS --VIGVNLSQ
             GASCGFGMRG QKSRSGRPTR PGFEGGQMPL YRRVPKLK-- HF-PLVNSKS --FTLINVAS
             GASCGFGMRG QKSRSGRGTR PGFEGGQMPL YRRLPKLK-- HF-TVINPKH --YTTINVGK
             GGTSARGHKG AKSRSGYSKK IGFEGGQMPL QRRVPKF--- GF-TNVNRIE --HQGVNLDT
             GKTGGKGMMG QKARSGPNPS PSFEGGQMRI TRKMPKLR-- GF-KNRWRIE --YQIINTGQ
             GKTSTRGSNG QGQRSGFSQK IGFEGGQMPL YRRMPKKK-- HF--QIYQTV --VVTVNVRE
             GGTSTKGHKG QKARAGYSQK IGFEGGQMPL QRRLPKF--- GF-KNVNRKE --FRAINLDT
             GLTAGRGHKG AKSRSGYSKK IGFEGGQMPL QRRLPKF--- GF-KNINRVE --YQGINLDT
             GGTATRGHKG AKSRSGYSKK IGFEGGQMPL QRRVPKF--- GF-TNMNRVE --YRGINLDT
             GKTSGKGHKG QKARSGVSIN -GFEGGQQSI YTRLPKR--- GF-KPIRKNL --YSIFNVGD
             GASAGLGMRG QKSRSGTGTR PGFEGGQMPL YRRVPKLK-- HF-PIVNRRE --YTIINVGK

             LNNLALEGP- -------ITP EVLY------ ---------- ---------- ----------
             IQLLIDENN- -LS-DT-INK DTFVAFG-LA --SKRDLIKI L-G--RGELR SAVKIEANKF
             LEKYVEKGL- ---LEKEITL ESFKSIG-II --GKKDRLKV L-G--TGEVS SALTVTAHYF
             IQAAIEAGR- -LETGAPVTV DVLRAAG-LV -KASRDGVRL L-A--KGTLT AAVTFEVAGA
             LSSLPANTE- -------VNA TSLQENG-IL -TAVQGPLKI L-G--DGELN VALKVQAAAF
             VDQWAETHN- -IT--D-FSA ENLYTMG-FI --GKTDKVKI L-G--NGEIK GKFNFKVHAI
             IDKWIQDGL- -V-ENE-ITI LDLKSLL-HA --SNADYFKI L-G--NGELT SAITITAHAF
             LQALAERDN- -LE--K-IDR DILIAAG-LL --NKNELLKV L-G--DGSIS AKLEITANAF
             IQKLVDDKK- -ITEDV-ITS AVLYQNG-LI -SKAAAPYKI L-G--SGEIK SQITIEAHAF
             LSSLPADTE- -------VNL SSLKEAG-II -KAAKGSLKI L-G--DGELN VALKVQAAAF
             LAIFEANSI- -------VTP ELMMEAG-LF -KKLGDGLRV L-G--RGELG VALTVRADHF
             VQKLAEAGT- -----TMVSE ETLLSAR-SL NRTKVDGVRL L-G--SGELS AKVDVTVTYA
             LNNLPAGSE- -------VTA ESLLLHK-VL -RKPTDSLRI L-G--NGELK VALNIKAHHF
             IQKLAEAKK- -LE--K-IGV NDFIEAG-FI --SSSQLVKV L-G--NGTLT AKLSVEAHAF
             LAEISHENN- ----IKEFNI DTLVARG-LC --GKNDRVKV L-G--RGELS ISIKVEAHAF
             LQDLVDSGK- -IT-DT-VNM ETLVQLY-IV --KKSDLVKI L-G--GGELK AKLKISVHKF
             LNTLPANSV- -------VTV QSLLEAG-IL -TTAKYPLKV L-G--DGELN VKLEVHAAAF
             IAQYGLKE-- -------VSL EILKEAG-RV -HPSCVGLRV L-G--NGELK GAVTVKASYV
             LASLPANAE- -------VTL SSLLEAG-IL -TATKGPLKV L-G--NGDLG VALRVQAAAF
             LVDLAPNTL- -------VTL ESLLEAG-IL -TAHKGPLKI L-G--TGELS VALQVQAAAF
             IQALVEETK- -AT--V-VDM DFLLQHG-LV --SKKDLVKV L-N--RGELT AAVEVHAHAF
             IDALGLKE-- -------ISL EALKEKL-TI -HPTCVGLRV L-G--NGEIK SAVTVKAAYV
             IQILIENKS- -IT-GD-ITK EVLIENG-LV --SKNELVKI M-G--RGELK SAVSISADKF
             IQQLVDEKK- -IT-DT-LDF ETMVSLR-LA --RKNELVKI L-G--RGELK SKVKVSAHKF
             LERFPEGTV- -------VTP ELLAQAG-ML -HKNSNPVVI L-G--RGELT RALTVQAQRV
             LEKFFDAGS- ------EVNA EALNDLG-LL GKKQKSGIKL L-A--NGDIT KAITVYVDKA
             LAGLAAGTE- -------VTL ESLMAVG-IV -TQNDGPLKI L-G--DGELS VSLSVSAAAF
             LQILADTKN- -IT--E-ITQ DILVENG-LA --KKREIIKI M-G--RGELK AGISISAHKF
             LNELDIDGP- -------ITP EVLYERG-VT -RGLEYPVKI L-G--DGEVT RPLTVRAHKF
             IQMWIEKGL- -V-GEE-ISV LDLKHLC-NA --SNQEYFKV L-G--NGELT STVTITAHFF
             INKWIEDGL- -I-EKE-ITV LDLKALL-HA --SNADYFKV L-G--NGELT SAVTITAHAF
             IQMWIEKGL- -V-GEE-ISV LDLKHLC-NA --SNQDYFKI L-G--NGEFE SAVTITAHFF
             LASLPANTE- -------VTL TYLKEAG-IL -TAVKGPLKI L-G--DGELS VPLNVKAAAF
             IQRLVDAKR- -IDAGAKISK EMLVNLG-VI --APKSKVKI L-G--KGELG SKVDIYYDAI
             IEALAAKGI- -----TEINN EQLIAAG-LI --SRNDIVKV L-G--DGKLT AKVNVTVNKF
             LSSLPANTE- -------VTL ASLIKVG-II -TTDDGPLKI L-G--DGDLN IPLKVYAAAF
             IQSYINEGR- -FS-EK-ITV SDLISER-LA --GKNDLIKI L-G--RGKIS SSVTIEAHKF
             LQNLAEKFS- -LT--T-IDF AALQAHG-LA --SKNDLVKI L-G--RGEVK AKLEVTAHAF
             LQRIANENA- -LDNKT-LTL EDLKKFG-LI -SSVNKPVKI L-G--KGELK AKLSVQANAF
             LAALGLKE-- -------VSL ETLKEMK-KA -HPASVGLRV L-G--NGEVS AAMTVKASYV
             LEDWIQDGL- -ITGEE-ISV YDLKALC-SG --SYADYFKI L-G--NGEIT TAIKITAHFF
             LQQLVDEKK- -IK-DT-LDF DTLVALR-LA --GKNDLVKI M-G--RGELK AKLKVSAHKF
             LVDWPTELE- -------VTP ETLLARR-LV -RRKKMPVKI L-G--DGELN QPLVIKAHKF
             LNELPYEGV- -------ITP DVLRSFR-LV -RENGAPVKI L-G--DGDVT RPLHVQAHAF
             LRDLPADSE- -------VNI ETLLDAG-IL -TATSGPLRV L-G--DGEAH VALQITAAYF
             LEQAVAAGK- -FKKGAELGA AELVAAG-VI -RRELDGVKL L-G--KGEIK TALKLTVYSA
             LNIFEAGTE- -------VTP ETMLAAG-LI -RNFIKPVKI L-S--AGHVD RALEVSAHKF
             LQQMAEAKQ- -LT--K-IGI NELMEAG-FI --SSSQVVKI L-G--NGSLT AKLEVEAHAF
             IQSLIDQQK- -VE-GR-IAP DDLVKLG-LA --GKNDLIKI L-G--RGELK TKIEVVAHKF
             LVDWPVDLE- -------VTP ETLLARR-LV -RRKRMPVKI L-G--DGELT QPLVIKAHKF
             LQELAEKKN- -LT--K-IGL AELVDAG-LT --NGKVLVKI L-G--NGELK TKVDVEANSF
             LNDVPDGTE- -------LTI EEMVAQG-WI --HPAKPVKI L-G--DGELE RKLTIHAHKF
             LQELVDEGK- -IT-DT-VDL QILVANR-VA --RKNDLVKI L-G--RGELK SKLKVTAHKF
             IQKFVDAGK- -LDAAS-ITE DSLVASG-LV -RRKLDGIRV L-A--KGDVT TALTIETTGA
             ITRWIEQGL- -I-ENE-LGV IELKVLC-HA --SNADYFKV L-G--NGEIT AAVKITAHGF
             IQALATAKN- -LE--K-ITL ADIVAAG-LA --SAKQLVKI L-G--NGQLT SKVDVEANAF
             LADLPANTE- -------VTL ESLRAAG-IL -TAAKGPLKI L-G--NGDLG VALNVKAAAF
             IQEAVDAGK- -LDKAATVTV ESLVAAG-II -ARPRDGVKL L-G--VGELT AKLSFEVTRA
             IQNRINKIHD FKEKNV-IDK EFFIKNN-LS --RKNDFVKI L-G--RGKLY SPLKIYAYKF
             LQALAEKHR- -VS--S-IDH IFLRKHN-VI --GKYEKYKI L-G--NGQLN LKLSVAAHRC
             LGELKAGST- -------VSL ESLEQAG-LV -TSPRYPLKV L-G--NGELK VKLTVQAAAF
             LAEWPAGVE- -------VTP ESLLEAR-AV -RRKTMPVKI L-G--DGEIS VALTVKAHKF
             LNSFEADTE- -------ITP ELLAARN-LI -RNTKSPVKI L-A--DGEID RALVVKANAF
             LNQLFQAGD- -----T-VDF QALVEKS-LI -DARKDGLRI L-G--NGELS VKLSVVADYV
             LQILAETKK- -LS--K-IGL VELREAG-FL --SKTALVKI L-G--NGVLT VKIEVEANGF
             IQLLIDTKG- -IT-GD-ITK DVLVENK-LV --SKNDLVKI L-G--RGELK SNVSISADKF
             IALWMENGK- ---ATSEITV ENLKSLC-SA --RRADYFKI L-G--NGELK SPVTITAHFV
             IDAWIEEGL- -ITGEN-ISV LDLKALC-NA --SYADYFKI L-G--SGELT KALKITAHFF
             IQTFITEKT- -INSGDVINM ALLKKLK-LI -NKNSQKLKI L-G--TGEIK DKVNIEADLI
             LQTLQEKYS- -VD--T-IDL DLLKSKG-LV --AKNDLVKI L-G--NGTLK AKLNVTANAF
             IARWIEIEA- -V-GKE-ISI LDLKNLC-HA --SNSEYFKV L-G--NGEIS VAITITAHAF
             IQSLVERKN- -IT-D--ITI EVLRENG-LV --SRNDLVKI L-G--RGELK SKVTISAHKF
             LNTLPANGE- -------VTL ESLITNG-IV -TSNDGSLKV L-G--NGELN VALVVKAAAF
             IEKALTDGR- -LSTNNIITK EKLIEIG-LI --NNKNLVKL L-SICSDDFA SPLSLKLDAY
             LSQLPANTE- -------VSL ESLIDAG-II -TQDNGVLRV L-G--RGEIE VALTVHANSF
             LAELSVGSE- -------VTL ESLMEAG-II -TSNDGPLKI L-G--NGQLD VALTVKAAAF
             LQELVNKRK- -IS-DI-INQ QTLLNNR-LL -MKKNGLIKI LAG--RKILK ISLKITASKF
             LQTLVDEGK- -AT-DK-IDV ATLVNNG-LA --DKSDRIKI L-G--RGELK AKLTIEAHGY
             IQRLIDSKK- -IENVSAITK QVLFNLG-VI -PSIKEKIKI L-G--DGKLN TAVAIEYDFI
             IEQWLEQGV- ---VSNELTV QDFKTLL-HA --SNTDYFKV L-G--AGEVT QPITITAHFF
             LDSLSANSE- -------VTL SSLIAAG-II -TTDRGPLKI L-G--DGELN VALQVKAAAF
             LQGLVEKGA- -IK-DV-VTF ETLVENR-LV --RKNDLVKI L-G--GGELK ASLKISAHKF
             LAHFKADTQ- -------VTP EAMVEKGLLI PAQARGLIKV L-G--DGEID RALTVRAHKF
             LDRLFEAHA- -----E-VSQ ETLARVG-LL -GNVDDPVVV L-A--RGEVT KPLTVRVQRI
             IAKWIEDGR- ---VSSEVGV EDFKQLC-NA --SKSDYFKV L-G--NGELG TAVKITAHFV
             LNSLKEGST- -------VNL DSLVKTG-IV -TSPKYPLKV L-G--NGNLK VKLVVQAAAF
             LASLPANTE- -------VTL PSLMETG-IV -TTNDGPLKI L-G--DGELN VSLNVKAVAF
             LQALVDNGI- -VT-DT-VDF SVLVENR-LA --TKSELVKI L-G--RGELK AKLKVTAHKF
             LNNVPDGTE- -------LTI NAMIEQG-WV --QPAKPVKI L-G--DGELE RKLTIHAHKF
             LAKFEAGTE- -------VTP NLLVESG-LI -RDKFDVVKV L-G--DGELS VKLTIKAHVF
             IQTLIDTKN- -IT-GE-ITR DVLVENG-LA --SKNELVKI L-G--RGDLK SGISITADKF
             IQALVDEKK- -IT-DT-LNR EVMLELG-LI --HKNDLVKI L-G--RGELT AKLNITADKF
             LQELADSGT- -IK-KE-VNV DNLVELR-LA --HKNDLVKI M-G--RGELK APLKITAHKF
             VQCLMEAKK- -IVKDSIIDK ELLHKLG-FI -RSVKSKIKL L-N--KGKLS EKFVFHVDFA
             LAGLAANSE- -------VSL ESLMEAG-II -TSNDGPLKV L-G--HGELT IPLTIKAAAF

             ---------- ---------- ---------- ---------- ---------- ---------M
             TASAKEAIEK AGGSAV-EVK ---------- ---------- ---------- ----------
             SESAKEKIEK AGGKTV-VVF RTIEEAQKMK KELFEEALLT PKVSVDEKKK AAKKLKA---
             SAAAVEAVEK AGGKVV-VIG AEPAAAAE-- ---------- ---------- ----------
             TGTARSKIEA AGGSCE-IV- ---------- ---------- ---------- ----------
             SEKAKTAIEA AGGTVE-ILK ---------- ---------- ---------- ----------
             SKSAEEKIAA AGGTVV-KAF RTLEEASKVR DLPFEEALLK PKAKL--VKR AKKSTKP---
             SKSAIAAIEA AGGSVV-VL- ---------- ---------- ---------- ----------
             SASAKQKIES VGGTIK-EIK A--------- ---------- ---------- ----------
             TASAKSKIEA AGGSCE-VVK ---------- ---------- ---------- ----------
             TKGAKLKIEA AGGQA----- ---------- ---------- ---------- ----------
             TKSARDAIEK AGGTVT-MTR PEKKKRLRGP HKEAAKKGK- ---------- ----------
             SQGAIDKIQA AGGSYE-VLQ PAAPTRNPKN RD-------- ---------- ----------
             SKSAVAAIEA AGGNVV-KL- ---------- ---------- ---------- ----------
             SKSAKEAIEA QGGTAT-VIN ---------- ---------- ---------- ----------
             TASAKSAVEA VGGEAV-TL- ---------- ---------- ---------- ----------
             SGSARSKIEA AGGVCV-ETS VAADSE---- ---------- ---------- ----------
             TPSAKEKIEK AGGKVE-LV- ---------- ---------- ---------- ----------
             TKSAQSKIEA AGGSCE-VVA ---------- ---------- ---------- ----------
             TTSAKAKIEA AGGSCE-VIE ---------- ---------- ---------- ----------
             SSSAKEAIEK AGGKAVVPVK QAKEEAAN-- ---------- ---------- ----------
             TPSAKEKIEA AGGKVE-LV- ---------- ---------- ---------- ----------
             TKSAEELIAK AGGKAI-TL- ---------- ---------- ---------- ----------
             TASAQAAIEG AGGEAV-TL- ---------- ---------- ---------- ----------
             TKGARAKIEA AGGKVELIA- ---------- ---------- ---------- ----------
             SAAAVAKMEA AGGKVVLAVV ADPEGDA--- ---------- ---------- ----------
             TATAQQKIEA AGGSIA-LV- ---------- ---------- ---------- ----------
             TKSAEEAIAN AGGKAI-TL- ---------- ---------- ---------- ----------
             SKSAREKIEA AGGTVE-AIS ---------- ---------- ---------- --------MG
             SKSAEEKIAK AGGKIV-KAY RTLEEAAKVN GLPFEEALLT PKAKVVKVKK EKKSVKS---
             SKSAEEKITA AGGKAV-KAF RTLEEASKVR DLSVEDALLK PKARL--VKR AKKSTKP---
             SKSAVEKIEK AGGKTV-TAY RTLEEASKVN GLPFEEALLT PKAPV--LKK KKKSDKS---
             TGTARSKIEA AGGSCE-VLE ---------- ---------- ---------- ----------
             SRSAESKVSL LGD------- ---------- ---------- ---------- ----------
             SKSAVAAIEA AGGTAT-QL- ---------- ---------- ---------- ----------
             TASARSKIEA AGGSCE-EIG PAQAVSNEDS TKE------- ---------- ----------
             TGTALSSIEK AGGQAT-TV- ---------- ---------- ---------- ----------
             SATAQKAIEA AGGSIV-KL- ---------- ---------- ---------- ----------
             SKSAQQKIEA AGGSIT-KI- ---------- ---------- ---------- ----------
             TPSAKEKIEA AGGKVE-LV- ---------- ---------- ---------- ----------
             SKSAEEKIIK AGGQVI-KAY RTLEEASKIR DLSVEEALLK PKAKL--VKR VKKSAKP---
             TASAKAAIEA AGGETV-TL- ---------- ---------- ---------- ----------
             SASARQKIEA AGGKAI-DLT WIVERHSRSR GPNPSMRNAR QS-------- ----------
             SESARQKILA AGGTVE-VIS ---------- ---------- ---------- ---------M
             TASAREKIEA AGGTCTVEA- ---------- ---------- ---------- ----------
             TEAAIKAVEA AGGSVT-VTK KAKAQAEA-- ---------- ---------- ----------
             SQAAKAQIEA AGGKVQ-EID YAAEIE---- ---------- ---------- ----------
             SKSAEAAIQA AGGTVV-KL- ---------- ---------- ---------- ----------
             SNSAIEAIKN AGGEVV-TI- ---------- ---------- ---------- ----------
             SASARQKIEA AGGKAI-DLT WVVERHSRSR GPNPSMRNAR QS-------- ----------
             SKTAEAAIKA VGGNTT-II- ---------- ---------- ---------- ----------
             SASARARIEA AGGAAI-ETP WVVERRSRSR GPNPPRHSRK AETPQKA--- ----------
             TASAKAAIEA AGGEAV-TL- ---------- ---------- ---------- ----------
             SKSAVEAVEK AGGALKVTTA AAAE------ ---------- ---------- ----------
             SKSAEAKITA AGGEAV-TAV RTLEEAARVR DLAVEEALLK PKTKL--VKR VKKNQKP---
             SKSAEAAIKA AGGNAT-KL- ---------- ---------- ---------- ----------
             TGQARSKIEA AGGSCE-VLG ---------- ---------- ---------- ----------
             SKSAVEAVEK AGGSVS-VVY AQGASTRGGS EAATA----- ---------- ----------
             SKKALSSIKK VGGETV-FI- ---------- ---------- ---------- ----------
             SATALQAIQN LGGEVT-MLS IYE------- ---------- ---------- ----------
             TASARAKIEA AGGTCE-IID ---------- ---------- ---------- ----------
             STSARQKIEA AGGTVV-ELP WVVERHSRSR GPNFGGRNAK KKAQA----- ----------
             TVAARSKIET AGGKAE-VI- ---------- ---------- ---------- ----------
             TSSAREKIEA QGGSIE---- ---------- ---------- ---------- ----------
             SKSAEEAIVA AGGTVV-KL- ---------- ---------- ---------- ----------
             TKSAEEAINK AGGKAI-TL- ---------- ---------- ---------- ----------
             SKSAQEKILQ AGGTIT-LAE RTLLEAERIK DTPVEEGLMK PKARLRKKKK IKS-------
             SKSAEEKIIK AGGEVV-KAY RTLEEASKIG DLQVEEALLK PKAPLVKVKR VKKSAKS---
             SKSAVEKLEK AGGTIQLKK- ---------- ---------- ---------- ----------
             SKTALEAIEK AGGTAS-KI- ---------- ---------- ---------- ----------
             SKSAEEKIVA AGGSVV-KAE RTLQEAARVK DLSVEDALLK PKAKV--VKV VKPKVKKS--
             SSSAKVGIEA QGGSIS-EI- ---------- ---------- ---------- ----------
             TASAKQKIEA AGGSCE-IIE ---------- ---------- ---------- ----------
             SSKAKYLIEK AGGQLL---- ---------- ---------- ---------- ----------
             SSGAKQKIEA AGGTCI-THV PQKWTRAPKQ ---------- ---------- ----------
             TQSAKAKIEA AGGTCE-IVA ---------- ---------- ---------- ----------
             SKKAIFYIKK AGGEVF-YI- ---------- ---------- ---------- ----------
             SKTAQAAIEA QGGVAT-TL- ---------- ---------- ---------- ----------
             SKSAGSQVTL LSSVSEDKV- ---------- ---------- ---------- ----------
             SKSAEEKIAA AGGKTI-IAF RTLAEAVNIK GLPIEEALLK EKVKLVKVKK AKPTA-----
             TQSARSKIEA AGGSCE-VLG ARNTSPEG-- ---------- ---------- ----------
             TASAKQAIEA AGGEAI-SL- ---------- ---------- ---------- ----------
             SASAKEKIEA AGGRIE-IIE RKVYEKTKRR KDEKSATEQG AGE------- ----------
             SAAARQKIEA AGGTVE-VLG YEVNRRLPRS ---------- ---------- ----------
             SKSAEEKIKQ AGGEVI-LAE RTLLEAERVR DLSTDEALLK PKAKLRKFKK QSKSS-----
             TASAKTKIEG AGGSCE-VFE ---------- ---------- ---------- ----------
             TTGARQKIEA AGGSCE-VIE A--------- ---------- ---------- ----------
             TATAKAAIEA AGGEAV-TL- ---------- ---------- ---------- ----------
             SASARARIEA AGGAAI-ETP WIVERRSRSR GPNPPRHHRK AEATPGA--- ----------
             SGSAKEKIEA AGGTA----- ---------- ---------- ---------- ----------
             TKSAEEAINK AGGKAITTL- ---------- ---------- ---------- ----------
             TKTAQEAIEK AGGKAE-LIN EK-------- ---------- ---------- ----------
             TASAKAAIEA AGGEAI-SL- ---------- ---------- ---------- ----------
             SEAAKRSVAS VDGSVE-ILS ---------- ---------- ---------- ----------
             SSGAKEKIEA AGGSWA-LLN APSTDSVAP- ---------- ---------- ----------

             RYQYKRQLST RRRRHLRVRA KVSGTA-E-R PRLNVFRSNV HIYAQVIDDV TGRTLAAAST
             --MALNKTQK RLKIKRRVRK NIFGTA-E-K PRLSVYRSNK EIYAQIIDDT KGVTLVSSSS
             -MSSKSKFVR RQRIKRRVRS VVSGTE-Q-R PRLTVFRSLS HIYAQLIDDV NGHTLVAASS
             -MSKQNELNA RRKQRVRARI KKYGSG---R PRLSVFRSSK HIYAQIIDDT AGHTLAAASS
             --MKFTRKQS KQRRHRRIRG KVFGSS-E-R PRLAVYRSNE NIYAQVIDDT NHRTLATASS
             --MSNAKVKR RTSIRRSIRV KISGTG-Q-K PRLAVFRSNT DIYAQLIDDT TGVTIAAAST
             -MSQIDKASR RQKIKDRSRG NVQGTS-A-K PRLCVYRSLS QIYAQLIDDV NGKTILAAST
             --MALTKEER RLRIKRRIRK IVSGTA-E-R PRMSVYRSNA QISVQLIDDK AGKTLLSVSS
             --MFLKDTTR RLRKRVRIRK KIHGTP-E-R PRLSVFKSLN HIYAQLIDDT TGATLAAAST
             --MKLSRQES REKRHRRIRK VVVGST-E-R PRLAVFRSHQ HIYAQVIDDS QHHTLVAAST
             --------TE TARRHERARK KISGTP-E-Q PRLAVFRSSK HIYAQIIDDV AGATLVAASS
             --MTKTNVEK RRRRAGRTRA SLARKA-NGK LRLSVFRSAK NIAAQIIDDR AGKTLAAASS
             MINKQDRKAS RITRHRRIRR RVEGCS-E-R PRLCVYRSNK HIYAQIIDDS AAATLVSAST
             ---MTTKIER RIKIKYRVRN KVSGTA-A-R PRMSVFRSNK QIYVQIIDDL SGKTLAAASS
             ---MNTKILR RQKIKRRVRR NIFGTA-E-K PRLTVFRSNK QIYAQVIDDA TGKTLAAASS
             --MALSKLER RQRIKSRIRK VVSGTA-E-Q PRLAVFRSNN EIYAQIVDDT KGTTLVAASS
             --MKQTRTAA RQSRHQRIRR KVKGTS-D-R PRLAVFRSHQ HIYAQVIDDT RHHTLVAASS
             MIKQEIRKPK TQKRHRSIRI KLSGTA-E-F PRLAVYRSTK HIYAQLIDDV NHVTLASASS
             --MKMSRKES VRRRHQRVRR KLSGTA-E-R PRLAVFRSNQ HIYVQAIDDV QQQTIASAST
             --MKLTRRES IERRHRRIRQ VVVGTA-E-R PRLSVFRSNN HIYAQVIDDS AHHTLVAASS
             --MATNKQER RQRIKFGIRA KVSGTA-E-R PRLSVFRSNK AIYAQLIDDT AGRTLAAASS
             MIKQRQRKPL VQKRHKSIRV KLAGTA-E-F PRLAVYRSTK HIYAQLIDDD NHVTIAAASS
             --MALSKLEK RIRIKRRVRG KISGSS-E-L PRLSVYKSNK EIYAQLIDDK NGTTLVSASS
             --MALTKNER RQRIKNRVRK VVSGTE-A-R PRLSVFRSNK EIYAQVVDDV TGKTIASASS
             -MAKRTRAEG RLHRHRRVRM KVQGTP-E-R PRLSVYRSLA EIYAQVIDDQ AGHTLAAASS
             --MAKDRNQA RKARSARVRS RIKKVQGE-R PRLSIFRSAR HIYAQIIDDK QGRTLVSAST
             --MKVSRRES TRRRHRRVRR TIVGTP-A-R PRLSVFRSNN HIYAQVIDDA AGHTLAAASS
             --MALSKVQK RNRIKSRVRG KISGSA-E-L PRLSVYKSNK EIYAQLIDDK DGKTLASASS
             KYEYKRTLSP RKRRHLRVRA KVSGTP-E-R PRLNVFRSNE HIYAQVIDDT VGHTLVAAST
             -MSQVDKTAR RQKIKARSRA VVRGTQ-E-R PRLCVFRSLS QIYAQLIDDE SGKTLMAASS
             -MSQIDKASR RQKIKDRSRS SVQGSQ-A-K PRLCVYRSLS QIYAQLIDDV NGKTLVAAST
             -MSQIDKAAR RQKIKARSRA TVHGNA-T-R PRLCVYRSLS QIYAQLIDDE SGKTLMAVST
             --MKLTRRES KQRRHRRIRG KVDGSQ-E-R PRLAVFRSHQ HIYAQVIDDT QHHTLVAAST
             --MSLFDLKR AERRRRRVRL KLRSLS-S-- IRLSVFKSNR HFYAQLIDDE AGRTVAAAST
             --MALTKLAR RERIKRRVRK VVNGTA-A-Q PRLSVFRSNK SIYAQLIDDL SGATLCSASS
             --MKYTRKDS IIKRHRRVRK KVFGTS-E-R PRLSVFRSNM HIYAQVIDDT KQHTLVAAST
             --MAFSKSAR RNKIRKRIRK TIVGTA-S-R PRLSVFRSNK EIYAQLINDE DGVTIASASS
             --MAGKKLSR RDRIKKGIRK RLTGSE-E-R PRLSVFRSNK GIYAQVINDV TGTTIASASS
             --MFKRDTKK REKIKIRVRK KIFGTT-E-R PRLSVYRSLN QIYAQIIDDT TGKTLVAASS
             MIKQENRKAK VQKRHRSLRN KLSGTA-E-F PRLAVYRSTK HIYAQLIDDV NHVTLASASS
             -MSQIDKASR RQKIKDRSRV KVHGTM-A-K PRLCVYRSLS QIYAQLIDDD NGKTIMAVSS
             --MALTKNER RLRIKSRVRK IVSGTE-A-R PRLSVFRSNK EIYAQVIDDV SGKTISAASS
             -MGKRTPREL RLRRHNRIRK RVSGTP-E-R PRLNVFRSHA HIYAQVIDDT VGHTLVAAST
             RFQFKRRLSP RKRRHLRVRA KVFGTP-E-R PRLNVFRSNK HIYAQIIDDT RGHTLVAAST
             --MKVDRKTA THRRHQRIRR KIAGTP-E-Q PRLAVYRSNR HIYAQVIDDV HQRTLVAAST
             --MALSPRES AAKRAQRVRT RLKSLA-NGR PRLSVFRSSK NIYAQVIDDE RGVTLASAST
             -MAKVNAREA RIVRHERLRK KVSGTE-F-R PRLCVFRSIE NIYTQVINDN CGSTLVQAST
             ---MTTKLER RLKIKAGVRG KISGTT-E-R PRLTVFRSNK QIYAQVIDDT TGKTLAAASS
             --MALSKIER KTRIRKRIRK VVSGTA-V-R PRLSVFRSNK EIYAQLINDD NGTTLVAASS
             -MGKRTPREL RLRRHNRIRK RVFGTP-E-R PRLNVFRSHV HIYAQVIDDT VGHTLVAAST
             --MTTKKEQR RLKIKYHIRK NVNGTA-D-R PRLSVFRSNK QIYAQVINDI TGTTLAVASS
             -MAKRTPREL RIRRHRRVRK KVHGTP-Q-R PRLCVFRSNM HIYAQVIDDT VGRTLAAAST
             --MGLSKTER RQRIKNRIRK IVGGTE-A-R PRLAVFRSNK EIYAQIINDV DGKTLVAASS
             --MANSKLQL FQKRRLRVRN KLRKVN-AGR VRLSVHRSNK NISVQLIDDV RGVTLASAST
             -MSKIDKASR RQKIKDRSRF SVAGTQ-E-K PRLCVYRSLS QIYAQLIDDS GKKTIMAVSS
             ---MITKLER RIKIKYRVRN KISGTT-E-R PRMSVFRSNK QIYVQIINDT TGTTLVAASS
             --MKLTRRES KERRHRRVRG KVQGSP-E-R PRLAVFRSNE HIYAQVIDDT QHHTLAAAST
             ---MSRKLEA LDRRKARVRR ALRAAA-NGR PRLSVFRSSK QIYVQVIDDV AGKTLASASS
             ---------- ---MKNKKSK KVFGYP-E-R PRISVFRSNK EIYAQIIDDL SGKTLVTSSS
             MKIKDNKVAR RLKVRRSIRK RLHGTL-A-Q PRLSLFKSNT CIYAQLINDE TGETLLSSSL
             -MSSLSRKQQ TQKRHRRLRR LLSGTA-D-R PRLAVFRSNN HIYAQVIDDD AQNTLCAAST
             -MGRRSPREL RIRRHNRLRK RVNGSQ-E-R PRLNIFRSNI HIYAQVIDDT LGHTLAAAST
             -MAGTDSRYA RKLRHIRLRK KLEGTT-A-C PRLCVFRSLE HIYAQVIDDS RGMTLVQAST
             -MKLATRRSE RKRRHLTIRK KISGTQ-E-R PRLAVFRSHQ HIYAQIIDDT IGHTIVSAST
             ---MITNLNR RTRIKAHIRH KVTGTA-Q-K PRMTVFRSNT QIYAQLIDDV NGVTLASASS
             --MALTKVEK RIRIKRRVRG KISGSA-E-L PRLSVFKSNK EIYAQLVDDK SGKTLVAASS
             -MGHVEKVAR RHKIKTRSKA RGQGTV-E-K PRLCVFRSLS QIYVQLVDDV NGAILLSVSS
             -MSQIDKASR RQKIKDRSRK QVHGNE-K-K PRLCVYRSLS QIYAQLIDDD NGKTIMSVSS
             -----MKLNT IQRKKFRVTG KLKKVASSDR LRLSISRSAK NISAQIIDDV KNITLVSCSS
             --MAISKQDR RARIKLGIRR KISGTA-E-T PRLTVFKSNR AIYAQVIDDL KGHTLVAANS
             -MSQIDKASR RQKIKDRSRA AVAGTA-V-K PRLCIYRSLS QIYAQLIDDS GSTTILAVSS
             --MAFSKLNR RAKIKRRIRK KISGTT-L-V PRLSVFRSNK QIYAQLIDDT KGVTLVAASS
             --MKSSRKQL VQRRHQRIRR KVNGTA-E-R PRLSVFRSNQ HVYAQIIDDV AQHTLAAAST
             ---MRSAKLK FEKRKSRIRH KISRTS-N-R VRLSVFKSGR HIYAQIIDDS KSITIASAST
             --MKGTRKQA TRSRHKRIRR KMSGTA-A-K PRLSIFRSNN HIVAQLIDDV AQETLAAAST
             --MKATRKQS TRRRHARIRR RVKGTA-E-R PRLAVYRSNN HIYAQVIDDY KHHTLAAAST
             ---------- -MKGNKKKFK KFLGTK-K-K PRITVFRSNK AIYAQIIDDL SGKTLVSSSS
             --MALTKSEK RLRIKRRVRK SINGTA-D-R PRLAVYRSNK EIYAQLINDV DGKTLASASS
             --MVSDCITR SERRKKRVRL KLRRNS-S-L LRLSIFKSNR HFYVQLIDDK CGRTFASAST
             -MSQVDKAAR RQKIKDRSRV SVQGTA-S-K PRLCIYRSLA EMYAQLIDDV NGKTLVTAST
             --MKLTRNDS RQRRHRRVRR KVLGTS-E-R PRLAVFRSHK HIYVQVIDDS QQHTLVAAST
             --MGLSKTER RYRIKRRIRK VSFGTA-T-R PRLAVFRSNK EIYAQIIDDN AGTTLVAASS
             MIKQFHANQA RLRRHQRIRR HLEGSE-L-R PRLNVFRSGR HIYAQIIDDT TGKTLVSAST
             -MARINRAAA RQRRHARVRV KVHGTP-E-R PRLNVFRSLE HIYAQVIDDV NGVTLASAST
             -MGQNDKAAR RQKIKLRSKT RGQGTA-A-S PRLCVFRSVS QIYAQLVDDV NGATLLAVSS
             -MSTLSRKQK TQKRHKRLRR NLSGTD-Q-R PRLAVFRSNN HIYAQVIDDV AQNTLCAAST
             ---------- ---------- ---------- ---------- ---MQVIDDH QQHTLVAAST
             --MSLTKSER RQRIQYRIRK IVSGTA-A-R PRLSVFRSNK EIYAQLIDDV NGVTLLATSS
             -MAQRTPREL RLRRHRRVRK KVSGTP-Q-R PRLCVFRSNM HIYAQVIDDT VGRTLAAAST
             ------RKQE IARRHVRLRK GIAGTA-E-R PRLAVFRSQQ HIYAQVIDDT TGRTLVSAST
             --MALTKVEK RNRIKRRVRG KISGSA-T-L PRLSVFKSNK EIYAQLVDDK EGKTLVSASS
             --MALSKVEK RQKIKRRVRR NIFGTA-E-K PRLSVYRSNK EIYAQIIDDN TGTTLVSASS
             ---------- ---------- MSFGTA-E-R PRLSVFRSNK EIYAQVIDDT TGKTLVAASS
             MKRLYNFLSG YEKRKLRNRA KLDKSA-G-R LRISIFKSNK HFYVQLINDA KGTTLASAST
             --MKRTRKES VQRRHRRIRR TVEGSP-E-R PRLAVFRSNK HIYAQVIDDA AQHTLVAASS

             IEPTVR---- ---------- ---------- ---------- --ERLPEEHP ----------
             RDKSV----- ---------- ---------- ---------- ---ASEG--T ----------
             MPSKGA---- ---------- ---------- ---------- --SLLKG--K ----------
             LDKDLR---- ---------- ---------- ---------- --EGLKT-GA ----------
             IEPELK---- ---------- ---------- ---------- --SKLSS-GS ----------
             KDKEI----- ---------- ---------- ---------- --AAQAG--T ----------
             LSKDN----- ---------- ---------- ---------- --SALKG--S ----------
             LCKEI----- ---------- ---------- ---------- --AEKKG--N ----------
             LSKEIA---- ---------- ---------- ---------- --EELKGVKG ----------
             LDPDL----- ---------- ---------- ---------- --KSLES-KG ----------
             LDPKIR---- ---------- ---------- ---------- --EELKS-GA ----------
             LEKDFK---- ---------- ---------- ---------- --AEQAK-GS ----------
             LDVDLK---- ---------- ---------- ---------- --KDAPK-SW ----------
             L--------- ---------- ---------- ---------- ---GMTEKLP ----------
             LPMEE----- ---------- ---------- ---------- --KL-----P ----------
             RDKEI----- ---------- ---------- ---------- --SAAKA--T ----------
             LEPELR---- ---------- ---------- ---------- --QKLGK-GS ----------
             NDKELK---- ---------- ---------- ---------- --EKLAH-GG ----------
             VEPALR---- ---------- ---------- ---------- --SQFET-GS ----------
             LDAELR---- ---------- ---------- ---------- --ESLAT-GA ----------
             VELKS----- ---------- ---------- ---------- ---EAEG--N ----------
             NDKDLK---- ---------- ---------- ---------- --EKLSH-GG ----------
             REKDV----- ---------- ---------- ---------- ---DANG--T ----------
             RDKDI----- ---------- ---------- ---------- --SSATG--T ----------
             IDHELR---- ---------- ---------- ---------- --EKTAG-LN ----------
             VEKDLR---- ---------- ---------- ---------- --EDMKN-GG ----------
             LDPDLR---- ---------- ---------- ---------- --QSLTS-GG ----------
             RAL------- ---------- ---------- ---------- ---TAKG--N ----------
             LEKAVR---- ---------- ---------- ---------- --ERFPEEHP ----------
             MSKEN----- ---------- ---------- ---------- --AGLTG--T ----------
             LSKEN----- ---------- ---------- ---------- --KGLQG--S ----------
             MSKDN----- ---------- ---------- ---------- --AGLQG--S ----------
             VEPEVK---- ---------- ---------- ---------- --SKLAT-GK ----------
             LESEV----- ---------- ---------- ---------- --LAVASRRV ----------
             IEKEIV---- ---------- ---------- ---------- --EKVKG-LN ----------
             LEAEVK---- ---------- ---------- ---------- --STIKS-GA ----------
             RELEK----- ---------- ---------- ---------- --SL-----S ----------
             LSKDF----- ---------- ---------- ---------- -----AGTGS ----------
             LSKEIL---- ---------- ---------- ---------- --DEVKKTSG ----------
             NDKDLK---- ---------- ---------- ---------- --EKLAN-GG ----------
             MSKEN----- ---------- ---------- ---------- --KALEG--T ----------
             RDKDI----- ---------- ---------- ---------- --SSAKG--T ----------
             IEKGW----- ---------- ---------- ---------- --SGSPE-LT ----------
             LEKEVR---- ---------- ---------- ---------- --ERFPDPHP ----------
             LEAPLR---- ---------- ---------- ---------- --SGEEG-TA ----------
             LEAE------ ---------- ---------- ---------- ------GKGA ----------
             KDAELK---- ---------- ---------- ---------- --AELDG-KT ----------
             LKLDV----- ---------- ---------- ---------- --KA-----P ----------
             LQKDVK---- ---------- ---------- ---------- --DKING-LT ----------
             NEKGW----- ---------- ---------- ---------- --SGSPE-LT ----------
             V--------- ---------- ---------- ---------- ---GLEK-MP ----------
             VEPELR---- ---------- ---------- ---------- --ASLTG-KT ----------
             RDKDI----- ---------- ---------- ---------- ---KAEG--T ----------
             MEKDL----- ---------- ---------- ---------- ---GVVG-KG ----------
             MSKEN----- ---------- ---------- ---------- --KELKG--S ----------
             L--------- ---------- ---------- ---------- ---GMET-MP ----------
             VEPELK---- ---------- ---------- ---------- --SSLAS-GS ----------
             IDKALK---- ---------- ---------- ---------- --GELKT-GA ----------
             IEKEF----- ---------- ---------- ---------- --QKYKK-KN ----------
             YKLKIS---- ---------- ---------- ---------- --K------N ----------
             LDKDLR---- ---------- ---------- ---------- --TSVTA-GA ----------
             NEKAWP---- ---------- ---------- ---------- --VSETK-MT ----------
             LDAELK---- ---------- ---------- ---------- --EQANG--T ----------
             VEPEER---- ---------- ---------- ---------- --KDGTY-FG ----------
             L--------- ---------- ---------- ---------- ---GLKEKVT ----------
             REKDL----- ---------- ---------- ---------- --ANEKG--T ----------
             MSKEN----- ---------- ---------- ---------- --KGLKG--T ----------
             MSKEN----- ---------- ---------- ---------- --RALEG--T ----------
             VEKDI----- ---------- ---------- ---------- --RSMDK-VN ----------
             LELGAK---- ---------- ---------- ---------- --SN-----A ----------
             MSKEN----- ---------- ---------- ---------- --KELKG--A ----------
             YKNKA----- ---------- ---------- ---------- ---AEKK--N ----------
             LDSGLK---- ---------- ---------- ---------- --TELSS-RA ----------
             LDKTI----- ---------- ---------- ---------- --KKIKKSHC ----------
             LEQEIK---- ---------- ---------- ---------- --QGLDT-TA ----------
             LEADL----- ---------- ---------- ---------- --KGDTG--A ----------
             REKIFR---- ---------- ---------- ---------- --NNMKIKQT ----------
             LEKDF----- ---------- ---------- ---------- ---AKEG--N ----------
             LESEVI---- ---------- ---------- ---------- --AVTNR-KV ----------
             MTKNN----- ---------- ---------- ---------- --KAFEG--T ----------
             LDPEIT---- ---------- ---------- ---------- --ADLKT-GA ----------
             RDKEL----- ---------- ---------- ---------- ---DAKG--T ----------
             LDESLRDFKP VTTEQHKQAV QTESAPVAVE EVVEEAAPAK GKKAAKGGRA AAVAEAPKKE
             IDRELR---- ---------- ---------- ---------- --DQVAS-LP ----------
             MAKEN----- ---------- ---------- ---------- --KELKG--T ----------
             LEKEFL---- ---------- ---------- ---------- --SNSKVNAS ----------
             LEPGLK---- ---------- ---------- ---------- --SEVKS-GA ----------
             RDKGV----- ---------- ---------- ---------- ---DSKG--T ----------
             VEPELR---- ---------- ---------- ---------- --ASLAG-KT ----------
             LDPELK---- ---------- ---------- ---------- --KELAN-GR ----------
             RDKGV----- ---------- ---------- ---------- ---DAKG--T ----------
             REKGI----- ---------- ---------- ---------- ----AAG--N ----------
             RDKEL----- ---------- ---------- ---------- --AKAKG--T ----------
             LDDKIR---- ---------- ---------- ---------- --NVCKG-RV ----------
             LDKELK---- ---------- ---------- ---------- --TELES-GG ----------

             ---------- -----KVQEA LVVGKIIGER --SLAKGI-T QVVFDRGGYK YHGRVKAVAE
             ---------- -----KTEVS TLVGKRVAEL --ALAAGI-E TVVFDRNGFL YHGRIKALAD
             ---------- -----KSDVS REVGKALAEK --AKAKGI-D AVVFDRNGYR YHGRVKALAE
             ---------- -----DIDAA KAVGKLIAER --ATAKGV-T AVVFDRGAYL FHGRVKALAD
             ---------- -----NQQAS AEVGKTLAAR --ALEKGI-N QVVFDRGGNL YHGRVKALAD
             ---------- -----KSDKS KLVGAAIARK --AVDLNV-K NVVFDRGGYL YHGRVKAVAE
             ---------- -----KSELC RIIGNQLGQK --ALAQGI-T CVVFDRNGFR YHGRVKALAD
             ---------- -----KTEQA AFVGAAVAEK --AKAAGI-E AVVFDRNGYL YHGRVKALAD
             ---------- -----KVEKG RIVGKLLAKI --ATEKGI-T AAIFDRNGYP YHGKVKAVAE
             ---------- -----TCEAS VEVGKLIAQR --AKAKGI-S QVVFDRGGNL YHGRVKALAD
             ---------- -----NVPAA SAVGKALAEK --AVEKGI-T TVTYDRGGNL YHGRVAALAD
             ---------- -----DIDAA AKVGALIAAR --AKEAGI-E DVVFDRGGYI FHGRVKALAD
             ---------- -----NVESA RAVGELIAKR --AKEKGI-E QVVFDRGGYI YHGRVAAVAE
             ---------- -----KKEVA AKVGEMIAKK --AQEAGI-T TVVFDRNGYL YHGRVKEVAD
             ---------- -----KKEIA AKVGEIVAQN --AMKAGV-S TVVFDRNGYL YHGRVKELAD
             ---------- -----KTEKA ALVGKAIAEK --ALKQGI-E KIAFDRGGYL YHGRVKSLAE
             ---------- -----TCAAS IAVGRLIAER --AKAAGI-E RVVFDRGGNI YHGRVKALAD
             ---------- -----NIEAA KLVGEEIAKR --AKVKGI-E CVVFDRGGFL YHGRVAALAD
             ---------- -----TCEAS GVVGKLVAER --LIEKGV-N QVVFDRGGNL YHGRVKALAE
             ---------- -----NCSAS EKVGQLIAQR --AIEKGI-E TVVFDRGGNL YHGRIKILAE
             ---------- -----TIETA KKVGQRLAEK --AVAQNI-S AAVFDRNGYL YHGKVKALAD
             ---------- -----NIEAA KVVGEAIAKK --AKKAGV-E CVVFDRGGFL YHGRVAALAD
             ---------- -----KTEVS AAVGKAIAAK --AIAAGI-E SIVFDRNGFV YHGRVKALAD
             ---------- -----KTEIA TLVGKAVAEK --ALKAGV-D TISFDRGGYL YHGRVKSLAE
             ---------- -----KTEQA KLVGKLVAER --ALAKGI-K QVVFDRGGFR YIGRVKALAD
             ---------- -----NADAA AFIGKRIAEK --AKEQNI-T EVVFDRGGFL YHGRTKALAE
             ---------- -----NQQAS AAVGKLIAER --AQAKGV-T TVVFDRGGNL YHGRVKALAE
             ---------- -----KVEIS AEVGKAIAEK --AIAAGI-E KIVFDRNGFV YHGRVKALAD
             ---------- -----KVVEA RIVGMVVGER --AREKGI-T RVVFDRGGYK YHGRVRALAE
             ---------- -----KSEVS AAIGKQIAEK --ALAQGI-S RVVFDRNGFR YHGRIKALAD
             ---------- -----KSDRC RTIGKQIGEK --ALAAGI-T NVVFDRNGFR YHGRVKALAD
             ---------- -----KSERS AAVGKQLAEK --AIAQGI-S NVVFDRNGFR YHGRIKALAD
             ---------- -----NCQAS TEVGKLIAAR --ALEKGI-T KVVFDRGGNL YHGRVKALAD
             ---------- -----NAGAV KIVAKLLAER ISGLDAAY-R KFVFDRGSYR YMGVVAAFAD
             ---------- -----KTQVA AVVGKAIAEK --ALAKGI-T NVAFDRNGYL YHGRVKQLAD
             ---------- -----NCDAS IQIGKLIAQR --SLEKGI-E KVVFDRGGNL YHGRVKALAE
             ---------- -----KSEAA SEVGKMVAKK --AKDSGI-E TVSFDRGGYL YHGRVLSLAQ
             ---------- -----KSDQS VAVGKLVAEK --AIAAGV-K QVVFDRNGYL YHGRVKSLAE
             ---------- -----KVSKS KLVGALIAKK --ALENNI-T TVVFDRNGFR YHGRIKAVAD
             ---------- -----NIEAA KVVGETIAQK --AKKAGV-E CVVFDRGGFL YHGRVAALAD
             ---------- -----KSEVC TVVGKQLAEM --ALAKGI-T TVVFDRNGFR YHGRLKALAE
             ---------- -----KTEIA ALVGKAVAEK --ALKAGV-E TISFDRGGYQ YHGRVKSLAE
             ---------- -----KTQEA ALVGKLIAER --ALQAGI-T KVVFDRGGYK YHGRVKALAE
             ---------- -----KIEEA RIVGQVVGER --ALAKGI-T RVVFDRGGYK YHGRVKALAD
             ---------- -----TCEAA TAVGRLVAER --AKEKGI-T AVVFDRGGKL YHGRVKAVAD
             ---------- -----DKDAA AAVGKLVAER --AIEKGV-K DVVFDRGGYI FHGRVKALAD
             ---------- -----KTEQA VVIGNLIAKR --SLEAGI-S EVVFDRGGYK YHGRVKALAE
             ---------- -----KKEIA AKVGELIAKG --AQEAGV-Q TVVFDRNGYL YHGRIKELAD
             ---------- -----KTDAA REVGKALAAK --ALEKGI-E HCAFDRGGNL YHGRVKALAE
             ---------- -----KTQEA ALVGKLIAER --ALQAGI-T KVVFDRGGYK YHGRVKALAE
             ---------- -----KIDQA KKVGELIAGR --AVAAGI-Q QVVFDRNGYL YHGRVQALAD
             ---------- -----KTEQA KAVGAVIAER --ARAAGI-E RVVFDRGGFK YHGRVQALAD
             ---------- -----KSEVA TLVGKSIAEK --ALKAGI-E TISFDRGGYL YHGRVKSLAE
             ---------- -----NVEAA QKVGALIAER --AKAAGV-E EAYFDRGGFL YHGRVKALAD
             ---------- -----KTEVC HRVGKQIAEK --ALANGI-T NVVFDRNGFR YHGRIKALAD
             ---------- -----KKEQA AKVGELIAKK --ALEAGI-T TVVFDRNGYL YHGRVKEVAD
             ---------- -----NCEAS AQIGKLIAAR --SLEKGI-T KVVFDRGGNL YHGRIKALAE
             ---------- -----DVAAA TAVGKLVAER --AKAAGV-T KVIFDRSGYI YHGRVKAVAE
             ---------- -----KTELA NEVGKLLGNR --AKKLKI-K KLVFDKGKYL YHGRIKSLAN
             ---------- -----NVAGA LELGKAIAQQ --ALAKGI-T HIVFDRSGYT YHGKVKALAE
             ---------- -----NCDAS IAVGQLVAQR --ALAKGI-Q QVVFDRGGNL YHGRVKALAD
             ---------- -----KTEQA ALVGKLVAER --ALEAGV-T KVVFDRGGFK YHGRVKALAE
             ---------- -----KISQA ELVGTAIARR --AQDAGI-K EVVFDRGGFK YHGRVKALAE
             ---------- -----NIDAA KVIGERIAKR --ALEKGI-T QVVFDRGGNR YHGRVAALAD
             ---------- -----KIEQA AKVGALVAKV --AQEAGI-T EVVFDRNGYL YHGRVKQLAD
             ---------- -----KTEIS TLVGKKIAEK --AIAAGI-G SVVFDRNGFV YHGRVKALAD
             ---------- -----KCDIS RTIGKQIGEK --AVQKGI-T KVVFDRNGFR YHGRVQALAD
             ---------- -----KCDVC RIVGLQLGEK --AKAQGI-T KVIFDRNGFR YHGRVKALAD
             ---------- -----KTEIS KIVAEKLAKK --AQEKKI-S KIFFDRGIYK YHGRVKVFAE
             ---------- -----DIDTA SKVGETLAER --AKDAGI-K SIVFDRGGYR FHGRVKALAD
             ---------- -----GVEVC RTVGRQLGEK --AMAKGI-T TVVFDRNGFR YHGRVKALAD
             ---------- -----KADQA AVVGKEIASK --AVKAGV-E SVVFDRNGYL YHGRVKSLAD
             ---------- -----TCEAS AAVGKLVAQR --ALEQGI-T KVVFDRGGNL YHGRIKALAE
             ---------- -----NVENA IKIGREIAKK --ANSAGI-K EVVFDRGGYK YHGIIKALAD
             ---------- -----NCAAA TKVGELIAQR --AIAKGL-N NVVFDRGGKL YHGRVRALAE
             ---------- -----TKDAS AKVGKLIAER --SLAKGV-K HVVFDRGGKL YHGRVAALAD
             ---------- -----KIKLS NEVGKLLGER --ASLLKI-K KVIFDRGKYL YHGRIKSLAE
             ---------- -----KSDMA KAVGKKVAER --ATAAGF-E VCAFDRGGYL YHGRVKSLAE
             ---------- -----NSNAV KIVAKLMSDR --LNKLGNCK KFVFDRGPYK YTGIVSEFAN
             ---------- -----KSDAS RIVGQQIAEK --ALAAGI-T NVVFDRNGFR YHGRVKALAD
             ---------- -----TCDAS VKVGQLIAQR --SLSKGI-E RVVFDRGGYI YHGRVKALAD
             ---------- -----KIEIA NQVGKAIAEK --ALKAGI-E TIAFDRGGNL YHGRIKSLAE
             KKSQTEKLAS ILSNRRVSLA HEVGKLVAQR --AQEKGV-K QVVFDRGGYA YHGRVAALAE
             ---------- -----KLEQA KMVGKMVAER --AKAKGV-T RVVFDRGGYP YHGRVKALAE
             ---------- -----KTEVS HTIGKQIGEK --ALAQGI-T KVIFDRNGFR YHGRVKALAE
             ---------- -----TCAAS TAVGEMLAKR --ALGKGI-K QVVFDRGGSL YHGRVKALAE
             ---------- -----TCDAS VKVGQLIAQR --ALEKGI-S QVVFDRGGNL YHGRVKALAE
             ---------- -----NVEVA TLVGKLVAEK --ALQAGI-D TVTFDRGGYL YHGRIKSLAE
             ---------- -----KTERA KVVGAAIAER --ARAVGI-E CVVFDRGGFK YHGRIQALAD
             ---------- -----TVDAA TKVGAVVAER --AKAAGI-S KVVYDRGGFL YH--------
             ---------- -----KTEVS TAVGKAIAEK --AKAAGI-E NIVFDRNGFV YHGRVKALAD
             ---------- -----KTEVS ASVGKALAEK --AKAKGV-E AVVFDRNGFV YHGRIKALAD
             ---------- -----KSEIA AAVGKSLAER --AREAGV-E KVAFDRGGYQ YHGRVKSLAE
             ---------- -----NAETI KQVSSLVIER --LPSTKLEQ RFVFDRGAYK YTGLISQFAE
             ---------- -----NCDAS VAVGKLVAQR --ALAKGI-S AVVFDRGGNL YHGRVKALAE

             GAREAGLEF- ---------- ---------- ---------- -MEVTAKARG LGVSARKARL
             GAREGGLNF- ---------- ----MGVRKH NSAQALKESK KSLAFAKLNN CPTSPRKMRL
             GAREGGLKF- ---------- ---------- ---------- -MEARAILRH TPTSPRKMRL
             AAREAGLQF- ---------- ---------M GKPAAERRLS ENEAQAFARL IRSSPRKLNL
             AAREGGLNF- ---------- ---------- ------MATD TKEVKAIARY IRMSPFKVRR
             GAREGGLQF- ---------- ---------- ---------- -MEAVAKLRN YPTSPRKMRL
             GAREAGLIF- ---------- ---------- ---------- -MEAKAILRD TPTSPRKMRL
             AARNGGLNF- ---------- ----MGARKR IKANQMKEAR KTKAFAVLHD CPSSPQKMRL
             GAREGGLKF- ---------- ---------- ---------- -MEAKATHKY IGSSPRKMRL
             AAREAGLDF- ---------- ---------- ---MATNTTN TQEIKAIARY IRMSPFKVRR
             AAREAGLTF- ---------- ---------- ---------- -----AVARH VHMSPRKVRR
             AAREGGLKF- ---------- ---------M AQSKNARRVA EDQAMAKGRM IKTSPQKLNL
             AAREAGLDF- ---------- ---------- ---------- -MESKVCAKW VRMSPRKVRR
             AARNGGLKF- ---------- ----MGARKK ISAEKRKEAL KTMYFAKLQN VPTSPRKMRL
             AARKAGLKF- ---------- ----MGKRKQ VSANARKENN KTLYFAKLNN VPTSPRKMRY
             GAREGGLKF- ---------- ----MGVRKR EKAIQIKEAK KSLAFAKLNN CPTSPRKMRL
             AAREGGLDF- ---------- ---------- -----MVSTS SPTARACAKY VRMSPHKVRR
             AAREAGLMF- ---------- ---------- ---------- -MEAKSRQTD IKMTARKLRR
             AAREAGLDF- ---------- ---------- -----MAVDT RTEVKAIARY IRMSPRKVRR
             AARSAGLQF- ---------- ---------- -----MAIDT TSEAQASGRY IRTSPRKVRR
             AAREGGLKF- ---------- ---------- ---------- -MEAVAKLKD VPTSPRKMRL
             AAREAGLMF- ---------- ---------- ---------- -MEAKAKQTD IKMTARKLRR
             GAREGGLKF- ---------- ----MGSRKR ESALARKLTN QDVVKALHND CPSSPRKMRL
             GAREAGLKF- ---------- ----MGSRKK QMADAIKEQK KQIAFAKLNN CPTSPRKMRL
             AAREAGLDF- ---------- ---------- ---------M ATDIRAQLKF AETSAQKARL
             AAREAGLNF- ---------- ---------- ---------- MQEARATTKY QRVSPYKVRL
             AAREAGLEF- ---------- ---------- -----MAVDT ANEVKAIARY IRMSPSKVRR
             GAREGGLKF- ---------- ----MGSRKR ESALARKIAN QDVAKAIHND CPSSPRKMRL
             AAREAGLEF- ---------- ---------- ---------- -MEVMAKARG LRVSPRKARL
             GAREAGLIF- ---------- ---------- ---------- -MQAKAILRH TPTSPRKMRL
             GAREAGLIF- ---------- ---------- ---------- ---------- ----------
             GAREAGLIF- ---------- ---------- ---------- -MQAKAILRH TPTSPRKMRL
             AAREAGLDF- ---------- ---------- -----MAIDT TNEVKAIARY IRMSPYKVRR
             ELRSLGFEF- ---------- ---------- ---------M SIVIAAKGLG LRSTPAKLNL
             SAREGGLKF- ---------- ----MGARKR ERAERLKAEK RVTAIASLKE CPTSPRKMRL
             AAREAGLDF- ---------- ---------- -----MPIDT NTEVKAIARY IRMSPFKVRR
             GAREGGLNF- ---------- ----MGVRKR QMAERLKEEK SKIAFAKLNN CPTSPRKMRL
             GAREAGLVF- ---------- ---------- ---------- -MEAIAKLNN CPTSPRKMRL
             GAREGGLKF- ---------- ---------- ---------- -MEARAVNKY IGSSPRKMRL
             AAREAGLCF- ---------- ---------- ---------- -MEAKARQTD IKMTARKLRR
             GAREAGLVF- ---------- ---------- ---------- -MQAKAILRH TPTSPRKMRL
             GAREAGLKF- ---------- ----MGSRKK QMADAIKEEK KHIAFAKLNN CPTSPRKMRL
             AAREAGLNF- ---------- ---------- ---------- -MEAKAVTRY VRISPLKVRL
             GARAAGLQF- ---------- ---------- ---------- -MEVRAMVRE VRVSPQKARM
             AAREAGLDF- ---------- ---------- ---------M ADEVKAVARF IRMSPFKVRR
             AAREAGLNF- ---------- ---------M AKQKQARRLD GAEAMAKVRT LRTSARKLNL
             AARSGGLKF- ---------- ---------- ---------- -MEVKAIVKD TGYSALKVRL
             AARNGGLKF- ---------- ----MGARKR ISAEARKEAQ KTMYFAKLNN VPTSPRKMRL
             GAREAGLKF- ---------- ----MGVRKR LSAEARKQQK ASKATATLRN CPTSPRKMRL
             AAREAGLNF- ---------- ---------- ---------- -MEAKAVTRY VRISPLKVRL
             GAREGGLKF- ---------- ----MGARKH IKAEERKQAL RSQYFAKLKD CPSSPRKMRY
             AARAGGLQF- ---------- ---------- ---------- -MQAKAVTKY VRISPTKVRP
             GAREGGLKF- ---------- ----MGVRKR ERAEQIKEAK KSMAFAKLNN CPTSPRKMRL
             AAREGGLKL- ---------- ---------M GKDKNPRRVA DNEAMAKLRM LRTSPQKLNL
             GAREAGLIF- ---------- ---------- ---------- -MQAKAILRH TPTSPRKMRL
             AARNGGLKF- ---------- ----MGARKK IAAEKRKEAL KTQYFAKLQN VPSSPRKMRY
             AAREAGLDF- ---------- ---------- ------MATD TTEVKAIARF IRMSPYKVRR
             AAREGGLEF- ---------- ---------M GKQATPRALP ENEAKAVARM LRVSPQKLNL
             GIREVGLEF- ---------- ---------- ----MKQETS SSAVSASLNG VRNSPRKMRL
             GARANGLKF- ---------- ---------- ---------- -MQAIAKLRK LPISERKVGP
             AAREAGLQF- ---------- ---------- ----MATTTP DTQALAHGRF IRGSVSKVRR
             AAREAGLNF- ---------- ---------- ---------- -MEVKAITRY VRISPLKVRL
             AARAAGLSF- ---------- ---------- ---------- -MQVKAMSKN TGVSPRKVRL
             AA-------- ---------- ---------- ---------- -----ALAKN IRMSPFKIRR
             AAREAGLKF- ---------- ----MGARKK ISAEERKEAN KTLYFAKLNG VPTSPRKMRL
             GAREGGLKF- ---------- ----MGKRKQ DSALARKAAN MDVVKASLND CPSSPRKMRL
             GAREAGLVF- ---------- ---------- ---------- -MQAKAVLRH TPTSPRKMRI
             GAREAGLVF- ---------- ---------- ---------- -MQAKAILRH TPTSPRKMRL
             TLRKNGMEF- ---------- ---------M NKKKKINRTK VDTVRSVNNN IRSSVRKLNP
             GARKGGLKF- ---------- ---------- ---------- -MEAIAKLNN VPTSPRKMRM
             GAREAGLIF- ---------- ---------- ---------- -MQAKAILRH TPTSPRKMRL
             SAREGGLKF- ---------- ----MGARKK LRADSIKEEN KSIAFAKLNN SPISPRKMRL
             AAREAGLDF- ---------- ---------- -----MAIDS NNEVKAIARY VRMSPYKVRR
             AAREK-ITF- ---------- ---------- -----MIQEN KNFATAKAKS IRVSPRKLNL
             AARSGGLEF- ---------- ---------- ------MLLE TDEVKAQAKY VRMAPSKARR
             AAREAGLDF- ---------- ---------- ----MVDIDS SNQVKSVARY IRMSPHKVRR
             GVREMGLDF- ---------- ---------- -----MNFKE KTIVSGSLNR IRSSPRKIRL
             GAREGGLKFM EVIKKIKVSA NFHDMGARKR NRAEAIKEAR KTVAIAKLNN CPTSPRKMRL
             ELRNYGFEI- ---------- ---------- --------MG KVLVEAKGIG LRSTPSKLNL
             GAREAGLIF- ---------- ---------- ---------- -MEAKAVLRN TPTSPRKMRL
             AAREAGLEF- ---------- ---------- -----MAVST TSEVKAIARY IRMSPLKVRR
             GAREGGLKF- ---------- ----MGVRKK QMAERIKAEK KKIAFAKLNN CPTSPRKMRL
             GAREAGLDF- ---------- ---------- ---------- -MQVRAIAKD IGISPRKMRL
             SSREAGLEF- ---------- ---------- ---------- -------MKY TGISAQKTRL
             GAREAGLVF- ---------- ---------- ---------- -MQAKAILRH TPTSPRKMRI
             AARQAGLTF- ---------- ---------- -------MSD LPLAQAHGRF IRGSASKVRR
             AAREAGLDF- ---------- ---------- ----MATIDT TVETKAIARY IRMSPFKVRR
             GARAAGLKF- ---------- ----MGVRKR ETADARKEAN KSIAFAKLNN CPTSPRKMRL
             AAREGGLKF- ---------- ---------- ---------- -MQAKAVTKY VRISPTKVRP
             ---------- ---------- ---------- ---------- -----ASAKY ILQSPRKVRR
             GAREAGLKF- ---------- ----MGSRKR ESALARKIAN QDVAKALHND CPSSPRKMRL
             GAREGGLKF- ---------- ----MGSRKR LSNQTIKEAN KKIAFAKLNN VPTSPRKMRL
             GAREGGLKF- ---------- ---------- -MAERIKEEK KHLAFAKLNN CPTSPRKMRL
             ALRSSGFKF- ---------- ---------- ------MKNR DIIVEAGSKV LRSTPRKLNL
             AAREAGLDF- ---------- ---------- ---MTMAVDT TNEVKAIARY VRMSPYKVRR

             VVDAVRGKSV PEALAILRFL PQ-KSAKDIA KVVKSAAAN- -AEHNYDLD- --PDALFVKY
             VADIIRGENV NRALYILRYS KK-EASVRLE KLLLSAIAN- -WQNKNENAD VEDANLFVKE
             VADLVRGKQV DAAKAMLAHS TK-HAARTVL QTLSSAVAN- -YSQANPEKR LDESELIVKR
             VAQLIRGKAA GEALALLTFS KR-RVAGEVK KVLQSAIAN- -AENNHQLD- --VDRLYVSH
             VLDQIRGRSY REALIILEFM PY-RACDPVL KVLRSAAAN- -AEHNEGLD- --RASLIVST
             LADLIRGQRV DLVLAELEHN PK-HPAVPLR KLVLSAITN- -WKQANEGA- -DEAGLVVKT
             VAGLVRGKPV DLAKAILLNS TK-AASRNVM MTLKSAVAN- -YAQRNPDER VSDQELFVKT
             VADLVRGMDV QRALDTLKFC PK-EAARKVE KLLLSAIAN- -WSVKNEGQR VDDAALYIKE
             VIDLIRGKSV DQAIEILHFS PK-HASVDAE KVLRSAVSN- -LMNKDENVS HDISELYVKE
             VLDQIRGRSY REALIILEFM PY-RACEPVL KVLRSAVAN- -AEHNAGLE- --PSELKITQ
             VIDTIRGKRI GEALTILQFL PH-SAAKVVN KVLRSAIAN- -AEHNHQAD- --PRELFVRE
             VAQMIRGKKV QRALDELEFS RK-RVALDVR RVLQSAIAN- -AEENHDLD- --VDSLIVDQ
             VVNEIRGKEV AKARVMLRFM PY-AAARVVE KLLHSAVSNL VHSEQNPVSE GEADKFKVVE
             VADMIRGMEV NRALGVLKFS SK-EAAARVE KLLRSAIAN- -WEQKNERK- AESGELFVTK
             VVDMVRGMEV NRALGVLQFS NK-EASRRVE KLLRSAIAN- -WEAKNERR- ADDGELFVSR
             VADIIRGQQV DKALAILRFN QK-EAASRLE KLLLSAIAN- -WQAKNEDAD LEDAGLFVQE
             VLDQLRGRTY RDALIMLRFM PY-RACEPIT KVLRSAAAN- -ATHNLGLD- --PATLVISQ
             VINEVRGKSV VEAQDMLRFM PY-FAARVVE KNLKAAVAN- -AQEKYGVS- --AESLKVSE
             VLDQIRGRSY REALIILEFM PY-RACEPIL KVLRSAVAN- -AEHNEGLD- --PASLFVSK
             VLDQIRGQTY RDALILLEFM PY-RACDPIL KVLRSAVAN- -AEHNLGLD- --PATLVVSK
             IADLIRGQRV SRALGLLKYQ PQ-AGADVLQ KVLLSAVAN- -WQQKNEDQR IEDADLYVKT
             VINEVRGKAV VEAQDMLRFM PY-FAARVVE KNLKAAVAN- -AREQYGVA- --AESLKISQ
             VADIIRGVEV DKALYILKYS KK-DASNKLE KVLLSAMAN- -WQAKNEGAD IEEANLIVKE
             VADLVRGERV ERALNILKFS QK-EASNRLE KLLLSAIAN- -WQAKNEDAD IESAELYVKE
             VVDLVRGKPV VEASNILRFT PK-KAARIIN KVLDSAIAN- -AEENFGVS- --RDNLYIHE
             VIDQIRGMQV ESAMNLLAFS KK-RVAGVVR QTLKSAVAN- -AEENLGLD- --VDTLVVSQ
             VLDQLRGRSY REALILLEFM PY-KSCEPIL KVLRSAVAN- -AEHNQGLD- --PTQLVISQ
             VVDIIRGVEV DKALSILKYS KK-DASNKLE KVLLSAMAN- -WQSKNEGAD IEEANLIVKE
             VVDMVRGKSV PEALAILRFV PN-KSAEYVA KVVKSAAAN- -AEHNHDLD- --PDRLYIKQ
             VAGLVRGKRV DQAKAILHNS TK-SASRNVM VTLKSAVAN- -WSQLNPDER LNDNELFVKA
             ---------- RSGKGILLNS TK-SASRNLM QTLKSAVAN- -YAQLNPDER VSDQELFVKA
             VAGLVRGKQV DQAKAILLNS TK-SASRNVM VTLKSAVAN- -YSQLNPDER VSDNELFVKA
             VLDQIRGRSY REALIILEFM PY-RACEPVL KVLRSAAAN- -AEHNAGFD- --RADLVITK
             VADLIRGKDV AVAAMYLKFC KK-KAALLID KVLKSAIAN- -ARANYGVD- --ADNLYVKE
             VADLIRGVEI NKALGILHFS KQ-DASNRLE KLLRSAIAN- -WEAKNEGAR LEETPLCVKT
             VLDQIRGISY REALIILEFM PY-RSCVPIR KVLCSAVAN- -AENNKGID- --PDTLVISK
             VADIIRGKKV EDALSILKFS SK-EAAGRLE KLVLSAIAN- -WQAKNEDSD VVEAGLIIKE
             VVDLIRGERV EKALSILKFT NK-EAAIKVE KLLLSAIKN- -WEAKNEGAR PEESQLFVKT
             VVDLIRGMSV ERALEVLHFT PK-AAAKHVE KTLRSAVAN- -AVNSNENER VEPEDLYVKE
             VINEVRGKAV KEAQDMLRFM PY-FAARVVE KNLKAAIAN- -AREKYGVT- --PEVLRISE
             VAGLVRGKQV DLAKAILLNS TK-SASRNVM MTLKSAVSN- -YALINPDER VSDQELFIKA
             VADLVRGEKV EKALNILKFS QK-EASNRLE TLLLSAIAN- -WQAKNEDAN IEEAELFIKE
             VMDVVRGMPV DRALATLRYM PQ-KAAREVA RTLKSAIAN- -AEHNFDMN- --RDELYIKT
             VIDVIRGKPL RDALAVLQVL PQ-KTAPIAL KLLRSAAAN- -AEHNYDLD- --PDRLYVKR
             ILDQIRGRSY QDALIILQFM PH-AATEPIK KVLESAAAN- -AEHNFSLD- --RRALVVST
             VAQSIRGLNV QRALNELEFS HK-RIAQDVR KALYSAISN- -AENNHNLD- --IDSLVVAE
             CVDMVRGKKV SEAITMLRFM TS-PTAKVVS KVIKSAAAN- -AENNFQMN- --PADLKISQ
             VADMIRGMEV FRALGVLKFS NK-EAAARVE KLLRSAIAN- -WEQKNERK- AEAGELCVSS
             VADVIRGMSV EKALFVLRNT GK-HSARDME KVLLNAINA- -WQQKNQNAN IDEQNLVVKT
             VMDVVRGMNV DRALATLRYM PQ-KAAREVA RTIKSAAAN- -AEHNFDMD- --RESLYIKT
             VVDMVRGMEV NRALGVLRFS RK-AAAQDVE KLLRSAIAN- -WEIKNDRK- VEGDELYISK
             VMDLVRGKPV DRALAILRYL PH-KAAREIA RTIESARAN- -ATNNYDMA- --PDALIVKY
             VADLVRGKKV EIALHILKFS QK-EASRRLE KLLLSAIAN- -WQAKNEDAS VEEAELFVKE
             VAALIRGKKV EKALTDLTFS KK-RIAVDVK KCLQSAIAN- -AENNHGLD- --VDELVVAE
             VAGLVRGKAV DQAKAILLNS TK-AASRNAL QTLKSAVAN- -YAQLNPDER VGDQELFVKS
             VVDMIRGMEV NRALGTLKFS SK-AASADVE KLLRSAIAN- -WEQKNERK- AEDGELFVTK
             VLDQIRGLSY REALIILEFM PY-RATEPVL TLLRSAAAN- -AEHNAGLD- --RAELVITQ
             VAQMIRGKKV DTALAELQFS RK-RISTEVK KCLESAIAN- -AENNHDLD- --VDDLVVSQ
             IANLIRNKEI QNAIDLLTYS QKRKVSFIFK KLLLSLLSN- -WKKKNDQS- ENEKFLYIKE
             LAALIRGKSV ATALAILQSK PQ-QAALQLR KLLLSAISN- -WQNNHAAA- FEDGAIFVKK
             VLDQIRGRTY RDALIMLEFM PY-RSTGPIT KVLRSAVAN- -AEHNLGLD- --PATLVISQ
             VMDVVRGMKV DRALSTLQYM PQ-KAAREVA RTIKSAAAN- -AEHNFDMD- --PDDLVITQ
             YVDLVRGKGV DEALSILRYM PS-PTAGLVA KTVKSAAAS- -AENNYQME- --PNELKIIK
             VINLVRGMHG LDALDYLKFM PH-KAARIIE KVLHSALSN- -AENNNALD- --VEKLYIVE
             VADMIRGMEV NKALSVLKFS SK-EASGRLE KLLKSAIAN- -WENKTEQK- ADNANLYVSG
             VADIIRGEQV DKALYILKYS KK-EASNKLE KLLLSAIAN- -WQVKNEGQD IEEANLFVKE
             VAGLIRGKQV DQAKAILMNS TK-AASRNVM QTLKSAVAN- -YSQKNPDTR AGDNDLFIKE
             LAGLVRGKPV DQAKAILLNS TK-GASRNVM LTLKSAVAN- -YAQLNPDER VSDQELVVKE
             ILKAIVGKKV DVAIRELQFS AK-RITREIR KTVSSAVAN- -AENNNQYD- --IDKLIVKE
             VVDLIRGEKV NRALNILKFE SK-HGAARVE KLLLSAIAN- -WQQANPELD LEDADLYVKS
             VAGLVRGKAV DQAKAILLNS TK-AASRNAL QTLKSAVAN- -YAQLNPDER VGDQELFVKS
             VADLVRGVEV NKALNILQHN AK-DASLSLS KLLRSAIAN- -WETKNEGKS IEDEKLVVKS
             VLDQIRGRQY REALIILEFM PY-KACEPIL KVLRSAVAN- -AEHNAGLD- --PSSLIVSQ
             VASFIRNMKV SEALIQLTFS PK-RIAKIVK DCLRSAVAN- -AENNLGLD- --IDRLIITK
             VLDQIRGRSY REALVILEFM PY-RACEPIT KVLRSAVAN- -AEHNRGMN- --PVDLVINQ
             VLDQIRGLSY REALIILEFM PY-RACEPIL KVLRSAVAN- -AEHNNGMD- --PVDLYISE
             VVDIIRNKEI KNALDILKYS KKHRISISLR KLLISLLSN- -YKKKYMEDN IDEKSLCIKE
             VADMIRGLEV EKALFLLKHS SK-EASGRLE KLLLSALNN- -WEQKNEGER MEEAKLYVKE
             VADLIRGKDV SVAMMYLKFC KK-KSAGYIS KVLKSAVAN- -AQANYNVD- --LDNLYVKE
             VAGLVRGKQV NQAKAILLNS TK-AASKNVM LTLKSAVSN- -YTLNNPDER VSDQELFVKA
             VLDQIRGRSY REALIILEFM PY-RACTPVL KVLRSAVAN- -AEHNQGLD- --PATLIVSQ
             VADLIRGVQV EKALAILKFS QK-EASRRVE KLLLSAIAN- -WQSKNEDAD IEEADLIVKE
             VTNAVKGLRV NEALAILQYL PN-AGATPVR KVVASAAAN- -AENNYSLN- --PDDLYILN
             VINEIRGRRA EEALTILSYM PQ-SAARVVS KTVKSALAN- -AVENFGYD- --AKDMVITK
             VAGLIRGKQV DQAKAILLNS TK-AASRQVI QTLKSAVAN- -YAQLNPEDR AGDNELVVKT
             VLDQIRGRTY RDALIMLEFM PY-RSTGPIT KVLRSAVAN- -AENNLGMD- --PSSLIIKT
             VLDQIRGRSY REALIILEFM PY-RACEPVL KVLRSAVAN- -AEHNAGLD- --PTNLVISH
             VADLVRGQKV ERALNILRFS SK-EASRKLE KLVLSAINN- -WEQKNAEGN VSEAGLFIKE
             VMDLVRGKPV DRALAILRYL PH-KAAREIA RTIESARAN- -ATNNYDMA- --PDALVVKY
             VLDLIRGKNA VEALTILRFT PL-RAAKVVS KVLASAMAN- -AEHNNQVD- --PRELVVAK
             VADIIRGVEV EKALSILKYS KK-GASEKLE KVLLSAIAN- -WQSKNEGAD IEEANLVVKE
             VADIIRGEEI QKALGILKYS KQ-HASISLE KLLLSAIAN- -WQVKNEGSD VEDAGLYVKT
             VADQVRGEEV EKALAILRYS TK-EASRRLE KLLLSAIAN- -WQAKNEDAD IENADLFVQE
             VADLVRNKKV SFANVQLRFC EK-KAAGFIM KVLNSAIAN- -AQNNYGLN- --VDNLYIKE
             VLDQIRGRTY QEALIILEFM PY-RACDPIL KVLRSAVAN- -AEHNNGLD- --RATLVISK

             IYADEGPTLK RWRARARGRV NQRLKRTAHV TVIVEEKGA- ---------- ----------
             VYVDSARQLK RLRPAPQGRA HRIRKRSNHV TLILGSRT-E ENQQ------ ----------
             IYVDQGVTLK RILPAPMGRA YRVRKRANHL TIIVDEANPT DEQN------ ----------
             ATVGRALVMK RFHARARGRG ARVEKWFSNL TVVVRERA-D EPVQEAAE-- ----------
             AFADQGPVFK RYQPRAQGRA YQIRKPTCHI TVAVSADP-A AN-------- ----------
             IFVDGGRTLK RMRPAPQGRG YRVRKRSNHV TLIVDVAG-E SKKATKKAKA VPAEEVKEAP
             IFVDEGTTLK RTLPAPMGRA FRIRKRSNHL TIVIDKVK-N PVTK------ ----------
             IFVDGAGILK RLRPAPQGRA HRIRKRSNHV TIVLGSKT-A VVENTVKE-- ----------
             AYVNQGPTLK RIMPAPMGRA YRIRKRSNHL TIVVATKK-- ---------- ----------
             AYADQGPVLK RFRPRAQGRA YQIRKPTCHI TIAVAAQ--- ---------- ----------
             AIVNEGPTLK RFQPHAQGRA FPIKKRTSHV TVVV------ ---------- ----------
             AFVGKNMVLK RWHARARGRI GRIRKPFSEI TIVVREVEEA A--------- ----------
             AFCDQGPTME RFQPRARGRA YPILKRSSHI TLKLSDI--- ---------- ----------
             IFVDGGATLK RMRPAPQGRG YRIRKRSNHV TLFVGSKS-N NEDQN----- ----------
             VFVDEAVTLK RLRPAPQGRG YRIRKRSNHV TLYVDTLN-S SVKN------ ----------
             VRVDGGTMLK RLRTAPQGRA NRIRKRSNHV TIVLGAKN-Y NTES------ ----------
             AYADQGPCLK RFRPRAQGRA YQIRKPTCHI TIAVAPQN-T ADES------ ----------
             IFADESVSYK RARTRAQGRM YSRLKRTSHL TLKVSDIT-K K--------- ----------
             AFADQGPTLK RFRPRAQGRA YQIRRPTCHV TVVVSPGE-K A--------- ----------
             AFADQGPVLK RYRPRAQGRA YQIRKPTCHI TLAVAPSV-D D--------- ----------
             IFVDGGPMLK RLRPAPQGRG HRIRKRSNHI TLVVDSAA-D TVLSQAEVST PENEQ-----
             IYADESVTYK RARTRAQGRM YSRMKRTSHL TLVVSDTA-K ---------- ----------
             IFVDSARQLK RLRPAPQGRG YRIRKRSNHI TLILGNKE-N ---------- ----------
             IRVDGGAMLK RLRPAPQGRA HRIRKRSNHV TVVVDANNKT QS-------- ----------
             IAADEGPTRK WRRFGARGRF KPILRRTSHI TIVLRERE-- ---------- ----------
             AYVDQGPSMK RFKPRARGRA TRILKRTSHI TVAVCPQV-D ---------- ----------
             AYADMGPSLK RFRPRAQGRA YQIRKQTCHI TIAVAPQV-- ---------- ----------
             IMVDSARQLK RLRPAPQGRG HRIRKRSNHI TLILGTKD-N K--------- ----------
             IYADEGPTYR RWRARARGRV NRRLKRTAHI TVIVDEME-K GA-------- ----------
             IFVDEGPSLK RLLPAPMGRA YRIRKRSNHL TIVVDKVE-N KVTK------ ----------
             IFVDQGTTLK RMLPAPMGRA YRIRKRSNHL TIVIDKVK-N PVTK------ ----------
             VFVDEGPSLK RT-------- ---SARTDGS CIQDSQAF-E PPDDHR---- ----------
             AFADQGPVLK RFQPRAQGRA YQIRKPTCHI TVAVAPGA-A AE-------- ----------
             VLVGKAFTLR RVQPRARGRA CRISKRYGSV VVKLLER--- ---------- ----------
             ITVDGGRQLK RIMPAPQGRA HRIRKRSNHV TIIVDRMP-E KVEKQVKVAA E---------
             AFADQGPCLP RYRPRAQGRA YKIRKPTCHI TVAVASLV-D D--------- ----------
             IRVDGGTMLK RLRPAPQGRA HRIRKRSNHV TLVLGESK-M LKDN------ ----------
             IMVDGGRQLK RLRPAPQGRG YRIRKRSNHV TLIVDSKN-T ETTQN----- ----------
             VYVNQGPTIK RISPAPMGRA YRIRKRSCHL TIVVASKA-- ---------- ----------
             IFADESVTYK RARTRAQGRM YSRLKRTSHL TLVVSDTKK- ---------- ----------
             VYVDQGATLK RTLPAPMGRA FRIRKRSNHL TIIVDKVK-N PVTK------ ----------
             IRVDGGSMLK RLRPAPQGRA HRIRKRSNHV TVVVGANN-N TQS------- ----------
             IYADQGPVLK RFMPRARGMA NRIRKPTTHI TVVVADKS-D Y--------- ----------
             IYVDEGPRYK RWQPHARGRV GRKWRRTSHI TVILDELP-E KGAPRG---- ----------
             AFADGGPVLK RFRAGDRGRA RPVRKRTSHI TVAVRSTS-E VE-------- ----------
             AYVGKNLIMK RFSPRARGRA TRVEKPFSEI TIVVRELGEA A--------- ----------
             IYADEARMLK RMRPQARGRV SPILKRSSHI TVVVAD---- ---------- ----------
             ISVDCATTLK RMRPAPQGRG YRIRKRSNHV TLFVDTLS-K NDSQN----- ----------
             VTVGGGPMLK RIQPAPQGRA HRIRKRSNHV FIEVEALN-- ---------- ----------
             IYADQGPVLK RIMPRARGMA NRIRKPTTHI TVVVADRS-E Y--------- ----------
             IFVDEGVTMK RMRPAPQGRG YRIRKRSNHV TLFVDSKV-N ANNINK---- ----------
             IFADEGPAFK RIMPRARGRA DRIRKRTTHI TVIVDDGE-E M--------- ----------
             IRVDGGSMLK RLRPAPQGRA HRIRKRSNHV TLVLGANN-N TQS------- ----------
             AYVGKNLVMK RGRPRARGRF GRINKPFSEL TIKVRQIEEQ A--------- ----------
             VFVDEGATLK RMLPAPMGRA YRVRKRSNHL TIIVDKVK-N PETK------ ----------
             IYVDGGATLK RMRPAPQGRG YRIRKRSNHV TLFVGTKT-N D--------- ----------
             AYADQGPVLK RFQPRAQGRA YQIRKPTCHI TLAVAANA-G AK-------- ----------
             AFVGKALVLK RFHARARGRG ARILKPFSNL TIVVREVRQA EAA------- ----------
             IRVNQGKTLK RLRPVPQGRG HRIRKRSSNI IVVLGQK--- ---------- ----------
             ITVDRAGMLK RIMPAPRGVA HRIRKRSSHV VMVVDTLQ-N SIPLPHQTVS STTT------
             ASADMGPSLK RFRPRAQGRA YAIKKQTCHI SIAVAAPT-A ---------- ----------
             IYADQGPVLK RFMPRARGMA NHIRKPTTHI TVIVDDGQ-T Y--------- ----------
             IYADGAPMMK RHRPRSRGRV SPILKRSSHI TVIVADQE-G ---------- ----------
             AYVDGGKTLR RVQPRAQGRA YMIRKRSSHV TIAV------ ---------- ----------
             ISVDSATMLK RLRTAPQGRG YRIRKRSNHV TLFVDTKN-T NDNQI----- ----------
             IFVDSARQLK RLRPAPQGRG YRIRKRSNHV TLILGNKT-D NQ-------- ----------
             IFVDEGPTIK RMLPAPMGRA YRIRKRSNHL TIIVDTV--N PVS------- ----------
             VFVDQGATLK RMLPAPMGRA YRVRKRSNHL TVIVDKVK-Q S-SK------ ----------
             AYCGKKVVMK RFRPRAKGRA APILKPYSTI TIILSEAK-Q MESHGSKS-- ----------
             VQVDGGRVLK RLRPAPQGRA HRIRKRSNHV TLIVDSAA-D RAVLAETDNA ENK-------
             VFVDEGATLK RMLPAPMGRA YRVRKRSNHL TIVVDRVK-N PETK------ ----------
             IEVGSAGMLK RIQTAPQGRA YRVRKRSNHV TIVVDGSK-- ---------- ----------
             AYADGGPAFK RYRPRAQGRA YQIRKPTCHI TVVVAPEA-T AP-------- ----------
             ATVGKSVVMK RIMPRAKGRA TRINKFFSNL DITVTEKEDN ---------- ----------
             AFADMGPSFR RFRPRAQGRA FKIKKPTCHI TITVKPME-E A--------- ----------
             AFADQGPVLK RYRPRAQGRA YQIRKPTCHI TIAVAPGS-A S--------- ----------
             IRVDQGKTLK RLRPVPQGRG HKIRKRSSNV VVTLGKRK-- ---------- ----------
             ISVDSARMLK RIQPAPQGRA HRVRKRSNHV TVIVDAKV-K QEEVVNDSNS ----------
             VLVGKSFSLR RVHARARGKA CRVHKHYGNV IIKLFERI-- ---------- ----------
             IFVDGGMTLK RTLPAPMGRA YRIRKRSNHL TIVVDKVK-N PVIN------ ----------
             AFADAGPSLK RYRPRAQGRA YPIRKPTCHI TVTVAPAE-- ---------- ----------
             IRVDSGAMLK RLRPAPQGRA HRIRKRSNHV TLVLESNN-K TQS------- ----------
             IVADDSFRIK RVKPRSHGRA ARILRRFCHV TVIVSDDP-A DAGR------ ----------
             IYADDAPIRK WRRFGARGRF KPWQRRSSHI TVVLEERP-A ---------- ----------
             IFVDEGPTIK RMLPAPMGRA YRIRKRSNHL TIVVDKGN-P VKK------- ----------
             ASADMGPSMK RYRPRAQGRA FAIKKQTCHI SIAVAPSN-Q STTTEASD-- ----------
             ASADMGPSFR RYRPRAQGRA YQIRKPTCHI TVAVSPQV-E D--------- ----------
             IRVDGGMMLK RLRPAPQGRA HRIRKRSNHV TIVLGAND-N TQSN------ ----------
             IFADEGPAFK RIMPRARGRA DRIRKRTTHI TVIVDDGE-E M--------- ----------
             TWADGGPMLK RFQPHAQGRA FPIKRRTSHI TVV------- ---------- ----------
             IFVDSARQLK RLRPAPQGRG YRIRKRSNHI TLILGTKN-- ---------- ----------
             ITVDSARQLK RIRTAPQGRA HRIRKRSNHV TIVLGTKE-D KQKVEDQ--- ----------
             IRVDGGRMLK RLRPAPQGRA HRIRKRSNHV TLVLGARN-N AES------- ----------
             ILIGKSLTLR RVYPKAMGRA NRMSKFYSNI TIKLKEIV-- ---------- ----------
             AYADGGPSLR RYRARAQGRA YQIRKPTCHI TISVAPTV-T GK-------- ----------

             ---------- ---------- ---------- --MDYQDVLR KPVITEKNTR LMEL------
             ---------- ---------- ---------- -----MSIIL KPVITEKATN DSELN-----
             ---------- ---------- ---------- ----MRNALI YPILTEKATR MTEVQ-----
             ---------- ---------- MSKTTTKPTV SQERMYDLIL APVITEKATM GSEH------
             ---------- ---------- ------MPKF DPRNLPDLIR RPIVTEKATI EMEY------
             AKKAAAKKST KESKKA---- ---------- --MKPSEILI KPILTEKANA QQEKL-----
             ---------- ---------- ---------- ----MINPLL RPLLTEKSTG LTEKK-----
             ---------- ---------- ---------- -----MEIII KPVLTEKMTA LTDKQ-----
             ---------- ---------- ---------- ----MKSILI RPLITEKMTS IQEKHP----
             ---------- ---------- ------MLKI DPRQLPDIVR RPILTEKATR LMEQ------
             ---------- ---------- --------VC AMSDLYGVIK RPLVTEKNAV LNEQ------
             ---------- ---------- -------MAD IKEQHYDTIV SPVITEKSTI AAEH------
             ---------- ---------- ---------- MNKRHSEIII RPLITEKSAA QMEK------
             ---------- ---------- ---------- -----MGIII KPLVTEKMTA ITDKL-----
             ---------- ---------- ---------- -----MSILI KPIITEKQTE ITENMP----
             ---------- ---------- ---------- -----MSVLI KPVISEKATA NSELK-----
             ---------- ---------- ------MTKV QPRALADLIK RPIITEKATV LLEN------
             ---------- ---------- ----MSKART NTEKLFDVIK KPIITEKSVG ATSL------
             ---------- ---------- ------MSKF EARDYADIVR RPIVTEKAVR LLEN------
             ---------- ------MVTR KAKPKAPVQY DSRHLADLIK RPLITEKATQ LLGY------
             ---------- ---------- ---------- -----MSVLK RPIVTEKMTG LNKQ------
             ---------- ---------- -------MSK ETERLYDVIK KSLITEKSVA ATEN------
             ---------- ---------- ---------- -----MSLII KPVISEKANY LTDLR-----
             ---------- ---------- ---------- -----MNILI KPIITEKATT QSETL-----
             ---------- ---------- ---------- -MSTIYDVLR RPLITEKTNY QAGKL-----
             ---------- ---------- ---------M NDLRMYNVLV RPLVTEKSTM QLEKG-----
             ---------- ---------- ------MAEA NIRALADIIR RPIITEKATR LLEN------
             ---------- ---------- ---------- -----MSIII KPIISEKANY LTDLR-----
             ---------- ---------- ---------- --MDYQDVLR RPLITEKNTR LMEL------
             ---------- ---------- ---------- ----MKNPLL RPWLTEKSTK LTEQK-----
             ---------- ---------- ---------- ---------- ---------- ----------
             ---------- ---------- ---------- ----MKNPLL RPWLTEKSTG LTEQK-----
             ---------- ---------- ------MTNF DPRKLPDLVR RPIVTEKATM LMEQ------
             ---------- ---------- ---------- -MSDCLSVIV SPVITEKVVA LTEES-----
             ---------- ---------- ---------- -----MNILI KPILTEKMNA QAEKF-----
             ---------- ---------- -------MKL DSRDLVDIIK NPVVTEKATR LMEL------
             ---------- ---------- ---------- -----MSVLI KPIITEKATR DSELL-----
             ---------- ---------- ---------- -----MEILK KPILTEKASA LTEKS-----
             ---------- ---------- ---------- ----MHQILI RPLITEKMTN LTADK-----
             ---------- ---------- -----MSKNT NIEKLYGIIK KPLITEKSMM ATSL------
             ---------- ---------- ---------- ----MKNPLL RPWLTEKSTG LTEKK-----
             ---------- ---------- ---------- ---------- ---------- ----------
             ---------- ---------- ---------- -MLTPYDILI RPLITEKNTS LMEL------
             ---------- ---------- --------MI MELPYQEIIR RPLITEKNTR LMEM------
             ---------- ---------- ------MSSG TKRALADIIR RPLITEKGTR LLEE------
             ---------- ---------- --------MA ATARHYDTIL SPVITEKTTL LSEQ------
             ---------- ---------- ---------- --MNLYEVLR RPLISEKNSV HAMQ------
             ---------- ---------- ---------- -----MGIII KPIVTEKQTA ITEKFP----
             ---------- ---------- ---------- -----MSIII KPIITEKANL LSEKS-----
             ---------- ---------- ---------- -MLTPYDILI RPLITEKNTS LMEL------
             ---------- ---------- ---------- -----MGFII KPVVTEKMNA ITEKSSVDKT
             ---------- ---------- ---------- --MNPHQIIK RPLITEKNTN LMRF------
             ---------- ---------- ---------- -----MSILI KPVVTEKATA DSELN-----
             ---------- ---------- ---------- -------VIR KPIITEKSTM ASEN------
             ---------- ---------- ---------- ----MKNPLL RPWLTEKSTG LTEQK-----
             ---------- ---------- ---------- -----MGYII KPLVTEKMTA ITEKQ-----
             ---------- ---------- ------MAKF DPRNLPDLVR RPILTEKATI MMEQ------
             ---------- ---------- --------MS ADPRHYDIVV SPVITEKATN LTEQ------
             ---------- ---------- ---------- ------MILV KPFVTEKSYK EEKC------
             ---------- ---------- ---------- -----MSVLK KPLVTEKMSA LNKR------
             ---------- ---------- ------MSER FAGRLADVIR RPLITEKATR AIEI------
             ---------- ---------- ---------- -MPTPHQIIV RPLITEKNTT LMES------
             ---------- ---------- ---------- --MQILEVLR KPLITEKSAR LSEK------
             ---------- ---------- ---------- -MKDPYAVVK HPLVTEKTTM LGAL------
             ---------- ---------- ---------- -----MGIII KPIVTEKMTQ LGDKL-----
             ---------- ---------- ---------- -----MSVII KPIISEKATS QADLS-----
             ---------- ---------- ---------- ----MRNPLL QPWLTEKSTR LTEQQ-----
             ---------- ---------- ---------- ----MKHPLL RPWLTEKSTG LTEKK-----
             ---------- ---------- ---------M DKIHLYDKIL SPMVTEKTTN LSEQ------
             ---------- ---------- ---------- -----MSVLI KPLVTEKVSA LNEK------
             ---------- ---------- ---------- ----MKNPLL RPWLTEKSTG LTEDR-----
             ---------- ---------- ---------- ----MSTIIK KPIITEKATA GNEN------
             ---------- ---------- ------MTNY NPRYLADLTI KPIVTEKATL LMEQ------
             ---------- ---------- ---------M SVYKYYDLIK KPIITEKTTS ISEQ------
             ---------- ---------- --MAKIPTEF DQRRLPDLIK RPLINEKATR MLEL------
             ---------- ---------- -----MPKAI DPRDLPDIVR KPIISEKATL NLEN------
             ---------- ---------- ---------- ------MILI KPVITNKSSI NEKQ------
             ---------- ---------- ---------- -----MGILI RPVITEKATA DSEDR-----
             ---------- ---------- ---------- -MINYFNVIQ SSIITEKAVL LNEKF-----
             ---------- ---------- ---------- ----MANPLL CPLLTEKSTG LTEKK-----
             ---------- ---------- -----MVTEF QTRDLADVIR RPIVTEKATI QMEL------
             ---------- ---------- ---------- -----MSVLI KPIITEKMTA DSELY-----
             ---------- ---------- ---------- --MEITEILR RGIITEKTVK LQEQ------
             ---------- ---------- ---------- --MHIYEVLK RPILTEKTMI ATDEQ-----
             ---------- ---------- ---------- ----MRNPLM QPWLTEKSTG LTEQK-----
             ---------- ---------- ------MTEM FKERLADVIR RPLITEKATK GLDI------
             ---------- ---------- -----MTKST NPRDLADMVL RPIVTEKATL LLED------
             ---------- ---------- ---------- -----MSIIV KPIITEKITK DGEIF-----
             ---------- ---------- ---------- --MNAHQIII RPLITEKNTN LMRF------
             ---------- ---------- -------GFD EMSDLYTVIK RPLITEKGTV LNEQ------
             ---------- ---------- ---------- -----MSLII KPIISEKANY LTELR-----
             ---------- ---------- ---------- -----MGILI KPVISEKATN TTELL-----
             ---------- ---------- ---------- --------MI KPIITEKMTS DSELY-----
             ---------- ---------- ---------- -MIKYNNIIK SPVITEKASL LREKF-----
             ---------- ---------M AKTAKTQTKI NSRDLADLVI KPIVTEKATL LLEQ------

             ---------- ---------- ---------- ---------- ------GQYT FEVAREANKI
             ---------- ---------- ---------- ---------- ------NRYA FLVNTKSNKI
             ---------- ---------- ---------- ---------- ------TQYT FKVNPRANKL
             ---------- ---------- ---------- ---------- ------NQVT FKVPLDASKP
             ---------- ---------- ---------- ---------- ------NKYT FEVLPKATKP
             ---------- ---------- ---------- ---------- ------HRYA FKVAKKSNKL
             ---------- ---------- ---------- ---------- ------GQYV FVVKPDADKT
             ---------- ---------- ---------- ---------- ------RKVA FIVAKEANKI
             ---------- ---------- ---------- ---------- ------NKYG FIVSVDANKI
             ---------- ---------- ---------- ---------- ------NKYT FDVTPQASKP
             ---------- ---------- ---------- ---------- ------NKYC FEVAKQATKI
             ---------- ---------- ---------- ---------- ------DQIV FRVARAATKP
             ---------- ---------- ---------- ---------- ------GQYT FEVAKNANKV
             ---------- ---------- ---------- ---------- ------NRFG FIVRPEANKL
             ---------- ---------- ---------- ---------- ------NRYG FRVSRDANKI
             ---------- ---------- ---------- ---------- ------NCYT FEVSKDANKI
             ---------- ---------- ---------- ---------- ------NQYT FDVDRRATKP
             ---------- ---------- ---------- ---------- ------GQYT FEVTKDATKV
             ---------- ---------- ---------- ---------- ------NQYT FEVMPKATKP
             ---------- ---------- ---------- ---------- ------NQYV FEVDRRATKP
             ---------- ---------- ---------- ---------- ------GKYA FEVELKANKL
             ---------- ---------- ---------- ---------- ------AQYT FEVKKDATKI
             ---------- ---------- ---------- ---------- ------GSYS FLVDPKANKI
             ---------- ---------- ---------- ---------- ------NAYA FEVNAKANKI
             ---------- ---------- ---------- ---------- ------HQYV FEVADDATRT
             ---------- ---------- ---------- ---------- ------NQIS FAVATWANKP
             ---------- ---------- ---------- ---------- ------NQYT FEVDPRASKP
             ---------- ---------- ---------- ---------- ------GHYS FLVDPKTNKI
             ---------- ---------- ---------- ---------- ------GQYT FEVARDANKI
             ---------- ---------- ---------- ---------- ------GQYV FQVKIDADKF
             ---------- ---------- ---------- ---------- ---------- ----------
             ---------- ---------- ---------- ---------- ------GQYV FQVKKDADKS
             ---------- ---------- ---------- ---------- ------NKYT FEVSPKATKP
             ---------- ---------- ---------- ---------- ------NRYA VYATVDARKS
             ---------- ---------- ---------- ---------- ------NRYG FIVDTRANKL
             ---------- ---------- ---------- ---------- ------NQYT FDVDPRATKP
             ---------- ---------- ---------- ---------- ------NRFG FEVSPSANKV
             ---------- ---------- ---------- ---------- ------NRFT FSVNHKANKI
             ---------- ---------- ---------- ---------- ------GKYG FIVNPKANKI
             ---------- ---------- ---------- ---------- ------GQYT FEVQKDATKI
             ---------- ---------- ---------- ---------- ------GQYV FKVKLDADKT
             ---------- ---------- ---------- ---------- ---------- ----------
             ---------- ---------- ---------- ---------- ------NKYT FEVHRNATKP
             ---------- ---------- ---------- ---------- ------NQYM FEVHPEANKI
             ---------- ---------- ---------- ---------- ------NKYL FEVTPGANKI
             ---------- ---------- ---------- ---------- ------NKVV FKVANDATKD
             ---------- ---------- ---------- ---------- ------NKYA FEIAKGANKR
             ---------- ---------- ---------- ---------- ------NRYG FRVSPDANKL
             ---------- ---------- ---------- ---------- ------GVYC FHVQVDANKI
             ---------- ---------- ---------- ---------- ------NKYT FEVHREATKP
             IKVANERSAK KHNATAETRN YIVKNKRHPE GLKKEKTVYT YVKPAQPRYG FIVKPEANKL
             ---------- ---------- ---------- ---------- ------NKYS FEVDRNATKP
             ---------- ---------- ---------- ---------- ------NRYT FLVNVKANKV
             ---------- ---------- ---------- ---------- ------GAVV FEVSIDATKP
             ---------- ---------- ---------- ---------- ------GQYV FQVKLDADKI
             ---------- ---------- ---------- ---------- ------NKFG FIVRPEANKL
             ---------- ---------- ---------- ---------- ------NKYT FEVTPKASKP
             ---------- ---------- ---------- ---------- ------NKVV FRVAPKATKP
             ---------- ---------- ---------- ---------- ------NRYI FSVNINCNKI
             ---------- ---------- ---------- ---------- ------GIYG LIVDDRANKH
             ---------- ---------- ---------- ---------- ------NQYT FEVDHRAAKP
             ---------- ---------- ---------- ---------- ------NQYC FEVLRDASKP
             ---------- ---------- ---------- ---------- ------GVYA FEVADRATKP
             ---------- ---------- ---------- ---------- ------NQYV FEVDSKANKV
             ---------- ---------- ---------- ---------- ------NRYG FRVQKDANKI
             ---------- ---------- ---------- ---------- ------GLYT FLVNTKANKI
             ---------- ---------- ---------- ---------- ------GQYA FMVKAAADKT
             ---------- ---------- ---------- ---------- ------GQYV FVVKPDADKT
             ---------- ---------- ---------- ---------- ------NKIV FKVPRAANKT
             ---------- ---------- ---------- ---------- ------GKYG FVVDINANKI
             ---------- ---------- ---------- ---------- ------GQYV FQVKLDADKI
             ---------- ---------- ---------- ---------- ------GIFA FEVDRKANKL
             ---------- ---------- ---------- ---------- ------NKYV FDVLPKATKP
             ---------- ---------- ---------- ---------- ------NKYT FYVNKFAKKL
             ---------- ---------- ---------- ---------- ------NKYT FDVDPKATKP
             ---------- ---------- ---------- ---------- ------NQYT FEVVPKATKT
             ---------- ---------- ---------- ---------- ------TCYT FFVCIKSNKN
             ---------- ---------- ---------- ---------- ------NRFA FVVDKKANKV
             ---------- ---------- ---------- ---------- ------NKYA VYVSVDANKQ
             ---------- ---------- ---------- ---------- ------GQYV LVVRPDADKL
             ---------- ---------- ---------- ---------- ------NQFT FDVDPRADKP
             ---------- ---------- ---------- ---------- ------NRYG FVVDLNANKI
             ---------- ---------- ---------- ---------- ------NQYT FEVAKTATKV
             ---------- ---------- ---------- ---------- ------NKVT FEVDMRANKL
             ---------- ---------- ---------- ---------- ------GQYV FKVKSAANKT
             ---------- ---------- ---------- ---------- ------NQYT FEVDHRAAKP
             ---------- ---------- ---------- ---------- ------NKYV FDVVPKATKP
             ---------- ---------- ---------- ---------- ------NRFG FVVDKKANKV
             ---------- ---------- ---------- ---------- ------NKYS FEVDRNATKQ
             ---------- ---------- ---------- ---------- ------GKYV FEVARDANKI
             ---------- ---------- ---------- ---------- ------GAYS FLVAPKANKI
             ---------- ---------- ---------- ---------- ------GQYS FYVDTHANKL
             ---------- ---------- ---------- ---------- ------NRYG FIVNPAANKL
             ---------- ---------- ---------- ---------- ------NKYS LYVFVNVNKR
             ---------- ---------- ---------- ---------- ------NKYV FNVADKATKP

             QIKDAVERTF -NV------D VLAVNVMNI- RGKERRRGRT RGRTAGIGRT P-TRRKAIVT
             EIKKAVQELY -NV------E VVSVKTMIY- APKIKSRYTK SGL--QVGAT N-KLKKAIVE
             EIRKAVEEKF -NV------D VDSVRTVIC- RGKRKRQFTR KGL--IEGKK S-NWKKAIVT
             EIKAAVEGVF -KV------K VTAVNTVVV- KGKTKRFRG- -----TVYRR S-DYKKAVVT
             QIKAAIEGLF -DV------K VLKVNTAV-- QPRKKKRVGR -----FIGFK P-QHKKAVVT
             EIKKAIETFY -GV------T VTSVNTVVA- PAKNKTRYTK AGF--IQGRK A-GYKKAYVT
             DIKKAVEKKF -GV------E VKSIRTINC- LGKSRAQNTR KGR--VTGKK S-DWKKAIIT
             EIKKAVEAMY -GV------N VLAVNTQRY- QGTAKSRYTK AGV--ISGRT N-SFKKAIVT
             EIAKAVKEKF -NV------D VVAVNTMRY- KGKRRTQFTR RGR--FEGRT P-KFKKAVVT
             QIKAAIEDLF -EV------K VVQVNTLL-- KPRRKKRVGR -----FVGFK P-QYKRAIVT
             DIARAAELLF -KV------K VVGVNTTGM- KAKKKRVGA- -----RIGMT K-SSKKAIVT
             QIKEAIEALF -DV------K VKAVNTLVT- KGKNKRFRG- -----RPYTR S-DVKKAVVT
             EIAQALEQIL KELYPKSKSE IVSVNTSAI- RGRFRRSK-- -----RHGRA PKDSKKAIVT
             EIKSEVEALY -NV------T VVDVNTVKY- AGKNKSRYTK AGI--INGRT N-AYKKAIVT
             EIKNAIKKLY -GV------D VKSVNTMNY- DGKRQVRYTK GGV--IRGRK S-AFKKAVVT
             QIKEAIESAY -GV------E VASVRTLNY- GPKRKVRYTK TGL--QVGKT N-TVKKAVVQ
             QIKAAIEELF -NV------K VTAVNTYHL- PPKERRVGR- -----FVGRR P-RYKRAIVT
             EIAQAIELAF PGR------K VKKVRTVYM- PSHSKRMGY- -----KFGRT D-SSKKAIVT
             EIKAAIESLF -SV------K VTGISTQR-- PPRKQRRVGR -----FVGHR A-QCKRAIVT
             EIKAAIQELF -KV------K VVGISTMNN- PPKRRRVGR- -----FMGYK P-RYKRAIVR
             EIGKAIEKMY -GV------N VEAVNTFRV- YGKKRSKNIN GRV--VSGKT P-TTKKAIVT
             EIAKAVELAF PGR------K VKQVRTVYM- PSHEKRMGY- -----KFGRT N-SSKKAIVT
             QIKKAVEAAY -GV------K VADVNTMIY- APKVSSKYTK KGL--QVGKT N-KLKKAVIK
             EIKQAVEAAY -GV------S VEKVRTINV- RPERRTRYTK TGI--QHGKT K-AIKKAIVQ
             LVKDAVEKIF -NV------T VLRVNLINV- PAKQSRRGRS RRV--VVTRE --GYKKAIVT
             QIKKAIETIY -SV------K VEAVQVSNA- KGKTKRFGK- -----LEGKR K-DWKRAVVR
             EIKAAIEALF -QV------K VVGLSTQL-- PPRKARRVGR -----FAGHR A-QVKRAVAR
             QIRKAIEVAY -GV------K VADVRTMIY- GPKVSSKHTK KGL--QVGKT S-KLKKAVVT
             QIKDAVERTF -NV------E VVAVNVINV- RGKERRRARR GRPA-SVGRT P-NWKKAIVT
             DIKKAVEEKF -GV------D VVSIRTINC- LGKSKRQYTR KGL--IAGKK S-DWKKAIVT
             ---------- ---------- ---------- ---------- ---------- ----------
             DIKKAVEEKF -NV------D VVSIRTINC- LGKTKRQYTR KGL--IAGKK S-DWKKAIVT
             EIKAAIESLF -DV------K VVQVNTAN-- PPRKKRRVGR -----FIGYK P-QYKRAIVT
             QIKKAIEMLC -GS------E PFNICSLRL- KGKQKRCKG- -----ILGRR K-NRKKVYFS
             QIRAAVEAQY -GV------V VEDVNTINV- MGKFKSRFTK AGL--LSGRA N-NFKKAIVT
             MIKQVIEQIF -EV------K VIGINTLN-- LPRKKRRVGK -----YIGFK P-RYKRAIVT
             QIKKEVEATY -GV------T VLKVRTMNT- RINRNTKYTK SGI--QVGKT S-ARKKAFVQ
             QIKAAIEKLY -GV------T IVAVNTMVV- DGKAKSRYTK AGF--VSGRS P-KYKKAIVT
             EIKKAIEQKF -NV------H VVDVKTINY- KGKTKTQFRK SGR--FEGRT A-KFKKAIVT
             EIAQAVELAF PGR------K VKKVRTVYM- PSHAKRMGL- -----KQGRT D-SSKKAIVT
             DIKKAIEEKF -GV------V VKSVRTVNC- LGKSKRQFTR KGV--LQGKK S-DWKKAIVT
             -----MEAAY -GV------S VEKVRTINV- RPDRKTKFTK TGI--QHGKT N-AVKKAIVQ
             QIKHAVETIF -NV------R VTKVHTMNV- RGKRRRRGQ- -----SVGYT R-DWKKAIVT
             QIKEAIERTF -NV------K VKKVNTMNV- RGKVRRRMRK GGGVPIVGRE R-SWKKAIVT
             QIAQAIEELF -SV------K VTKVNTFN-- PPARQRRVGK -----YLGTR S-SYKRAIVT
             EIAAAVEELF -KV------K VTKVNTIVT- KGKTKRFRG- -----IVGRR N-DVKKAIVT
             MVKLAVEQAF -NV------T VEDVNMLHI- PGKQKRMGR- -----NLVQT A-GLRKAVIT
             EIKKAVEDMY -SV------T VVDVNTINY- SGKRKSRYTK SGI--INGKQ A-AFKKAIVT
             QIKKAIEDAY -GV------T VENVNTVIM- PAKRIVKYTK AGM--IEGKK P-KYKKAYVQ
             QIKHAVETIF -NV------R VTKVHTMNV- RGKLRRRGR- -----SMGYT R-DWKKAIVT
             EIKKEIESLY -NV------H VLEVNTIRY- AGKRQSRYTK AGL--VRGKK N-AFKKAIVT
             QIKRAIEEIF -NV------R VTAVHTMNV- RGKLRRRGR- -----QYGYT A-DWKKAIVT
             EIKKTIEATY -GV------S VEKVRTMNY- GPDRKTRYTK TGI--QHGKT N-ATKKAIVD
             QVKEAVEALF -GV------K VKAVNTTIT- KGKVKRFRG- -----QIGRR N-DVKKAYVT
             DIRMAVEEKF -GV------E VKSVRTVNC- LGKSRRQYTR KGL--IAGKK N-DWKKAIVT
             EIRKEVEALY -NV------T VVAVNTCRY- AGKSKSRYTK SGL--IQGRT N-AYKKAIVT
             QIRAAIEDLF -QV------K VVKVNTAL-- PPRRKKRVGK -----FIGFK P-QYKKAIVT
             QIKEAVEKLF -DV------K VTAVNTLVT- KGKKKIFRG- -----LRGQR S-DVKKAIVT
             QIEKEITKLF -GF------S VKNIKTMIS- PRKNKSKYTK KGF--IYGRS N-KIKKAIVQ
             QIQKEIERFY -GV------T VDKINTMRY- AGKPITRHTK SCV--IKGKR P-SYKKVLVT
             DIKAAVEHLF -DV------K VVGVSTMN-- PPRRTRRVGR -----FAGKR A-QVKKAVVR
             EIKHAVESIF -NV------T VLKVNTINV- RGKMRRRGR- -----ETGYT R-DWKKAIVT
             QVKSAVEAAF -KV------Q VTAVNMIRV- KGKIKRMGR- -----GYHRT P-DWKKALVT
             EIAKAISQIY -KV------E VDQVRT---- ---------- ---------- ----------
             EIKQAVEAMY -NV------T VDEVNTLIV- APKKKSRFTK GGV--IAGKT S-AYKKAIVT
             QVKQAIEEAY -GV------K VADVRTMIY- APKVSSKYTK KGL--QVGKT N-KLKKALVQ
             DIKRAIEEKF -GV------E VRSVRTANC- LGKSKRQYTR KGL--IAGKK N-DWKKAVIT
             DIRNAVEKKF -GV------T VKSVRTVNC- LGKAKRQQTR KGL--IAGKK S-DWKKAVIT
             NLKKNIEKIF -KV------N VTKINIINK- QNRTKVARGK KVN--VQG-- ---YKKAIIT
             QIKAEVEKTY -GV------N VESINTMKY- LGKQKSRYTK SRI--LTGRK P-SFKKAIVT
             DIKMAVEEKF -GV------D VKSVRTLNS- LGKTRRQNTR KGL--VTGKK N-DTKKAIVT
             EIKRAVEKMY -GV------H IVDVRTLTYG GGKSSTKFTN RGV--VEQKS R-VWKKAIVT
             EIKAAIESLF -DV------T VTKVNTLR-- LPRRKRRVGR -----FLGYK P-QYKRAIIT
             TIKKAIEAIF -KV------K VKKVNILNI- QGKKKRFKG- -----IIGTQ I-NQKKAIVT
             EIKAAIESLF -DV------K VIKVNTHN-- PPAPARRVGR -----FAGKR P-HYKRAIVT
             EIKAAVEALF -DV------K VTGISTMN-- PPRKKKRLGR -----FIGYK P-TYKRAVVT
             QIKKEINKVF -GV------T IKKIRTMIY- PRKDKSKYTK KGF--LYGKT I-RLKKAIIQ
             EIKKAVEELY -GV------N IEKVRTMLV- PGKKKSRFTK NGV--VSGST G-MYKKAIVE
             KIKKALKVVF -DL------D ATHINVINQ- KGKKKHFKG- -----IVGHR K-DRKKVYFS
             TIKDAIEKKF -GV------S VTSVRTINY- LGKLRAQNTR RGR--IIGKK S-DWKKAIVT
             TIKAAVELLF -PV------K VLSVNTQN-- PPRRQRRVGR -----FVGYK P-RYKRAIVT
             QIKDAVEQAY -GV------T VKDVRTMIY- GPKRKTRHTK TGV--QHGKT N-SYKKAIID
             DIRRAVETLF -KV------N VTHVNTMRM- PGKPRSIRRR GAAP-RPVEA R-EWKKAIVT
             QVKEAVETAF -NV------D VTDVHILVM- PAKTARRGKQ -----IRIRQ P-KWKKAVVT
             EIKAAVEAKF -GV------D VASVRTVNC- LGKTKRQFTR KGV--LAGKK N-DWKKAFIT
             DIKAAVEKLF -DV------K VIGISTMN-- PPRRSRRVGR -----FSGKR A-QVKKAIVR
             EIKAAIESLF -DV------K VTGVNTLM-- PPRRKRRVGR -----FIGYK P-QYKRAIVT
             QIKKAVEATY -GV------S VVSVNTMNV- RPDRTTKYTK SGL--ISGKS N-AYKKAIVQ
             QIKRAIEEIF -SV------R VTAVHTMNV- RGKLRRRGR- -----QYGYT P-DWKKAIVT
             DIARAAELLF -KV------K VVDVHTSAI- QPKKKRVGT- -----RIGST Q-KSKKAVLT
             QIKSAIEAHY -GV------K VADVRTMIY- APKVSTKNTK QGL--QVGKT N-KLKKAIVT
             QIKAAVEAAY -GV------D VVKVNTMVS- APKVKTRYTK TGF--QVGKT N-KLKKATVQ
             QIKDAVEAAY -GV------T VKKVRTMNY- GPSRKTRYTK TGV--QQGKT N-AYKKAIVD
             QIKSAIESLF -NV------R ISSINVIRV- KPKYRRFRG- -----VIGCK K-QRKKVYFS
             DIKAAIESLF -NV------S VIKVNTFH-- LPRKKKRVGR -----FIGYK P-HYKRAIVT

             LKEGQ----T IDLFSQM--- ---------- ---------- ---------- ----------
             VAEGQ----E IDLYGNI--- ---------- ---------- ---------- ----------
             LKDGA----T IDFYGATASA GQANG----- ---------- ---------- ----------
             LAEGQ----T IDVTTGV--- ---------- ---------- ---------- ----------
             VASGDEEKIR QVLFPDV--- ---------- ---------- ---------- ----------
             VAAGE----E IDLYANI--- ---------- ---------- ---------- ----------
             LEKGQ----S IDYYSNTAQK SEG------- ---------- ---------- ----------
             LAEGD----S IDFFSNI--- ---------- ---------- ---------- ----------
             LKEGQ----T IDIFGEV--- ---------- ---------- ---------- ----------
             VAPGDEDKIR QVLFPDV--- ---------- ---------- ---------- --------MA
             LAAGH----Q IDIYGS---- ---------- ---------- ---------- ----------
             LEAGH----S IDVTTGLGR- ---------- ---------- ---------- ----------
             I-SGE----P LELFSA---- ---------M TANSTEGRSK RFTNSAIKTK VKMGNKVVVS
             LKEGD----T IDFYSNI--- ---------- ---------- ---------- ----------
             IEEGQ----T IDFYSNI--- ---------- ---------- ---------- ----------
             VAEGG----T IDFYSNI--- ---------- ---------- ---------- ----------
             LAPDS----K IVLFPEV--- ---------- ---------- ---------- ----------
             I-EGD----P IEELVAV--- ---------- ---------- ---------- ----------
             LAEGD----S ITLFPEV--- ---------- ---------- ---------- ----------
             LAPED----E IILFPEV--- ---------- ---------- ---------- ----------
             VAEGE----V IDIYADL--- ---------- ---------- ---------- ----------
             I-EGE----P IEFLNV---- ---------- ---------- ---------- ----------
             LVEGE----V IDIFAVN--- ---------- ---------- ---------- ----------
             VTEGE----I IDLYSNM--- ---------- ---------- ---------- ----------
             LAPED----S IPLFEGV--- ---------- ---------- ---------- ----------
             LQEGQ----S IDLFDQGA-- ---------- ---------- ---------- ----------
             LADGD----S ITLFPEV--- ---------- ---------- ---------- ----------
             LAEGE----V IDIFATN--- ---------- ---------- ---------- ----------
             LKEGQ----T IDLFGQL--- ---------- ---------- ---------- ----------
             LGDGQ----T IDYYAKPAEK SEK------- ---------- ---------- ----------
             ---------- ---------- ---------- ---------- ---------- ----------
             LGEGQ----A IDYYAQPADK SDKQD----- ---------- ---------- ----------
             VATGDVDKIR QVLFPEV--- ---------- ---------- ---------- ----------
             LAKGK----E FKVVGAK--- ---------- ---------- ---------- ----------
             LKGGD----S IDFYSNI--- ---------- ---------- ---------- ----------
             LEDGE--PIR KVLFPDL--- ---------- ---------- ---------- -----MSRKK
             LKDGE----T IDLYSNL--- ---------- ---------- ---------- ----------
             LKDGE----T IDYYATL--- ---------- ---------- ---------- ----------
             LKEGE----T IELFEQV--- ---------- ---------- ---------- ----------
             I-EGD----P IEEIVGV--- ---------- ---------- ---------- ----------
             LAKDQ----S IDYYSGSTQK GEG------- ---------- ---------- ----------
             LAEGE----M IDLYSNM--- ---------- ---------- ---------- ----------
             LAEGD----R IEIFGA---- ---------- ---------- ---------- ----------
             LEPGY----T IDLFSQL--- ---------- ---------- ---------- ----------
             LQEGD----S ITLFPEV--- ---------- ---------- ---------- ----------
             LAEGQ----S IDITTGL--- ---------- ---------- ---------- ----------
             LKEGD----K ITLFEGV--- ---------- ---------- ---------- ----------
             LKEGE----T IDFFSNI--- ---------- ---------- ---------- ----------
             VRSGE----I INIYENI--- ---------- ---------- ---------- ----------
             LAEGD----R IEIFGS---- ---------- ---------- ---------- ----------
             IKAGE----E IDFYSNI--- ---------- ---------- ---------- ----------
             LAEGD----R IDLFEGA--- ---------- ---------- ---------- ----------
             VAEGD----I IDFYSNI--- ---------- ---------- ---------- ----------
             LEEGN----T IDVSTGL--- ---------- ---------- ---------- ----------
             LREGQ----S IDYYSGAAPK GEG------- ---------- ---------- ----------
             LKEGE----T IDFYSNI--- ---------- ---------- ---------- ----------
             IAPGDVDKIR QVLFPEV--- ---------- ---------- ---------- ----------
             LAEGH----T IDVTTGL--- ---------- ---------- ---------- ----------
             FHENQ----K INFLNEKKI- ---------- ---------- ---------- ----------
             LKAGD----V IDFYGNF--- ---------- ---------- ---------- ----------
             LAEGN----A IQLFPES--- ---------- ---------- ---------- ---------M
             LVAGD----R IEIFES---- ---------- ---------- ---------- ----------
             LKAGD----K IELFEGV--- ---------- ---------- ---------- ----------
             ---------- ---------- ---------- ---------- ---------- ----------
             VKEGE----K IDFYSNI--- ---------- ---------- ---------- ----------
             LVEGE----T IDIFATN--- ---------- ---------- ---------- ----------
             LKQGQ----E INYYSGSTDQ GEEKKSKKG- ---------- ---------- ----------
             LADGQ----S IDYYSGSAQK GEG------- ---------- ---------- ----------
             LKKGQ----S IDLTSGI--- ---------- ---------- ---------- ----------
             VAEGE----V IDFYSEI--- ---------- ---------- ---------- ----------
             LGEGQ----T IDFYSGANPK GDA------- ---------- ---------- ----------
             VAEGE----T IDLFNNF--- ---------- ---------- ---------- ----------
             LQEGD----S ITLFPEV--- ---------- ---------- ---------- ----------
             LEKDH----N IDYAGGIK-- ---------- ---------- ---------- ----------
             LAAED----E IDLFPDV--- ---------- ---------- ---------- ------MAIR
             LAEGD----S IPLFPDV--- ---------- ---------- ---------- ----------
             LKENQ----K IDFLNQKKI- ---------- ---------- ---------- ----------
             VRSGE----T IDLYSNI--- ---------- ---------- ---------- ----------
             LPKDQ----S FKYMGMK--- ---------- ---------- ---------- ----------
             LAEGQ----S IDYYSGTAQK SEG------- ---------- ---------- ----------
             LEDGE--ALR KVLFPEV--- ---------- ---------- ---------- ---------M
             VVEGD----I IDFYNNL--- ---------- ---------- ---------- ----------
             LKEGQ----T IDAMKA---- ---------- ---------- ---------- ----------
             LAPGN----S IQLFEGV--- ---------- ---------- ---------- ----------
             LKEGQ----A IDYYSGSTDQ GEEKKSNKG- ---------- ---------- ----------
             LAEGN----S IQLFPDSES- ---------- ---------- ---------- ---------M
             LAPED----S ITLFPDV--- ---------- ---------- ---------- ----------
             VQEGE----T IDFYNNI--- ---------- ---------- ---------- ----------
             LAEGD----R IDLFEGA--- ---------- ---------- ---------- ----------
             LGEGE----S IDIYGAPEEF EMSTKK---- ---------- ---------- ----------
             LAAGE----V IDIFATN--- ---------- ---------- ---------- ----------
             LAEGQ----E IELFG----- ---------- ---------- ---------- ----------
             VEDGD----V IDFYSNL--- ---------- ---------- ---------- ----------
             LIDGQ----K LDIMSV---- ---------- ---------- ---------- ----------
             LAEGD----S ITLFPEV--- ---------- ---------- ---------- --------MV

             ---------- --MAEKIVTG DEVLVIAGK- ---------- --D--KGARG R---------
             ---------M AQVKLKIKKG DQVVVLSGS- ---------- --D--KGKKG E---------
             -----MKLGI KKVKMHVKKN DMVKVISGN- ---------- --D--KGVSG K---------
             ---------- --MAAKIRKN DRVVVLTGK- ---------- --D--KGKTG E---------
             -MTVKKKSKP QFHKMHVKTG DTVQVVSGK- ---------- --D--KGKVG E---------
             ------MSKR FKPKYNIKKG DLVIVISGA- ---------- --G--KPRKD DSGKYEYKPR
             -----MKTGI KKVKLHVKKN DSVVVISGN- ---------- --D--KGKEG K---------
             ---------- MNRKFHIKKG DLVQVNAGE- ---------- --D--KGKQG K---------
             ---------- ----MKLKKN DNVIVIAGN- ---------- --Y--KGKTG K---------
             KRKGAKENKP VRHKMHVKTG DTVQVISGA- ---------- --D--KGKVG E---------
             ---------- ----THVKKG DTVVILTGK- ---------- --D--RGKSG E---------
             ---------- --MAAKIKKG DRVIVLAGR- ---------- --D--RGAEG E---------
             RALVKPAATN LVPHIHVKRG DLVMVISGAR TRTKKDGTKL EGD--RGKIG K---------
             ---------- -MSKLHIKKG DTVYVNAGE- ---------- --D--KGKTG R---------
             ---------- -MSKLHIKKG DTVYVNAGE- ---------- --D--KGATG R---------
             ---------- --MKLKIKTG DTVRVMAGD- ---------- --H--KGSEG K---------
             MAAKKANKKP VRYRMHVKKG DTVQVIAGS- ---------- --D--KAKVG E---------
             -------MTD KKKKLHVKNT DRVMIIAGK- ---------- --D--KGKEG N---------
             ---MADKRQN RPASMHVKKG DTVQVISGK- ---------- --D--KGTVG E---------
             -MAKKSQKQP VRHTMHVKKG DTVQVISGR- ---------- --D--KGKVG E---------
             ---MEKKITL PKHKFHIKTG DTVVVIGGN- ---------- --S--KGQRG V---------
             ------MTNK DKKDLHVKTS DRVVVIAGK- ---------- --D--KGKIG N---------
             ---------- -MSKLKIKRG DNVIITTGK- ---------- --KDIKGKTG E---------
             ---------- -MTKLKIKSG DTVKVIAGD- ---------- --H--KGTEG K---------
             ---------- --MKVKIHKG DTVEVISGR- ---------- --REDKGKRG E---------
             -----MAEHK SDFSTDLKKG DTVIVVAGK- ---------- --D--KGKQG Q---------
             ----MAAQKP VRHSVHVKKG DTVQVIAGK- ---------- --D--KGTVG E---------
             ---------- -MTKLKIKRG DNVIITTGK- ---------- --KEIKGKKG E---------
             ---------- --MAEKIVTG DEVLVIRGR- ---------- --D--KGARG R---------
             -----MKTGI KKVKLHVRKN DEVTVIAGN- ---------- --D--KGKSG K---------
             -----MKTGI KKVKLHVRKN DTVVVISGN- ---------- --D--KGKSG K---------
             -----MKTGI KKIKLHVKKN DDVVVIAGN- ---------- --D--KGKSG K---------
             --MASKKEKP KFYKMHVKTG DTVQIIAGK- ---------- --D--KGKVG E---------
             ---------- ---MAKIVSG DDVIVITGS- ---------- --D--KGKVG K---------
             ---------- ---------- ---------- ---------- -------MQG K---------
             KPLMSARGKP IRYKVHVKKG DTVQIIAGK- ---------- --D--KGKVG E---------
             ---------- -MKKFKIRTG DTVRVIAGA- ---------- --H--KGAEG K---------
             -----MGNKV NTPKLKIRTG DLVKVIAGD- ---------- --S--KGQQG K---------
             ---------- ----MKIKKN DTVMVIAGN- ---------- --D--RGKTG K---------
             ------MTDK TKKSVHVKSG DRVIVTAGK- ---------- --D--KGKIG N---------
             -----MKTGI KKVKLHVKKN DMVVVISGN- ---------- --D--KGKTG K---------
             -------MQN KMTKLKIKSG DTVKVIAGD- ---------- --H--KGSEG K---------
             ---------- ----MHVKTG DEVLVIAGK- ---------- --D--KGRRG K---------
             ---------- --MAEKIVTG DEVIVIRGK- ---------- --D--RGARG R---------
             -MATNNGAGK ARHKFHVKKG DTVQVISGK- ---------- --D--KGKVG K---------
             ---------- --MAAKIKKG DRVVVLAGK- ---------- --D--KGKQG S---------
             ---------- ----MRLKKN DNVLVIAGK- ---------- --D--KGKTG K---------
             ---------- -MSKLHIKKG DIVFVNAGE- ---------- --D--KGKTG R---------
             ---------- -MVKFHIKKG DKVKVIAGD- ---------- --E--KGAEG E---------
             ---------- ----MHVKTG DEVLVIAGK- ---------- --D--KGRRG K---------
             ---------- -MAKFHIKRD DQVIVLAGS- ---------- --D--KGRSG K---------
             ---------- ----MHVKTG DEVLIITGK- ---------- --D--RGKRG K---------
             ---------- -MTKLKIKSG DTVRVIAGD- ---------- --H--KGSEG K---------
             ---------- --MAAKLKKG DKVIVLAGK- ---------- --D--KGKTG T---------
             -----MKTGL KRVKLHVKKN DMVVVLSGN- ---------- --D--RGKSG K---------
             ---------- -MSKLHIKKG DTVYVNAGE- ---------- --D--KGRTG K---------
             -MPSKKDTTP KFHKLHVKTG DTVQIIAGK- ---------- --D--KGKVG E---------
             ---------- --MAAKIKKG DKVVVLTGR- ---------- --D--SGRSG E---------
             --------MK NIFMKKIKKE DKVLILSGN- ---------- --H--KGVEG E---------
             ----MKKTIK KSFKIHIRTG DRVKILTGK- ---------- --H--RNEQG T---------
             ATATPKARPV QRIKMRIRKG DTVQVIAGK- ---------- --D--KGKTG E---------
             ---------- ----MHVKTG DEVLIIAGK- ---------- --N--KGQRG K---------
             ---------- ----MKIKKD DNVLVIAGK- ---------- --D--RGKSG K---------
             ---------- -----SVKKG DKVVVISGK- ---------- --D--KGKIG E---------
             ---------- -MSKLHIKKG DTVYVNTGV- ---------- --D--KGKTG R---------
             ---------- -MTKLKIKRG DNVIVTTGR- ---------- --KEIKGKVG E---------
             -----MKTGI KQVKLHVRKN DTVLVIAGN- ---------- --D--KGKTG K---------
             -----MKTGI KKVKLHVKKN DSVVVISGN- ---------- --D--KGKAG K---------
             ---------- -----MIKKG LKVRVLTGR- ---------- --D--KKKEG E---------
             ----MERRKN KQQKFHIRKG DTVKVIAGN- ---------- --A--KGKTG T---------
             -----MKTGV KKLKVHVKKN DMVTVISGN- ---------- --D--KGKSG K---------
             ---------- MQKKLHIKVG DTVKVLSGE- ---------- --S--RGQEG T---------
             --MANSKNQV KNPKMHVKKG DTVQVISGR- ---------- --D--KGKVG E---------
             ---------- -MIKLKVKKG DEVIVVTGK- ---------- --Y--KGKKG K---------
             KVKAKPHGNR KTFKMHVKQG DTVQIISGS- ---------- --Y--KGKVG T---------
             ----MASKQA VRHKMHVKKG DTVQVITGK- ---------- --D--KDKVG E---------
             ---------- -----MIKKG DKISILSGN- ---------- --Y--KGLKG V---------
             ---------- -MAKFHIKKG DTVKVLAGE- ---------- --Y--KGQTG K---------
             ---------- --MGMKIVVG DDVVVISGK- ---------- --D--KGKMG K---------
             -----MKTGI KKVKLHVKKN DTVTVISGN- ---------- --D--KGKMG K---------
             PKRQRKLAPP RGYKMHVKKG DTVQVIAGR- ---------- --D--KGKVG E---------
             ---------- --MKLKIKTG DTVRIIAGD- ---------- --H--KGTEG K---------
             ---------- ----MNIKKG DTVLIITGK- ---------- --D--KSKEG T---------
             ---------- --MKVKIVKG DTVEIIAGD- ---------- --D--KGHRG E---------
             -----MKTAN KQTKLHVRKN DTVVVIAGN- ---------- --D--KGKTG K---------
             FNLNQTKKAS LPIKMRIRKG DTVQVINGK- ---------- --E--KGKTG E---------
             -MAKKTENAP PRYKMHVKKG DTVQVISGH- ---------- --D--KGKVG E---------
             ---------- -MTKLKIKSG DVVRVIAGD- ---------- --H--KGTEG K---------
             ---------- ----MHVKTG DEVLIITGK- ---------- --D--RGKRG K---------
             ---------- ---MNRIKKG DTVMVISGK- ---------- --D--KGKTG E---------
             ---------- -MTKVKIKRG DNVLVTTGK- ---------- --N--KGSKG E---------
             ---------- -MAKLKIKKG DNVVVLSGS- ---------- --H--KGKTG T---------
             ---------- --MKFKIKSG DTVRVIAGD- ---------- --H--KGSEG K---------
             ---------- --MSAKIKSG DDIIVLTGK- ---------- --D--KRKIG K---------
             KAFKKKKIAD NAGTMHVKKG DTVQVISGR- ---------- --D--KGKVG E---------

             -VRQNMPRVD ---R------ ----VIVEGV NRAKKHQKGI AG-VR--QAG IIEMEVPLHV
             -VLQVRPKDN ---K------ ----AIVQGV NVIKKHTKPS AQ-NP--QGG ILETEAPIQI
             -ILRVFPEKN ---R------ ----VIVEGV NMRKRHMRPT QE-YP--QGA ILEREMPIHA
             -VIEVLPKEN ---R------ ----VKVRGV NLVKKHQRPT P--TQ--QGG IVEIEAALHV
             -IVRAIPKDS ---K------ ----VIVKGV NVKTKHVKPQ QE-GE--SGK ILTQEFPIHS
             LVKEVLVEDG ---K------ ----VLVEGI NIKTKHTKPS AQ-NT--KGG IVKTEAPIHI
             -ILKVFPIKS ---R------ ----VIVEGV NIRKRHMRPT QG-QT--QGS IIEREFPIHS
             -VLEVFPDKE ---R------ ----AIVEGI NMISKHTKPN AK-YP--QGG IIKQEAPIHI
             -ILKVFPAKN ---R------ ----VIVEGV NLRKRHAKPS QK-NP--QGG IIEKEAAIDA
             -IVRSLPEKS ---Q------ ----VIIKGV NVKTKHVKPK EE-GE--SGR IVTLEFPIHS
             -VIRVFPKKG ---D------ ----AIVKGI NVVTRHLKPS MV-NP--QGG RIQKEAPIDV
             -VVKVDPKAA ---R------ ----VTVQGV NMIKRHQKPS QA-S---AGG IITREAPIHV
             -VLKVFPKTG ---K------ ----IVVEGV NIQTRHQKSK AA-YGGQQGG IIKEEAPIFA
             -VLKVLVKEG ---R------ ----AIVEGI NMVSKSTKPN AK-NP--QGG IVKQEAPIHI
             -VLSVDPTKK ---R------ ----AIVEGV NVITKATKPN AK-QP--QGG LVKIEAPIHI
             -VLRVDREKN ---K------ ----AIVEGV NLVSKHTKPN AQ-NP--QGG IVKKEAFIHI
             -VLAVFPKTS ---Q------ ----VIVKGV NLKTKHLKPR QE-GE--SGQ IITKEAPIHS
             -IKKVNIAEG ---T------ ----VTVEGL NMVTKAQKPQ PMAGI--QGG LIKIEAPLDA
             -VLKAIPQEG ---K------ ----VIVKGV NIRTKHVKPR QE-GE--SGQ IVTQEAPIYS
             -VIAAFPATS ---Q------ ----VVVTGV NIKTKHVKPR QE-GE--SGQ IDTREAPIHS
             -VTEVIVEKD ---R------ ----ARVEGV AMITKHMKPT AS-NP--QGS LVKTEGSIHI
             -VKKVDRTTG ---R------ ----VVVEGA NMVTKAQKPQ PAAGI--QGG LIKLEAPIDS
             -VIEVIKKEG KDPR------ ----VIVAGL NIVKKHVKPS AS-NP--QGG ITEKEASIHI
             -VLKVLKDKN ---K------ ----AIVEGV NLVKKHMKPS AQ-NP--QGG IVEKEAAIHV
             -VIRVLPDEG ---R------ ----VVVQGV NLRTKHQRQV QAQGRTINPG LVKFEAPIHI
             -ILQVLGKKS ---S------ ----VLVEKV NMIKRHTKPA Q--NR--EGG IVEKEAPIHI
             -VLQVFPKTS ---R------ ----VLVKGV NLRTKHVKPR QE-GE--SGQ IVVEEASIHS
             -VIEVIRKEG KDAR------ ----VIIAGL NIVKKHTKPS AG-NP--QGG IVEKEASIHI
             -VRQNMPRVD ---R------ ----VIVEGV NRVKKHQRAL PG-GR--PGG IIEVEAPLHV
             -VLKVFPQKG ---R------ ----VIVEGV NIRKRHMRPT QG-MP--QGA IIEREFPIHV
             -ILKVYPLKT ---R------ ----VIVEGV NIRKRHTRPT QS-NP--QGA IIEREFPIHA
             -VLKVFPQKG ---R------ ----VIVEGV NIRKRHMRPT QT-SP--QGS IIEREFPIHA
             -IIKALPQES ---K------ ----VIVKGV NIKTKHVKPQ AE-GE--SGR IVTQEYPIHS
             -VVKILRKGG ---R------ --VLAKVASV ALCRKSVKPS K--NR--EGG IFSIERFIDI
             -VLEVLVAKN ---R------ ----AIVEGV NMVKKHTKPN AA-HP--QGG IVEQEAAIHI
             -VLKVLPKVS ---K------ ----VIVKDV NIITKHVKPQ QE-GE--SGK IVTTEAPIHS
             -VSKVLLSKD ---R------ ----VIVEGV NMVSKHEKPS AT-NP--QGG IKEKEASLHV
             -VLSVQTDKN ---R------ ----AIVEGI NLVAKHTKPN AA-NP--NGG IIKKEAALHI
             -VLKVFPKES ---R------ ----VIVEGI NLRKRHTKPS QR-NP--QGG ILEKEAPIHI
             -VKKVDPSNG ---K------ ----VVVEGA NMVTKAQKPQ PMAGI--QGG LIKMEAPLES
             -ILRVFPVKG ---R------ ----VIVEGV NIRKRHMKPT QG-NP--QGS IIEREFAIHA
             -VLKVLKDKN ---K------ ----AIVEGI NMVKKHTKPS AQ-NP--QGG IVEKEAAIQI
             -IKRALPAVN ---R------ ----VVVEGL NIVKRHQKPR GP-GR--PGG IVEMEAPIHV
             -VRQNLPRED ---R------ ----VIVEGV NIVKKHQRAI PG-VR--QAG IIEMEAPIHV
             -VSEVLPTAG ---K------ ----VIVEGV NMQTKHVKPQ G--DQ--QGQ TLRREAPIYS
             -VLQVLPKDN ---R------ ----VVVEGV NMVSRHTKAT QA-DP--QGG IKQKEAALHV
             -VRYAFPRTD ---R------ ----VLVEGV NMIKRHSRAK GQ-AK--QAG IIEREAPLHV
             -VLQVLVKDN ---R------ ----AIVEGI NVVSKHTKPN AK-NP--QGG IEKKEAPIHL
             -VLRIIRDKN ---R------ ----AVVKGI NMVKKHVKPT AQ-NP--EGR IVEMEAPIHI
             -IKRALPAVN ---R------ ----VVVEGI NIVKRHQKPR GP-GR--PGG IIEMEAPLHA
             -VLKVLVDKE ---R------ ----VLVDGI NLVSKSTKPT AA-NP--QGG IVKQEAPIHI
             -IKEARPKEQ ---R------ ----VIVEGL NIVKRHMKPR GP-TR--PGG IIEMEAPIHV
             -VLTVLREKN ---K------ ----AIVEGV NMVSKHQKPS AQ-NP--QGG IVQKEAPIQI
             -IESVDPKAG ---K------ ----AVVGGV NMAIRHTRQS Q--DS--QGG RLPQAKPLDL
             -VLRVYPVKN ---R------ ----VIIEGV NIRKRHMRPT QS-NP--QGS IIEREFPIHA
             -VLKVFVDKR ---R------ ----AIVEGL NMVSKSQKPS AK-NP--QGG IVKQEAPIHI
             -VIKALPQLS ---K------ ----VVVKGV NIKTKHVKPQ QE-GE--SGR IVTQEAPIHS
             -VIQVLPKEG ---R------ ----AFVRGI NLVKKHQKQT Q--NQ--EGG IISKEAAIQL
             -IVKVFSKKN ---K------ ----AIVRGV NMIKRHTKPT PK-KP--KGG IIEKEAPIHL
             -VLKVFPKKY ---R------ ----AVVEGM NIVVRHLKPS TE-HP--KGT IQRLPSSIHI
             -VLRTLPNEN ---R------ ----VVVQGV NLRTRHVKPT QE-GE--TGR IVTEEASLHA
             -IKRVIPNMS ---R------ ----VVVEGK NIVKRHMKAR GP-GK--PGG IVEMEAPLHS
             -VR-QVTSED ---R------ ----VMVEGV NMVKKHARPR AQ-AR--QAG IIEREAPIHA
             -VLHVDPKSL ---R------ ----VTVKGV NIITRHKKPT MQ-GQ--KGS IEKKEASIHR
             -VLEVLVKEQ ---R------ ----AIVEGV NMVSKSTKPN AK-SP--QGG IIKKEATIHI
             -VIEIIKDKN ---R------ ----AVVAGL NIVKKHVKPS AQ-NP--QGG IVEKEASIHI
             -VLRVFPQKN ---R------ ----VIVEGV NIRKRHVRPT QS-HP--QGA IIEREFPIHA
             -VLRVYPQKG ---R------ ----VIIEGV NIRKRHMKPT QS-HP--QGS IIEREFPIHA
             -VIEIDRPNN ---R------ ----AKVQGI NIVKKHVKTT KE--K--KGG IVSKESFIHI
             -VLEMIGEKD ---R------ ----AIVEGA NIVTKHKKPS AN-SP--QGG IDKVEAPIHI
             -VLRVYPVKG ---R------ ----VIVEGV NIRKRHMRPT QS-SP--QGQ IIEREFPVHA
             -VLTIDRNKE ---R------ ----ATVGGV NVVKRHTKPS AS-EP--QGG IVEKEGTIHI
             -VLQAIPQSS ---Q------ ----VVIKGV NIRTKHVKAQ QE-GE--SGQ IATFEAPIHS
             -VLKVFIDEN ---T------ ----VIVSGV NLVKKHTKPN KM-S---EGG IITKESPIHI
             -VLQVFPKNS ---F------ ----VLVEGV NIKTKHVKPQ QD-GD--SGQ IITREYPIHS
             -ITAVLPKKS ---L------ ----IIVEGV NIRTKHVKPR QE-GE--SGQ IVTSEFPIHS
             -ISKVFPKKK ---K------ ----VIVFGI NMIQKHIKPN AK-NP--KGG IIKKEAPIHI
             -VIEMLGEKN ---K------ ----ALVEGI NVVKKHEKPS AS-NP--QGG IIEKEAPIHL
             -VIKVLRKKH FGKD------ -VSFAIVSGV NICKKSVKAT QK-S---DGG IINIAKPINL
             -VLKVFPVAS ---R------ ----VIVEGV NIRKRHMRPL QG-QT--QGR IIEREFPIHS
             -VISTLPKLS ---K------ ----VVVRDV NVRTKHVKPQ QE-GE--GGR IVNFEAPIHS
             -VVSVDREKN ---K------ ----AIVEGA NMVSKHEKPS AN-NP--QGG IVKKEAPLHI
             -VSRALPQDR ---K------ ----VIVEGL NVVKKHVKPQ GQ-TR--QGG IIEKAMPLHV
             -VQRVIRKKN ---KDGSYDP NRVYVIVAGA NMVTRHQRPT GRVRT--QTG RITREAPIHI
             -VLKAYPQAC ---R------ ----VIVEGV NIRKRHVRPS QS-HP--QGA IIEREFPIHA
             -VLKTLPIEN ---R------ ----VIVQGI NLRTRHVKPT QE-GE--SGR IVTEEASLHA
             -ILQTLPKDS ---K------ ----VVVKGV NIKTKHVKPQ QE-GE--TGQ IATIESPIHS
             -VLRVDREKN ---K------ ----AIVEGA NMVSKHTKPS AK-NP--QGG IVKKEAPIHI
             -IKESRPKEQ ---R------ ----VIVEGL NIVKRHMKPR GP-TR--PGG IIEMEAPIHV
             -VSLVVPKDN ---A------ ----AVVKGL NVVTRHLKPS MA-NP--QGG RIQMEKPIDM
             -VLEVIRKEG KDPR------ ----VIVAGI NIVKKHVKPS AS-NP--QGG IVEKEASLHI
             -VVRVFPGKA ---K------ ----AIVEGV NIAKKRVKPS AQ-NP--QGG IIEKEAPLYI
             -VVRIIREKN ---K------ ----AIVEGV NTVSKHEKPS AS-NP--QGG IVEKEAPIHI
             -VIKVIIRDA KK-K------ ----VVVSGV NVCKRHTKPR AG-SG---GG ILNKELAVDV
             -VIKALPKLS ---K------ ----VIVQGV NVRTKHVKPT QE-GE--SGQ ISTFEAPIHS

             SKVMLVCPSC NKPTRVGFRF ESP------D ---E--KVRY CKKCESVIQR PRG-------
             SNLAIVDPET GKPTRVGFRI EGD------- ---K--KVRF AKKSGKTL-- ----------
             SNVKKVS--- ---------- ---------- ---------- ---------- ----------
             SNVAHIDPKT SKPTRVGFKT LED------G ---R--KVRV AKASGEIIDL ----------
             SNVMLYSTKE NVASRVCYTF TQE------G ---K--KVRM LKKTGEILDK ----------
             SNVMLWDAKA KAPSKI-KRV REE------G ---K--TLRI FKKSGEKI-- ----------
             SNV------- ---------- ---------- ---------- -KKS------ ----------
             SNLNVIDPST NKPTRIGRKK DEK------G ---N--LVRY AKKSGEILK- ----------
             SNVMILDPKT NEPSRIGAKI IID------E KTGKKKSVRI SKKSGEMLG- ----------
             SNVMHYSTKQ NVASRICYTF NQE------G ---K--KVRM LKKTGEIIDK ----------
             SKLMVQCPSC QKPARMSHVR SMD------G ---R--GLRV CKKCHEQ--- ----------
             SNVAIKDPKD GKPTRVGFKF VGE------G EDRK--KVRV AKRSGEVIDV ----------
             SKVMLYSNEK KKPVRAEAR- ---------- ---K--TLGL E--------- ----------
             SNLNPVDPKT GKATRVGRKI SSE------G ---T--LVRY SKKSGEEIK- ----------
             SNLNVVDPST GKPTRIGRKD DGK------G ---N--LVRY SKKSGELIK- ----------
             SNLALIDAKT KQPTRVGFEV R-D------G ---K--KVRI SKKSNEVI-- ----------
             CKVMLYSTKQ NVASRICYTY TED------G ---R--KVRM LKKTGEIID- ----------
             SKVMVVCPAC EKPTRIKHEV VDG------- ---K--KVRV CKKCGEQLDA KKL-------
             SKVMLYSTKQ KVASRIAYTF TED------G ---R--KVRM LKKTGEIID- ----------
             SNVMHYSNKE KVASRVCHTV TED------G ---R--KVRV LKKTGETID- ----------
             SNLKLVDPAT GEPTRTGRKL NEK------G ---K--LQRF SKKTGNFIPD VRK-------
             SNVMIVCPAC EKATKAVKKV IDG------- ---K--KVRV CKKCGEQLDA ----------
             SNVALVG-KD GKAIKIGYKI DGD------- ---K--KVRI DKKTGETL-- ----------
             SNLSLLTPK- GETTRAGYRM EGD------- ---K--KVRF AKKSNEVI-- ----------
             SNVMLVCPKC GKATRVGINR QAE------- ---K--AVRV CKKCQAVIDD ----------
             SNVMIVDPAT GKATRIKKKN LED------G ---R--KVRV AAGSGEVLDK ----------
             SNVQLYSTTQ KVASRVAYTF TED------G ---R--KVRK LKKTGEIID- ----------
[truncated: 395,495 more chars]
