# Supplementary material for: Dating phototrophic microbial lineages with reticulate gene histories
Source: Geobiology. 2018 Jan 31;16(2):179–89. doi: 10.1111/gbi.12273 (PMC5873394; doi:10.1111/gbi.12273)
Supplement: Supplementary file 2 [file GBI-16-179-s002.zip › SupplementData2_BestScoringRibosomalTree.tree]

(Cf_926550.5:0.42017751702248806733,(((((Cyn_251221.4:0.33442482014947622071,(Cyn_82654.3:0.29082162245599241235,(((Cyn_102129.3:0.24035046048868508040,(Cyn_P_hollandica:0.20518077431235229313,((Cyn_292564.3:0.09525981173240077871,Cyn_167539.5:0.17245191017397490385)100:0.26570751590552926791,Cyn_269084.6:0.13359649072436780015)100:0.06920167958946965570)96:0.03909154429342244497)76:0.02369205430775201196,(Cyn_1173025.3:0.15910438276623156684,((Cyn_696747.3:0.16412929685167318428,Cyn_203124.6:0.18505591132052193193)100:0.07229710817827711411,((Cyn_251229.3:0.12541637314146253379,((Cyn_103690.10:0.08256117024703955865,Cyn_Fischerella:0.06418984045599382404)96:0.02706269160870319532,Cyn_373994.3:0.16391226312772796958)100:0.04849388627929421269)100:0.05610947114061556190,((Cyn_497965.6:0.16415161547558243527,Cyn_111780.3:0.13903375945853818640)100:0.07835528181847169205,Cyn_118168.3:0.15025324997369521318)99:0.03092857030238060911)96:0.02466128666870709765)98:0.02823167454307150964)75:0.02559424404437025957)82:0.04189376341485692018,Cyn_197221.4:0.21793888135793373917)85:0.04325077422019715095)100:0.16669784866560527492)100:0.28725759291725483369,((M_p26868:0.49170912628406471256,(M_p13725:0.06686090664237645531,(p2523533517:0.08129520232612014174,M_p19866:0.11139408370967389394)71:0.04730235914458255642)100:0.46728877379308747519)100:0.11436980399025806210,(U_41057:0.57877981714552784176,(U_67084:0.25375107995315787646,U_71173:0.23927329703947311512)100:0.16269588978943533286)100:0.06278553170801667860)90:0.04451550242018615516)100:0.13550709310730754686,((A_p156889:0.44331896314755669941,((A_414684.5:0.28050579116492979637,((A_426355.14:0.30648988373161339949,A_509190.6:0.30428226007793007790)56:0.04407089106837280834,(A_314260.8:0.35158999420253844725,A_314265.3:0.32321592382677116762)97:0.07140699025849946147)92:0.07758993280292196537)100:0.12549141972885771712,((A_1003202.3:0.56276696999770636776,((A_p269484:0.22264892538212111006,A_p1359162:0.32048997960351571779)100:0.19691715034925322270,A_p1236908:0.40929787513285881273)100:0.40234983228951848311)100:0.12586890848948437127,A_335992.9:0.83956728216598341952)88:0.07523504019848767377)100:0.17259987580034022447)100:0.18974594884596884814,(((((B_755732.3:0.32395279436949858676,(((B_28188.6:0.13774854887679519044,(((B_592029.3:0.22645594917568445670,(B_313596.4:0.11874169620264422853,B_1328323.3:0.10079148782800216588)100:0.04003534513724792826)45:0.02091356049332288372,((B_1197477.3:0.06478051757370958952,B_1137281.3:0.05247818125998162525)100:0.06582232147607659789,B_391587.3:0.08714899806696843609)49:0.02048174961785929546)57:0.03142346184390711755,B_1453498.8:0.17189701298345475000)37:0.02401361317995124797)100:0.09277338178747780717,(((B_867902.3:0.16439188470968904565,B_865938.3:0.17319740201462036078)99:0.04934552812491099089,(((B_421072.8:0.06190134842242416696,B_421531.5:0.05547774886929752319)53:0.01971345550407984856,B_266748.6:0.10547248898435855613)100:0.03470645107540353685,B_1355388.3:0.05785215726919843565)100:0.15395623790320431268)99:0.04817904477043674638,(B_1186051.3:0.17849707046980570202,B_1075399.3:0.19954894265925865460)100:0.55953181924139272496)94:0.04255282230864313592)100:0.04925792498769675926,(B_1453500.3:0.30945656111590186255,B_926562.3:0.23941773046931930091)100:0.06344699987463345292)100:0.07015703854522574445)96:0.04457710639084314780,(B_1433126.3:0.32522252608573104515,(B_709991.3:0.24707585823548255943,(B_694427.4:0.16301650247916346648,((B_36875.4:0.23726419802249024138,B_435591.13:0.08877255436686624923)100:0.04408952166182038973,(B_457424.5:0.06718604107009314153,(B_762968.3:0.06440857815598453884,B_997352.4:0.22425349572816904997)100:0.06577478508155107373)100:0.06355980462069409087)100:0.04365079956803370742)100:0.11719501499804511890)90:0.04658440849148687973)100:0.07467113727192400963)100:0.06312990834483529767,((B_1354314.3:0.63317995895734824341,(B_504472.7:0.27665189714092119910,B_643867.3:0.25652614324493194786)49:0.03598591374501931145)100:0.08278153845057417692,B_1069985.4:0.25845246781163855321)77:0.04508539313389301612)95:0.07573782332563398778,B_929713.3:0.48845590630511676045)100:0.23427460251868365004,((Ig_1191523.3:0.20994693437535952296,Ig_945713.3:0.21641255976265574845)100:0.20742719307973961351,(Chl_517418.5:0.22989218976046249532,((Chl_331678.5:0.11841643079692110163,Chl_290512.6:0.10455155155925650867)100:0.06687816829268634911,(((Chl_290317.9:0.07717717038776256144,Chl_290315.5:0.07915969724177188138)97:0.02128380915705025203,((Chl_290318.6:0.08833105316821189545,Chl_319225.5:0.07375580401881703940)100:0.05167349325756340206,((Chl_340177.11:0.13031877350116038983,Chl_324925.5:0.04965685570466735199)99:0.02726429247612246337,Chl_377431.3:0.04786462446358286799)100:0.03247646916742991108)60:0.01515341781479296462)100:0.06336042329246847904,(Chl_517417.5:0.05070049399599490386,Chl_194439.7:0.04849849688355190036)100:0.09796974127167233648)84:0.03075698472461752334)100:0.19407916194749505467)100:0.28938701056547178059)90:0.07076171047390644731)100:0.22247005159851193645)100:0.11143368316402300910)100:0.13374972056879400051,(Cf_485913.3:0.52969941366984218956,(Cf_1432059.3:0.33498582174694346847,Cf_552811.9:0.32850485148030145188)100:0.34084015885145202418)98:0.08928598399742722347)57:0.03151842617384735534,((((Cf_326427.4:0.03775005652625588320,Cf_324602.8:0.03491709610220494059)100:0.08529435759972377185,Cf_1:0.15583530230759531920)100:0.11178981940853952026,(Cf_357808.5:0.03355109738167484645,Cf_383372.6:0.04148610545801129090)100:0.16418665961382478136)100:0.24064711005699773727,(Cf_309801.4:0.29876505508209783013,(Cf_1129897.3:0.19137105977425244996,Cf_479434.6:0.11908335028880612239)100:0.13789314513791273153)100:0.22430109951283788705)99:0.07106401337924751760)100:0.16306511424005867839,Cf_926569.3:0.49265373689096619847);
