# Supplementary material for: Dating phototrophic microbial lineages with reticulate gene histories
Source: Geobiology. 2018 Jan 31;16(2):179–89. doi: 10.1111/gbi.12273 (PMC5873394; doi:10.1111/gbi.12273)
Supplement: Supplementary file 2 [file GBI-16-179-s002.zip › SupplementData3_GuideTree.tree]

((((U_41057,U_71173),((M_p13725,M_p26868),(Cyn54,Cyn53))),(Cf71,Cf64)),((p156889,((A80,A73),(A76,A74))),(B25,Chl8)));
