# Supplementary material for: Dating phototrophic microbial lineages with reticulate gene histories
Source: Geobiology. 2018 Jan 31;16(2):179–89. doi: 10.1111/gbi.12273 (PMC5873394; doi:10.1111/gbi.12273)
Supplement: Supplementary file 2 [file GBI-16-179-s002.zip › SupplementData4_LabeledConcatentedRibosomalTree_ThisStudy.tree]

((((U_41057:0.5730477489632482,(U_67084:0.25235971421424663,U_71173:0.2406080409425404):0.1675839248178581):0.06234407525641794,(((M_p13725:0.06693840444742816,(M_p19866:0.1112072951122256,p2523533517:0.08132318685948103):0.047086637923591024):0.46684533176193077,M_p26868:0.49042492458501563):0.11048299773927317,(Cyn54:0.3313064173145983,(Cyn62:0.2900316675725838,(Cyn52:0.2175063401036048,((Cyn45:0.24026087079006775,(Cyn58:0.20493538776664444,((Cyn57:0.09517997656586208,Cyn51:0.1723499451389212):0.26553991408529565,Cyn56:0.1334609296065572):0.0691739078154916):0.039027693080642356):0.023723743261895525,((((Cyn50:0.15026270577221967,(Cyn60:0.16402991363026365,Cyn47:0.13888983344916617):0.0782948129409089):0.030975369479543824,((Cyn59:0.1638052980070308,(Cyn48:0.06414953078006524,Cyn46:0.08249614636896374):0.02706380310573575):0.04840586002796066,Cyn55:0.12536670145364548):0.05603345063957499):0.02468862526396931,(Cyn61:0.16400548819525618,Cyn53:0.18501980083128888):0.07220390626492157):0.028192578555572112,Cyn49:0.158968333729812):0.02551806627249209):0.042232800513376745):0.04328761082665333):0.16951405606463044):0.2842014556700809):0.0402750941186889):0.14521103760618304,((Cf69:0.5306210211987095,(Cf70:0.3278610584015682,Cf64:0.33505408839837214):0.33961986583350257):0.08710312225814798,((Cf72:0.492037927914573,Cf71:0.4197435906621809):0.16362513005654122,(((Cf83:0.1554957848566525,(Cf66:0.03490330656620433,Cf67:0.03772852686774453):0.08544195825799661):0.11154864909258477,(Cf82:0.041682250680906474,Cf81:0.033307759203745846):0.1641185222492334):0.2403146535705285,(Cf65:0.2988761372139723,(Cf68:0.11916356351770663,Cf63:0.19114371523478857):0.1375104538059837):0.22464297862830662):0.07021956012139086):0.032705298577212716):0.13441439639928454):0.05544526285921139,((p156889:0.4422780614649886,((A80:0.8381700131383789,(A73:0.5628823242560421,((p269484:0.2222952936783127,p1359162:0.32043020241685705):0.19665824237723983,p1236908:0.4091918938680714):0.4018976846873161):0.12579865247369182):0.07594522681378302,(A76:0.27970798391298746,((A75:0.32271683090135506,A74:0.35154403885304286):0.07141521671551199,(A77:0.306531843565345,A78:0.3039701890562627):0.04400383782636186):0.07796760259797231):0.12503001378968626):0.17304579691542266):0.1887044726723961,((B39:0.4874364852764783,(((B43:0.32432153128418584,((B44:0.23706193352938065,B21:0.3102831074932948):0.0630097516452226,((B32:0.2087513297284791,((((B15:0.06383598646147881,B14:0.05344151316174539):0.06633617203394437,(B16:0.09982552309826698,B24:0.11904519620968812):0.05085353762898914):0.017783538033911306,B26:0.08665375893713212):0.02550745425395129,(B23:0.13996274508747808,B20:0.16460257516580845):0.02908146400440703):0.03390906912417413):0.08647052735537963,((B79:0.17826608360685725,B13:0.19949125302369763):0.5628428672981625,((B38:0.16347824997290794,B37:0.1745994348100386):0.048888110689001785,((B22:0.1056885673638126,(B27:0.06207268877112093,B28:0.055189514955262586):0.01978285828247839):0.03459162519061021,B18:0.05752949555985465):0.15393749833509895):0.04361833323165021):0.04332332908302572):0.05016203665160757):0.07065350863630915):0.04521573108648047,(B19:0.3246281079576907,(B35:0.2471528137500545,(B34:0.1620280216839951,((B30:0.06701930615276042,(B40:0.2240789783040371,B36:0.06435748296221888):0.06583846421069572):0.06374634928601708,(B29:0.08886403787615116,B25:0.23697716889844456):0.0438830907221357):0.04449571754867643):0.11679502989912072):0.04705255226321681):0.07476472616887353):0.06296648341061051,(((B17:0.6275607170144573,B33:0.23300437497047088):0.04208727719104188,B31:0.2799672717030466):0.09820811928435957,B12:0.2579075394051611):0.04440696516675846):0.07702060990796045):0.23586357987124185,((Chl8:0.23063305411265644,(((Chl0:0.048358158266323725,Chl5:0.05075699251814503):0.09819527177347509,((Chl4:0.07797915087648977,Chl6:0.07818520496421466):0.02306316772580974,((Chl11:0.1312979912216159,(Chl10:0.05347632990465523,Chl7:0.05691308512990201):0.016960863534670745):0.035419917208700635,(Chl2:0.08796821611093586,Chl3:0.07416186737094366):0.05149966935487882):0.014163006363414166):0.062094696174357145):0.030348705071034043,(Chl9:0.10487620629521355,Chl1:0.11801374160660649):0.0673103491098832):0.19291334765156676):0.28891822594353633,(Ig41:0.21036576363311088,Ig42:0.2155782804293811):0.2068941101355628):0.07004866691286415):0.22235286259075893):0.055445262859211336);
