# Supplementary material for: Dating phototrophic microbial lineages with reticulate gene histories
Source: Geobiology. 2018 Jan 31;16(2):179–89. doi: 10.1111/gbi.12273 (PMC5873394; doi:10.1111/gbi.12273)
Supplement: Supplementary file 2 [file GBI-16-179-s002.zip › SupplementData5a_16S_key.txt]

121_KD3-62	Hug1 Bacteria;Deinococcus-Thermus;KD3-62;DG-56
122_CG2	Hug2 Bacteria;Armatimonadetes;CG2;30;FULL_Armatimonadetes_66_41
123_CG2	Hug3 Bacteria;Armatimonadetes;CG2;30;FULL_Armatimonadetes_59_28
124_Chthonomonadetes	Hug4 Bacteria;Armatimonadetes;Chthonomonadetes;Chthonomonadales;Chthonomonadaceae;Chthonomonas_calidirosea;T49;EMBLBank_version_circular_IHQD
125_Fimbriimonas	Hug5 Bacteria;Armatimonadetes;Fimbriimonas;Fimbriimonas_ginsengisoli;Gsoil_348
126_uncultured bacterium	AB804254.1.1572 Bacteria;Atribacteria;uncultured bacterium
127_uncultured bacterium	AB804989.1.1573 Bacteria;Atribacteria;uncultured bacterium
128_Deinococci	AM490697.1.1492 Bacteria;Deinococcus-Thermus;Deinococci;KD3-62;uncultured bacterium
129_Deinococci	CP001114.16552.18058 Bacteria;Deinococcus-Thermus;Deinococci;Deinococcales;Deinococcaceae;Deinococcus;Deinococcus deserti VCD115
130_Deferribacteres	CP001968.2671440.2672979 Bacteria;Deferribacteres;Deferribacteres;Deferribacterales;Deferribacteraceae;Denitrovibrio;Denitrovibrio acetiphilus DSM 12809
131_Deinococci	CP002630.2142505.2144021 Bacteria;Deinococcus-Thermus;Deinococci;Thermales;Thermaceae;Marinithermus;Marinithermus hydrothermalis DSM 14884
132_Deinococci	CP010028.818482.819992 Bacteria;Deinococcus-Thermus;Deinococci;Deinococcales;Deinococcaceae;Deinococcus;Deinococcus swuensis
133_Deinococci	CP010822.220082.221600 Bacteria;Deinococcus-Thermus;Deinococci;Thermales;Thermaceae;Thermus;Thermus aquaticus Y51MC23
134_Fusobacteriia	CP013334.1841802.1843345 Bacteria;Fusobacteria;Fusobacteriia;Fusobacteriales;Fusobacteriaceae;Fusobacterium;Fusobacterium hwasookii ChDC F300
135_Fimbriimonadia	CXWL01024078.509.2035 Bacteria;Armatimonadetes;Fimbriimonadia;Fimbriimonadales;Fimbriimonadaceae;groundwater metagenome
136_Deferribacteres	DQ424926.1.1627 Bacteria;Deferribacteres;Deferribacteres;Deferribacterales;Deferribacteraceae;Calditerrivibrio;uncultured bacterium
137_Fusobacteriia	EU597748.1.2163 Bacteria;Fusobacteria;Fusobacteriia;Fusobacteriales;Fusobacteriaceae;Fusobacterium;Fusobacterium sp. CSL-7530
138_Deinococci	GU056043.1.1482 Bacteria;Deinococcus-Thermus;Deinococci;KD3-62;uncultured bacterium
139_Chthonomonadetes	JF828762.1.1495 Bacteria;Armatimonadetes;Chthonomonadetes;Chthonomonadales;uncultured bacterium
140_uncultured bacterium	JN229969.1.1648 Bacteria;Atribacteria;uncultured bacterium
141_Deinococci	JPSL02000040.452791.454318 Bacteria;Deinococcus-Thermus;Deinococci;Thermales;Thermaceae;Thermus;Thermus filiformis
142_Atribacteria Incertae Sedis	JQ739011.1.1589 Bacteria;Atribacteria;Atribacteria Incertae Sedis;Unknown Order;Unknown Family;Candidatus Caldatribacterium;uncultured bacterium
143_Deinococci	KC852874.1.1545 Bacteria;Deinococcus-Thermus;Deinococci;Thermales;Thermaceae;Thermus;Thermus caliditerrae
144_Deinococci	KP284528.1.1518 Bacteria;Deinococcus-Thermus;Deinococci;Thermales;Thermaceae;Thermus;Thermus amyloliquefaciens
145_Deferribacteres	AB189456.1.1550 Bacteria;Deferribacteres;Deferribacteres;Deferribacterales;Deferribacteraceae;Deferribacter;Deferribacter sp. RV1
146_uncultured bacterium	AB804359.1.1572 Bacteria;Atribacteria;uncultured bacterium
147_Deinococci	AIJQ01000016.62910.64437 Bacteria;Deinococcus-Thermus;Deinococci;Thermales;Thermaceae;Thermus;Thermus parvatiensis
148_Deinococci	AM490690.1.1525 Bacteria;Deinococcus-Thermus;Deinococci;KD3-62;uncultured bacterium
149_Deferribacteres	AP011529.2192978.2194541 Bacteria;Deferribacteres;Deferribacteres;Deferribacterales;Deferribacteraceae;Deferribacter;Deferribacter desulfuricans SSM1
150_Deferribacteres	CP001968.1930275.1931814 Bacteria;Deferribacteres;Deferribacteres;Deferribacterales;Deferribacteraceae;Denitrovibrio;Denitrovibrio acetiphilus DSM 12809
151_Deinococci	CP002630.308213.309729 Bacteria;Deinococcus-Thermus;Deinococci;Thermales;Thermaceae;Marinithermus;Marinithermus hydrothermalis DSM 14884
152_Deinococci	CP002630.1357103.1358619 Bacteria;Deinococcus-Thermus;Deinococci;Thermales;Thermaceae;Marinithermus;Marinithermus hydrothermalis DSM 14884
153_Deinococci	CP011387.2701953.2703461 Bacteria;Deinococcus-Thermus;Deinococci;Deinococcales;Deinococcaceae;Deinococcus;Deinococcus puniceus
154_Armatimonadia	DQ395456.1.1510 Bacteria;Armatimonadetes;Armatimonadia;Armatimonadales;uncultured organism
155_Chthonomonadetes	EU445226.1.1501 Bacteria;Armatimonadetes;Chthonomonadetes;Chthonomonadales;Chthonomonadaceae;Chthonomonas;uncultured bacterium
156_Deferribacteres	GQ844390.1.1607 Bacteria;Deferribacteres;Deferribacteres;Deferribacterales;Deferribacteraceae;Calditerrivibrio;uncultured bacterium
157_Chthonomonadetes	JF429056.1.1582 Bacteria;Armatimonadetes;Chthonomonadetes;Chthonomonadales;uncultured bacterium
158_Armatimonadia	JN178412.1.1528 Bacteria;Armatimonadetes;Armatimonadia;Armatimonadales;uncultured bacterium
159_uncultured bacterium	JN229968.1.1661 Bacteria;Atribacteria;uncultured bacterium
160_Deinococci	JPSL02000040.530336.531862 Bacteria;Deinococcus-Thermus;Deinococci;Thermales;Thermaceae;Thermus;Thermus filiformis
161_Armatimonadia	JQ738755.1.1517 Bacteria;Armatimonadetes;Armatimonadia;Armatimonadales;uncultured bacterium
162_Deferribacteres	KC631812.1.1543 Bacteria;Deferribacteres;Deferribacteres;Deferribacterales;Deferribacteraceae;Geovibrio;bacterium L21-Ace-BES
163_Deinococci	KP232921.1.1538 Bacteria;Deinococcus-Thermus;Deinococci;Thermales;Thermaceae;Meiothermus;Meiothermus sp. YIM 71031
164_Deinococci	M26923.557.2331 Bacteria;Deinococcus-Thermus;Deinococci;Thermales;Thermaceae;Thermus;Thermus thermophilus
165_uncultured bacterium	AB189340.1.1646 Bacteria;Atribacteria;uncultured bacterium
166_uncultured bacterium	AB804297.1.1572 Bacteria;Atribacteria;uncultured bacterium
167_Chthonomonadetes	AJ009456.1.1510 Bacteria;Armatimonadetes;Chthonomonadetes;Chthonomonadales;uncultured bacterium SJA-22
168_Fimbriimonadia	APMI01015156.1664.3151 Bacteria;Armatimonadetes;Fimbriimonadia;Fimbriimonadales;Fimbriimonadaceae;wastewater metagenome
169_Deinococci	CP001114.163062.164568 Bacteria;Deinococcus-Thermus;Deinococci;Deinococcales;Deinococcaceae;Deinococcus;Deinococcus deserti VCD115
170_Deinococci	CP001114.337128.338634 Bacteria;Deinococcus-Thermus;Deinococci;Deinococcales;Deinococcaceae;Deinococcus;Deinococcus deserti VCD115
171_Deinococci	CP010028.3259854.3261364 Bacteria;Deinococcus-Thermus;Deinococci;Deinococcales;Deinococcaceae;Deinococcus;Deinococcus swuensis
172_Deinococci	CP011387.538935.540443 Bacteria;Deinococcus-Thermus;Deinococci;Deinococcales;Deinococcaceae;Deinococcus;Deinococcus puniceus
173_Fusobacteriia	CP013334.1465188.1466731 Bacteria;Fusobacteria;Fusobacteriia;Fusobacteriales;Fusobacteriaceae;Fusobacterium;Fusobacterium hwasookii ChDC F300
174_Fusobacteriia	CP013334.1976983.1978526 Bacteria;Fusobacteria;Fusobacteriia;Fusobacteriales;Fusobacteriaceae;Fusobacterium;Fusobacterium hwasookii ChDC F300
175_Fusobacteriia	CP013334.2208986.2210529 Bacteria;Fusobacteria;Fusobacteriia;Fusobacteriales;Fusobacteriaceae;Fusobacterium;Fusobacterium hwasookii ChDC F300
176_Deinococci	EF520583.1.1480 Bacteria;Deinococcus-Thermus;Deinococci;KD3-62;uncultured Armatimonadetes bacterium
177_Deinococci	GQ246394.1.1505 Bacteria;Deinococcus-Thermus;Deinococci;KD3-62;uncultured bacterium
178_uncultured candidate division JS1 bacterium	HQ711392.1.1585 Bacteria;Atribacteria;uncultured candidate division JS1 bacterium
179_Deinococci	JN178235.1.1524 Bacteria;Deinococcus-Thermus;Deinococci;Deinococcales;Trueperaceae;Truepera;uncultured bacterium
180_uncultured bacterium	JN229966.1.1691 Bacteria;Atribacteria;uncultured bacterium
181_Deinococci	JQ396618.1.1517 Bacteria;Deinococcus-Thermus;Deinococci;Deinococcales;Deinococcaceae;Deinococcus;Deinococcus sp. MN12-4
182_Deinococci	JX898104.1.1518 Bacteria;Deinococcus-Thermus;Deinococci;Deinococcales;Trueperaceae;Truepera;uncultured bacterium
183_Chthonomonadetes	KJ881275.1.1504 Bacteria;Armatimonadetes;Chthonomonadetes;Chthonomonadales;uncultured bacterium
184_Deferribacteres	U75602.1.1551 Bacteria;Deferribacteres;Deferribacteres;Deferribacterales;Deferribacteraceae;Deferribacter;Deferribacter thermophilus
185_uncultured candidate division JS1 bacterium	AB015269.1.1607 Bacteria;Atribacteria;uncultured candidate division JS1 bacterium
186_uncultured bacterium	AB804282.1.1572 Bacteria;Atribacteria;uncultured bacterium
187_Fusobacteriia	ACDB02000034.1.1671 Bacteria;Fusobacteria;Fusobacteriia;Fusobacteriales;Fusobacteriaceae;Fusobacterium;Fusobacterium mortiferum ATCC 9817
188_Deferribacteres	AP011529.580770.582333 Bacteria;Deferribacteres;Deferribacteres;Deferribacterales;Deferribacteraceae;Deferribacter;Deferribacter desulfuricans SSM1
189_Deferribacteres	CP002858.2112179.2113719 Bacteria;Deferribacteres;Deferribacteres;Deferribacterales;Deferribacteraceae;Flexistipes;Flexistipes sinusarabici DSM 4947
190_Deferribacteres	CP002858.2249990.2251530 Bacteria;Deferribacteres;Deferribacteres;Deferribacterales;Deferribacteraceae;Flexistipes;Flexistipes sinusarabici DSM 4947
191_Deinococci	CP010028.372413.373922 Bacteria;Deinococcus-Thermus;Deinococci;Deinococcales;Deinococcaceae;Deinococcus;Deinococcus swuensis
192_Deinococci	CP010822.1796941.1798459 Bacteria;Deinococcus-Thermus;Deinococci;Thermales;Thermaceae;Thermus;Thermus aquaticus Y51MC23
193_Deinococci	CP011387.170855.172363 Bacteria;Deinococcus-Thermus;Deinococci;Deinococcales;Deinococcaceae;Deinococcus;Deinococcus puniceus
194_Fimbriimonadia	DQ975217.1.1505 Bacteria;Armatimonadetes;Fimbriimonadia;Fimbriimonadales;Fimbriimonadaceae;uncultured bacterium
195_Deinococci	FJ455888.1.1495 Bacteria;Deinococcus-Thermus;Deinococci;KD3-62;uncultured bacterium
196_Deinococci	HM243767.1.1556 Bacteria;Deinococcus-Thermus;Deinococci;KD3-62;uncultured bacterium
197_Fimbriimonadia	JN178064.1.1513 Bacteria;Armatimonadetes;Fimbriimonadia;Fimbriimonadales;Fimbriimonadaceae;uncultured bacterium
198_Armatimonadia	JN178422.1.1540 Bacteria;Armatimonadetes;Armatimonadia;Armatimonadales;uncultured bacterium
199_Fimbriimonadia	JQ183074.1.1483 Bacteria;Armatimonadetes;Fimbriimonadia;Fimbriimonadales;uncultured bacterium
200_uncultured bacterium	JQ816504.1.1574 Bacteria;Atribacteria;uncultured bacterium
201_Fimbriimonadia	JZQX01000151.3904.5412 Bacteria;Armatimonadetes;Fimbriimonadia;Fimbriimonadales;Armatimonadetes bacterium OLB18
202_Armatimonadia	KF037889.1.1500 Bacteria;Armatimonadetes;Armatimonadia;Armatimonadales;uncultured bacterium
203_Deinococci	KT278763.1.1529 Bacteria;Deinococcus-Thermus;Deinococci;Deinococcales;Deinococcaceae;Deinococcus;Deinococcus sp. YIM F235
