# Supplementary material for: Dating phototrophic microbial lineages with reticulate gene histories
Source: Geobiology. 2018 Jan 31;16(2):179–89. doi: 10.1111/gbi.12273 (PMC5873394; doi:10.1111/gbi.12273)
Supplement: Supplementary file 2 [file GBI-16-179-s002.zip › SupplementData6a_BestScoring_ML_Tree_datedist.txt]

ModelABC_1.2_akinete_sample.datedist
((((((U_71173:1209.18,U_67084:1209.18)1209.18:432.591,U_41057:1641.78)1641.77:828.621,(M_p26868:1812.68,((p2523533517:328.009,M_p19866:328.009)328.009:100.643,M_p13725:428.651)428.652:1384.03)1812.68:657.72)2470.4:230.039,(Cyn54:2191.11,(Cyn62:1951.48,(Cyn52:1788.3,((Cyn49:1626.25,((Cyn61:906.375,Cyn53:906.375)906.375:582.235,((Cyn50:1225.4,(Cyn60:733.957,Cyn47:733.957)733.957:491.44)1225.4:198.33,(Cyn55:1309.23,(Cyn59:701.995,(Cyn48:563.062,Cyn46:563.062)563.062:138.931)701.995:607.236)1309.23:114.499)1423.73:64.8801)1488.61:137.64)1626.25:74.6315,((Cyn58:1345.14,(Cyn56:1016.77,(Cyn57:375.859,Cyn51:375.859)375.859:640.911)1016.77:328.374)1345.14:197.011,Cyn45:1542.16)1542.15:158.725)1700.88:87.4215)1788.3:163.181)1951.48:239.623)2191.11:509.332)2700.43:487.476,((Cf69:1917.68,(Cf70:1166.87,Cf64:1166.87)1166.87:750.811)1917.68:808.45,((Cf72:1622.63,Cf71:1622.63)1622.63:762.437,(((Cf82:183.649,Cf81:183.649)183.649:1278.55,(Cf83:669.923,(Cf67:265.373,Cf66:265.373)265.373:404.55)669.923:792.275)1462.2:608.534,(Cf65:1575.22,(Cf68:662.943,Cf63:662.943)662.943:912.271)1575.22:495.514)2070.73:314.332)2385.06:341.072)2726.13:461.778)3187.91:329.887,((((Ig42:628.779,Ig41:628.779)628.779:1979.17,(Chl8:1660.66,((Chl9:236.432,Chl1:236.432)236.432:658.764,(((Chl6:451.151,Chl4:451.151)451.151:120.19,((Chl3:363.072,Chl2:363.072)363.072:158.101,((Chl7:265.94,Chl11:265.94)265.94:110.483,Chl10:376.422)376.423:144.75)521.174:50.1691)571.341:182.852,(Chl5:170.355,Chl0:170.355)170.355:583.839)754.193:141.002)895.196:765.466)1660.66:947.287)2607.95:330.69,(B39:2368.07,((((B35:1383.79,(B34:1105.59,(((B40:566.63,B36:566.63)566.63:127.895,B30:694.526)694.525:123.894,(B29:584.511,B25:584.511)584.511:233.91)818.42:287.166)1105.59:278.206)1383.79:199.358,B19:1583.15)1583.15:201.93,(B43:1521.77,((B44:927.172,B21:927.172)927.172:412.849,((B23:997.564,(B20:890.812,((B32:664.653,(B24:373.242,B16:373.242)373.242:291.412)664.653:73.4316,(B26:539.075,(B15:276.574,B14:276.574)276.574:262.501)539.075:199.008)738.085:152.73)890.812:106.749)997.564:238.74,(((B38:698.167,B37:698.167)698.167:136.399,(((B28:327.023,B27:327.023)327.023:83.6314,B22:410.654)410.654:138.624,B18:549.28)549.278:285.288)834.566:281.884,(B79:369.555,B13:369.555)369.555:746.896)1116.45:119.853)1236.3:103.718)1340.02:181.752)1521.77:263.308)1785.08:220.186,(((B33:1005.22,B31:1005.22)1005.22:381.358,B17:1386.58)1386.58:407.97,B12:1794.55)1794.55:210.72)2005.27:362.798)2368.07:570.573)2938.64:450.307,(p156889:2322.12,((A76:1432.99,((A78:809.903,A77:809.903)809.903:352.269,(A75:803.954,A74:803.954)803.954:358.217)1162.17:270.815)1432.99:557.019,(A80:1678.69,(((p269484:493.424,p1359162:493.424)493.424:346.857,p1236908:840.283)840.281:425.267,A73:1265.55)1265.55:413.141)1678.69:311.313)1990.01:332.118)2322.12:1066.82)3388.95:128.853)3517.8;
((((((U_71173:1341.41,U_67084:1341.41)1341.41:702.422,U_41057:2043.83)2043.83:671.549,(M_p26868:1891.44,((p2523533517:265.33,M_p19866:265.33)265.33:245.063,M_p13725:510.392)510.393:1381.04)1891.44:823.945)2715.38:359.489,(Cyn54:2367.59,(Cyn62:2009.89,(Cyn52:1856.98,((Cyn49:1655.16,((Cyn61:1321.02,Cyn53:1321.02)1321.02:256.239,((Cyn50:1188.94,(Cyn60:800.909,Cyn47:800.909)800.909:388.033)1188.94:210.751,(Cyn55:1202.41,(Cyn59:1013.63,(Cyn48:529.788,Cyn46:529.788)529.788:483.842)1013.63:188.783)1202.41:197.283)1399.69:177.568)1577.26:77.9029)1655.16:90.8082,((Cyn58:1350.76,(Cyn56:1062.47,(Cyn57:391.457,Cyn51:391.457)391.457:671.01)1062.47:288.292)1350.76:220.528,Cyn45:1571.29)1571.29:174.688)1745.97:111.007)1856.98:152.915)2009.89:357.69)2367.59:707.284)3074.87:470.717,((Cf69:2602.13,(Cf70:1421.78,Cf64:1421.78)1421.78:1180.35)2602.13:377.006,((Cf72:2219.23,Cf71:2219.23)2219.23:649.977,(((Cf82:208.574,Cf81:208.574)208.574:1012.94,(Cf83:709.202,(Cf67:254.977,Cf66:254.977)254.977:454.225)709.202:512.317)1221.52:828.485,(Cf65:1164.26,(Cf68:759.473,Cf63:759.473)759.473:404.784)1164.26:885.75)2050:819.203)2869.21:109.927)2979.13:566.455)3545.59:200.162,((((Ig42:1294.79,Ig41:1294.79)1294.79:1559.43,(Chl8:1721.17,((Chl9:544.752,Chl1:544.752)544.752:664.702,(((Chl6:494.99,Chl4:494.99)494.99:163.232,((Chl3:354.941,Chl2:354.941)354.941:221.04,((Chl7:262.08,Chl11:262.08)262.08:116.443,Chl10:378.523)378.522:197.459)575.981:82.2424)658.222:289.253,(Chl5:415.538,Chl0:415.538)415.538:531.938)947.475:261.974)1209.45:511.722)1721.17:1133.05)2854.22:262.446,(B39:2447.12,((((B35:1702.6,(B34:1305.63,(((B40:513.677,B36:513.677)513.677:307.005,B30:820.683)820.683:143.544,(B29:619.648,B25:619.648)619.648:344.579)964.226:341.4)1305.63:396.978)1702.6:205.652,B19:1908.26)1908.26:202.658,(B43:1870.68,((B44:1489.71,B21:1489.71)1489.71:189.256,((B23:1189.78,(B20:1071.81,((B32:703.763,(B24:388.475,B16:388.475)388.475:315.286)703.763:78.1974,(B26:632.028,(B15:211.659,B14:211.659)211.659:420.367)632.028:149.933)781.96:289.845)1071.81:117.972)1189.78:335.958,(((B38:570.455,B37:570.455)570.455:431.226,(((B28:254.02,B27:254.02)254.02:127.349,B22:381.37)381.369:109.713,B18:491.083)491.082:510.598)1001.68:248.319,(B79:323.963,B13:323.963)323.963:926.035)1250:275.736)1525.74:153.234)1678.97:191.715)1870.68:240.231)2110.91:108.996,(((B33:1273.6,B31:1273.6)1273.6:203.787,B17:1477.39)1477.39:525.394,B12:2002.79)2002.78:217.125)2219.91:227.213)2447.12:669.542)3116.67:457.798,(p156889:2415.95,((A76:1831.43,((A78:1190.86,A77:1190.86)1190.86:182.163,(A75:1138.97,A74:1138.97)1138.97:234.05)1373.03:458.409)1831.43:386.138,(A80:1984.58,(((p269484:699.796,p1359162:699.796)699.796:257.504,p1236908:957.301)957.3:645.561,A73:1602.86)1602.86:381.718)1984.58:232.993)2217.57:198.377)2415.95:1158.52)3574.46:171.285)3745.75;
((((((U_71173:2347.84,U_67084:2347.84)2347.84:357.852,U_41057:2705.69)2705.69:185.076,(M_p26868:2016.6,((p2523533517:467.698,M_p19866:467.698)467.698:234.513,M_p13725:702.213)702.211:1314.39)2016.6:874.162)2890.77:177.114,(Cyn54:2504.09,(Cyn62:2158.48,(Cyn52:2016.19,((Cyn49:1560.12,((Cyn61:1158.18,Cyn53:1158.18)1158.18:296.367,((Cyn50:988.426,(Cyn60:574.666,Cyn47:574.666)574.666:413.761)988.426:340.953,(Cyn55:1204.22,(Cyn59:825.616,(Cyn48:676.978,Cyn46:676.978)676.978:148.637)825.616:378.606)1204.22:125.157)1329.38:125.172)1454.55:105.567)1560.12:174.205,((Cyn58:1293.13,(Cyn56:770.354,(Cyn57:394.482,Cyn51:394.482)394.482:375.872)770.354:522.773)1293.13:250.644,Cyn45:1543.77)1543.77:190.555)1734.33:281.862)2016.19:142.295)2158.48:345.609)2504.09:563.79)3067.88:405.541,((Cf69:2284.5,(Cf70:1283.92,Cf64:1283.92)1283.92:1000.58)2284.5:358.971,((Cf72:1617.7,Cf71:1617.7)1617.7:741.348,(((Cf82:304.165,Cf81:304.165)304.165:683.299,(Cf83:511.376,(Cf67:102.317,Cf66:102.317)102.317:409.06)511.376:476.086)987.464:726.714,(Cf65:973.458,(Cf68:449.339,Cf63:449.339)449.339:524.123)973.458:740.718)1714.18:644.866)2359.05:284.429)2643.47:829.948)3473.42:277.98,((((Ig42:1501.6,Ig41:1501.6)1501.6:908.319,(Chl8:1679.8,((Chl9:821.466,Chl1:821.466)821.466:259.493,(((Chl6:486.35,Chl4:486.35)486.35:326.79,((Chl3:320.284,Chl2:320.284)320.284:399.351,((Chl7:482.539,Chl11:482.539)482.539:147.034,Chl10:629.575)629.573:90.0628)719.635:93.5032)813.14:178.744,(Chl5:312.54,Chl0:312.54)312.54:679.345)991.885:89.0773)1080.96:598.84)1679.8:730.112)2409.91:380.324,(B39:2373.05,((((B35:1327.59,(B34:1007.61,(((B40:440.035,B36:440.035)440.035:226.691,B30:666.729)666.726:183.982,(B29:688.288,B25:688.288)688.288:162.422)850.708:156.899)1007.61:319.978)1327.59:268.871,B19:1596.46)1596.46:387.531,(B43:1835.97,((B44:1364.49,B21:1364.49)1364.49:232.616,((B23:1043.93,(B20:897.245,((B32:705.184,(B24:517.738,B16:517.738)517.738:187.446)705.184:41.3539,(B26:673.601,(B15:364.554,B14:364.554)364.554:309.047)673.601:72.9373)746.538:150.708)897.245:146.685)1043.93:427.513,(((B38:910.206,B37:910.206)910.206:208.217,(((B28:207.267,B27:207.267)207.267:91.1548,B22:298.422)298.422:205.857,B18:504.278)504.279:614.145)1118.42:126.061,(B79:403.568,B13:403.568)403.568:840.918)1244.48:226.96)1471.45:125.661)1597.11:238.861)1835.97:148.019)1983.99:145.968,(((B33:1365.14,B31:1365.14)1365.14:150.204,B17:1515.34)1515.35:324.054,B12:1839.4)1839.4:290.556)2129.96:243.09)2373.05:417.193)2790.24:799.656,(p156889:2425.47,((A76:1845.07,((A78:950.455,A77:950.455)950.455:471.202,(A75:1178.98,A74:1178.98)1178.98:242.675)1421.66:423.417)1845.07:296.484,(A80:1687.1,(((p269484:650.268,p1359162:650.268)650.268:373.646,p1236908:1023.91)1023.91:489.089,A73:1513)1513:174.099)1687.1:454.456)2141.56:283.916)2425.47:1164.42)3589.89:161.505)3751.4;
((((((U_71173:837.081,U_67084:837.081)837.081:1604.58,U_41057:2441.66)2441.66:300.713,(M_p26868:2285.89,((p2523533517:357.754,M_p19866:357.754)357.754:237.366,M_p13725:595.12)595.121:1690.76)2285.89:456.486)2742.37:218.032,(Cyn54:2487.42,(Cyn62:2021.73,(Cyn52:1801.68,((Cyn49:1593.41,((Cyn61:604.432,Cyn53:604.432)604.432:922.422,((Cyn50:1143.53,(Cyn60:721.773,Cyn47:721.773)721.773:421.762)1143.53:254.939,(Cyn55:1281.24,(Cyn59:941.227,(Cyn48:843.51,Cyn46:843.51)843.51:97.7189)941.227:340.015)1281.24:117.229)1398.47:128.384)1526.85:66.5525)1593.41:115.684,((Cyn58:1405.82,(Cyn56:1103.45,(Cyn57:472.803,Cyn51:472.803)472.803:630.651)1103.45:302.369)1405.82:136.409,Cyn45:1542.23)1542.23:166.861)1709.09:92.5846)1801.68:220.047)2021.73:465.699)2487.42:472.979)2960.4:284.236,((Cf69:1588.36,(Cf70:944.146,Cf64:944.146)944.146:644.215)1588.36:852.127,((Cf72:958.905,Cf71:958.905)958.905:1390.34,(((Cf82:181.044,Cf81:181.044)181.044:923.829,(Cf83:693.335,(Cf67:312.867,Cf66:312.867)312.867:380.469)693.335:411.538)1104.87:883.634,(Cf65:1126.22,(Cf68:466.643,Cf63:466.643)466.643:659.584)1126.22:862.283)1988.51:360.741)2349.25:91.2412)2440.49:804.152)3244.64:345.5,((((Ig42:1243.7,Ig41:1243.7)1243.7:1220.24,(Chl8:1649.9,((Chl9:658.13,Chl1:658.13)658.13:380.885,(((Chl6:582.019,Chl4:582.019)582.019:104.239,((Chl3:318.278,Chl2:318.278)318.278:238.76,((Chl7:308.437,Chl11:308.437)308.437:136.979,Chl10:445.418)445.416:111.622)557.038:129.221)686.258:212.048,(Chl5:262.023,Chl0:262.023)262.023:636.284)898.306:140.705)1039.02:610.887)1649.9:814.046)2463.94:290.946,(B39:2387.83,((((B35:1222.02,(B34:988.394,(((B40:361.793,B36:361.793)361.793:353.193,B30:714.987)714.986:122.014,(B29:552.627,B25:552.627)552.627:284.373)836.999:151.394)988.394:233.629)1222.02:316.476,B19:1538.5)1538.5:370.818,(B43:1758.51,((B44:1269.02,B21:1269.02)1269.02:305.913,((B23:1014.08,(B20:892.25,((B32:661.846,(B24:384.145,B16:384.145)384.145:277.702)661.846:71.4445,(B26:658.852,(B15:290.018,B14:290.018)290.018:368.833)658.852:74.4419)733.29:158.957)892.25:121.834)1014.08:379.273,(((B38:526.9,B37:526.9)526.9:511.512,(((B28:221.789,B27:221.789)221.789:154.095,B22:375.884)375.884:79.8755,B18:455.761)455.76:582.654)1038.41:183.133,(B79:386.023,B13:386.023)386.023:835.523)1221.55:171.808)1393.35:181.573)1574.93:183.583)1758.51:150.805)1909.32:160.315,(((B33:1066.86,B31:1066.86)1066.86:207.768,B17:1274.63)1274.63:343.448,B12:1618.08)1618.08:451.553)2069.63:318.199)2387.83:367.056)2754.89:700.009,(p156889:2403.85,((A76:1474.62,((A78:1051.98,A77:1051.98)1051.98:246.387,(A75:868.559,A74:868.559)868.559:429.815)1298.37:176.254)1474.62:462.611,(A80:1581.58,(((p269484:561.846,p1359162:561.846)561.846:404.131,p1236908:965.977)965.977:423.051,A73:1389.03)1389.03:192.55)1581.58:355.659)1937.24:466.618)2403.85:1051.04)3454.9:135.242)3590.14;
((((((U_71173:1825.11,U_67084:1825.11)1825.11:568.525,U_41057:2393.64)2393.64:453.787,(M_p26868:1858.42,((p2523533517:335.62,M_p19866:335.62)335.62:360.558,M_p13725:696.18)696.179:1162.24)1858.42:989.001)2847.43:108.479,(Cyn54:2492.96,(Cyn62:2185.06,(Cyn52:1897.59,((Cyn49:1588.21,((Cyn61:1111.33,Cyn53:1111.33)1111.33:410.264,((Cyn50:1091.12,(Cyn60:529.653,Cyn47:529.653)529.653:561.47)1091.12:313.686,(Cyn55:1262.36,(Cyn59:721.494,(Cyn48:609.595,Cyn46:609.595)609.595:111.896)721.494:540.864)1262.36:142.449)1404.81:116.789)1521.6:66.6168)1588.21:109.413,((Cyn58:1313.83,(Cyn56:1057.57,(Cyn57:499.024,Cyn51:499.024)499.024:558.543)1057.57:256.263)1313.83:230.675,Cyn45:1544.5)1544.5:153.121)1697.63:199.966)1897.59:287.464)2185.06:307.904)2492.96:462.944)2955.91:417.925,((Cf69:2482.07,(Cf70:875.952,Cf64:875.952)875.952:1606.11)2482.07:345.137,((Cf72:1798.91,Cf71:1798.91)1798.91:442.462,(((Cf82:188.319,Cf81:188.319)188.319:987.103,(Cf83:642.639,(Cf67:167.047,Cf66:167.047)167.047:475.59)642.639:532.784)1175.42:516.59,(Cf65:1027.82,(Cf68:756.524,Cf63:756.524)756.524:271.3)1027.82:664.191)1692.01:549.357)2241.37:585.832)2827.2:546.624)3373.83:275.851,((((Ig42:1236.84,Ig41:1236.84)1236.84:1396.78,(Chl8:1721.53,((Chl9:737.64,Chl1:737.64)737.64:491.053,(((Chl6:537.554,Chl4:537.554)537.554:247.588,((Chl3:542.262,Chl2:542.262)542.262:155.315,((Chl7:470.575,Chl11:470.575)470.575:100.675,Chl10:571.251)571.25:126.328)697.577:87.5653)785.142:183.232,(Chl5:177.891,Chl0:177.891)177.891:790.484)968.374:260.321)1228.69:492.834)1721.53:912.088)2633.62:341.401,(B39:2439.96,((((B35:1355.68,(B34:1205.18,(((B40:468.714,B36:468.714)468.714:199.237,B30:667.95)667.951:344.791,(B29:845.353,B25:845.353)845.353:167.386)1012.74:192.439)1205.18:150.505)1355.68:321.05,B19:1676.74)1676.73:313.917,(B43:1875.15,((B44:1435.04,B21:1435.04)1435.04:277.659,((B23:1136.57,(B20:922.048,((B32:684.625,(B24:519.802,B16:519.802)519.802:164.821)684.625:78.1889,(B26:592.106,(B15:224.547,B14:224.547)224.547:367.559)592.106:170.708)762.814:159.236)922.048:214.518)1136.57:352.977,(((B38:862.868,B37:862.868)862.868:278.543,(((B28:256.345,B27:256.345)256.345:54.7707,B22:311.116)311.116:118.419,B18:429.534)429.534:711.877)1141.41:114.432,(B79:404.815,B13:404.815)404.815:851.029)1255.84:233.699)1489.54:223.16)1712.7:162.449)1875.15:115.499)1990.65:107.923,(((B33:1112.57,B31:1112.57)1112.57:311.43,B17:1424)1424:361.716,B12:1785.72)1785.72:312.856)2098.57:341.391)2439.96:535.054)2975.02:528.222,(p156889:2444.92,((A76:1756.95,((A78:1245.5,A77:1245.5)1245.5:321.216,(A75:1226.67,A74:1226.67)1226.67:340.052)1566.72:190.232)1756.95:374.979,(A80:1777.74,(((p269484:685.103,p1359162:685.103)685.103:382.691,p1236908:1067.79)1067.79:497.002,A73:1564.8)1564.8:212.943)1777.74:354.192)2131.93:312.992)2444.92:1058.32)3503.24:146.436)3649.68;
((((((U_71173:771.708,U_67084:771.708)771.708:1676.41,U_41057:2448.12)2448.12:333.303,(M_p26868:2344.5,((p2523533517:340.402,M_p19866:340.402)340.402:176.415,M_p13725:516.816)516.817:1827.68)2344.5:436.93)2781.43:182.77,(Cyn54:2562.59,(Cyn62:2244.37,(Cyn52:2023.95,((Cyn49:1687.96,((Cyn61:765.081,Cyn53:765.081)765.081:794.395,((Cyn50:1228.61,(Cyn60:901.053,Cyn47:901.053)901.053:327.553)1228.61:207.073,(Cyn55:1237.49,(Cyn59:847.36,(Cyn48:314.761,Cyn46:314.761)314.761:532.598)847.36:390.132)1237.49:198.184)1435.68:123.796)1559.48:128.488)1687.96:102.889,((Cyn58:1294.16,(Cyn56:1034.94,(Cyn57:524.949,Cyn51:524.949)524.949:509.993)1034.94:259.218)1294.16:169.118,Cyn45:1463.28)1463.28:327.571)1790.85:233.095)2023.95:220.419)2244.37:318.229)2562.59:401.601)2964.2:465.633,((Cf69:2620.7,(Cf70:996.409,Cf64:996.409)996.409:1624.29)2620.7:453.012,((Cf72:1650.7,Cf71:1650.7)1650.7:792.378,(((Cf82:282.26,Cf81:282.26)282.26:1208.12,(Cf83:1150.57,(Cf67:287.007,Cf66:287.007)287.007:863.562)1150.57:339.815)1490.38:729.664,(Cf65:1149.33,(Cf68:666.379,Cf63:666.379)666.379:482.942)1149.33:1070.72)2220.05:223.03)2443.08:630.637)3073.71:356.119)3429.83:191.46,((((Ig42:1645.57,Ig41:1645.57)1645.57:630.072,(Chl8:1779.87,((Chl9:500.107,Chl1:500.107)500.107:616.21,(((Chl6:571.28,Chl4:571.28)571.28:133.435,((Chl3:420.283,Chl2:420.283)420.283:230.294,((Chl7:344.494,Chl11:344.494)344.494:122.465,Chl10:466.958)466.959:183.62)650.578:54.1379)704.715:339.095,(Chl5:321.346,Chl0:321.346)321.346:722.465)1043.81:72.5065)1116.32:663.558)1779.87:495.765)2275.64:507.216,(B39:2376.92,((((B35:1533.21,(B34:1231.6,(((B40:405.718,B36:405.718)405.718:492.738,B30:898.46)898.457:153.738,(B29:589.959,B25:589.959)589.959:462.236)1052.19:179.402)1231.6:301.61)1533.21:245.497,B19:1778.71)1778.7:243.309,(B43:1788.86,((B44:1363.95,B21:1363.95)1363.95:317.523,((B23:1242.15,(B20:1131.59,((B32:805.505,(B24:559.888,B16:559.888)559.888:245.616)805.505:227.056,(B26:857.359,(B15:343.993,B14:343.993)343.993:513.365)857.359:175.203)1032.56:99.0317)1131.59:110.561)1242.15:230.133,(((B38:674.538,B37:674.538)674.538:510.819,(((B28:283.323,B27:283.323)283.323:109.151,B22:392.475)392.474:227.793,B18:620.265)620.267:565.091)1185.36:130.766,(B79:399.229,B13:399.229)399.229:916.896)1316.12:156.162)1472.29:209.188)1681.47:107.388)1788.86:233.151)2022.01:142.765,(((B33:1036.28,B31:1036.28)1036.28:193.811,B17:1230.09)1230.09:603.285,B12:1833.37)1833.37:331.409)2164.78:212.138)2376.92:405.939)2782.86:582.463,(p156889:2373.9,((A76:1836.84,((A78:1272.98,A77:1272.98)1272.98:294.158,(A75:1357.76,A74:1357.76)1357.76:209.387)1567.14:269.7)1836.84:342.761,(A80:1822.88,(((p269484:586.41,p1359162:586.41)586.41:458.209,p1236908:1044.62)1044.62:518.822,A73:1563.44)1563.44:259.443)1822.88:356.721)2179.6:194.302)2373.9:991.411)3365.32:255.972)3621.29;
((((((U_71173:1631.31,U_67084:1631.31)1631.31:507.41,U_41057:2138.72)2138.72:448.488,(M_p26868:2155.89,((p2523533517:299.935,M_p19866:299.935)299.935:254.684,M_p13725:554.62)554.619:1601.27)2155.89:431.317)2587.21:342.699,(Cyn54:2615.11,(Cyn62:2170.18,(Cyn52:2038.55,((Cyn49:1782.63,((Cyn61:1036.61,Cyn53:1036.61)1036.61:676.395,((Cyn50:1308.81,(Cyn60:495.525,Cyn47:495.525)495.525:813.286)1308.81:202.07,(Cyn55:1273.56,(Cyn59:771.293,(Cyn48:386.64,Cyn46:386.64)386.64:384.649)771.293:502.274)1273.56:237.314)1510.88:202.131)1713.01:69.6171)1782.63:65.134,((Cyn58:1459.27,(Cyn56:999.543,(Cyn57:505.645,Cyn51:505.645)505.645:493.897)999.543:459.729)1459.27:181.529,Cyn45:1640.8)1640.8:206.961)1847.76:190.784)2038.55:131.637)2170.18:444.923)2615.11:314.801)2929.9:312.975,((Cf69:2615.12,(Cf70:1037.33,Cf64:1037.33)1037.33:1577.79)2615.12:207.688,((Cf72:1569.56,Cf71:1569.56)1569.56:944.692,(((Cf82:260.275,Cf81:260.275)260.275:993.185,(Cf83:642.183,(Cf67:170.462,Cf66:170.462)170.462:471.724)642.183:611.274)1253.46:1032.31,(Cf65:1836.63,(Cf68:1196.79,Cf63:1196.79)1196.79:639.84)1836.63:449.142)2285.77:228.488)2514.26:308.552)2822.81:420.076)3242.88:350.797,((((Ig42:1228.38,Ig41:1228.38)1228.38:1164.12,(Chl8:1781.56,((Chl9:642.356,Chl1:642.356)642.356:427.465,(((Chl6:499.917,Chl4:499.917)499.917:129.012,((Chl3:262.684,Chl2:262.684)262.684:225.246,((Chl7:261.533,Chl11:261.533)261.533:121.952,Chl10:383.485)383.485:104.445)487.93:140.998)628.929:318.443,(Chl5:484.827,Chl0:484.827)484.827:462.546)947.372:122.448)1069.82:711.743)1781.56:610.933)2392.49:721.399,(B39:2409.27,((((B35:1662.25,(B34:1230.69,(((B40:521.784,B36:521.784)521.784:190.647,B30:712.433)712.432:367.429,(B29:787.124,B25:787.124)787.124:292.736)1079.86:150.825)1230.69:431.561)1662.25:112.726,B19:1774.97)1774.97:249.25,(B43:1878.38,((B44:565.854,B21:565.854)565.854:1071.48,((B23:1184.96,(B20:1024.09,((B32:692.923,(B24:215.808,B16:215.808)215.808:477.115)692.923:136.304,(B26:700.929,(B15:446.252,B14:446.252)446.252:254.677)700.929:128.296)829.226:194.867)1024.09:160.869)1184.96:298.227,(((B38:518.431,B37:518.431)518.431:558.483,(((B28:136.733,B27:136.733)136.733:285.404,B22:422.135)422.136:106.631,B18:528.767)528.767:548.148)1076.91:158.566,(B79:371.141,B13:371.141)371.141:864.337)1235.48:247.709)1483.19:154.14)1637.33:241.05)1878.38:145.845)2024.22:203.622,(((B33:926.562,B31:926.562)926.562:273.137,B17:1199.7)1199.7:806.734,B12:2006.43)2006.43:221.412)2227.84:181.424)2409.27:704.62)3113.89:381.678,(p156889:2420.15,((A76:1728.36,((A78:1190.05,A77:1190.05)1190.05:222.58,(A75:787.612,A74:787.612)787.612:625.013)1412.63:315.737)1728.36:319.33,(A80:1787.35,(((p269484:489.775,p1359162:489.775)489.775:456.699,p1236908:946.471)946.475:527.24,A73:1473.71)1473.71:313.634)1787.35:260.347)2047.69:372.456)2420.15:1075.42)3495.57:98.1103)3593.68;
((((((U_71173:763.752,U_67084:763.752)763.752:1032.26,U_41057:1796.01)1796.01:614.428,(M_p26868:2085.8,((p2523533517:307.887,M_p19866:307.887)307.887:173.038,M_p13725:480.925)480.925:1604.87)2085.8:324.643)2410.44:280.956,(Cyn54:2336.3,(Cyn62:1985.79,(Cyn52:1858.72,((Cyn49:1608.82,((Cyn61:1128.53,Cyn53:1128.53)1128.53:377.035,((Cyn50:1075.63,(Cyn60:728.826,Cyn47:728.826)728.826:346.808)1075.63:338.59,(Cyn55:1246.82,(Cyn59:676.025,(Cyn48:292.781,Cyn46:292.781)292.781:383.244)676.025:570.793)1246.82:167.402)1414.22:91.34)1505.56:103.263)1608.82:84.7766,((Cyn58:1096.82,(Cyn56:893.013,(Cyn57:445.173,Cyn51:445.173)445.173:447.84)893.013:203.806)1096.82:272.723,Cyn45:1369.54)1369.54:324.057)1693.6:165.114)1858.72:127.071)1985.79:350.514)2336.3:355.097)2691.4:546.734,((Cf69:1814.67,(Cf70:926.385,Cf64:926.385)926.385:888.283)1814.67:337.269,((Cf72:1279.72,Cf71:1279.72)1279.72:528.965,(((Cf82:205.494,Cf81:205.494)205.494:553.813,(Cf83:416.739,(Cf67:184.196,Cf66:184.196)184.196:232.542)416.739:342.567)759.308:896.056,(Cf65:1100.43,(Cf68:596.556,Cf63:596.556)596.556:503.868)1100.43:554.937)1655.36:153.319)1808.68:343.253)2151.94:1086.19)3238.13:176.95,((((Ig42:655.118,Ig41:655.118)655.118:1692.38,(Chl8:1776.88,((Chl9:712.611,Chl1:712.611)712.611:195.663,(((Chl6:354.198,Chl4:354.198)354.198:171.469,((Chl3:285.279,Chl2:285.279)285.279:178.494,((Chl7:251.957,Chl11:251.957)251.957:98.7402,Chl10:350.698)350.698:113.075)463.773:61.8962)525.668:239.477,(Chl5:210.867,Chl0:210.867)210.867:554.281)765.144:143.129)908.275:868.605)1776.88:570.619)2347.5:400.63,(B39:2346.35,((((B35:1528.08,(B34:925.924,(((B40:385.013,B36:385.013)385.013:153.386,B30:538.401)538.398:234.826,(B29:649.965,B25:649.965)649.965:123.262)773.224:152.699)925.924:602.16)1528.08:113.627,B19:1641.71)1641.71:362.398,(B43:1844.06,((B44:1228.88,B21:1228.88)1228.88:454.021,((B23:1049.08,(B20:975.473,((B32:625.062,(B24:347.508,B16:347.508)347.508:277.551)625.062:121.29,(B26:531.028,(B15:275.352,B14:275.352)275.352:255.675)531.028:215.323)746.352:229.122)975.473:73.6086)1049.08:439.087,(((B38:949.478,B37:949.478)949.478:276.256,(((B28:200.645,B27:200.645)200.645:110.792,B22:311.437)311.437:236.538,B18:547.973)547.975:677.757)1225.73:123.631,(B79:351.948,B13:351.948)351.948:997.415)1349.36:138.803)1488.17:194.733)1682.9:161.157)1844.06:160.051)2004.11:166.04,(((B33:1058.22,B31:1058.22)1058.22:156.134,B17:1214.35)1214.35:411.702,B12:1626.05)1626.06:544.094)2170.15:176.205)2346.35:401.777)2748.13:566.302,(p156889:2325.13,((A76:1520.76,((A78:842.043,A77:842.043)842.043:234.411,(A75:828.358,A74:828.358)828.358:248.095)1076.45:444.305)1520.76:505.09,(A80:1814.83,(((p269484:924.578,p1359162:924.578)924.578:294.335,p1236908:1218.91)1218.91:412.668,A73:1631.58)1631.58:183.244)1814.83:211.025)2025.85:299.281)2325.13:989.297)3314.43:100.648)3415.08;
((((((U_71173:924.671,U_67084:924.671)924.671:896.835,U_41057:1821.51)1821.51:617.28,(M_p26868:1771.07,((p2523533517:347.045,M_p19866:347.045)347.045:150.578,M_p13725:497.624)497.623:1273.45)1771.07:667.714)2438.79:508.383,(Cyn54:2347.96,(Cyn62:1974.51,(Cyn52:1893.26,((Cyn49:1623.95,((Cyn61:805.957,Cyn53:805.957)805.957:766.094,((Cyn50:1079.97,(Cyn60:495.146,Cyn47:495.146)495.146:584.824)1079.97:373.94,(Cyn55:1275.69,(Cyn59:407.81,(Cyn48:289.874,Cyn46:289.874)289.874:117.937)407.81:867.876)1275.69:178.224)1453.91:118.138)1572.05:51.9075)1623.95:101.578,((Cyn58:1260.58,(Cyn56:983.347,(Cyn57:404.789,Cyn51:404.789)404.789:578.557)983.347:277.233)1260.58:177.278,Cyn45:1437.86)1437.86:287.676)1725.53:167.724)1893.26:81.253)1974.51:373.453)2347.96:599.205)2947.17:365.409,((Cf69:1942.06,(Cf70:740.451,Cf64:740.451)740.451:1201.61)1942.06:503.336,((Cf72:1068.12,Cf71:1068.12)1068.12:1058.15,(((Cf82:237.201,Cf81:237.201)237.201:634.96,(Cf83:416.156,(Cf67:197.631,Cf66:197.631)197.631:218.523)416.156:456.006)872.161:971.25,(Cf65:1261.39,(Cf68:350.82,Cf63:350.82)350.82:910.565)1261.39:582.023)1843.41:282.856)2126.27:319.134)2445.4:867.181)3312.58:163.47,((((Ig42:1045.93,Ig41:1045.93)1045.93:1527.84,(Chl8:2041.26,((Chl9:653.89,Chl1:653.89)653.89:468.123,(((Chl6:379.122,Chl4:379.122)379.122:309.78,((Chl3:250.496,Chl2:250.496)250.496:397.285,((Chl7:271.752,Chl11:271.752)271.752:83.3511,Chl10:355.103)355.103:292.678)647.78:41.1223)688.902:164.98,(Chl5:208.601,Chl0:208.601)208.601:645.283)853.883:268.128)1122.01:919.252)2041.26:532.503)2573.77:238.129,(B39:2367.51,((((B35:1516.87,(B34:1066.09,(((B40:516.235,B36:516.235)516.235:141.657,B30:657.891)657.892:296.679,(B29:742.554,B25:742.554)742.554:212.018)954.571:111.523)1066.09:450.771)1516.87:201.122,B19:1717.99)1717.99:246.644,(B43:1838.91,((B44:1287.65,B21:1287.65)1287.65:378.566,((B23:1179.72,(B20:1002.71,((B32:752.012,(B24:449.352,B16:449.352)449.352:302.662)752.012:91.4242,(B26:637.49,(B15:340.724,B14:340.724)340.724:296.767)637.49:205.947)843.436:159.274)1002.71:177.01)1179.72:250.429,(((B38:777.891,B37:777.891)777.891:222.273,(((B28:245.17,B27:245.17)245.17:134.932,B22:380.103)380.103:209.697,B18:589.799)589.799:410.365)1000.16:135.693,(B79:358.909,B13:358.909)358.909:776.949)1135.86:294.294)1430.15:236.066)1666.22:172.692)1838.91:125.723)1964.63:197.285,(((B33:1439.63,B31:1439.63)1439.63:282.31,B17:1721.94)1721.94:182.843,B12:1904.79)1904.78:257.133)2161.92:205.589)2367.51:444.389)2811.9:488.399,(p156889:2440.96,((A76:1712.85,((A78:802.755,A77:802.755)802.755:554.419,(A75:899.598,A74:899.598)899.598:457.577)1357.17:355.673)1712.85:403.09,(A80:1819.43,(((p269484:614.121,p1359162:614.121)614.121:427.325,p1236908:1041.45)1041.45:495.118,A73:1536.56)1536.56:282.867)1819.43:296.508)2115.94:325.018)2440.96:859.339)3300.3:175.755)3476.05;
((((((U_71173:784.455,U_67084:784.455)784.455:1623.64,U_41057:2408.09)2408.09:251.793,(M_p26868:2144.24,((p2523533517:352.749,M_p19866:352.749)352.749:223.867,M_p13725:576.617)576.617:1567.62)2144.24:515.646)2659.88:349.214,(Cyn54:2509.76,(Cyn62:2019.87,(Cyn52:1917.93,((Cyn49:1608.92,((Cyn61:958.986,Cyn53:958.986)958.986:503.035,((Cyn50:1238.8,(Cyn60:905.796,Cyn47:905.796)905.796:333.001)1238.8:151.531,(Cyn55:1226.34,(Cyn59:582.779,(Cyn48:438.789,Cyn46:438.789)438.789:143.991)582.779:643.561)1226.34:163.988)1390.33:71.6903)1462.02:146.903)1608.92:161.565,((Cyn58:1411.91,(Cyn56:1152.83,(Cyn57:431.04,Cyn51:431.04)431.04:721.797)1152.83:259.08)1411.91:209.977,Cyn45:1621.89)1621.89:148.596)1770.49:147.44)1917.93:101.946)2019.87:489.892)2509.76:499.335)3009.1:263.491,((Cf69:2231.06,(Cf70:1121.66,Cf64:1121.66)1121.66:1109.4)2231.06:313.39,((Cf72:1900.3,Cf71:1900.3)1900.3:458.828,(((Cf82:276.328,Cf81:276.328)276.328:1261.99,(Cf83:585.536,(Cf67:230.427,Cf66:230.427)230.427:355.112)585.536:952.783)1538.32:499.174,(Cf65:1433.08,(Cf68:703.963,Cf63:703.963)703.963:729.114)1433.08:604.416)2037.49:321.636)2359.13:185.32)2544.45:728.14)3272.59:156.39,((((Ig42:874.033,Ig41:874.033)874.033:1606.97,(Chl8:1845.57,((Chl9:449.135,Chl1:449.135)449.135:679.284,(((Chl6:434.939,Chl4:434.939)434.939:253.49,((Chl3:476.248,Chl2:476.248)476.248:176.019,((Chl7:382.948,Chl11:382.948)382.948:122.032,Chl10:504.982)504.981:147.285)652.267:36.1627)688.429:284.911,(Chl5:384.029,Chl0:384.029)384.029:589.311)973.34:155.078)1128.42:717.15)1845.57:635.434)2481:303.321,(B39:2320.62,((((B35:1547.1,(B34:1191.79,(((B40:394.021,B36:394.021)394.021:188.382,B30:582.402)582.403:389.704,(B29:721.248,B25:721.248)721.248:250.857)972.106:219.69)1191.79:355.307)1547.1:306.43,B19:1853.53)1853.53:159.372,(B43:1845.01,((B44:1134.77,B21:1134.77)1134.77:430.388,((B23:1039.94,(B20:971.372,((B32:788.422,(B24:611.113,B16:611.113)611.113:177.308)788.422:59.8765,(B26:709.96,(B15:196.617,B14:196.617)196.617:513.342)709.96:138.338)848.298:123.072)971.372:68.5686)1039.94:375.442,(((B38:716.187,B37:716.187)716.187:353.706,(((B28:316.554,B27:316.554)316.554:173.712,B22:490.265)490.266:111.413,B18:601.68)601.679:468.217)1069.89:210.491,(B79:374.119,B13:374.119)374.119:906.269)1280.38:134.993)1415.38:149.778)1565.16:279.858)1845.01:167.889)2012.9:174.382,(((B33:1077.45,B31:1077.45)1077.45:548.959,B17:1626.41)1626.41:316.351,B12:1942.76)1942.76:244.525)2187.29:133.329)2320.62:463.708)2784.33:537.949,(p156889:2422.51,((A76:1704.49,((A78:1155.81,A77:1155.81)1155.81:302.356,(A75:1068.08,A74:1068.08)1068.08:390.088)1458.17:246.32)1704.49:424.953,(A80:1827.7,(((p269484:583.177,p1359162:583.177)583.177:533.875,p1236908:1117.05)1117.05:475.836,A73:1592.89)1592.89:234.812)1827.7:301.743)2129.44:293.066)2422.51:899.764)3322.27:106.707)3428.98;
((((((U_71173:1054.72,U_67084:1054.72)1054.72:1210.24,U_41057:2264.97)2264.97:400.605,(M_p26868:2421.3,((p2523533517:510.509,M_p19866:510.509)510.509:207.477,M_p13725:717.985)717.986:1703.31)2421.3:244.272)2665.57:350.42,(Cyn54:2595.11,(Cyn62:2041.51,(Cyn52:1845.36,((Cyn49:1602.77,((Cyn61:1192.69,Cyn53:1192.69)1192.69:259.769,((Cyn50:861.776,(Cyn60:466.559,Cyn47:466.559)466.559:395.217)861.776:465.043,(Cyn55:1207.93,(Cyn59:462.326,(Cyn48:296.079,Cyn46:296.079)296.079:166.247)462.326:745.606)1207.93:118.887)1326.82:125.641)1452.46:150.308)1602.77:135.674,((Cyn58:1390.64,(Cyn56:1255.32,(Cyn57:616.13,Cyn51:616.13)616.13:639.189)1255.32:135.316)1390.64:263.614,Cyn45:1654.25)1654.25:84.1921)1738.44:106.923)1845.36:196.142)2041.51:553.604)2595.11:420.88)3015.99:384.269,((Cf69:2550.19,(Cf70:950.529,Cf64:950.529)950.529:1599.65)2550.19:324.33,((Cf72:1404.26,Cf71:1404.26)1404.26:1286.22,(((Cf82:180.667,Cf81:180.667)180.667:1265.64,(Cf83:727.186,(Cf67:283.003,Cf66:283.003)283.003:444.183)727.186:719.12)1446.3:743.4,(Cf65:1656.69,(Cf68:1072.04,Cf63:1072.04)1072.04:584.659)1656.69:533.01)2189.7:500.783)2690.49:184.028)2874.52:525.746)3400.26:100.859,((((Ig42:1985.34,Ig41:1985.34)1985.34:716.158,(Chl8:1993.44,((Chl9:798.742,Chl1:798.742)798.742:385.046,(((Chl6:431.884,Chl4:431.884)431.884:258.464,((Chl3:451.557,Chl2:451.557)451.557:131.657,((Chl7:261.151,Chl11:261.151)261.151:195.405,Chl10:456.557)456.555:126.659)583.214:107.134)690.349:359.446,(Chl5:419.889,Chl0:419.889)419.889:629.904)1049.79:133.994)1183.79:809.652)1993.44:708.059)2701.5:313.733,(B39:2447.56,((((B35:1622.36,(B34:1182.63,(((B40:569.096,B36:569.096)569.096:202.374,B30:771.468)771.47:268.213,(B29:484.625,B25:484.625)484.625:555.057)1039.68:142.95)1182.63:439.727)1622.36:275.86,B19:1898.22)1898.22:223.179,(B43:1983.33,((B44:1116.45,B21:1116.45)1116.45:594.042,((B23:1284.73,(B20:1143.09,((B32:942.873,(B24:633.139,B16:633.139)633.139:309.733)942.873:78.8231,(B26:894.785,(B15:366.284,B14:366.284)366.284:528.505)894.785:126.909)1021.7:121.391)1143.09:141.648)1284.73:255.123,(((B38:948.828,B37:948.828)948.828:169.981,(((B28:268.821,B27:268.821)268.821:110.975,B22:379.794)379.796:181.23,B18:561.026)561.026:557.784)1118.81:143.386,(B79:340.017,B13:340.017)340.017:922.178)1262.19:277.661)1539.86:170.632)1710.49:272.838)1983.33:138.071)2121.4:98.7287,(((B33:1256.25,B31:1256.25)1256.25:229.011,B17:1485.26)1485.26:319.925,B12:1805.18)1805.19:414.942)2220.13:227.436)2447.56:567.664)3015.23:348.078,(p156889:2391.09,((A76:1332.47,((A78:960,A77:960)960:135.186,(A75:827.042,A74:827.042)827.042:268.146)1095.19:237.288)1332.47:756.798,(A80:1862.15,(((p269484:627.926,p1359162:627.926)627.926:454.529,p1236908:1082.46)1082.46:569.541,A73:1652)1652:210.155)1862.15:227.124)2089.27:301.812)2391.09:972.219)3363.31:137.814)3501.12;
((((((U_71173:1253.59,U_67084:1253.59)1253.59:697.018,U_41057:1950.61)1950.61:328.781,(M_p26868:1859.27,((p2523533517:355.164,M_p19866:355.164)355.164:151.098,M_p13725:506.264)506.262:1353.01)1859.27:420.12)2279.39:504.24,(Cyn54:2360.2,(Cyn62:2141.71,(Cyn52:1965.04,((Cyn49:1629.09,((Cyn61:985.91,Cyn53:985.91)985.91:504.324,((Cyn50:1110.61,(Cyn60:392.106,Cyn47:392.106)392.106:718.499)1110.61:275.785,(Cyn55:1235.45,(Cyn59:1056.06,(Cyn48:780.077,Cyn46:780.077)780.077:275.981)1056.06:179.393)1235.45:150.938)1386.39:103.843)1490.23:138.862)1629.09:139.485,((Cyn58:1268.03,(Cyn56:934.659,(Cyn57:334.199,Cyn51:334.199)334.199:600.458)934.659:333.374)1268.03:134.835,Cyn45:1402.87)1402.87:365.713)1768.58:196.459)1965.04:176.675)2141.71:218.487)2360.2:423.433)2783.63:318.435,((Cf69:2363.14,(Cf70:1087.33,Cf64:1087.33)1087.33:1275.81)2363.14:305.95,((Cf72:1815.52,Cf71:1815.52)1815.52:518.854,(((Cf82:184.036,Cf81:184.036)184.036:1148.26,(Cf83:545.047,(Cf67:218.769,Cf66:218.769)218.769:326.277)545.047:787.253)1332.3:476.508,(Cf65:1103.44,(Cf68:593.993,Cf63:593.993)593.993:509.447)1103.44:705.364)1808.81:525.573)2334.38:334.715)2669.09:432.974)3102.07:411.872,((((Ig42:1207.6,Ig41:1207.6)1207.6:1186.13,(Chl8:1708.44,((Chl9:524.881,Chl1:524.881)524.881:848.539,(((Chl6:429.744,Chl4:429.744)429.744:126.008,((Chl3:398.593,Chl2:398.593)398.593:94.9301,((Chl7:266.897,Chl11:266.897)266.897:110.118,Chl10:377.014)377.015:116.507)493.523:62.229)555.752:566.401,(Chl5:419.069,Chl0:419.069)419.069:703.083)1122.15:251.265)1373.42:335.018)1708.44:685.296)2393.73:358.478,(B39:2341.66,((((B35:1621.86,(B34:1141.96,(((B40:355.031,B36:355.031)355.031:337.443,B30:692.475)692.474:215.063,(B29:715.765,B25:715.765)715.765:191.772)907.537:234.428)1141.96:479.899)1621.86:108.913,B19:1730.78)1730.78:232.553,(B43:1824.67,((B44:1169.35,B21:1169.35)1169.35:462.589,((B23:1245.74,(B20:1178.99,((B32:729.255,(B24:617.494,B16:617.494)617.494:111.761)729.255:174.732,(B26:865.782,(B15:526.908,B14:526.908)526.908:338.874)865.782:38.2039)903.987:275.005)1178.99:66.7469)1245.74:221.245,(((B38:688.827,B37:688.827)688.827:218.448,(((B28:222.178,B27:222.178)222.178:99.9487,B22:322.127)322.127:141.012,B18:463.137)463.139:444.134)907.275:359.448,(B79:405.017,B13:405.017)405.017:861.706)1266.72:200.263)1466.99:164.961)1631.94:192.728)1824.67:138.656)1963.33:166.824,(((B33:1036.55,B31:1036.55)1036.55:181.628,B17:1218.17)1218.17:532.808,B12:1750.98)1750.98:379.175)2130.15:211.504)2341.66:410.551)2752.21:568.756,(p156889:2449.85,((A76:1596.75,((A78:904.692,A77:904.692)904.692:486.522,(A75:903.381,A74:903.381)903.381:487.83)1391.21:205.54)1596.75:517.09,(A80:1759.35,(((p269484:624.743,p1359162:624.743)624.743:451.78,p1236908:1076.53)1076.52:456.148,A73:1532.68)1532.67:226.674)1759.35:354.497)2113.84:336.001)2449.85:871.12)3320.96:192.974)3513.94;
((((((U_71173:1517.53,U_67084:1517.53)1517.53:790.786,U_41057:2308.32)2308.32:240.094,(M_p26868:1798.52,((p2523533517:580.319,M_p19866:580.319)580.319:129.274,M_p13725:709.596)709.593:1088.93)1798.52:749.894)2548.41:393.355,(Cyn54:2574.73,(Cyn62:2114.32,(Cyn52:1938.39,((Cyn49:1715.71,((Cyn61:1318.59,Cyn53:1318.59)1318.59:214.142,((Cyn50:1288.44,(Cyn60:556.549,Cyn47:556.549)556.549:731.895)1288.44:122.426,(Cyn55:1238.26,(Cyn59:500.99,(Cyn48:375.349,Cyn46:375.349)375.349:125.643)500.99:737.271)1238.26:172.606)1410.87:121.862)1532.73:182.978)1715.71:102.079,((Cyn58:1612.25,(Cyn56:1371.05,(Cyn57:845.332,Cyn51:845.332)845.332:525.713)1371.05:241.201)1612.25:99.4348,Cyn45:1711.68)1711.68:106.107)1817.79:120.599)1938.39:175.929)2114.32:460.413)2574.73:367.043)2941.77:434.607,((Cf69:2040.89,(Cf70:1126.95,Cf64:1126.95)1126.95:913.941)2040.89:591.486,((Cf72:634.337,Cf71:634.337)634.337:1527.85,(((Cf82:213.377,Cf81:213.377)213.377:752.385,(Cf83:651.145,(Cf67:207.81,Cf66:207.81)207.81:443.336)651.145:314.617)965.761:832.897,(Cf65:968.626,(Cf68:521.428,Cf63:521.428)521.428:447.195)968.626:830.037)1798.66:363.525)2162.18:470.193)2632.38:743.998)3376.38:116.572,((((Ig42:1685.46,Ig41:1685.46)1685.46:764.09,(Chl8:1775.06,((Chl9:808.841,Chl1:808.841)808.841:287.901,(((Chl6:611.654,Chl4:611.654)611.654:88.0062,((Chl3:327.153,Chl2:327.153)327.153:312.503,((Chl7:316.087,Chl11:316.087)316.087:106.238,Chl10:422.325)422.325:217.331)639.656:60.0039)699.66:128.634,(Chl5:237.967,Chl0:237.967)237.967:590.326)828.294:268.448)1096.74:678.324)1775.06:674.478)2449.55:386.683,(B39:2409.8,((((B35:1350.25,(B34:838.835,(((B40:365.488,B36:365.488)365.488:146.54,B30:512.028)512.028:88.0876,(B29:453.982,B25:453.982)453.982:146.132)600.116:238.718)838.835:511.417)1350.25:251.735,B19:1601.99)1601.98:349.784,(B43:1644.25,((B44:1165.1,B21:1165.1)1165.1:285.67,((B23:1044.45,(B20:938.468,((B32:629.835,(B24:303.092,B16:303.092)303.092:326.744)629.835:177.919,(B26:564.056,(B15:241.309,B14:241.309)241.309:322.745)564.056:243.701)807.754:130.715)938.468:105.978)1044.45:305.623,(((B38:650.426,B37:650.426)650.426:342.721,(((B28:284.513,B27:284.513)284.513:66.0939,B22:350.608)350.607:178.547,B18:529.154)529.154:463.99)993.146:210.718,(B79:388.643,B13:388.643)388.643:815.22)1203.86:146.207)1350.07:100.706)1450.78:193.47)1644.25:307.523)1951.77:205.845,(((B33:1123.35,B31:1123.35)1123.35:395.985,B17:1519.34)1519.34:437.831,B12:1957.17)1957.17:200.447)2157.61:252.19)2409.8:426.423)2836.23:520.523,(p156889:2444.59,((A76:1611.23,((A78:1030.99,A77:1030.99)1030.99:207.536,(A75:943.931,A74:943.931)943.931:294.597)1238.53:372.701)1611.23:436.095,(A80:1724.35,(((p269484:475.377,p1359162:475.377)475.377:418.529,p1236908:893.905)893.905:575.236,A73:1469.14)1469.14:255.212)1724.35:322.967)2047.32:397.274)2444.59:912.156)3356.75:136.2)3492.95;
((((((U_71173:955.188,U_67084:955.188)955.188:992.982,U_41057:1948.17)1948.17:760.695,(M_p26868:1862.04,((p2523533517:435.155,M_p19866:435.155)435.155:175.248,M_p13725:610.402)610.403:1251.63)1862.04:846.831)2708.87:374.959,(Cyn54:2486.65,(Cyn62:2253.63,(Cyn52:2113.03,((Cyn49:1570.54,((Cyn61:879.64,Cyn53:879.64)879.64:587.716,((Cyn50:1120.05,(Cyn60:409.806,Cyn47:409.806)409.806:710.243)1120.05:251.672,(Cyn55:1283.84,(Cyn59:1064.6,(Cyn48:972.18,Cyn46:972.18)972.18:92.4235)1064.6:219.232)1283.84:87.8846)1371.72:95.6355)1467.36:103.181)1570.54:199.173,((Cyn58:1491.29,(Cyn56:1078.63,(Cyn57:473.503,Cyn51:473.503)473.503:605.13)1078.63:412.658)1491.29:187.371,Cyn45:1678.66)1678.66:91.0511)1769.71:343.324)2113.03:140.596)2253.63:233.016)2486.65:597.177)3083.82:116.005,((Cf69:1810.17,(Cf70:997.36,Cf64:997.36)997.36:812.807)1810.17:512.928,((Cf72:1260.64,Cf71:1260.64)1260.64:729.02,(((Cf82:95.1053,Cf81:95.1053)95.1053:797.152,(Cf83:527.965,(Cf67:213.913,Cf66:213.913)213.913:314.053)527.965:364.292)892.258:909.499,(Cf65:1046.6,(Cf68:517.204,Cf63:517.204)517.204:529.399)1046.6:755.152)1801.76:187.906)1989.66:333.437)2323.1:876.734)3199.83:175.559,((((Ig42:534.324,Ig41:534.324)534.324:1891.78,(Chl8:1645.52,((Chl9:472.788,Chl1:472.788)472.788:689.886,(((Chl6:386.398,Chl4:386.398)386.398:321.602,((Chl3:583.082,Chl2:583.082)583.082:78.095,((Chl7:373.149,Chl11:373.149)373.149:224.223,Chl10:597.373)597.372:63.8036)661.177:46.8257)708:274.462,(Chl5:258.56,Chl0:258.56)258.56:723.903)982.462:180.211)1162.67:482.846)1645.52:780.582)2426.1:267.823,(B39:2285.57,((((B35:1384.75,(B34:896.51,(((B40:277.442,B36:277.442)277.442:155.493,B30:432.934)432.935:273.895,(B29:553.247,B25:553.247)553.247:153.584)706.83:189.68)896.51:488.247)1384.75:247.287,B19:1632.04)1632.04:226.476,(B43:1757.06,((B44:1359.18,B21:1359.18)1359.18:233.028,((B23:1019.76,(B20:963.37,((B32:580.115,(B24:381.942,B16:381.942)381.942:198.174)580.115:102.45,(B26:515.284,(B15:323.314,B14:323.314)323.314:191.971)515.284:167.28)682.565:280.806)963.37:56.3835)1019.76:342.13,(((B38:670.508,B37:670.508)670.508:217.682,(((B28:268.668,B27:268.668)268.668:26.9275,B22:295.595)295.595:189.98,B18:485.577)485.575:402.613)888.19:284.883,(B79:385.588,B13:385.588)385.588:787.485)1173.07:188.811)1361.89:230.326)1592.21:164.854)1757.06:101.454)1858.52:114.038,(((B33:1086.17,B31:1086.17)1086.17:286.15,B17:1372.32)1372.32:227.665,B12:1599.98)1599.98:372.575)1972.56:313.013)2285.57:408.355)2693.92:417.563,(p156889:2427.48,((A76:1764.47,((A78:1363.29,A77:1363.29)1363.29:251.05,(A75:1126.3,A74:1126.3)1126.3:488.041)1614.34:150.125)1764.47:374.483,(A80:1783.18,(((p269484:688.704,p1359162:688.704)688.704:483.096,p1236908:1171.8)1171.8:449.102,A73:1620.91)1620.9:162.274)1783.18:355.773)2138.95:288.532)2427.48:684.006)3111.49:263.902)3375.39;
((((((U_71173:1668.77,U_67084:1668.77)1668.77:817.341,U_41057:2486.11)2486.11:151.019,(M_p26868:2300.75,((p2523533517:311.005,M_p19866:311.005)311.005:189.616,M_p13725:500.621)500.622:1800.12)2300.75:336.382)2637.13:168.617,(Cyn54:2526.85,(Cyn62:2282.04,(Cyn52:2091.02,((Cyn49:1791.38,((Cyn61:1179.82,Cyn53:1179.82)1179.82:377.424,((Cyn50:1111.29,(Cyn60:626.451,Cyn47:626.451)626.451:484.835)1111.29:344.543,(Cyn55:1273.21,(Cyn59:855.877,(Cyn48:654.162,Cyn46:654.162)654.162:201.714)855.877:417.331)1273.21:182.62)1455.83:101.412)1557.24:234.142)1791.38:166.554,((Cyn58:1381.94,(Cyn56:1257.77,(Cyn57:444.455,Cyn51:444.455)444.455:813.313)1257.77:124.167)1381.94:104.744,Cyn45:1486.68)1486.68:471.256)1957.94:133.081)2091.02:191.019)2282.04:244.816)2526.85:278.891)2805.74:441.181,((Cf69:2288.73,(Cf70:997.421,Cf64:997.421)997.421:1291.31)2288.73:632.537,((Cf72:2056.87,Cf71:2056.87)2056.87:412.434,(((Cf82:277.823,Cf81:277.823)277.823:1388.5,(Cf83:1141.69,(Cf67:297.734,Cf66:297.734)297.734:843.959)1141.69:524.634)1666.32:611.442,(Cf65:1370.79,(Cf68:605.539,Cf63:605.539)605.539:765.251)1370.79:906.975)2277.77:191.537)2469.3:451.968)2921.27:325.653)3246.92:149.466,((((Ig42:861.739,Ig41:861.739)861.739:1662.45,(Chl8:1805.34,((Chl9:783.374,Chl1:783.374)783.374:433.94,(((Chl6:590.748,Chl4:590.748)590.748:234.545,((Chl3:339.63,Chl2:339.63)339.63:402.37,((Chl7:374.129,Chl11:374.129)374.129:103.178,Chl10:477.308)477.308:264.694)742.001:83.2934)825.293:224.875,(Chl5:169.996,Chl0:169.996)169.996:880.174)1050.17:167.143)1217.31:588.027)1805.34:718.849)2524.19:316.014,(B39:2274.5,((((B35:1490.28,(B34:1083.11,(((B40:416.499,B36:416.499)416.499:148.538,B30:565.037)565.037:350.368,(B29:655.51,B25:655.51)655.51:259.894)915.405:167.702)1083.11:407.173)1490.28:129.903,B19:1620.18)1620.18:367.486,(B43:1661.64,((B44:1070.05,B21:1070.05)1070.05:484.59,((B23:1071.22,(B20:969.408,((B32:787.579,(B24:437.024,B16:437.024)437.024:350.555)787.579:43.1599,(B26:720.357,(B15:225.825,B14:225.825)225.825:494.531)720.357:110.381)830.739:138.668)969.408:101.819)1071.22:276.237,(((B38:853.764,B37:853.764)853.764:144.321,(((B28:241.94,B27:241.94)241.94:88.7123,B22:330.653)330.653:134.209,B18:464.861)464.862:533.223)998.086:231.653,(B79:327.74,B13:327.74)327.74:902)1229.74:117.725)1347.46:207.18)1554.64:106.999)1661.64:326.03)1987.67:143.505,(((B33:1231.9,B31:1231.9)1231.9:179.578,B17:1411.48)1411.48:407.21,B12:1818.69)1818.69:312.488)2131.18:143.328)2274.5:565.699)2840.2:339.737,(p156889:2447.02,((A76:1772.34,((A78:1239.07,A77:1239.07)1239.07:318.634,(A75:997.934,A74:997.934)997.934:559.776)1557.71:214.631)1772.34:323.833,(A80:1974.41,(((p269484:924.769,p1359162:924.769)924.769:375.247,p1236908:1300.02)1300.02:478.609,A73:1778.62)1778.62:195.787)1974.41:121.76)2096.17:350.847)2447.02:732.924)3179.94:216.447)3396.39;
((((((U_71173:1586.57,U_67084:1586.57)1586.57:895.178,U_41057:2481.75)2481.74:239.645,(M_p26868:1910.77,((p2523533517:333.701,M_p19866:333.701)333.701:316.136,M_p13725:649.838)649.837:1260.93)1910.77:810.622)2721.39:119.23,(Cyn54:2296.01,(Cyn62:2024.85,(Cyn52:1911.01,((Cyn49:1585.46,((Cyn61:792.773,Cyn53:792.773)792.773:735.906,((Cyn50:1014.66,(Cyn60:785.063,Cyn47:785.063)785.063:229.602)1014.66:421.039,(Cyn55:1302.52,(Cyn59:712.976,(Cyn48:451.216,Cyn46:451.216)451.216:261.761)712.976:589.544)1302.52:133.181)1435.7:92.979)1528.68:56.7821)1585.46:145.398,((Cyn58:1137.01,(Cyn56:963.348,(Cyn57:514.203,Cyn51:514.203)514.203:449.146)963.348:173.665)1137.01:432.557,Cyn45:1569.57)1569.57:161.288)1730.86:180.151)1911.01:113.843)2024.85:271.156)2296.01:544.611)2840.62:375.624,((Cf69:2258.11,(Cf70:1143.04,Cf64:1143.04)1143.04:1115.07)2258.11:411.076,((Cf72:1710.12,Cf71:1710.12)1710.12:443.476,(((Cf82:164.797,Cf81:164.797)164.797:693.487,(Cf83:531.896,(Cf67:179.242,Cf66:179.242)179.242:352.654)531.896:326.387)858.284:755.131,(Cf65:1185.36,(Cf68:604.052,Cf63:604.052)604.052:581.311)1185.36:428.055)1613.41:540.185)2153.6:515.579)2669.18:547.065)3216.24:91.524,((((Ig42:1590.46,Ig41:1590.46)1590.46:444.581,(Chl8:1645.73,((Chl9:964.513,Chl1:964.513)964.513:180.322,(((Chl6:552.53,Chl4:552.53)552.53:220.076,((Chl3:404.315,Chl2:404.315)404.315:294.033,((Chl7:299.06,Chl11:299.06)299.06:107.071,Chl10:406.131)406.131:292.216)698.348:74.2587)772.606:159.252,(Chl5:319.259,Chl0:319.259)319.259:612.599)931.859:212.975)1144.83:500.892)1645.73:389.311)2035.04:403.502,(B39:2045.98,((((B35:1254.04,(B34:865.491,(((B40:309.287,B36:309.287)309.287:118.717,B30:428.005)428.005:315.82,(B29:518.83,B25:518.83)518.83:224.994)743.825:121.666)865.491:388.544)1254.04:248.306,B19:1502.34)1502.34:274.813,(B43:1635.85,((B44:1236.5,B21:1236.5)1236.5:288.413,((B23:1069.31,(B20:919.309,((B32:597.479,(B24:404.16,B16:404.16)404.16:193.319)597.479:164.634,(B26:602.428,(B15:214.529,B14:214.529)214.529:387.899)602.428:159.685)762.113:157.197)919.309:150.004)1069.31:246.153,(((B38:557.865,B37:557.865)557.865:146.948,(((B28:218.964,B27:218.964)218.964:102.521,B22:321.485)321.485:81.8534,B18:403.339)403.339:301.476)704.813:409.472,(B79:402.569,B13:402.569)402.569:711.716)1114.29:201.179)1315.47:209.446)1524.91:110.94)1635.85:141.303)1777.15:172.626,(((B33:845.357,B31:845.357)845.357:547.393,B17:1392.75)1392.75:343.366,B12:1736.12)1736.12:213.664)1949.78:96.1988)2045.98:392.56)2438.54:666.678,(p156889:2362.52,((A76:1527.86,((A78:899.019,A77:899.019)899.019:406.584,(A75:1030.79,A74:1030.79)1030.79:274.815)1305.6:222.25)1527.86:408.175,(A80:1575.6,(((p269484:611.478,p1359162:611.478)611.478:349.651,p1236908:961.129)961.129:428.909,A73:1390.04)1390.04:185.565)1575.6:360.425)1936.03:426.494)2362.52:742.693)3105.22:202.553)3307.77;
((((((U_71173:1656.72,U_67084:1656.72)1656.72:439.85,U_41057:2096.57)2096.57:574.354,(M_p26868:2014.83,((p2523533517:353.383,M_p19866:353.383)353.383:565.493,M_p13725:918.876)918.876:1095.96)2014.83:656.094)2670.93:337.192,(Cyn54:2520.22,(Cyn62:2060.22,(Cyn52:1941.33,((Cyn49:1694.34,((Cyn61:681.011,Cyn53:681.011)681.011:886.922,((Cyn50:1269.81,(Cyn60:578.07,Cyn47:578.07)578.07:691.733)1269.81:166.333,(Cyn55:1248.01,(Cyn59:899.367,(Cyn48:298.344,Cyn46:298.344)298.344:601.021)899.367:348.638)1248.01:188.132)1436.14:131.797)1567.93:126.401)1694.34:110.432,((Cyn58:1439.57,(Cyn56:1194.44,(Cyn57:475.83,Cyn51:475.83)475.83:718.617)1194.44:245.123)1439.57:194.472,Cyn45:1634.04)1634.04:170.729)1804.77:136.565)1941.33:118.887)2060.22:460.002)2520.22:487.9)3008.12:218.071,((Cf69:1986.13,(Cf70:1290.39,Cf64:1290.39)1290.39:695.742)1986.13:1009.65,((Cf72:1627.79,Cf71:1627.79)1627.79:1010.77,(((Cf82:139.488,Cf81:139.488)139.488:1012.18,(Cf83:410.4,(Cf67:153.406,Cf66:153.406)153.406:256.996)410.4:741.266)1151.67:802.754,(Cf65:943.099,(Cf68:641.902,Cf63:641.902)641.902:301.198)943.099:1011.32)1954.42:684.127)2638.55:357.235)2995.78:230.407)3226.19:247.099,((((Ig42:1261.11,Ig41:1261.11)1261.11:1220.75,(Chl8:1841.76,((Chl9:897.658,Chl1:897.658)897.658:257.073,(((Chl6:396.955,Chl4:396.955)396.955:354.098,((Chl3:373.66,Chl2:373.66)373.66:261.23,((Chl7:260.939,Chl11:260.939)260.939:103.757,Chl10:364.695)364.696:270.193)634.89:116.163)751.054:171.287,(Chl5:301.425,Chl0:301.425)301.425:620.917)922.341:232.389)1154.73:687.027)1841.76:640.103)2481.86:392.749,(B39:2306.38,((((B35:1330.29,(B34:937.788,(((B40:290.473,B36:290.473)290.473:173.272,B30:463.743)463.745:348.916,(B29:658.234,B25:658.234)658.234:154.429)812.661:125.125)937.788:392.506)1330.29:519.201,B19:1849.5)1849.49:138.074,(B43:1709.34,((B44:1330.73,B21:1330.73)1330.73:161.679,((B23:1178.04,(B20:989.804,((B32:714.074,(B24:551.677,B16:551.677)551.677:162.399)714.074:91.2256,(B26:690.118,(B15:481.738,B14:481.738)481.738:208.38)690.118:115.18)805.299:184.505)989.804:188.235)1178.04:150.849,(((B38:772.939,B37:772.939)772.939:162.862,(((B28:282.644,B27:282.644)282.644:213.67,B22:496.312)496.314:130.384,B18:626.7)626.698:309.104)935.801:175.305,(B79:408.032,B13:408.032)408.032:703.077)1111.11:217.78)1328.89:163.522)1492.41:216.926)1709.34:278.231)1987.57:192.262,(((B33:1009.22,B31:1009.22)1009.22:151.229,B17:1160.45)1160.45:178.126,B12:1338.57)1338.57:841.259)2179.83:126.547)2306.38:568.23)2874.61:516.555,(p156889:2337.24,((A76:1838.14,((A78:878.84,A77:878.84)878.84:533.254,(A75:880.885,A74:880.885)880.885:531.212)1412.09:426.044)1838.14:241.594,(A80:1869.11,(((p269484:585.01,p1359162:585.01)585.01:395.406,p1236908:980.419)980.416:674.589,A73:1655.01)1655.01:214.099)1869.11:210.627)2079.73:257.509)2337.24:1053.92)3391.16:82.1294)3473.29;
((((((U_71173:1459.15,U_67084:1459.15)1459.15:888.062,U_41057:2347.21)2347.21:568.594,(M_p26868:1790.25,((p2523533517:355.072,M_p19866:355.072)355.072:254.838,M_p13725:609.909)609.91:1180.34)1790.25:1125.55)2915.8:182.054,(Cyn54:2463,(Cyn62:2075.63,(Cyn52:1908.41,((Cyn49:1654.15,((Cyn61:1039.67,Cyn53:1039.67)1039.67:542.71,((Cyn50:1140.66,(Cyn60:674.859,Cyn47:674.859)674.859:465.801)1140.66:266.891,(Cyn55:1309.37,(Cyn59:972.385,(Cyn48:652.751,Cyn46:652.751)652.751:319.635)972.385:336.981)1309.37:98.1818)1407.55:174.825)1582.38:71.7782)1654.15:119.055,((Cyn58:1314.65,(Cyn56:858.037,(Cyn57:430.387,Cyn51:430.387)430.387:427.649)858.037:456.612)1314.65:246.588,Cyn45:1561.24)1561.24:211.966)1773.21:135.202)1908.41:167.219)2075.63:387.368)2463:634.862)3097.86:367.68,((Cf69:2487.91,(Cf70:1401.5,Cf64:1401.5)1401.5:1086.4)2487.91:200.457,((Cf72:1459.77,Cf71:1459.77)1459.77:904.711,(((Cf82:207.319,Cf81:207.319)207.319:972.984,(Cf83:503.099,(Cf67:95.0889,Cf66:95.0889)95.0889:408.01)503.099:677.208)1180.3:785.984,(Cf65:1079.51,(Cf68:529.614,Cf63:529.614)529.614:549.894)1079.51:886.78)1966.29:398.19)2364.48:323.885)2688.37:777.171)3465.54:76.864,((((Ig42:1487.41,Ig41:1487.41)1487.41:1199.69,(Chl8:2038.51,((Chl9:548.824,Chl1:548.824)548.824:402.402,(((Chl6:525.951,Chl4:525.951)525.951:111.031,((Chl3:450.82,Chl2:450.82)450.82:125.738,((Chl7:289.477,Chl11:289.477)289.477:86.1253,Chl10:375.604)375.603:200.954)576.558:60.4244)636.982:192.44,(Chl5:358.926,Chl0:358.926)358.926:470.494)829.422:121.807)951.226:1087.28)2038.51:648.592)2687.1:181.825,(B39:2381.67,((((B35:1648.23,(B34:1118.84,(((B40:411.159,B36:411.159)411.159:163.13,B30:574.287)574.289:397.277,(B29:606.052,B25:606.052)606.052:365.512)971.566:147.274)1118.84:529.383)1648.23:115.732,B19:1763.96)1763.96:172.401,(B43:1599.36,((B44:1230.54,B21:1230.54)1230.54:188.208,((B23:1039.98,(B20:884.587,((B32:438.436,(B24:304.64,B16:304.64)304.64:133.794)438.436:276.857,(B26:656.818,(B15:260.476,B14:260.476)260.476:396.341)656.818:58.4736)715.292:169.297)884.587:155.394)1039.98:304.772,(((B38:797.869,B37:797.869)797.869:144.032,(((B28:201.01,B27:201.01)201.01:98.4468,B22:299.457)299.457:118.313,B18:417.769)417.769:524.134)941.901:202.588,(B79:373.422,B13:373.422)373.422:771.067)1144.49:200.262)1344.75:73.9911)1418.75:180.619)1599.36:336.994)1936.36:168.986,(((B33:892.702,B31:892.702)892.702:324.762,B17:1217.46)1217.46:594.443,B12:1811.91)1811.91:293.437)2105.34:276.324)2381.67:487.261)2868.93:405.215,(p156889:2392.72,((A76:1758.34,((A78:1072.28,A77:1072.28)1072.28:532.823,(A75:1321.29,A74:1321.29)1321.29:283.812)1605.11:153.234)1758.34:419.466,(A80:1836.15,(((p269484:529.961,p1359162:529.961)529.961:528.618,p1236908:1058.58)1058.58:526.967,A73:1585.55)1585.55:250.6)1836.15:341.661)2177.81:214.916)2392.72:881.42)3274.14:268.256)3542.4;
((((((U_71173:1199.96,U_67084:1199.96)1199.96:1265.47,U_41057:2465.44)2465.44:448.243,(M_p26868:2107.17,((p2523533517:369.179,M_p19866:369.179)369.179:229.333,M_p13725:598.515)598.513:1508.65)2107.17:806.51)2913.68:236.971,(Cyn54:2641.69,(Cyn62:2245.19,(Cyn52:1966.34,((Cyn49:1709.93,((Cyn61:988.781,Cyn53:988.781)988.781:600.313,((Cyn50:952.196,(Cyn60:580.446,Cyn47:580.446)580.446:371.75)952.196:570.122,(Cyn55:1256.76,(Cyn59:654.462,(Cyn48:433.115,Cyn46:433.115)433.115:221.346)654.462:602.299)1256.76:265.559)1522.32:66.7741)1589.09:120.833)1709.93:92.5891,((Cyn58:1556.84,(Cyn56:900.85,(Cyn57:366.038,Cyn51:366.038)366.038:534.812)900.85:655.994)1556.84:144.32,Cyn45:1701.17)1701.16:101.351)1802.52:163.825)1966.34:278.847)2245.19:396.505)2641.69:508.954)3150.65:262.33,((Cf69:2575.61,(Cf70:1373.92,Cf64:1373.92)1373.92:1201.68)2575.61:297.553,((Cf72:1390.19,Cf71:1390.19)1390.19:1155.23,(((Cf82:335.409,Cf81:335.409)335.409:439.811,(Cf83:520.784,(Cf67:143.937,Cf66:143.937)143.937:376.845)520.784:254.438)775.22:1512.19,(Cf65:1223.48,(Cf68:677.234,Cf63:677.234)677.234:546.25)1223.48:1063.93)2287.41:258.008)2545.42:327.737)2873.16:539.819)3412.98:218.28,((((Ig42:1021.29,Ig41:1021.29)1021.29:1656.02,(Chl8:1952.06,((Chl9:1151.94,Chl1:1151.94)1151.94:254.689,(((Chl6:660.995,Chl4:660.995)660.995:116.081,((Chl3:468.222,Chl2:468.222)468.222:253.167,((Chl7:226.164,Chl11:226.164)226.164:152.686,Chl10:378.849)378.85:342.538)721.389:55.6879)777.076:496.161,(Chl5:524.771,Chl0:524.771)524.771:748.468)1273.24:133.397)1406.63:545.43)1952.06:725.246)2677.31:299.13,(B39:2371.54,((((B35:1441.44,(B34:1174.2,(((B40:625.728,B36:625.728)625.728:177.274,B30:803.002)803.002:293.135,(B29:845.401,B25:845.401)845.401:250.735)1096.14:78.0601)1174.2:267.248)1441.44:163.042,B19:1604.49)1604.49:242.214,(B43:1708.72,((B44:992.659,B21:992.659)992.659:502.396,((B23:902.677,(B20:829.859,((B32:628.931,(B24:506.844,B16:506.844)506.844:122.087)628.931:85.7169,(B26:572.686,(B15:319.034,B14:319.034)319.034:253.653)572.686:141.96)714.648:115.214)829.859:72.8165)902.677:464.402,(((B38:573.626,B37:573.626)573.626:498.597,(((B28:223.429,B27:223.429)223.429:106.159,B22:329.587)329.587:159.182,B18:488.771)488.769:583.456)1072.22:158.462,(B79:352.625,B13:352.625)352.625:878.064)1230.69:136.39)1367.08:127.977)1495.06:213.661)1708.72:137.983)1846.7:381.845,(((B33:1393.43,B31:1393.43)1393.43:156.743,B17:1550.17)1550.17:364.444,B12:1914.61)1914.61:313.931)2228.54:142.993)2371.54:604.903)2976.44:556.48,(p156889:2439.2,((A76:1813.78,((A78:1061.47,A77:1061.47)1061.47:268.284,(A75:993.433,A74:993.433)993.433:336.315)1329.75:484.029)1813.78:267.834,(A80:1683.85,(((p269484:515.842,p1359162:515.842)515.842:411.451,p1236908:927.293)927.293:605.422,A73:1532.71)1532.71:151.136)1683.85:397.764)2081.61:357.589)2439.2:1093.72)3532.92:98.3421)3631.26;
((((((U_71173:1494.86,U_67084:1494.86)1494.86:783.644,U_41057:2278.5)2278.51:620.004,(M_p26868:2185.61,((p2523533517:739.831,M_p19866:739.831)739.831:207.873,M_p13725:947.705)947.704:1237.91)2185.61:712.895)2898.51:201.191,(Cyn54:2654.03,(Cyn62:2376.17,(Cyn52:2026.26,((Cyn49:1590.92,((Cyn61:1123.47,Cyn53:1123.47)1123.47:389.023,((Cyn50:1059.73,(Cyn60:755.617,Cyn47:755.617)755.617:304.11)1059.73:362.058,(Cyn55:1299.7,(Cyn59:577.872,(Cyn48:269.076,Cyn46:269.076)269.076:308.796)577.872:721.828)1299.7:122.087)1421.79:90.7106)1512.5:78.4226)1590.92:239.834,((Cyn58:1590.53,(Cyn56:1169.73,(Cyn57:311.892,Cyn51:311.892)311.892:857.841)1169.73:420.797)1590.53:173.843,Cyn45:1764.37)1764.37:66.3812)1830.75:195.507)2026.26:349.905)2376.17:277.863)2654.03:445.671)3099.7:329.722,((Cf69:2090.11,(Cf70:1002.12,Cf64:1002.12)1002.12:1088)2090.11:452.297,((Cf72:1746.9,Cf71:1746.9)1746.9:615.58,(((Cf82:179.482,Cf81:179.482)179.482:684.742,(Cf83:564.501,(Cf67:131.256,Cf66:131.256)131.256:433.246)564.501:299.723)864.224:1037.73,(Cf65:997.521,(Cf68:560.016,Cf63:560.016)560.016:437.504)997.521:904.439)1901.95:460.517)2362.48:179.939)2542.41:887.008)3429.43:169.748,((((Ig42:722.508,Ig41:722.508)722.508:1805.72,(Chl8:1871.46,((Chl9:631.748,Chl1:631.748)631.748:350.659,(((Chl6:548.236,Chl4:548.236)548.236:165.681,((Chl3:323.954,Chl2:323.954)323.954:335.674,((Chl7:423.615,Chl11:423.615)423.615:80.6131,Chl10:504.229)504.228:155.4)659.628:54.2895)713.918:172.358,(Chl5:166.781,Chl0:166.781)166.781:719.496)886.276:96.132)982.407:889.049)1871.46:656.773)2528.23:479.481,(B39:2376.52,((((B35:1483.73,(B34:1049.73,(((B40:480.565,B36:480.565)480.565:231.302,B30:711.865)711.867:273.836,(B29:647.419,B25:647.419)647.419:338.282)985.703:64.0234)1049.73:434.002)1483.73:121.844,B19:1605.57)1605.57:408.074,(B43:1823.9,((B44:1048.96,B21:1048.96)1048.96:577.267,((B23:1051.13,(B20:739.313,((B32:544.939,(B24:389.02,B16:389.02)389.02:155.92)544.939:81.5042,(B26:527.887,(B15:329.405,B14:329.405)329.405:198.484)527.887:98.5557)626.444:112.868)739.313:311.82)1051.13:381.858,(((B38:822.259,B37:822.259)822.259:261.647,(((B28:222.418,B27:222.418)222.418:154.592,B22:377.009)377.01:282.302,B18:659.31)659.312:424.594)1083.91:216.149,(B79:326.618,B13:326.618)326.618:973.439)1300.06:132.935)1432.99:193.242)1626.23:197.664)1823.9:189.748)2013.64:260.868,(((B33:1378.36,B31:1378.36)1378.36:275.239,B17:1653.6)1653.6:421.967,B12:2075.56)2075.56:198.952)2274.51:102.01)2376.52:631.19)3007.71:507.749,(p156889:2383.69,((A76:1616.03,((A78:783.237,A77:783.237)783.237:520.076,(A75:1175.89,A74:1175.89)1175.89:127.424)1303.31:312.715)1616.03:310.739,(A80:1622.79,(((p269484:616.66,p1359162:616.66)616.66:280.138,p1236908:896.798)896.798:437.767,A73:1334.57)1334.57:288.226)1622.79:303.975)1926.77:456.929)2383.69:1131.77)3515.46:83.7091)3599.17;
((((((U_71173:818.398,U_67084:818.398)818.398:636.54,U_41057:1454.94)1454.94:1213.57,(M_p26868:1785.88,((p2523533517:362.733,M_p19866:362.733)362.733:150.662,M_p13725:513.397)513.396:1272.49)1785.88:882.627)2668.51:349.933,(Cyn54:2464.37,(Cyn62:2142.25,(Cyn52:1984.69,((Cyn49:1558.5,((Cyn61:1021.44,Cyn53:1021.44)1021.44:442.933,((Cyn50:974.797,(Cyn60:532.834,Cyn47:532.834)532.834:441.962)974.797:377.807,(Cyn55:1203.02,(Cyn59:772.287,(Cyn48:686.079,Cyn46:686.079)686.079:86.2074)772.287:430.734)1203.02:149.583)1352.6:111.771)1464.38:94.1189)1558.5:244.752,((Cyn58:1464.34,(Cyn56:1175.41,(Cyn57:420.565,Cyn51:420.565)420.565:754.845)1175.41:288.93)1464.34:201.138,Cyn45:1665.48)1665.48:137.767)1803.25:181.438)1984.69:157.566)2142.25:322.115)2464.37:554.075)3018.44:383.06,((Cf69:2569.36,(Cf70:1243.81,Cf64:1243.81)1243.81:1325.55)2569.36:537.314,((Cf72:2039.75,Cf71:2039.75)2039.75:864.53,(((Cf82:147.217,Cf81:147.217)147.217:1227.81,(Cf83:429.26,(Cf67:186.491,Cf66:186.491)186.491:242.77)429.26:945.762)1375.02:1317.52,(Cf65:1851.59,(Cf68:578.492,Cf63:578.492)578.492:1273.1)1851.59:840.943)2692.54:211.744)2904.28:202.398)3106.68:294.822)3401.5:142.79,((((Ig42:764.684,Ig41:764.684)764.684:1601.75,(Chl8:1904.07,((Chl9:926.414,Chl1:926.414)926.414:408.511,(((Chl6:682.747,Chl4:682.747)682.747:107.418,((Chl3:473.375,Chl2:473.375)473.375:270.823,((Chl7:311.183,Chl11:311.183)311.183:238.202,Chl10:549.386)549.385:194.813)744.199:45.9676)790.166:263.736,(Chl5:280.565,Chl0:280.565)280.565:773.336)1053.9:281.025)1334.92:569.146)1904.07:462.367)2366.44:604.28,(B39:2426.14,((((B35:1810.29,(B34:1206.3,(((B40:385.286,B36:385.286)385.286:352.453,B30:737.74)737.739:198.921,(B29:645.195,B25:645.195)645.195:291.467)936.66:269.64)1206.3:603.993)1810.29:75.7602,B19:1886.05)1886.05:200.951,(B43:1886.69,((B44:1203.74,B21:1203.74)1203.74:541.645,((B23:1036.42,(B20:954.779,((B32:778.904,(B24:488.573,B16:488.573)488.573:290.33)778.904:76.5056,(B26:647.584,(B15:244.703,B14:244.703)244.703:402.883)647.584:207.823)855.409:99.368)954.779:81.6483)1036.42:458.929,(((B38:1022.5,B37:1022.5)1022.5:184.397,(((B28:304.845,B27:304.845)304.845:77.3913,B22:382.237)382.237:235.567,B18:617.805)617.804:589.089)1206.9:142.407,(B79:401.681,B13:401.681)401.681:947.623)1349.3:146.052)1495.35:250.028)1745.38:141.311)1886.69:200.31)2087:138.682,(((B33:879.76,B31:879.76)879.76:335.767,B17:1215.52)1215.53:694.667,B12:1910.19)1910.19:315.492)2225.68:200.459)2426.14:544.577)2970.72:403.276,(p156889:2446.66,((A76:1528.82,((A78:797.1,A77:797.1)797.1:478.093,(A75:862.407,A74:862.407)862.407:412.786)1275.19:253.624)1528.82:602.054,(A80:1923.1,(((p269484:729.869,p1359162:729.869)729.869:452.248,p1236908:1182.12)1182.12:463.246,A73:1645.36)1645.36:277.74)1923.1:207.772)2130.87:315.781)2446.66:927.342)3373.99:170.292)3544.29;
((((((U_71173:1036.99,U_67084:1036.99)1036.99:1293.5,U_41057:2330.48)2330.49:226.356,(M_p26868:2003.19,((p2523533517:520.602,M_p19866:520.602)520.602:145.353,M_p13725:665.952)665.955:1337.23)2003.19:553.657)2556.84:244.943,(Cyn54:2465.96,(Cyn62:2159.87,(Cyn52:1917.51,((Cyn49:1661.37,((Cyn61:854.222,Cyn53:854.222)854.222:706.105,((Cyn50:959.884,(Cyn60:730.744,Cyn47:730.744)730.744:229.139)959.884:518.342,(Cyn55:1203.02,(Cyn59:1060.27,(Cyn48:853.951,Cyn46:853.951)853.951:206.321)1060.27:142.749)1203.02:275.204)1478.23:82.1017)1560.33:101.038)1661.37:120.841,((Cyn58:1367.36,(Cyn56:768.996,(Cyn57:345.826,Cyn51:345.826)345.826:423.172)768.996:598.359)1367.36:228.288,Cyn45:1595.64)1595.64:186.563)1782.21:135.299)1917.51:242.365)2159.87:306.084)2465.96:335.829)2801.79:552.676,((Cf69:2745.06,(Cf70:919.96,Cf64:919.96)919.96:1825.09)2745.06:312.469,((Cf72:1738.64,Cf71:1738.64)1738.64:1108.64,(((Cf82:269.182,Cf81:269.182)269.182:712.152,(Cf83:458.3,(Cf67:192.753,Cf66:192.753)192.753:265.548)458.3:523.033)981.333:1235.34,(Cf65:1461.15,(Cf68:522.634,Cf63:522.634)522.634:938.514)1461.15:755.522)2216.67:630.606)2847.28:210.246)3057.53:296.936)3354.46:112.939,((((Ig42:677.988,Ig41:677.988)677.988:1668.13,(Chl8:1856.05,((Chl9:752.821,Chl1:752.821)752.821:242.053,(((Chl6:536.584,Chl4:536.584)536.584:83.0227,((Chl3:335.192,Chl2:335.192)335.192:234.826,((Chl7:296.48,Chl11:296.48)296.48:73.6371,Chl10:370.117)370.118:199.9)570.018:49.5872)619.606:174.007,(Chl5:249.17,Chl0:249.17)249.17:544.441)793.613:201.262)994.874:861.181)1856.05:490.062)2346.12:523.896,(B39:2395.73,((((B35:1638.85,(B34:1062.75,(((B40:321.713,B36:321.713)321.713:271.481,B30:593.192)593.194:270.607,(B29:594.191,B25:594.191)594.191:269.61)863.8:198.955)1062.75:576.088)1638.85:111.067,B19:1749.91)1749.91:165.371,(B43:1747.74,((B44:764.059,B21:764.059)764.059:610.536,((B23:984.683,(B20:791.715,((B32:609.389,(B24:294.272,B16:294.272)294.272:315.117)609.389:51.2918,(B26:471.757,(B15:286.413,B14:286.413)286.413:185.344)471.757:188.923)660.68:131.034)791.715:192.969)984.683:238.725,(((B38:515.446,B37:515.446)515.446:196.174,(((B28:196.127,B27:196.127)196.127:37.321,B22:233.448)233.448:105.927,B18:339.375)339.375:372.246)711.621:350.062,(B79:330.145,B13:330.145)330.145:731.538)1061.68:161.725)1223.41:151.187)1374.6:373.148)1747.74:167.54)1915.28:211.684,(((B33:1243.33,B31:1243.33)1243.33:337.695,B17:1581.03)1581.03:278.497,B12:1859.53)1859.53:267.443)2126.97:268.761)2395.73:474.285)2870.01:463.293,(p156889:2433.05,((A76:1452.89,((A78:937.405,A77:937.405)937.405:343.033,(A75:656.739,A74:656.739)656.739:623.698)1280.44:172.449)1452.89:677.748,(A80:1708.67,(((p269484:457.7,p1359162:457.7)457.7:459.08,p1236908:916.78)916.78:631.778,A73:1548.55)1548.56:160.108)1708.67:421.972)2130.63:302.413)2433.05:900.255)3333.31:134.095)3467.4;
((((((U_71173:924.359,U_67084:924.359)924.359:1170.15,U_41057:2094.51)2094.51:358.646,(M_p26868:1684.08,((p2523533517:216.295,M_p19866:216.295)216.295:231.65,M_p13725:447.946)447.945:1236.14)1684.08:769.07)2453.15:489.652,(Cyn54:2512.49,(Cyn62:2120.8,(Cyn52:1943.34,((Cyn49:1655.63,((Cyn61:1146.78,Cyn53:1146.78)1146.78:424.933,((Cyn50:1060.04,(Cyn60:691.112,Cyn47:691.112)691.112:368.925)1060.04:311.888,(Cyn55:1218.56,(Cyn59:852.002,(Cyn48:720.193,Cyn46:720.193)720.193:131.81)852.002:366.558)1218.56:153.369)1371.93:199.787)1571.71:83.9122)1655.63:99.7139,((Cyn58:1207.72,(Cyn56:1056.24,(Cyn57:473.586,Cyn51:473.586)473.586:582.652)1056.24:151.487)1207.72:307.49,Cyn45:1515.21)1515.21:240.127)1755.34:187.996)1943.34:177.458)2120.8:391.696)2512.49:430.318)2942.8:326.974,((Cf69:2341.2,(Cf70:887.613,Cf64:887.613)887.613:1453.58)2341.2:480.733,((Cf72:1167.45,Cf71:1167.45)1167.45:1179.54,(((Cf82:157.128,Cf81:157.128)157.128:989.324,(Cf83:282.044,(Cf67:127.557,Cf66:127.557)127.557:154.487)282.044:864.406)1146.45:972.624,(Cf65:1261.96,(Cf68:597.76,Cf63:597.76)597.76:664.202)1261.96:857.117)2119.08:227.905)2346.98:474.946)2821.93:447.856)3269.78:191.318,((((Ig42:1314.8,Ig41:1314.8)1314.8:1282.75,(Chl8:1996,((Chl9:593.042,Chl1:593.042)593.042:423.261,(((Chl6:510.772,Chl4:510.772)510.772:87.2612,((Chl3:339.117,Chl2:339.117)339.117:196.697,((Chl7:263.967,Chl11:263.967)263.967:104.01,Chl10:367.977)367.978:167.836)535.814:62.2195)598.033:185.646,(Chl5:180.13,Chl0:180.13)180.13:603.55)783.679:232.624)1016.3:979.699)1996:601.553)2597.56:203.239,(B39:2309.33,((((B35:1376.31,(B34:1056.11,(((B40:482.983,B36:482.983)482.983:237.812,B30:720.795)720.795:162.69,(B29:535.442,B25:535.442)535.442:348.041)883.485:172.622)1056.11:320.198)1376.31:281.876,B19:1658.18)1658.18:279.134,(B43:1793.55,((B44:996.177,B21:996.177)996.177:463.033,((B23:908.051,(B20:781.343,((B32:498.066,(B24:293.332,B16:293.332)293.332:204.732)498.066:161.333,(B26:532.767,(B15:311.02,B14:311.02)311.02:221.747)532.767:126.63)659.399:121.944)781.343:126.71)908.051:391.949,(((B38:880.698,B37:880.698)880.698:230.147,(((B28:254.643,B27:254.643)254.643:45.6674,B22:300.31)300.31:157.552,B18:457.862)457.863:652.981)1110.84:117.952,(B79:398.961,B13:398.961)398.961:829.837)1228.8:71.2065)1300:159.21)1459.21:334.334)1793.55:143.768)1937.32:223.173,(((B33:831.346,B31:831.346)831.346:134.31,B17:965.654)965.655:663.479,B12:1629.13)1629.13:531.355)2160.49:148.84)2309.33:491.466)2800.79:489.521,(p156889:2446.56,((A76:1692.47,((A78:1123.39,A77:1123.39)1123.39:243.12,(A75:1043.29,A74:1043.29)1043.29:323.222)1366.51:325.967)1692.47:413.941,(A80:1711.81,(((p269484:469.827,p1359162:469.827)469.827:375.785,p1236908:845.612)845.612:600.625,A73:1446.24)1446.24:265.57)1711.81:394.607)2106.41:340.145)2446.56:843.754)3290.32:170.785)3461.1;
((((((U_71173:971.106,U_67084:971.106)971.106:869.274,U_41057:1840.38)1840.38:362.457,(M_p26868:1679.13,((p2523533517:272.885,M_p19866:272.885)272.885:174.944,M_p13725:447.83)447.829:1231.3)1679.13:523.707)2202.84:218.192,(Cyn54:2130.62,(Cyn62:1833,(Cyn52:1696.17,((Cyn49:1537.1,((Cyn61:767.333,Cyn53:767.333)767.333:653.611,((Cyn50:1007.19,(Cyn60:773.693,Cyn47:773.693)773.693:233.493)1007.19:322.562,(Cyn55:1225.11,(Cyn59:613.833,(Cyn48:507.475,Cyn46:507.475)507.475:106.359)613.833:611.274)1225.11:104.64)1329.75:91.1933)1420.94:116.156)1537.1:76.2758,((Cyn58:1099.35,(Cyn56:964.797,(Cyn57:673.558,Cyn51:673.558)673.558:291.241)964.797:134.549)1099.35:388.702,Cyn45:1488.05)1488.05:125.324)1613.37:82.7999)1696.17:136.822)1833:297.625)2130.62:290.406)2421.03:610.506,((Cf69:2193.5,(Cf70:620.858,Cf64:620.858)620.858:1572.63)2193.5:416.582,((Cf72:1415.41,Cf71:1415.41)1415.41:906.807,(((Cf82:183.486,Cf81:183.486)183.486:1243.13,(Cf83:859.371,(Cf67:350.151,Cf66:350.151)350.151:509.219)859.371:567.244)1426.61:467.465,(Cf65:1477.33,(Cf68:545.385,Cf63:545.385)545.385:931.945)1477.33:416.75)1894.08:428.143)2322.22:287.858)2610.08:421.454)3031.53:395.178,((((Ig42:1572.11,Ig41:1572.11)1572.11:964.098,(Chl8:1656.84,((Chl9:886.014,Chl1:886.014)886.014:231.832,(((Chl6:446.699,Chl4:446.699)446.699:103.81,((Chl3:239.668,Chl2:239.668)239.668:236.971,((Chl7:283.04,Chl11:283.04)283.04:98.5035,Chl10:381.543)381.544:95.0963)476.64:73.8695)550.509:198.547,(Chl5:308.459,Chl0:308.459)308.459:440.596)749.057:368.786)1117.85:538.994)1656.84:879.373)2536.21:229.447,(B39:2396.6,((((B35:1337.64,(B34:977.479,(((B40:521.583,B36:521.583)521.583:103.816,B30:625.399)625.399:224.032,(B29:665.423,B25:665.423)665.423:184.008)849.431:128.049)977.479:360.164)1337.64:206.875,B19:1544.52)1544.52:252.349,(B43:1628.45,((B44:793.993,B21:793.993)793.993:635.918,((B23:954.088,(B20:835.963,((B32:655.207,(B24:480.942,B16:480.942)480.942:174.265)655.207:83.4321,(B26:506.009,(B15:336.904,B14:336.904)336.904:169.104)506.009:232.631)738.64:97.3247)835.963:118.125)954.088:377.959,(((B38:565.174,B37:565.174)565.174:351.378,(((B28:226.189,B27:226.189)226.189:125.024,B22:351.214)351.213:205.185,B18:556.398)556.399:360.154)916.552:237.983,(B79:405.095,B13:405.095)405.095:749.439)1154.54:177.511)1332.05:97.8661)1429.91:198.535)1628.45:168.421)1796.87:314.538,(((B33:1294.25,B31:1294.25)1294.25:184.754,B17:1479.01)1479.01:340.97,B12:1819.98)1819.98:291.428)2111.41:285.192)2396.6:369.06)2765.66:586.536,(p156889:2311.66,((A76:1688.15,((A78:1069.43,A77:1069.43)1069.43:227.928,(A75:1133.81,A74:1133.81)1133.81:163.551)1297.36:390.792)1688.15:416.338,(A80:1670.77,(((p269484:745.282,p1359162:745.282)745.282:382.609,p1236908:1127.89)1127.89:351.536,A73:1479.42)1479.43:191.349)1670.77:433.715)2104.49:207.17)2311.66:1040.53)3352.19:74.5172)3426.71;
((((((U_71173:1124.81,U_67084:1124.81)1124.81:699.742,U_41057:1824.55)1824.55:175.054,(M_p26868:1399.31,((p2523533517:276.629,M_p19866:276.629)276.629:139.802,M_p13725:416.432)416.431:982.88)1399.31:600.289)1999.6:667.188,(Cyn54:2083.64,(Cyn62:1909.26,(Cyn52:1783.96,((Cyn49:1590.55,((Cyn61:1232.94,Cyn53:1232.94)1232.94:233.943,((Cyn50:1213.47,(Cyn60:810.646,Cyn47:810.646)810.646:402.824)1213.47:140.043,(Cyn55:1206.3,(Cyn59:785.524,(Cyn48:545.261,Cyn46:545.261)545.261:240.262)785.524:420.777)1206.3:147.214)1353.51:113.369)1466.88:123.668)1590.55:109.737,((Cyn58:1298.19,(Cyn56:987.033,(Cyn57:325.783,Cyn51:325.783)325.783:661.251)987.033:311.162)1298.19:120.345,Cyn45:1418.54)1418.54:281.749)1700.29:83.6662)1783.96:125.309)1909.26:174.372)2083.64:583.153)2666.79:619.827,((Cf69:1758.62,(Cf70:586.909,Cf64:586.909)586.909:1171.71)1758.62:912.186,((Cf72:1242.91,Cf71:1242.91)1242.91:1102.01,(((Cf82:172.608,Cf81:172.608)172.608:890.185,(Cf83:534.533,(Cf67:227.269,Cf66:227.269)227.269:307.264)534.533:528.262)1062.79:812.354,(Cf65:888.667,(Cf68:433.028,Cf63:433.028)433.028:455.639)888.667:986.482)1875.15:469.766)2344.91:325.887)2670.8:615.812)3286.62:220.565,((((Ig42:538.784,Ig41:538.784)538.784:2211.88,(Chl8:1683.56,((Chl9:742.589,Chl1:742.589)742.589:199.12,(((Chl6:386.544,Chl4:386.544)386.544:193.186,((Chl3:291.507,Chl2:291.507)291.507:168.418,((Chl7:212.549,Chl11:212.549)212.549:154.835,Chl10:367.384)367.384:92.5401)459.925:119.805)579.73:134.55,(Chl5:285.261,Chl0:285.261)285.261:429.019)714.28:227.428)941.709:741.849)1683.56:1067.11)2750.66:371.61,(B39:2386.75,((((B35:1451.98,(B34:1217.25,(((B40:483.794,B36:483.794)483.794:182.611,B30:666.403)666.405:441.094,(B29:679.993,B25:679.993)679.993:427.504)1107.5:109.751)1217.25:234.737)1451.98:98.5479,B19:1550.53)1550.53:303.086,(B43:1682.13,((B44:1148.46,B21:1148.46)1148.46:425.687,((B23:931.889,(B20:775.757,((B32:546.257,(B24:381.651,B16:381.651)381.651:164.603)546.257:107.848,(B26:586.008,(B15:303.021,B14:303.021)303.021:282.987)586.008:68.095)654.105:121.651)775.757:156.133)931.889:505.637,(((B38:442.361,B37:442.361)442.361:590.139,(((B28:349.909,B27:349.909)349.909:182.16,B22:532.071)532.069:104.046,B18:636.115)636.115:396.385)1032.5:247.72,(B79:316.07,B13:316.07)316.07:964.152)1280.22:157.305)1437.53:136.624)1574.15:107.979)1682.13:171.489)1853.62:234.68,(((B33:1097.12,B31:1097.12)1097.12:120.729,B17:1217.84)1217.85:336.867,B12:1554.71)1554.71:533.586)2088.3:298.449)2386.75:735.522)3122.27:233.138,(p156889:2431,((A76:1665.84,((A78:943.554,A77:943.554)943.554:434.655,(A75:1075.07,A74:1075.07)1075.07:303.139)1378.21:287.629)1665.84:495.466,(A80:1858.01,(((p269484:935.112,p1359162:935.112)935.112:250.362,p1236908:1185.47)1185.47:435.115,A73:1620.59)1620.59:237.424)1858.01:303.291)2161.3:269.701)2431:924.405)3355.41:151.773)3507.18;
((((((U_71173:1073.08,U_67084:1073.08)1073.08:645.088,U_41057:1718.17)1718.17:895.442,(M_p26868:2272.76,((p2523533517:373.491,M_p19866:373.491)373.491:288.862,M_p13725:662.352)662.353:1610.41)2272.76:340.849)2613.61:211.358,(Cyn54:2447.64,(Cyn62:1960.43,(Cyn52:1797.17,((Cyn49:1621.15,((Cyn61:1362.07,Cyn53:1362.07)1362.07:135.147,((Cyn50:1241.8,(Cyn60:578.093,Cyn47:578.093)578.093:663.707)1241.8:79.6726,(Cyn55:1227.44,(Cyn59:523.719,(Cyn48:403.316,Cyn46:403.316)403.316:120.401)523.719:703.724)1227.44:94.0301)1321.47:175.744)1497.22:123.931)1621.15:85.8853,((Cyn58:1538.41,(Cyn56:1265.47,(Cyn57:507.043,Cyn51:507.043)507.043:758.422)1265.47:272.945)1538.41:88.5122,Cyn45:1626.92)1626.92:80.1111)1707.03:90.1326)1797.17:163.264)1960.43:487.213)2447.64:377.326)2824.97:411.279,((Cf69:1996.79,(Cf70:1476.76,Cf64:1476.76)1476.76:520.028)1996.79:802.838,((Cf72:1339.08,Cf71:1339.08)1339.08:1023.24,(((Cf82:212.37,Cf81:212.37)212.37:1026.62,(Cf83:575.046,(Cf67:173.915,Cf66:173.915)173.915:401.132)575.046:663.941)1238.99:683.53,(Cf65:937.251,(Cf68:649.855,Cf63:649.855)649.855:287.394)937.251:985.265)1922.52:439.801)2362.32:437.307)2799.62:436.623)3236.25:203.433,((((Ig42:1866.04,Ig41:1866.04)1866.04:473.438,(Chl8:1725.26,((Chl9:471.876,Chl1:471.876)471.876:590.978,(((Chl6:489.043,Chl4:489.043)489.043:75.0847,((Chl3:313.039,Chl2:313.039)313.039:157.271,((Chl7:310.568,Chl11:310.568)310.568:70.7194,Chl10:381.288)381.288:89.0227)470.31:93.8169)564.128:308.526,(Chl5:261.828,Chl0:261.828)261.828:610.825)872.654:190.201)1062.85:662.403)1725.26:614.22)2339.48:388.243,(B39:2393.85,((((B35:1459.22,(B34:1204.9,(((B40:416.253,B36:416.253)416.253:285.472,B30:701.726)701.725:255.821,(B29:586.101,B25:586.101)586.101:371.444)957.546:247.356)1204.9:254.316)1459.22:120.461,B19:1579.68)1579.68:323.881,(B43:1742.84,((B44:1166.09,B21:1166.09)1166.09:333.269,((B23:1022.32,(B20:903.005,((B32:686.88,(B24:612.18,B16:612.18)612.18:74.7009)686.88:60.4286,(B26:588.832,(B15:253.221,B14:253.221)253.221:335.611)588.832:158.478)747.309:155.696)903.005:119.31)1022.32:304.781,(((B38:601.363,B37:601.363)601.363:360.007,(((B28:176.969,B27:176.969)176.969:160.043,B22:337.013)337.013:103.461,B18:440.475)440.474:520.898)961.37:152.441,(B79:357.008,B13:357.008)357.008:756.805)1113.81:213.285)1327.1:172.263)1499.36:243.478)1742.84:160.72)1903.56:260.739,(((B33:842.997,B31:842.997)842.997:142.157,B17:985.155)985.154:880.634,B12:1865.79)1865.79:298.512)2164.3:229.547)2393.85:333.875)2727.72:475.512,(p156889:2425.9,((A76:1697.71,((A78:648.455,A77:648.455)648.455:700.556,(A75:956.915,A74:956.915)956.915:392.096)1349.01:348.701)1697.71:380.752,(A80:1852.34,(((p269484:529.931,p1359162:529.931)529.931:484.905,p1236908:1014.84)1014.84:374.189,A73:1389.03)1389.03:463.318)1852.34:226.124)2078.46:347.432)2425.9:777.333)3203.24:236.449)3439.68;
((((((U_71173:1077.71,U_67084:1077.71)1077.71:614.89,U_41057:1692.61)1692.6:392.27,(M_p26868:1737.7,((p2523533517:533.83,M_p19866:533.83)533.83:390.791,M_p13725:924.621)924.621:813.077)1737.7:347.177)2084.87:735.352,(Cyn54:2330.37,(Cyn62:2031.36,(Cyn52:1807.1,((Cyn49:1511.16,((Cyn61:1106.52,Cyn53:1106.52)1106.52:339.01,((Cyn50:1136.59,(Cyn60:763.649,Cyn47:763.649)763.649:372.944)1136.59:205.611,(Cyn55:1206.28,(Cyn59:428.38,(Cyn48:328.718,Cyn46:328.718)328.718:99.6639)428.38:777.892)1206.28:135.93)1342.2:103.32)1445.53:65.6395)1511.16:210.353,((Cyn58:1261.2,(Cyn56:1009.4,(Cyn57:603.266,Cyn51:603.266)603.266:406.13)1009.4:251.807)1261.2:350.224,Cyn45:1611.43)1611.43:110.091)1721.52:85.5866)1807.1:224.253)2031.36:299.012)2330.37:489.863)2820.22:453.301,((Cf69:1566.63,(Cf70:836.194,Cf64:836.194)836.194:730.439)1566.63:1095.35,((Cf72:1765.57,Cf71:1765.57)1765.57:724.386,(((Cf82:267.026,Cf81:267.026)267.026:1154.4,(Cf83:835.16,(Cf67:305.495,Cf66:305.495)305.495:529.667)835.16:586.268)1421.43:477.952,(Cf65:1008,(Cf68:445.988,Cf63:445.988)445.988:562.011)1008:891.377)1899.38:590.585)2489.96:172.023)2661.99:611.541)3273.53:150.17,((((Ig42:760.938,Ig41:760.938)760.938:1790.11,(Chl8:1875.97,((Chl9:437.809,Chl1:437.809)437.809:576.089,(((Chl6:470.266,Chl4:470.266)470.266:110.357,((Chl3:301.364,Chl2:301.364)301.364:181.524,((Chl7:324.439,Chl11:324.439)324.439:88.5954,Chl10:413.035)413.034:69.8537)482.888:97.7356)580.623:221.749,(Chl5:300.704,Chl0:300.704)300.704:501.668)802.371:211.526)1013.9:862.071)1875.97:675.082)2551.05:339.94,(B39:2448.99,((((B35:1295.09,(B34:884.777,(((B40:361.245,B36:361.245)361.245:167.369,B30:528.612)528.614:206.957,(B29:566.602,B25:566.602)566.602:168.969)735.57:149.207)884.777:410.317)1295.09:157.965,B19:1453.06)1453.06:395.838,(B43:1631.03,((B44:895.602,B21:895.602)895.602:569.214,((B23:995.509,(B20:813.55,((B32:516.79,(B24:303.309,B16:303.309)303.309:213.48)516.79:112.197,(B26:556.574,(B15:273.672,B14:273.672)273.672:282.903)556.574:72.4109)628.987:184.562)813.55:181.961)995.509:328.756,(((B38:660.538,B37:660.538)660.538:131.295,(((B28:227.09,B27:227.09)227.09:115.263,B22:342.353)342.353:98.1725,B18:440.524)440.525:351.309)791.833:305.462,(B79:374.659,B13:374.659)374.659:722.637)1097.3:226.971)1324.27:140.551)1464.82:166.215)1631.03:217.863)1848.9:339.106,(((B33:960.961,B31:960.961)960.961:237.236,B17:1198.2)1198.2:474.497,B12:1672.7)1672.69:515.304)2188:260.99)2448.99:442)2890.99:450.737,(p156889:2399.47,((A76:1449.14,((A78:817.46,A77:817.46)817.46:210.63,(A75:917.178,A74:917.178)917.178:110.911)1028.09:421.047)1449.14:717.683,(A80:1977.79,(((p269484:663.513,p1359162:663.513)663.513:389.644,p1236908:1053.16)1053.16:637.842,A73:1691)1691:286.793)1977.79:189.029)2166.82:232.652)2399.47:942.257)3341.73:81.9726)3423.7;
((((((U_71173:1247.45,U_67084:1247.45)1247.45:580.98,U_41057:1828.43)1828.43:444.217,(M_p26868:1904.08,((p2523533517:312.314,M_p19866:312.314)312.314:150.107,M_p13725:462.42)462.42:1441.66)1904.08:368.574)2272.65:600.338,(Cyn54:2421.42,(Cyn62:2003.26,(Cyn52:1893.52,((Cyn49:1628.89,((Cyn61:932.522,Cyn53:932.522)932.522:591.449,((Cyn50:1183.9,(Cyn60:768.484,Cyn47:768.484)768.484:415.42)1183.9:202.073,(Cyn55:1255.03,(Cyn59:742.167,(Cyn48:509.384,Cyn46:509.384)509.384:232.785)742.167:512.863)1255.03:130.944)1385.97:137.995)1523.97:104.922)1628.89:116.286,((Cyn58:1408.36,(Cyn56:994.007,(Cyn57:334.433,Cyn51:334.433)334.433:659.576)994.007:414.353)1408.36:160.095,Cyn45:1568.46)1568.46:176.721)1745.18:148.338)1893.52:109.741)2003.26:418.163)2421.42:451.57)2872.99:356.182,((Cf69:2114.62,(Cf70:1117.12,Cf64:1117.12)1117.12:997.504)2114.62:581.878,((Cf72:1558.25,Cf71:1558.25)1558.25:856.194,(((Cf82:126.74,Cf81:126.74)126.74:527.513,(Cf83:437.184,(Cf67:196.997,Cf66:196.997)196.997:240.187)437.184:217.07)654.254:759.26,(Cf65:883,(Cf68:423.266,Cf63:423.266)423.266:459.731)883:530.514)1413.51:1000.93)2414.45:282.053)2696.5:532.673)3229.17:145.618,((((Ig42:1873.53,Ig41:1873.53)1873.53:595.765,(Chl8:1734.04,((Chl9:817.455,Chl1:817.455)817.455:204.477,(((Chl6:258.512,Chl4:258.512)258.512:344.586,((Chl3:176.945,Chl2:176.945)176.945:316.299,((Chl7:309.192,Chl11:309.192)309.192:80.2238,Chl10:389.417)389.416:103.827)493.244:109.855)603.098:335.939,(Chl5:338.478,Chl0:338.478)338.478:600.561)939.037:82.8932)1021.93:712.108)1734.04:735.259)2469.3:415.052,(B39:2436.63,((((B35:1317.4,(B34:1072.04,(((B40:334.875,B36:334.875)334.875:267.885,B30:602.761)602.76:287.342,(B29:699.044,B25:699.044)699.044:191.06)890.102:181.933)1072.04:245.366)1317.4:162.452,B19:1479.85)1479.85:532.549,(B43:1695.11,((B44:1266.07,B21:1266.07)1266.07:210.553,((B23:951.6,(B20:801.914,((B32:564.467,(B24:388.401,B16:388.401)388.401:176.065)564.467:134.012,(B26:637.751,(B15:338.954,B14:338.954)338.954:298.798)637.751:60.7256)698.479:103.435)801.914:149.686)951.6:359.682,(((B38:456.923,B37:456.923)456.923:523.207,(((B28:223.013,B27:223.013)223.013:110.143,B22:333.156)333.156:88.2251,B18:421.383)421.382:558.747)980.13:96.8318,(B79:381.695,B13:381.695)381.695:695.264)1076.96:234.32)1311.28:165.341)1476.62:218.489)1695.11:317.29)2012.4:181.649,(((B33:1021.26,B31:1021.26)1021.26:237.729,B17:1258.99)1258.98:583.197,B12:1842.18)1842.18:351.869)2194.05:242.578)2436.63:447.72)2884.35:428.753,(p156889:2449.58,((A76:1790.54,((A78:1252.7,A77:1252.7)1252.7:252.249,(A75:1104.43,A74:1104.43)1104.43:400.527)1504.95:285.586)1790.54:364.15,(A80:1906.86,(((p269484:784.078,p1359162:784.078)784.078:505.435,p1236908:1289.51)1289.51:402.889,A73:1692.4)1692.4:214.46)1906.86:247.826)2154.69:294.895)2449.58:863.521)3313.1:61.6884)3374.79;
((((((U_71173:835.977,U_67084:835.977)835.977:924.863,U_41057:1760.84)1760.84:589.013,(M_p26868:1947.31,((p2523533517:386.779,M_p19866:386.779)386.779:299.092,M_p13725:685.87)685.871:1261.44)1947.31:402.544)2349.85:609.66,(Cyn54:2494.84,(Cyn62:2103.12,(Cyn52:1847.13,((Cyn49:1613.74,((Cyn61:818.938,Cyn53:818.938)818.938:665.531,((Cyn50:1222.49,(Cyn60:912.291,Cyn47:912.291)912.291:310.2)1222.49:178.584,(Cyn55:1222.36,(Cyn59:1138.56,(Cyn48:729.032,Cyn46:729.032)729.032:409.526)1138.56:83.8042)1222.36:178.711)1401.08:83.3957)1484.47:129.266)1613.74:78.0216,((Cyn58:1268.41,(Cyn56:979.792,(Cyn57:430.834,Cyn51:430.834)430.834:548.958)979.792:288.615)1268.41:208.371,Cyn45:1476.78)1476.78:214.979)1691.76:155.374)1847.13:255.987)2103.12:391.72)2494.84:464.676)2959.51:289.329,((Cf69:2349.2,(Cf70:967.718,Cf64:967.718)967.718:1381.48)2349.2:542.283,((Cf72:1430,Cf71:1430)1430:1315.19,(((Cf82:233.046,Cf81:233.046)233.046:683.167,(Cf83:501.166,(Cf67:175.822,Cf66:175.822)175.822:325.346)501.166:415.046)916.213:1348.89,(Cf65:1221.18,(Cf68:311.761,Cf63:311.761)311.761:909.423)1221.18:1043.92)2265.1:480.085)2745.19:146.291)2891.48:357.365)3248.84:199.128,((((Ig42:1443.77,Ig41:1443.77)1443.77:979.947,(Chl8:1974.48,((Chl9:873.188,Chl1:873.188)873.188:340.676,(((Chl6:465.628,Chl4:465.628)465.628:233.735,((Chl3:456.353,Chl2:456.353)456.353:195.442,((Chl7:351.027,Chl11:351.027)351.027:73.1859,Chl10:424.214)424.213:227.58)651.794:47.5678)699.363:188.362,(Chl5:298.941,Chl0:298.941)298.941:588.782)887.724:326.14)1213.86:760.615)1974.48:449.239)2423.72:604.688,(B39:2318.23,((((B35:1552.36,(B34:1306.19,(((B40:210.215,B36:210.215)210.215:567.36,B30:777.576)777.575:214.493,(B29:827.168,B25:827.168)827.168:164.901)992.068:314.127)1306.19:246.16)1552.36:162.803,B19:1715.16)1715.16:204.335,(B43:1735.49,((B44:1264.42,B21:1264.42)1264.42:307.772,((B23:950.185,(B20:760.064,((B32:557.654,(B24:254.396,B16:254.396)254.396:303.257)557.654:63.1402,(B26:543.286,(B15:180.559,B14:180.559)180.559:362.726)543.286:77.5055)620.794:139.27)760.064:190.123)950.185:380.856,(((B38:502.09,B37:502.09)502.09:522.964,(((B28:321.295,B27:321.295)321.295:64.4732,B22:385.769)385.768:182.32,B18:568.087)568.088:456.963)1025.05:105.353,(B79:389.7,B13:389.7)389.7:740.707)1130.41:200.635)1331.04:241.151)1572.19:163.304)1735.49:183.998)1919.49:242.731,(((B33:1574.88,B31:1574.88)1574.88:193.652,B17:1768.53)1768.53:181.952,B12:1950.48)1950.48:211.742)2162.22:156.005)2318.23:710.175)3028.4:354.586,(p156889:2439.34,((A76:1893.4,((A78:1239.43,A77:1239.43)1239.43:479.878,(A75:1347.23,A74:1347.23)1347.23:372.081)1719.31:174.094)1893.4:319.174,(A80:1817.98,(((p269484:617.09,p1359162:617.09)617.09:313.946,p1236908:931.038)931.036:557.323,A73:1488.36)1488.36:329.62)1817.98:394.596)2212.58:226.758)2439.34:943.654)3382.99:64.9794)3447.97;
((((((U_71173:1066.89,U_67084:1066.89)1066.89:1342.3,U_41057:2409.19)2409.19:228.674,(M_p26868:2243.75,((p2523533517:409.353,M_p19866:409.353)409.353:229.793,M_p13725:639.145)639.146:1604.6)2243.75:394.115)2637.86:299.773,(Cyn54:2473.4,(Cyn62:2228.84,(Cyn52:2006.25,((Cyn49:1678.42,((Cyn61:976.753,Cyn53:976.753)976.753:497.882,((Cyn50:1163.45,(Cyn60:764.83,Cyn47:764.83)764.83:398.622)1163.45:215.065,(Cyn55:1230.51,(Cyn59:1092.95,(Cyn48:670.417,Cyn46:670.417)670.417:422.531)1092.95:137.561)1230.51:148.007)1378.52:96.1175)1474.63:203.785)1678.42:126.01,((Cyn58:1401.71,(Cyn56:1003.89,(Cyn57:463.407,Cyn51:463.407)463.407:540.479)1003.89:397.823)1401.71:115.25,Cyn45:1516.96)1516.96:287.472)1804.43:201.823)2006.25:222.581)2228.84:244.562)2473.4:464.238)2937.63:323.173,((Cf69:2262.1,(Cf70:1456.48,Cf64:1456.48)1456.48:805.614)2262.1:443.814,((Cf72:1222.1,Cf71:1222.1)1222.1:1058.15,(((Cf82:272.315,Cf81:272.315)272.315:954.24,(Cf83:914.117,(Cf67:108.884,Cf66:108.884)108.884:805.232)914.117:312.439)1226.56:827.279,(Cf65:1338.38,(Cf68:589.474,Cf63:589.474)589.474:748.906)1338.38:715.453)2053.83:226.422)2280.25:425.659)2705.91:554.897)3260.81:273.951,((((Ig42:1271.07,Ig41:1271.07)1271.07:1126.89,(Chl8:1851.12,((Chl9:977.57,Chl1:977.57)977.57:287.998,(((Chl6:596.233,Chl4:596.233)596.233:150.413,((Chl3:308.291,Chl2:308.291)308.291:304.972,((Chl7:217.953,Chl11:217.953)217.953:81.4733,Chl10:299.427)299.427:313.837)613.264:133.381)746.646:384.009,(Chl5:289.35,Chl0:289.35)289.35:841.301)1130.66:134.915)1265.57:585.551)1851.12:546.841)2397.96:473.283,(B39:2282.84,((((B35:1549.11,(B34:1081.01,(((B40:404.688,B36:404.688)404.688:255.936,B30:660.625)660.624:216.048,(B29:685.199,B25:685.199)685.199:191.472)876.672:204.337)1081.01:468.098)1549.11:260.695,B19:1809.8)1809.8:223.812,(B43:1915.9,((B44:1482.08,B21:1482.08)1482.08:298.776,((B23:1003.21,(B20:890.89,((B32:725.944,(B24:557.174,B16:557.174)557.174:168.77)725.944:71.2837,(B26:373.083,(B15:168.677,B14:168.677)168.677:204.405)373.083:424.146)797.228:93.663)890.89:112.316)1003.21:621.584,(((B38:847.197,B37:847.197)847.197:355.699,(((B28:155.548,B27:155.548)155.548:168.123,B22:323.671)323.671:105.538,B18:429.208)429.209:773.688)1202.9:266.159,(B79:351.982,B13:351.982)351.982:1117.07)1469.06:155.736)1624.79:156.062)1780.85:135.044)1915.9:117.717)2033.62:144.27,(((B33:820.442,B31:820.442)820.442:374.957,B17:1195.4)1195.4:685.51,B12:1880.91)1880.91:296.975)2177.89:104.96)2282.84:588.396)2871.24:481.144,(p156889:2398.5,((A76:1674.77,((A78:1054.61,A77:1054.61)1054.61:338.918,(A75:1216.67,A74:1216.67)1216.67:176.854)1393.53:281.245)1674.77:374.045,(A80:1866.61,(((p269484:646.154,p1359162:646.154)646.154:290.361,p1236908:936.517)936.515:514.958,A73:1451.47)1451.47:415.143)1866.61:182.198)2048.82:349.687)2398.5:953.883)3352.38:182.375)3534.76;
((((((U_71173:1650.95,U_67084:1650.95)1650.95:286.825,U_41057:1937.78)1937.77:420.703,(M_p26868:1402.67,((p2523533517:391.062,M_p19866:391.062)391.062:220.868,M_p13725:611.929)611.929:790.741)1402.67:955.809)2358.48:309.3,(Cyn54:2337.01,(Cyn62:1924.98,(Cyn52:1802.99,((Cyn49:1596.82,((Cyn61:1147.52,Cyn53:1147.52)1147.52:321.033,((Cyn50:1263.5,(Cyn60:643.82,Cyn47:643.82)643.82:619.678)1263.5:120.083,(Cyn55:1211.8,(Cyn59:502.389,(Cyn48:388.558,Cyn46:388.558)388.558:113.833)502.389:709.409)1211.8:171.782)1383.58:84.9667)1468.55:128.274)1596.82:60.2617,((Cyn58:1195.31,(Cyn56:988.807,(Cyn57:391.759,Cyn51:391.759)391.759:597.048)988.807:206.503)1195.31:168.094,Cyn45:1363.4)1363.4:293.68)1657.08:145.908)1802.99:121.99)1924.98:412.026)2337.01:330.77)2667.78:329.124,((Cf69:1787.62,(Cf70:1040.44,Cf64:1040.44)1040.44:747.177)1787.62:469.493,((Cf72:1270.67,Cf71:1270.67)1270.67:491.782,(((Cf82:151.325,Cf81:151.325)151.325:577.785,(Cf83:460.68,(Cf67:107.487,Cf66:107.487)107.487:353.192)460.68:268.429)729.11:893.007,(Cf65:994.696,(Cf68:525.903,Cf63:525.903)525.903:468.793)994.696:627.42)1622.12:140.329)1762.45:494.666)2257.11:739.788)2996.9:306.179,((((Ig42:673.505,Ig41:673.505)673.505:1919.32,(Chl8:1873.43,((Chl9:872.908,Chl1:872.908)872.908:378.883,(((Chl6:481.322,Chl4:481.322)481.322:238.033,((Chl3:280.502,Chl2:280.502)280.502:396.185,((Chl7:285.692,Chl11:285.692)285.692:132.775,Chl10:418.467)418.467:258.22)676.686:42.6678)719.355:333.251,(Chl5:169.866,Chl0:169.866)169.866:882.741)1052.61:199.183)1251.79:621.636)1873.43:719.401)2592.83:240.589,(B39:2406.13,((((B35:1587.45,(B34:938.289,(((B40:353.334,B36:353.334)353.334:300.57,B30:653.901)653.903:186.066,(B29:594.478,B25:594.478)594.478:245.49)839.97:98.3198)938.289:649.158)1587.45:215.272,B19:1802.72)1802.72:199.998,(B43:1854.45,((B44:1268.16,B21:1268.16)1268.16:370.668,((B23:977.999,(B20:749.013,((B32:555.974,(B24:477.414,B16:477.414)477.414:78.5614)555.974:64.3027,(B26:450.837,(B15:277.861,B14:277.861)277.861:172.977)450.837:169.441)620.277:128.736)749.013:228.984)977.999:567.717,(((B38:988.711,B37:988.711)988.711:121.458,(((B28:339.368,B27:339.368)339.368:38.0772,B22:377.446)377.445:151.74,B18:529.186)529.185:580.982)1110.17:216.582,(B79:387.646,B13:387.646)387.646:939.105)1326.75:218.965)1545.72:93.1148)1638.83:215.626)1854.45:148.261)2002.72:188.855,(((B33:854.527,B31:854.527)854.527:741.3,B17:1595.82)1595.83:395.045,B12:1990.87)1990.87:200.703)2191.57:214.558)2406.13:427.286)2833.42:345.284,(p156889:2364.38,((A76:1746.89,((A78:1326.75,A77:1326.75)1326.75:203.752,(A75:1034.36,A74:1034.36)1034.36:496.152)1530.51:216.385)1746.89:389.638,(A80:1829.45,(((p269484:598.109,p1359162:598.109)598.109:449.259,p1236908:1047.37)1047.37:508.136,A73:1555.5)1555.5:273.949)1829.45:307.079)2136.53:227.852)2364.38:814.318)3178.7:124.38)3303.08;
((((((U_71173:943.508,U_67084:943.508)943.508:1096.86,U_41057:2040.37)2040.37:457.935,(M_p26868:1946.19,((p2523533517:285.854,M_p19866:285.854)285.854:161.635,M_p13725:447.488)447.489:1498.7)1946.19:552.116)2498.3:307.138,(Cyn54:2492.87,(Cyn62:2147.12,(Cyn52:1817.7,((Cyn49:1562.64,((Cyn61:849.131,Cyn53:849.131)849.131:582.237,((Cyn50:1112.94,(Cyn60:842.201,Cyn47:842.201)842.201:270.737)1112.94:231.429,(Cyn55:1212.34,(Cyn59:664.698,(Cyn48:208.796,Cyn46:208.796)208.796:455.904)664.698:547.636)1212.34:132.031)1344.37:87.0019)1431.37:131.273)1562.64:53.6124,((Cyn58:1344.9,(Cyn56:790.465,(Cyn57:295.891,Cyn51:295.891)295.891:494.575)790.465:554.436)1344.9:135.394,Cyn45:1480.3)1480.3:135.958)1616.25:201.447)1817.7:329.417)2147.12:345.749)2492.87:312.573)2805.44:248.641,((Cf69:1571.2,(Cf70:860.642,Cf64:860.642)860.642:710.56)1571.2:951.516,((Cf72:1790.1,Cf71:1790.1)1790.1:544.898,(((Cf82:102.61,Cf81:102.61)102.61:671.831,(Cf83:492.431,(Cf67:142.208,Cf66:142.208)142.208:350.223)492.431:282.01)774.441:997.69,(Cf65:1069.3,(Cf68:427.87,Cf63:427.87)427.87:641.429)1069.3:702.833)1772.13:562.869)2335:187.717)2522.72:531.366)3054.08:376.916,((((Ig42:1546.44,Ig41:1546.44)1546.44:1053.53,(Chl8:1851.87,((Chl9:838.656,Chl1:838.656)838.656:321.622,(((Chl6:549.811,Chl4:549.811)549.811:123.426,((Chl3:425.492,Chl2:425.492)425.492:161.438,((Chl7:293.272,Chl11:293.272)293.272:240.058,Chl10:533.332)533.33:53.5983)586.93:86.3074)673.237:325.127,(Chl5:301.735,Chl0:301.735)301.735:696.627)998.365:161.916)1160.28:691.59)1851.87:748.106)2599.98:189.937,(B39:2394,((((B35:1529.64,(B34:1124.95,(((B40:460.461,B36:460.461)460.461:292.791,B30:753.252)753.252:177.65,(B29:663.586,B25:663.586)663.586:267.318)930.902:194.05)1124.95:404.686)1529.64:251.21,B19:1780.85)1780.85:297.567,(B43:1846.38,((B44:1346.5,B21:1346.5)1346.5:283.942,((B23:911.593,(B20:832.875,((B32:588.115,(B24:428.539,B16:428.539)428.539:159.578)588.115:79.1411,(B26:470.225,(B15:262.113,B14:262.113)262.113:208.114)470.225:197.03)667.256:165.618)832.875:78.7157)911.593:512.313,(((B38:913.459,B37:913.459)913.459:172.512,(((B28:258.029,B27:258.029)258.029:170.106,B22:428.134)428.135:142.664,B18:570.798)570.799:515.172)1085.97:82.2966,(B79:346.699,B13:346.699)346.699:821.57)1168.27:255.639)1423.91:206.531)1630.44:215.946)1846.38:232.032)2078.42:152.642,(((B33:1294.42,B31:1294.42)1294.42:555.362,B17:1849.79)1849.79:144.068,B12:1993.85)1993.85:237.204)2231.06:162.94)2394:395.913)2789.91:486.859,(p156889:2307.85,((A76:1775.59,((A78:1459.06,A77:1459.06)1459.06:107.532,(A75:1292.05,A74:1292.05)1292.05:274.545)1566.6:208.998)1775.59:307.694,(A80:1775.15,(((p269484:669.086,p1359162:669.086)669.086:585.383,p1236908:1254.47)1254.47:344.507,A73:1598.98)1598.98:176.168)1775.15:308.14)2083.29:224.561)2307.85:968.925)3276.77:154.226)3431;
((((((U_71173:971.37,U_67084:971.37)971.37:893.431,U_41057:1864.8)1864.8:678.464,(M_p26868:2290.52,((p2523533517:310.425,M_p19866:310.425)310.425:236.94,M_p13725:547.364)547.365:1743.15)2290.52:252.75)2543.27:296.921,(Cyn54:2422.03,(Cyn62:2006.48,(Cyn52:1848.1,((Cyn49:1609.73,((Cyn61:614.245,Cyn53:614.245)614.245:799.827,((Cyn50:1233.2,(Cyn60:780.907,Cyn47:780.907)780.907:452.295)1233.2:137.186,(Cyn55:1225.99,(Cyn59:1081.72,(Cyn48:265.181,Cyn46:265.181)265.181:816.541)1081.72:144.268)1225.99:144.395)1370.38:43.6893)1414.07:195.654)1609.73:130.387,((Cyn58:1438.51,(Cyn56:1145.13,(Cyn57:506.142,Cyn51:506.142)506.142:638.99)1145.13:293.377)1438.51:213.345,Cyn45:1651.85)1651.86:88.2621)1740.12:107.982)1848.1:158.382)2006.48:415.55)2422.03:418.156)2840.19:334.386,((Cf69:1867.06,(Cf70:1104.32,Cf64:1104.32)1104.32:762.738)1867.06:283.705,((Cf72:1646.52,Cf71:1646.52)1646.52:353.261,(((Cf82:164.612,Cf81:164.612)164.612:722.316,(Cf83:589.42,(Cf67:155.417,Cf66:155.417)155.417:434.002)589.42:297.508)886.928:743.566,(Cf65:986.181,(Cf68:504.257,Cf63:504.257)504.257:481.924)986.181:644.312)1630.49:369.289)1999.78:150.978)2150.76:1023.81)3174.57:272.347,((((Ig42:653.336,Ig41:653.336)653.336:1707.87,(Chl8:1797.96,((Chl9:880.405,Chl1:880.405)880.405:458.771,(((Chl6:540.305,Chl4:540.305)540.305:147.986,((Chl3:286.345,Chl2:286.345)286.345:320.956,((Chl7:254.986,Chl11:254.986)254.986:221.7,Chl10:476.685)476.686:130.614)607.301:80.9905)688.29:351.158,(Chl5:328.977,Chl0:328.977)328.977:710.472)1039.45:299.726)1339.18:458.785)1797.96:563.244)2361.21:377.589,(B39:2304.17,((((B35:1218.79,(B34:950.585,(((B40:378.044,B36:378.044)378.044:89.089,B30:467.133)467.133:364.222,(B29:739.771,B25:739.771)739.771:91.5874)831.356:119.227)950.585:268.202)1218.79:175.976,B19:1394.76)1394.76:437.335,(B43:1630.44,((B44:1218.49,B21:1218.49)1218.49:280.426,((B23:815.514,(B20:712.63,((B32:413.137,(B24:315.225,B16:315.225)315.225:97.9121)413.137:147.616,(B26:415.312,(B15:244.117,B14:244.117)244.117:171.196)415.312:145.439)560.753:151.877)712.63:102.884)815.514:452.55,(((B38:694.079,B37:694.079)694.079:321.625,(((B28:286.547,B27:286.547)286.547:60.8598,B22:347.408)347.407:140.286,B18:487.694)487.693:528.01)1015.7:133.292,(B79:323.486,B13:323.486)323.486:825.506)1149:119.069)1268.06:230.855)1498.92:131.521)1630.44:201.655)1832.1:157.689,(((B33:865.225,B31:865.225)865.225:334.493,B17:1199.72)1199.72:378.21,B12:1577.93)1577.93:411.859)1989.79:314.386)2304.17:434.625)2738.8:627.36,(p156889:2427.72,((A76:1527.82,((A78:772.117,A77:772.117)772.117:184.025,(A75:764.385,A74:764.385)764.385:191.755)956.143:571.675)1527.82:669.533,(A80:1998.83,(((p269484:725.763,p1359162:725.763)725.763:282.939,p1236908:1008.7)1008.7:490.514,A73:1499.21)1499.22:499.617)1998.83:198.521)2197.35:230.37)2427.72:938.434)3366.16:80.763)3446.92;
((((((U_71173:1134.18,U_67084:1134.18)1134.18:587.12,U_41057:1721.3)1721.3:620.804,(M_p26868:1968.58,((p2523533517:305.813,M_p19866:305.813)305.813:158.571,M_p13725:464.384)464.384:1504.2)1968.58:373.525)2342.11:590.795,(Cyn54:2493.04,(Cyn62:2102.73,(Cyn52:1804.08,((Cyn49:1557.39,((Cyn61:851.953,Cyn53:851.953)851.953:555.956,((Cyn50:1185.01,(Cyn60:908.5,Cyn47:908.5)908.5:276.511)1185.01:168.511,(Cyn55:1204.02,(Cyn59:593.6,(Cyn48:506.627,Cyn46:506.627)506.627:86.9725)593.6:610.421)1204.02:149.499)1353.52:54.3854)1407.91:149.479)1557.39:81.6355,((Cyn58:1219.31,(Cyn56:984.937,(Cyn57:440.552,Cyn51:440.552)440.552:544.382)984.937:234.368)1219.31:337.135,Cyn45:1556.44)1556.44:82.5829)1639.02:165.063)1804.08:298.641)2102.73:390.318)2493.04:439.857)2932.9:354.197,((Cf69:2198.6,(Cf70:1074.57,Cf64:1074.57)1074.57:1124.03)2198.6:341.071,((Cf72:1937.56,Cf71:1937.56)1937.56:412.521,(((Cf82:175.377,Cf81:175.377)175.377:801.277,(Cf83:600.144,(Cf67:258.57,Cf66:258.57)258.57:341.576)600.144:376.505)976.654:1088.46,(Cf65:1524.21,(Cf68:642.18,Cf63:642.18)642.18:882.027)1524.21:540.913)2065.12:284.958)2350.08:189.596)2539.67:747.425)3287.1:277.384,((((Ig42:2067.59,Ig41:2067.59)2067.59:587.562,(Chl8:1686.74,((Chl9:596.284,Chl1:596.284)596.284:452.846,(((Chl6:482.656,Chl4:482.656)482.656:150.69,((Chl3:274.856,Chl2:274.856)274.856:276.436,((Chl7:237.929,Chl11:237.929)237.929:155.603,Chl10:393.533)393.532:157.76)551.292:82.0543)633.346:268.942,(Chl5:255.335,Chl0:255.335)255.335:646.953)902.288:146.839)1049.13:637.607)1686.74:968.419)2655.16:287.698,(B39:2347.54,((((B35:1325.57,(B34:1026.71,(((B40:351.078,B36:351.078)351.078:287.295,B30:638.373)638.374:242.659,(B29:723.062,B25:723.062)723.062:157.972)881.033:145.673)1026.71:298.863)1325.57:217.519,B19:1543.09)1543.09:268.306,(B43:1687.54,((B44:1282,B21:1282)1282:220.6,((B23:1113.91,(B20:980.236,((B32:734.404,(B24:432.054,B16:432.054)432.054:302.348)734.404:66.978,(B26:691.452,(B15:331.163,B14:331.163)331.163:360.291)691.452:109.928)801.382:178.856)980.236:133.677)1113.91:299.594,(((B38:806.214,B37:806.214)806.214:254.976,(((B28:293.215,B27:293.215)293.215:84.0679,B22:377.282)377.283:169.314,B18:546.595)546.597:514.593)1061.19:176.637,(B79:394.805,B13:394.805)394.805:843.021)1237.83:175.684)1413.51:89.0895)1502.6:184.945)1687.54:123.851)1811.39:230.879,(((B33:1059.31,B31:1059.31)1059.31:114.205,B17:1173.52)1173.52:292.969,B12:1466.49)1466.49:575.785)2042.27:305.267)2347.54:595.314)2942.85:487.942,(p156889:2421.03,((A76:1571.56,((A78:1046.4,A77:1046.4)1046.4:181.415,(A75:908.308,A74:908.308)908.308:319.506)1227.82:343.743)1571.56:490.576,(A80:1660.5,(((p269484:540.96,p1359162:540.96)540.96:390.806,p1236908:931.766)931.766:606.222,A73:1537.99)1537.99:122.514)1660.5:401.631)2062.13:358.9)2421.03:1009.76)3430.8:133.686)3564.48;
((((((U_71173:790.425,U_67084:790.425)790.425:1406.98,U_41057:2197.41)2197.41:346.883,(M_p26868:2049.7,((p2523533517:514.522,M_p19866:514.522)514.522:386.093,M_p13725:900.615)900.615:1149.08)2049.7:494.592)2544.29:524.163,(Cyn54:2670.41,(Cyn62:1987.17,(Cyn52:1814.83,((Cyn49:1614.4,((Cyn61:919.538,Cyn53:919.538)919.538:598.632,((Cyn50:1010.59,(Cyn60:410.014,Cyn47:410.014)410.014:600.571)1010.59:401.818,(Cyn55:1287.09,(Cyn59:1168.81,(Cyn48:350.899,Cyn46:350.899)350.899:817.914)1168.81:118.279)1287.09:125.313)1412.4:105.766)1518.17:96.2306)1614.4:88.1892,((Cyn58:1444.69,(Cyn56:1065.67,(Cyn57:466.65,Cyn51:466.65)466.65:599.016)1065.67:379.02)1444.69:87.0773,Cyn45:1531.76)1531.76:170.83)1702.59:112.241)1814.83:172.338)1987.17:683.239)2670.41:398.043)3068.45:365.183,((Cf69:2169.71,(Cf70:1342.64,Cf64:1342.64)1342.64:827.076)2169.71:600.059,((Cf72:1695.28,Cf71:1695.28)1695.28:863.606,(((Cf82:192.246,Cf81:192.246)192.246:985.226,(Cf83:565.237,(Cf67:295.414,Cf66:295.414)295.414:269.823)565.237:612.235)1177.47:929.564,(Cf65:1581.26,(Cf68:514.54,Cf63:514.54)514.54:1066.72)1581.26:525.773)2107.04:451.85)2558.89:210.886)2769.77:663.865)3433.64:225.215,((((Ig42:1006.92,Ig41:1006.92)1006.92:1238.59,(Chl8:1642.92,((Chl9:602.276,Chl1:602.276)602.276:389.971,(((Chl6:465.512,Chl4:465.512)465.512:147.883,((Chl3:269.783,Chl2:269.783)269.783:304.521,((Chl7:342.426,Chl11:342.426)342.426:131.33,Chl10:473.755)473.757:100.547)574.304:39.0896)613.395:202.574,(Chl5:119.212,Chl0:119.212)119.212:696.755)815.969:176.279)992.247:650.672)1642.92:602.587)2245.51:739.999,(B39:2449.73,((((B35:1482.99,(B34:1139.22,(((B40:295.754,B36:295.754)295.754:233.45,B30:529.205)529.204:289.514,(B29:702.898,B25:702.898)702.898:115.82)818.718:320.505)1139.22:343.767)1482.99:325.434,B19:1808.42)1808.42:161.54,(B43:1821.13,((B44:1085.33,B21:1085.33)1085.33:495.383,((B23:1153.65,(B20:902.093,((B32:775.896,(B24:527.046,B16:527.046)527.046:248.851)775.896:57.7033,(B26:755.761,(B15:404.383,B14:404.383)404.383:351.377)755.761:77.8372)833.599:68.4947)902.093:251.552)1153.65:201.305,(((B38:666.339,B37:666.339)666.339:340.274,(((B28:212.298,B27:212.298)212.298:238.735,B22:451.034)451.033:92.7218,B18:543.756)543.755:462.859)1006.61:128.227,(B79:380.769,B13:380.769)380.769:754.071)1134.84:220.111)1354.95:225.762)1580.71:240.413)1821.13:148.838)1969.96:192.511,(((B33:807.764,B31:807.764)807.764:545.999,B17:1353.76)1353.76:543.925,B12:1897.69)1897.69:264.786)2162.48:287.258)2449.73:535.773)2985.5:427.632,(p156889:2441.69,((A76:1539.18,((A78:1080.93,A77:1080.93)1080.93:153.893,(A75:873.657,A74:873.657)873.657:361.167)1234.82:304.356)1539.18:353.99,(A80:1625.73,(((p269484:527.584,p1359162:527.584)527.584:423.797,p1236908:951.385)951.381:501.325,A73:1452.71)1452.71:173.015)1625.73:267.442)1893.17:548.52)2441.69:971.447)3413.14:245.714)3658.85;
((((((U_71173:1272.03,U_67084:1272.03)1272.03:967.014,U_41057:2239.05)2239.05:289.784,(M_p26868:1956.91,((p2523533517:326.194,M_p19866:326.194)326.194:191.403,M_p13725:517.596)517.596:1439.31)1956.91:571.924)2528.83:569.328,(Cyn54:2641.07,(Cyn62:2235.74,(Cyn52:2056.53,((Cyn49:1457.11,((Cyn61:945.052,Cyn53:945.052)945.052:445.707,((Cyn50:1219.73,(Cyn60:824.269,Cyn47:824.269)824.269:395.461)1219.73:113.029,(Cyn55:1206.67,(Cyn59:767.633,(Cyn48:517.964,Cyn46:517.964)517.964:249.669)767.633:439.034)1206.67:126.091)1332.76:58.0002)1390.76:66.3463)1457.11:335.305,((Cyn58:1580.8,(Cyn56:1282.04,(Cyn57:590.853,Cyn51:590.853)590.853:691.188)1282.04:298.757)1580.8:66.9357,Cyn45:1647.74)1647.74:144.674)1792.41:264.124)2056.53:179.204)2235.74:405.33)2641.07:457.091)3098.16:320.397,((Cf69:2315.74,(Cf70:974.115,Cf64:974.115)974.115:1341.63)2315.74:361.017,((Cf72:1592.65,Cf71:1592.65)1592.65:741.588,(((Cf82:197.8,Cf81:197.8)197.8:603.833,(Cf83:396.458,(Cf67:184.379,Cf66:184.379)184.379:212.079)396.458:405.172)801.633:1319.1,(Cf65:1457.77,(Cf68:857.142,Cf63:857.142)857.142:600.623)1457.77:662.967)2120.73:213.505)2334.24:342.521)2676.76:741.798)3418.56:258.443,((((Ig42:1083.12,Ig41:1083.12)1083.12:1675.38,(Chl8:1953.41,((Chl9:371.94,Chl1:371.94)371.94:683.904,(((Chl6:531.771,Chl4:531.771)531.771:71.1745,((Chl3:285.402,Chl2:285.402)285.402:174.522,((Chl7:297.644,Chl11:297.644)297.644:65.9469,Chl10:363.591)363.591:96.3333)459.924:143.024)602.946:195.934,(Chl5:262.458,Chl0:262.458)262.458:536.423)798.88:256.962)1055.84:897.57)1953.41:805.09)2758.5:151.27,(B39:2357.84,((((B35:1507.63,(B34:1034.42,(((B40:343.363,B36:343.363)343.363:203.19,B30:546.553)546.553:239.468,(B29:610.058,B25:610.058)610.058:175.964)786.021:248.402)1034.42:473.208)1507.63:148.884,B19:1656.51)1656.51:289.034,(B43:1732.07,((B44:1328.61,B21:1328.61)1328.61:260.427,((B23:1032.27,(B20:863.518,((B32:619.369,(B24:331.494,B16:331.494)331.494:287.875)619.369:71.4933,(B26:639.471,(B15:230.534,B14:230.534)230.534:408.938)639.471:51.3923)690.862:172.657)863.518:168.754)1032.27:364.512,(((B38:801.027,B37:801.027)801.027:114.786,(((B28:259.013,B27:259.013)259.013:142.754,B22:401.767)401.768:115.526,B18:517.295)517.294:398.521)915.813:233.982,(B79:370.759,B13:370.759)370.759:779.039)1149.8:246.988)1396.79:192.254)1589.04:143.029)1732.07:213.48)1945.55:201.869,(((B33:890.694,B31:890.694)890.694:526.153,B17:1416.85)1416.85:299.226,B12:1716.07)1716.07:431.341)2147.42:210.423)2357.84:551.932)2909.77:612.783,(p156889:2390.5,((A76:1595.55,((A78:1161.11,A77:1161.11)1161.11:132.215,(A75:947.901,A74:947.901)947.901:345.422)1293.32:302.225)1595.55:423.929,(A80:1756,(((p269484:575.428,p1359162:575.428)575.428:355.268,p1236908:930.697)930.697:547.799,A73:1478.5)1478.5:277.507)1756:263.475)2019.48:371.024)2390.5:1132.05)3522.56:154.445)3677;
((((((U_71173:894.063,U_67084:894.063)894.063:863.678,U_41057:1757.74)1757.74:934.778,(M_p26868:2343.02,((p2523533517:303.615,M_p19866:303.615)303.615:226.88,M_p13725:530.494)530.495:1812.52)2343.02:349.496)2692.52:320.245,(Cyn54:2568.77,(Cyn62:2103.64,(Cyn52:1899.32,((Cyn49:1635.24,((Cyn61:734.83,Cyn53:734.83)734.83:740.729,((Cyn50:1149.29,(Cyn60:613.503,Cyn47:613.503)613.503:535.79)1149.29:249.665,(Cyn55:1201.76,(Cyn59:678.592,(Cyn48:560.357,Cyn46:560.357)560.357:118.234)678.592:523.172)1201.76:197.193)1398.96:76.6004)1475.56:159.682)1635.24:159.273,((Cyn58:1500.72,(Cyn56:1082.79,(Cyn57:635.59,Cyn51:635.59)635.59:447.204)1082.79:417.918)1500.72:103.029,Cyn45:1603.74)1603.74:190.77)1794.51:104.803)1899.32:204.322)2103.64:465.128)2568.77:443.994)3012.76:336.813,((Cf69:2186.41,(Cf70:1074.71,Cf64:1074.71)1074.71:1111.7)2186.41:286.356,((Cf72:1791.43,Cf71:1791.43)1791.43:492.964,(((Cf82:334.11,Cf81:334.11)334.11:1037.18,(Cf83:825.369,(Cf67:313.7,Cf66:313.7)313.7:511.668)825.369:545.919)1371.29:704.818,(Cf65:1371.6,(Cf68:719.968,Cf63:719.968)719.968:651.637)1371.6:704.503)2076.11:208.292)2284.4:188.363)2472.76:876.813)3349.58:241.124,((((Ig42:1825.28,Ig41:1825.28)1825.28:699.91,(Chl8:1864.81,((Chl9:460.101,Chl1:460.101)460.101:717.339,(((Chl6:560.62,Chl4:560.62)560.62:167.177,((Chl3:355.255,Chl2:355.255)355.255:214.268,((Chl7:272.348,Chl11:272.348)272.348:125.07,Chl10:397.419)397.418:172.106)569.524:158.273)727.797:281.413,(Chl5:207.224,Chl0:207.224)207.224:801.986)1009.21:168.232)1177.44:687.371)1864.81:660.38)2525.19:326.647,(B39:2351.72,((((B35:1403.45,(B34:1064.63,(((B40:379.088,B36:379.088)379.088:206.099,B30:585.187)585.187:350.351,(B29:811.057,B25:811.057)811.057:124.48)935.538:129.091)1064.63:338.825)1403.45:339.831,B19:1743.28)1743.28:210.671,(B43:1741.03,((B44:1130.86,B21:1130.86)1130.86:391.444,((B23:974.645,(B20:843.807,((B32:626.893,(B24:441.929,B16:441.929)441.929:184.965)626.893:77.5217,(B26:555.664,(B15:270.747,B14:270.747)270.747:284.918)555.664:148.751)704.415:139.391)843.807:130.837)974.645:353.664,(((B38:630.757,B37:630.757)630.757:341.507,(((B28:239.736,B27:239.736)239.736:49.0841,B22:288.82)288.82:98.7507,B18:387.569)387.57:584.695)972.264:184.501,(B79:362.093,B13:362.093)362.093:794.672)1156.76:171.543)1328.31:193.99)1522.3:218.731)1741.03:212.926)1953.96:185.265,(((B33:884.142,B31:884.142)884.142:426.255,B17:1310.4)1310.4:330.067,B12:1640.47)1640.46:498.755)2139.22:212.498)2351.72:500.12)2851.84:558.627,(p156889:2394.11,((A76:1423.46,((A78:1132.85,A77:1132.85)1132.85:135.724,(A75:932.085,A74:932.085)932.085:336.488)1268.57:154.894)1423.46:654.322,(A80:1770.34,(((p269484:549.883,p1359162:549.883)549.883:339.594,p1236908:889.477)889.478:609.934,A73:1499.41)1499.41:270.933)1770.34:307.446)2077.79:316.319)2394.11:1016.36)3410.47:180.232)3590.7;
((((((U_71173:1326.3,U_67084:1326.3)1326.3:565.944,U_41057:1892.25)1892.24:472.519,(M_p26868:1700.29,((p2523533517:438.117,M_p19866:438.117)438.117:170.593,M_p13725:608.707)608.71:1091.58)1700.29:664.471)2364.76:542.797,(Cyn54:2454.6,(Cyn62:2096.61,(Cyn52:1877.64,((Cyn49:1608.41,((Cyn61:1102.92,Cyn53:1102.92)1102.92:366.44,((Cyn50:1228.79,(Cyn60:910.197,Cyn47:910.197)910.197:318.59)1228.79:146.017,(Cyn55:1207.14,(Cyn59:851.959,(Cyn48:563.982,Cyn46:563.982)563.982:287.978)851.959:355.18)1207.14:167.662)1374.8:94.5614)1469.36:139.04)1608.41:111.454,((Cyn58:1435.61,(Cyn56:1177.93,(Cyn57:644.278,Cyn51:644.278)644.278:533.655)1177.93:257.675)1435.61:147.983,Cyn45:1583.59)1583.59:136.265)1719.86:157.783)1877.64:218.971)2096.61:357.981)2454.6:452.966)2907.56:282.407,((Cf69:2165.79,(Cf70:1122.75,Cf64:1122.75)1122.75:1043.04)2165.79:596.163,((Cf72:856.323,Cf71:856.323)856.323:1665.26,(((Cf82:177.895,Cf81:177.895)177.895:1074.62,(Cf83:616.749,(Cf67:168.431,Cf66:168.431)168.431:448.317)616.749:635.766)1252.52:543.534,(Cf65:1007.31,(Cf68:515.842,Cf63:515.842)515.842:491.469)1007.31:788.738)1796.05:725.535)2521.58:240.366)2761.95:428.015)3189.96:289.836,((((Ig42:1620.7,Ig41:1620.7)1620.7:688.172,(Chl8:1728.49,((Chl9:690.98,Chl1:690.98)690.98:303.036,(((Chl6:526.661,Chl4:526.661)526.661:110.724,((Chl3:432.991,Chl2:432.991)432.991:161.492,((Chl7:315.995,Chl11:315.995)315.995:114.259,Chl10:430.253)430.254:164.228)594.483:42.9021)637.385:152.009,(Chl5:181.142,Chl0:181.142)181.142:608.252)789.394:204.622)994.016:734.471)1728.49:580.382)2308.87:437.24,(B39:2331.49,((((B35:1501.33,(B34:1249.6,(((B40:397.115,B36:397.115)397.115:169.241,B30:566.358)566.356:577.873,(B29:896.706,B25:896.706)896.706:247.527)1144.23:105.364)1249.6:251.737)1501.33:140.749,B19:1642.08)1642.08:223.911,(B43:1691.34,((B44:1252.8,B21:1252.8)1252.8:214.576,((B23:927.523,(B20:766.308,((B32:534.856,(B24:351.853,B16:351.853)351.853:183.001)534.856:42.2666,(B26:515.344,(B15:251.369,B14:251.369)251.369:263.976)515.344:61.7761)577.122:189.188)766.308:161.215)927.523:432.017,(((B38:868.043,B37:868.043)868.043:211.67,(((B28:214.328,B27:214.328)214.328:190.026,B22:404.356)404.354:114.988,B18:519.343)519.342:560.37)1079.71:149.239,(B79:391.119,B13:391.119)391.119:837.835)1228.95:130.588)1359.54:107.841)1467.38:223.962)1691.34:174.65)1865.99:224.883,(((B33:1343.9,B31:1343.9)1343.9:157.818,B17:1501.72)1501.72:283.174,B12:1784.89)1784.89:305.985)2090.87:240.614)2331.49:414.622)2746.11:585.466,(p156889:2443.18,((A76:1400.65,((A78:936.839,A77:936.839)936.839:204.958,(A75:861.369,A74:861.369)861.369:280.43)1141.8:258.85)1400.65:752.357,(A80:1880.28,(((p269484:664.179,p1359162:664.179)664.179:353.962,p1236908:1018.14)1018.14:545.125,A73:1563.27)1563.27:317.012)1880.28:272.731)2153:290.172)2443.18:888.396)3331.58:148.223)3479.8;
((((((U_71173:1008.84,U_67084:1008.84)1008.84:721.357,U_41057:1730.2)1730.2:374.693,(M_p26868:1628.28,((p2523533517:393.377,M_p19866:393.377)393.377:267.311,M_p13725:660.687)660.687:967.598)1628.28:476.608)2104.89:583.673,(Cyn54:2271.78,(Cyn62:1896.88,(Cyn52:1717.6,((Cyn49:1558.11,((Cyn61:1143.69,Cyn53:1143.69)1143.69:321.856,((Cyn50:1253.09,(Cyn60:559.906,Cyn47:559.906)559.906:693.186)1253.09:84.7328,(Cyn55:1219.01,(Cyn59:372.994,(Cyn48:233.447,Cyn46:233.447)233.447:139.548)372.994:846.011)1219.01:118.818)1337.82:127.718)1465.54:92.5646)1558.11:84.5258,((Cyn58:1310.65,(Cyn56:960.072,(Cyn57:447.74,Cyn51:447.74)447.74:512.332)960.072:350.578)1310.65:203.758,Cyn45:1514.41)1514.41:128.222)1642.63:74.9633)1717.6:179.284)1896.88:374.904)2271.78:416.783)2688.57:343.834,((Cf69:1875.89,(Cf70:901.495,Cf64:901.495)901.495:974.394)1875.89:507.803,((Cf72:1354.19,Cf71:1354.19)1354.19:809.571,(((Cf82:196.847,Cf81:196.847)196.847:1064.06,(Cf83:885.655,(Cf67:108.132,Cf66:108.132)108.132:777.522)885.655:375.252)1260.9:500.625,(Cf65:1266.82,(Cf68:977.881,Cf63:977.881)977.881:288.937)1266.82:494.71)1761.53:402.23)2163.76:219.931)2383.69:648.708)3032.4:254.011,((((Ig42:1562.84,Ig41:1562.84)1562.84:1002.62,(Chl8:1882.79,((Chl9:679.156,Chl1:679.156)679.156:373.855,(((Chl6:558.571,Chl4:558.571)558.571:117.691,((Chl3:355.639,Chl2:355.639)355.639:246.278,((Chl7:325.602,Chl11:325.602)325.602:96.2484,Chl10:421.85)421.85:180.067)601.917:74.3438)676.262:206.629,(Chl5:459.848,Chl0:459.848)459.848:423.04)882.891:170.121)1053.01:829.776)1882.79:682.676)2565.46:257.908,(B39:2209.42,((((B35:1284.43,(B34:1023.67,(((B40:453.38,B36:453.38)453.38:148.389,B30:601.768)601.769:161.173,(B29:496.718,B25:496.718)496.718:266.224)762.942:260.725)1023.67:260.759)1284.43:251.179,B19:1535.6)1535.61:174.157,(B43:1587.22,((B44:1103.65,B21:1103.65)1103.65:326.175,((B23:986.863,(B20:861.276,((B32:507.412,(B24:393.669,B16:393.669)393.669:113.744)507.412:30.1165,(B26:452.657,(B15:187.621,B14:187.621)187.621:265.035)452.657:84.8721)537.528:323.748)861.276:125.588)986.863:330.324,(((B38:670.957,B37:670.957)670.957:197.761,(((B28:226.306,B27:226.306)226.306:147.38,B22:373.688)373.687:100.144,B18:473.831)473.83:394.888)868.717:160.903,(B79:408.708,B13:408.708)408.708:620.914)1029.62:287.566)1317.19:112.641)1429.83:157.39)1587.22:122.546)1709.76:263.179,(((B33:1190.65,B31:1190.65)1190.65:107.245,B17:1297.89)1297.89:516.63,B12:1814.52)1814.52:158.419)1972.94:236.477)2209.42:613.951)2823.37:363.756,(p156889:2437.15,((A76:1743.11,((A78:1102.66,A77:1102.66)1102.66:151.49,(A75:887.538,A74:887.538)887.538:366.612)1254.15:488.955)1743.11:361.975,(A80:1803.5,(((p269484:664.883,p1359162:664.883)664.883:395.651,p1236908:1060.53)1060.53:491.739,A73:1552.27)1552.27:251.231)1803.5:301.575)2105.08:332.072)2437.15:749.975)3187.12:99.2831)3286.41;
((((((U_71173:1280.14,U_67084:1280.14)1280.14:502.648,U_41057:1782.79)1782.79:1214.86,(M_p26868:2174.24,((p2523533517:517.321,M_p19866:517.321)517.321:296.128,M_p13725:813.448)813.45:1360.8)2174.24:823.408)2997.65:244.478,(Cyn54:2881,(Cyn62:2355.2,(Cyn52:2117.95,((Cyn49:1766.1,((Cyn61:1253.41,Cyn53:1253.41)1253.41:368.246,((Cyn50:1358.33,(Cyn60:807.23,Cyn47:807.23)807.23:551.098)1358.33:156.466,(Cyn55:1318.43,(Cyn59:928.89,(Cyn48:800.615,Cyn46:800.615)800.615:128.274)928.89:389.541)1318.43:196.367)1514.79:106.863)1621.66:144.445)1766.1:96.9017,((Cyn58:1425.32,(Cyn56:1179.77,(Cyn57:497.217,Cyn51:497.217)497.217:682.553)1179.77:245.547)1425.32:137.626,Cyn45:1562.94)1562.94:300.064)1863:254.947)2117.95:237.248)2355.2:525.803)2881:361.13)3242.13:314.838,((Cf69:2641.61,(Cf70:899.791,Cf64:899.791)899.791:1741.82)2641.61:528.859,((Cf72:1773.78,Cf71:1773.78)1773.78:1001.14,(((Cf82:280.622,Cf81:280.622)280.622:1121.83,(Cf83:560.181,(Cf67:135.129,Cf66:135.129)135.129:425.054)560.181:842.272)1402.45:846.56,(Cf65:1626.66,(Cf68:1018.78,Cf63:1018.78)1018.78:607.874)1626.66:622.358)2249.01:525.904)2774.92:395.554)3170.47:386.497)3556.97:155.1,((((Ig42:1510.88,Ig41:1510.88)1510.88:1244.68,(Chl8:1891.47,((Chl9:860.514,Chl1:860.514)860.514:307.362,(((Chl6:394.771,Chl4:394.771)394.771:348.923,((Chl3:301.434,Chl2:301.434)301.434:344.792,((Chl7:324.507,Chl11:324.507)324.507:159.787,Chl10:484.295)484.295:161.931)646.226:97.4689)743.695:206.197,(Chl5:519.411,Chl0:519.411)519.411:430.481)949.892:217.983)1167.88:723.594)1891.47:864.092)2755.56:324.975,(B39:2427.41,((((B35:1465.97,(B34:1142.9,(((B40:526.965,B36:526.965)526.965:209.972,B30:736.939)736.937:215.669,(B29:738.724,B25:738.724)738.724:213.885)952.607:190.295)1142.9:323.064)1465.97:206.892,B19:1672.86)1672.86:321.502,(B43:1848.78,((B44:1266,B21:1266)1266:389.185,((B23:959.945,(B20:741.883,((B32:535.177,(B24:380.008,B16:380.008)380.008:155.166)535.177:61.0977,(B26:542.682,(B15:204.884,B14:204.884)204.884:337.799)542.682:53.59)596.274:145.61)741.883:218.062)959.945:566.518,(((B38:980.566,B37:980.566)980.566:303.54,(((B28:201.514,B27:201.514)201.514:127.143,B22:328.657)328.657:133.25,B18:461.908)461.908:822.197)1284.11:114.463,(B79:389.24,B13:389.24)389.24:1009.33)1398.57:127.895)1526.46:128.722)1655.19:193.593)1848.78:145.582)1994.36:164.282,(((B33:1243.51,B31:1243.51)1243.51:161.402,B17:1404.91)1404.91:340.259,B12:1745.17)1745.17:413.473)2158.64:268.77)2427.41:653.124)3080.54:512.017,(p156889:2424.87,((A76:1792.36,((A78:1152.29,A77:1152.29)1152.29:389.916,(A75:1110.24,A74:1110.24)1110.24:431.962)1542.2:250.165)1792.36:345.264,(A80:2003.27,(((p269484:604.34,p1359162:604.34)604.34:427.913,p1236908:1032.25)1032.25:724.878,A73:1757.13)1757.13:246.144)2003.27:134.353)2137.63:287.238)2424.87:1167.69)3592.55:119.513)3712.07;
((((((U_71173:555.51,U_67084:555.51)555.51:1748.49,U_41057:2304)2304:437.768,(M_p26868:2023.9,((p2523533517:316.698,M_p19866:316.698)316.698:94.9633,M_p13725:411.662)411.661:1612.24)2023.9:717.861)2741.77:185.153,(Cyn54:2535.73,(Cyn62:2184.28,(Cyn52:1933.86,((Cyn49:1621.53,((Cyn61:963.159,Cyn53:963.159)963.159:547.869,((Cyn50:1287,(Cyn60:547.078,Cyn47:547.078)547.078:739.921)1287:155.225,(Cyn55:1241.96,(Cyn59:725.247,(Cyn48:623.531,Cyn46:623.531)623.531:101.715)725.247:516.716)1241.96:200.263)1442.23:68.8034)1511.03:110.502)1621.53:74.4401,((Cyn58:1361.24,(Cyn56:919.88,(Cyn57:435.43,Cyn51:435.43)435.43:484.45)919.88:441.357)1361.24:165.056,Cyn45:1526.3)1526.29:169.677)1695.97:237.894)1933.86:250.416)2184.28:351.452)2535.73:391.183)2926.92:247.849,((Cf69:2010.28,(Cf70:964.734,Cf64:964.734)964.734:1045.54)2010.28:702.315,((Cf72:1032.15,Cf71:1032.15)1032.15:1307.56,(((Cf82:189.735,Cf81:189.735)189.735:640.697,(Cf83:524.527,(Cf67:187.145,Cf66:187.145)187.145:337.382)524.527:305.907)830.432:1211.33,(Cf65:1387.43,(Cf68:678.398,Cf63:678.398)678.398:709.029)1387.43:654.333)2041.76:297.95)2339.71:372.885)2712.59:462.17)3174.77:309.235,((((Ig42:898.238,Ig41:898.238)898.238:1881.05,(Chl8:1914.17,((Chl9:707.168,Chl1:707.168)707.168:364.583,(((Chl6:428.738,Chl4:428.738)428.738:176.209,((Chl3:383.153,Chl2:383.153)383.153:161.506,((Chl7:350.334,Chl11:350.334)350.334:138.114,Chl10:488.446)488.448:56.2122)544.659:60.2871)604.946:320.993,(Chl5:612.832,Chl0:612.832)612.832:313.107)925.939:145.812)1071.75:842.417)1914.17:865.119)2779.29:180.11,(B39:2357.88,((((B35:1330.12,(B34:995.745,(((B40:392.535,B36:392.535)392.535:224.349,B30:616.884)616.884:214.369,(B29:642.687,B25:642.687)642.687:188.566)831.253:164.491)995.745:334.382)1330.12:298.174,B19:1628.3)1628.3:223.786,(B43:1649.94,((B44:975.558,B21:975.558)975.558:493.927,((B23:1070.44,(B20:901.638,((B32:561.192,(B24:308.515,B16:308.515)308.515:252.677)561.192:47.2412,(B26:458.693,(B15:176.187,B14:176.187)176.187:282.507)458.693:149.738)608.433:293.205)901.638:168.807)1070.44:285.181,(((B38:797.634,B37:797.634)797.634:254.76,(((B28:294.192,B27:294.192)294.192:82.7195,B22:376.913)376.911:69.6643,B18:446.576)446.576:605.815)1052.39:84.5068,(B79:370.07,B13:370.07)370.07:766.828)1136.9:218.727)1355.63:113.857)1469.48:180.459)1649.94:202.143)1852.08:176.162,(((B33:1273.72,B31:1273.72)1273.72:320.45,B17:1594.17)1594.17:206.285,B12:1800.45)1800.46:227.792)2028.25:329.633)2357.88:601.513)2959.4:420.456,(p156889:2416.13,((A76:1669.18,((A78:906.558,A77:906.558)906.558:518.597,(A75:1221.96,A74:1221.96)1221.96:203.191)1425.15:244.023)1669.18:465.901,(A80:1865.24,(((p269484:698.448,p1359162:698.448)698.448:361.611,p1236908:1060.06)1060.06:571.526,A73:1631.58)1631.59:233.654)1865.24:269.846)2135.08:281.046)2416.13:963.723)3379.85:104.149)3484;
((((((U_71173:908.485,U_67084:908.485)908.485:377.175,U_41057:1285.66)1285.66:1595.63,(M_p26868:2299.79,((p2523533517:360.288,M_p19866:360.288)360.288:140.163,M_p13725:500.452)500.452:1799.33)2299.79:581.5)2881.29:248.306,(Cyn54:2656.84,(Cyn62:2240.11,(Cyn52:1889.39,((Cyn49:1613.29,((Cyn61:1124.62,Cyn53:1124.62)1124.62:345.961,((Cyn50:1228.94,(Cyn60:572.027,Cyn47:572.027)572.027:656.917)1228.94:126.043,(Cyn55:1219.41,(Cyn59:1016.18,(Cyn48:530.535,Cyn46:530.535)530.535:485.645)1016.18:203.228)1219.41:135.579)1354.99:115.592)1470.58:142.716)1613.29:143.09,((Cyn58:1434.63,(Cyn56:1059.15,(Cyn57:620.05,Cyn51:620.05)620.05:439.096)1059.15:375.484)1434.63:180.608,Cyn45:1615.24)1615.24:141.146)1756.38:133.007)1889.39:350.715)2240.11:416.734)2656.84:472.748)3129.59:238.019,((Cf69:2482,(Cf70:1281.06,Cf64:1281.06)1281.06:1200.94)2482:453.925,((Cf72:2008.39,Cf71:2008.39)2008.39:550.122,(((Cf82:181.233,Cf81:181.233)181.233:770.923,(Cf83:462.54,(Cf67:184.335,Cf66:184.335)184.335:278.206)462.54:489.617)952.156:1010.7,(Cf65:1437.22,(Cf68:730.52,Cf63:730.52)730.52:706.698)1437.22:525.637)1962.86:595.654)2558.51:377.416)2935.93:431.682)3367.61:236.891,((((Ig42:1638.11,Ig41:1638.11)1638.11:948.182,(Chl8:1733.78,((Chl9:460.143,Chl1:460.143)460.143:615.353,(((Chl6:656.65,Chl4:656.65)656.65:102.792,((Chl3:403.556,Chl2:403.556)403.556:253.956,((Chl7:286.581,Chl11:286.581)286.581:198.74,Chl10:485.321)485.321:172.193)657.513:101.928)759.442:200.098,(Chl5:325.694,Chl0:325.694)325.694:633.848)959.54:115.953)1075.5:658.283)1733.78:852.515)2586.29:483.785,(B39:2411.42,((((B35:1594.66,(B34:1260.44,(((B40:509.629,B36:509.629)509.629:257.917,B30:767.549)767.547:272.241,(B29:483.504,B25:483.504)483.504:556.286)1039.79:220.648)1260.44:334.221)1594.66:119.427,B19:1714.08)1714.09:221.308,(B43:1699.5,((B44:1157.74,B21:1157.74)1157.74:364.815,((B23:1245.78,(B20:1006.07,((B32:720.467,(B24:380.185,B16:380.185)380.185:340.283)720.467:155.437,(B26:689.112,(B15:401.833,B14:401.833)401.833:287.277)689.112:186.794)875.905:130.165)1006.07:239.708)1245.78:158.983,(((B38:752.8,B37:752.8)752.8:221.018,(((B28:242.409,B27:242.409)242.409:69.1548,B22:311.564)311.564:174.088,B18:485.652)485.651:488.165)973.818:200.25,(B79:357.096,B13:357.096)357.096:816.971)1174.07:230.694)1404.76:117.793)1522.56:176.95)1699.5:235.89)1935.4:251.82,(((B33:1012.93,B31:1012.93)1012.93:525.219,B17:1538.14)1538.14:401.52,B12:1939.66)1939.66:247.549)2187.22:224.204)2411.42:658.654)3070.08:441.407,(p156889:2405.99,((A76:1522.31,((A78:956.656,A77:956.656)956.656:303.006,(A75:961.147,A74:961.147)961.147:298.517)1259.66:262.643)1522.31:658.571,(A80:1754.16,(((p269484:630.647,p1359162:630.647)630.647:481.904,p1236908:1112.55)1112.55:396.455,A73:1509.01)1509.01:245.156)1754.16:426.715)2180.88:225.114)2405.99:1105.49)3511.48:93.0206)3604.5;
((((((U_71173:981.396,U_67084:981.396)981.396:703.614,U_41057:1685.01)1685.01:716.399,(M_p26868:1823.11,((p2523533517:249.353,M_p19866:249.353)249.353:151.004,M_p13725:400.358)400.357:1422.76)1823.11:578.293)2401.41:204.332,(Cyn54:2192.67,(Cyn62:1931.63,(Cyn52:1771.66,((Cyn49:1590.61,((Cyn61:1150.35,Cyn53:1150.35)1150.35:342.341,((Cyn50:1120.98,(Cyn60:564.367,Cyn47:564.367)564.367:556.612)1120.98:267.814,(Cyn55:1209.99,(Cyn59:899.511,(Cyn48:658.605,Cyn46:658.605)658.605:240.905)899.511:310.478)1209.99:178.8)1388.79:103.906)1492.69:97.9086)1590.61:107.565,((Cyn58:1418.62,(Cyn56:1045.6,(Cyn57:360.763,Cyn51:360.763)360.763:684.84)1045.6:373.02)1418.62:139.284,Cyn45:1557.91)1557.91:140.262)1698.17:73.4872)1771.66:159.976)1931.63:261.04)2192.67:413.064)2605.74:640.886,((Cf69:2622.6,(Cf70:1372.26,Cf64:1372.26)1372.26:1250.34)2622.6:232.837,((Cf72:1825.52,Cf71:1825.52)1825.52:557.31,(((Cf82:163.262,Cf81:163.262)163.262:790.775,(Cf83:336.491,(Cf67:156.407,Cf66:156.407)156.407:180.084)336.491:617.545)954.037:1284.67,(Cf65:1369.01,(Cf68:492.117,Cf63:492.117)492.117:876.896)1369.01:869.687)2238.7:144.122)2382.83:472.611)2855.43:391.189)3246.63:210.785,((((Ig42:891.784,Ig41:891.784)891.784:1668.2,(Chl8:1851.12,((Chl9:678.966,Chl1:678.966)678.966:427.363,(((Chl6:545.89,Chl4:545.89)545.89:212.492,((Chl3:348.275,Chl2:348.275)348.275:334.831,((Chl7:502.268,Chl11:502.268)502.268:110.066,Chl10:612.335)612.334:70.7728)683.107:75.2761)758.383:274.511,(Chl5:334.4,Chl0:334.4)334.4:698.494)1032.89:73.4364)1106.33:744.795)1851.12:708.859)2559.98:266.238,(B39:2442.8,((((B35:1381.57,(B34:1016.26,(((B40:403.953,B36:403.953)403.953:144.457,B30:548.411)548.41:308.182,(B29:655.017,B25:655.017)655.017:201.577)856.592:159.664)1016.26:365.313)1381.57:153.696,B19:1535.27)1535.27:341.556,(B43:1723.44,((B44:1204.27,B21:1204.27)1204.27:336.211,((B23:887.977,(B20:821.076,((B32:638.162,(B24:313.337,B16:313.337)313.337:324.825)638.162:44.0467,(B26:470.028,(B15:299.991,B14:299.991)299.991:170.036)470.028:212.181)682.208:138.868)821.076:66.9019)887.977:475.176,(((B38:734.54,B37:734.54)734.54:194.156,(((B28:319.307,B27:319.307)319.307:142.951,B22:462.259)462.258:73.0747,B18:535.332)535.333:393.363)928.697:285.714,(B79:304.769,B13:304.769)304.769:909.641)1214.41:148.744)1363.15:177.328)1540.48:182.959)1723.44:153.383)1876.82:372.536,(((B33:1284.81,B31:1284.81)1284.81:387.202,B17:1672.01)1672.01:429.929,B12:2101.95)2101.94:147.415)2249.36:193.438)2442.8:383.427)2826.22:453.83,(p156889:2403.79,((A76:1869.45,((A78:990.258,A77:990.258)990.258:371.799,(A75:1179.25,A74:1179.25)1179.25:182.806)1362.06:507.392)1869.45:238.346,(A80:1697.37,(((p269484:492.463,p1359162:492.463)492.463:356.158,p1236908:848.621)848.621:715.632,A73:1564.25)1564.25:133.119)1697.37:410.422)2107.8:295.998)2403.79:876.26)3280.05:177.358)3457.41;
((((((U_71173:951.956,U_67084:951.956)951.956:1157.03,U_41057:2108.99)2108.99:216.036,(M_p26868:1765.05,((p2523533517:454.016,M_p19866:454.016)454.016:204.898,M_p13725:658.916)658.914:1106.13)1765.05:559.98)2325.03:377.977,(Cyn54:2141.56,(Cyn62:1860.51,(Cyn52:1782.13,((Cyn49:1574.24,((Cyn61:1050.68,Cyn53:1050.68)1050.68:395.985,((Cyn50:1244.36,(Cyn60:402.265,Cyn47:402.265)402.265:842.098)1244.36:159.148,(Cyn55:1242.19,(Cyn59:606.993,(Cyn48:363.084,Cyn46:363.084)363.084:243.908)606.993:635.202)1242.19:161.315)1403.51:43.1519)1446.66:127.577)1574.24:124.534,((Cyn58:1372.97,(Cyn56:1152.22,(Cyn57:469.747,Cyn51:469.747)469.747:682.478)1152.22:220.74)1372.97:188.88,Cyn45:1561.84)1561.84:136.929)1698.77:83.3606)1782.13:78.3742)1860.51:281.054)2141.56:561.442)2703:370.136,((Cf69:2232.73,(Cf70:1335.22,Cf64:1335.22)1335.22:897.518)2232.73:440.021,((Cf72:1589.99,Cf71:1589.99)1589.99:767.269,(((Cf82:196.573,Cf81:196.573)196.573:934.987,(Cf83:575.052,(Cf67:139.331,Cf66:139.331)139.331:435.721)575.052:556.509)1131.56:531.603,(Cf65:960.727,(Cf68:585.78,Cf63:585.78)585.78:374.947)960.727:702.437)1663.16:694.094)2357.26:315.495)2672.76:400.384)3073.14:226.903,((((Ig42:568.636,Ig41:568.636)568.636:1618.81,(Chl8:1716.47,((Chl9:646.646,Chl1:646.646)646.646:547.153,(((Chl6:660.061,Chl4:660.061)660.061:84.0619,((Chl3:257.321,Chl2:257.321)257.321:400.879,((Chl7:437.262,Chl11:437.262)437.262:89.4112,Chl10:526.673)526.673:131.525)658.2:85.9224)744.123:255.827,(Chl5:196.667,Chl0:196.667)196.667:803.283)999.949:193.849)1193.8:522.667)1716.47:470.978)2187.44:628.585,(B39:2362.7,((((B35:1299.26,(B34:956.424,(((B40:314.555,B36:314.555)314.555:229.024,B30:543.579)543.579:270.416,(B29:615.896,B25:615.896)615.896:198.1)813.995:142.429)956.424:342.834)1299.26:272.182,B19:1571.44)1571.44:291.549,(B43:1754.5,((B44:1198.42,B21:1198.42)1198.42:307.92,((B23:922.586,(B20:761.841,((B32:546.869,(B24:437.697,B16:437.697)437.697:109.172)546.869:43.7885,(B26:388.273,(B15:242.006,B14:242.006)242.006:146.266)388.273:202.385)590.658:171.182)761.841:160.746)922.586:300.537,(((B38:701.701,B37:701.701)701.701:273.764,(((B28:201.318,B27:201.318)201.318:113.627,B22:314.945)314.945:80.9295,B18:395.873)395.874:579.589)975.465:101.383,(B79:356.688,B13:356.688)356.688:720.158)1076.85:146.276)1223.12:283.22)1506.34:248.153)1754.5:108.494)1862.99:336.789,(((B33:1291.93,B31:1291.93)1291.93:351.88,B17:1643.81)1643.81:316.298,B12:1960.1)1960.11:239.675)2199.78:162.923)2362.7:453.326)2816.03:342.966,(p156889:2346.97,((A76:1459.17,((A78:602.64,A77:602.64)602.64:530.066,(A75:881.764,A74:881.764)881.764:250.941)1132.71:326.467)1459.17:464.745,(A80:1642.34,(((p269484:554.71,p1359162:554.71)554.71:453.105,p1236908:1007.81)1007.82:507.378,A73:1515.19)1515.19:127.151)1642.34:281.574)1923.92:423.052)2346.97:812.028)3159:141.043)3300.04;
((((((U_71173:1481.22,U_67084:1481.22)1481.22:492.604,U_41057:1973.82)1973.82:348.334,(M_p26868:1745.42,((p2523533517:265.394,M_p19866:265.394)265.394:197.003,M_p13725:462.396)462.397:1283.02)1745.42:576.736)2322.15:541.705,(Cyn54:2335.53,(Cyn62:1937.22,(Cyn52:1801.28,((Cyn49:1560.58,((Cyn61:932.725,Cyn53:932.725)932.725:553.543,((Cyn50:704.456,(Cyn60:427.351,Cyn47:427.351)427.351:277.105)704.456:703.826,(Cyn55:1288.02,(Cyn59:657.279,(Cyn48:497.859,Cyn46:497.859)497.859:159.418)657.279:630.742)1288.02:120.261)1408.28:77.9865)1486.27:74.3076)1560.58:91.8339,((Cyn58:1113.34,(Cyn56:720.236,(Cyn57:214.172,Cyn51:214.172)214.172:506.062)720.236:393.1)1113.34:260.121,Cyn45:1373.46)1373.46:278.951)1652.41:148.875)1801.28:135.939)1937.22:398.303)2335.53:528.335)2863.86:164.482,((Cf69:2369.29,(Cf70:1044.29,Cf64:1044.29)1044.29:1325)2369.29:405.945,((Cf72:2006.2,Cf71:2006.2)2006.2:631.699,(((Cf82:177.929,Cf81:177.929)177.929:998.911,(Cf83:807.134,(Cf67:125.184,Cf66:125.184)125.184:681.952)807.134:369.705)1176.84:1157.18,(Cf65:1131.35,(Cf68:624.54,Cf63:624.54)624.54:506.807)1131.35:1202.67)2334.02:303.885)2637.9:137.332)2775.24:253.108)3028.34:237.397,((((Ig42:1196.75,Ig41:1196.75)1196.75:1298.44,(Chl8:1838.31,((Chl9:649.84,Chl1:649.84)649.84:514.808,(((Chl6:331.887,Chl4:331.887)331.887:347.027,((Chl3:422.423,Chl2:422.423)422.423:178.293,((Chl7:350.711,Chl11:350.711)350.711:168.743,Chl10:519.455)519.454:81.262)600.716:78.1971)678.915:216.487,(Chl5:217.955,Chl0:217.955)217.955:677.445)895.402:269.246)1164.65:673.663)1838.31:656.881)2495.19:231.311,(B39:2363.99,((((B35:1348.86,(B34:1114.42,(((B40:404.844,B36:404.844)404.844:268.065,B30:672.909)672.909:143.737,(B29:512.205,B25:512.205)512.205:304.441)816.646:297.77)1114.42:234.442)1348.86:148.885,B19:1497.74)1497.74:433.805,(B43:1732.12,((B44:1261.93,B21:1261.93)1261.93:227.864,((B23:1021.01,(B20:548.729,((B32:337.998,(B24:230.883,B16:230.883)230.883:107.113)337.998:81.2401,(B26:360.041,(B15:207.339,B14:207.339)207.339:152.701)360.041:59.1961)419.238:129.493)548.729:472.281)1021.01:337.553,(((B38:689.241,B37:689.241)689.241:209.134,(((B28:248.662,B27:248.662)248.662:82.7208,B22:331.381)331.383:135.22,B18:466.602)466.603:431.773)898.375:241.291,(B79:382.232,B13:382.232)382.232:757.436)1139.67:218.898)1358.56:131.235)1489.8:242.322)1732.12:199.428)1931.55:210.905,(((B33:771.129,B31:771.129)771.129:270.85,B17:1041.98)1041.98:917.095,B12:1959.07)1959.07:183.38)2142.45:221.533)2363.99:362.513)2726.5:441.071,(p156889:2383.59,((A76:1644.18,((A78:753.429,A77:753.429)753.429:639.608,(A75:1015.65,A74:1015.65)1015.65:377.389)1393.04:251.138)1644.18:479.045,(A80:1860.11,(((p269484:504.694,p1359162:504.694)504.694:459.108,p1236908:963.798)963.802:651.061,A73:1614.86)1614.86:245.255)1860.11:263.107)2123.22:260.364)2383.59:783.987)3167.57:98.1678)3265.74;
((((((U_71173:1901.2,U_67084:1901.2)1901.2:499.47,U_41057:2400.68)2400.67:222.556,(M_p26868:1949.09,((p2523533517:440.508,M_p19866:440.508)440.508:221.753,M_p13725:662.26)662.26:1286.83)1949.09:674.144)2623.23:382.533,(Cyn54:2465.84,(Cyn62:2119.29,(Cyn52:1943.3,((Cyn49:1614.95,((Cyn61:1310.24,Cyn53:1310.24)1310.24:168.221,((Cyn50:1112.12,(Cyn60:791.874,Cyn47:791.874)791.874:320.251)1112.12:227.608,(Cyn55:1237.6,(Cyn59:878.838,(Cyn48:332.55,Cyn46:332.55)332.55:546.286)878.838:358.764)1237.6:102.13)1339.73:138.724)1478.46:136.5)1614.95:143.407,((Cyn58:1307.01,(Cyn56:1055.42,(Cyn57:343.452,Cyn51:343.452)343.452:711.97)1055.42:251.593)1307.01:286.673,Cyn45:1593.69)1593.69:164.677)1758.36:184.936)1943.3:175.99)2119.29:346.55)2465.84:539.922)3005.76:206.547,((Cf69:2293.47,(Cf70:836.586,Cf64:836.586)836.586:1456.88)2293.47:549.781,((Cf72:2105.59,Cf71:2105.59)2105.59:545.996,(((Cf82:262.792,Cf81:262.792)262.792:1163.37,(Cf83:471.93,(Cf67:211.668,Cf66:211.668)211.668:260.264)471.93:954.228)1426.16:890.813,(Cf65:1124.1,(Cf68:600.294,Cf63:600.294)600.294:523.805)1124.1:1192.87)2316.97:334.614)2651.59:191.661)2843.25:369.061)3212.31:158.141,((((Ig42:1076.75,Ig41:1076.75)1076.75:1605.44,(Chl8:1953.45,((Chl9:1070.02,Chl1:1070.02)1070.02:291.13,(((Chl6:435.523,Chl4:435.523)435.523:373.267,((Chl3:291.977,Chl2:291.977)291.977:298.418,((Chl7:365.478,Chl11:365.478)365.478:140.028,Chl10:505.503)505.506:84.8901)590.395:218.396)808.79:376.456,(Chl5:122.515,Chl0:122.515)122.515:1062.73)1185.25:175.899)1361.15:592.303)1953.45:728.745)2682.19:215.355,(B39:2433.92,((((B35:1446,(B34:1199.18,(((B40:320.441,B36:320.441)320.441:325.582,B30:646.024)646.023:365.158,(B29:796.447,B25:796.447)796.447:214.733)1011.18:188.001)1199.18:246.818)1446:170.137,B19:1616.14)1616.14:214.72,(B43:1728.08,((B44:1136.38,B21:1136.38)1136.38:425.455,((B23:982.358,(B20:832.656,((B32:449.335,(B24:245.805,B16:245.805)245.805:203.53)449.335:130.406,(B26:502.157,(B15:196.049,B14:196.049)196.049:306.109)502.157:77.5827)579.741:252.917)832.656:149.701)982.358:380.696,(((B38:606.489,B37:606.489)606.489:305.324,(((B28:177.934,B27:177.934)177.934:107.164,B22:285.098)285.098:171.892,B18:456.989)456.99:454.825)911.813:160.072,(B79:377.497,B13:377.497)377.497:694.39)1071.88:291.167)1363.05:198.784)1561.84:166.242)1728.08:102.779)1830.86:396.992,(((B33:1432.09,B31:1432.09)1432.09:145.46,B17:1577.56)1577.55:168.579,B12:1746.14)1746.13:481.715)2227.85:206.076)2433.92:463.622)2897.55:342.138,(p156889:2443.18,((A76:1485.43,((A78:804.132,A77:804.132)804.132:312.861,(A75:749.686,A74:749.686)749.686:367.305)1116.99:368.441)1485.43:693.8,(A80:1812.86,(((p269484:508.52,p1359162:508.52)508.52:497.839,p1236908:1006.36)1006.36:530.947,A73:1537.3)1537.31:275.553)1812.86:366.375)2179.23:263.947)2443.18:796.508)3239.69:130.765)3370.45;
((((((U_71173:1080.61,U_67084:1080.61)1080.61:574.793,U_41057:1655.4)1655.4:540.572,(M_p26868:1867.37,((p2523533517:375.474,M_p19866:375.474)375.474:201.521,M_p13725:576.992)576.995:1290.38)1867.37:328.603)2195.98:649.758,(Cyn54:2360.78,(Cyn62:2018.65,(Cyn52:1875.85,((Cyn49:1576.1,((Cyn61:1062.21,Cyn53:1062.21)1062.21:440.691,((Cyn50:1180.09,(Cyn60:513.243,Cyn47:513.243)513.243:666.855)1180.09:170.174,(Cyn55:1213.03,(Cyn59:777.796,(Cyn48:448.036,Cyn46:448.036)448.036:329.76)777.796:435.238)1213.03:137.237)1350.27:152.632)1502.9:73.1951)1576.1:122.829,((Cyn58:1388.08,(Cyn56:1175.45,(Cyn57:599.722,Cyn51:599.722)599.722:575.725)1175.45:212.626)1388.08:172.498,Cyn45:1560.57)1560.57:138.355)1698.93:176.921)1875.85:142.802)2018.65:342.13)2360.78:484.957)2845.73:304.801,((Cf69:2364.25,(Cf70:1045.46,Cf64:1045.46)1045.46:1318.79)2364.25:431.507,((Cf72:2028.65,Cf71:2028.65)2028.65:552.528,(((Cf82:165.556,Cf81:165.556)165.556:878.012,(Cf83:501.716,(Cf67:121.122,Cf66:121.122)121.122:380.595)501.716:541.85)1043.57:1361.86,(Cf65:1147.42,(Cf68:504.283,Cf63:504.283)504.283:643.129)1147.42:1258.02)2405.43:175.748)2581.18:214.583)2795.76:354.776)3150.53:192.564,((((Ig42:1796.64,Ig41:1796.64)1796.64:721.832,(Chl8:1729.93,((Chl9:965.297,Chl1:965.297)965.297:324.903,(((Chl6:602.493,Chl4:602.493)602.493:58.6857,((Chl3:318.048,Chl2:318.048)318.048:284.455,((Chl7:306.752,Chl11:306.752)306.752:118.404,Chl10:425.155)425.156:177.346)602.503:58.6747)661.179:363.692,(Chl5:373.906,Chl0:373.906)373.906:650.965)1024.87:265.33)1290.2:439.728)1729.93:788.54)2518.47:328.057,(B39:2384.54,((((B35:1602.4,(B34:1076.41,(((B40:481.634,B36:481.634)481.634:131.044,B30:612.677)612.678:232.541,(B29:647.161,B25:647.161)647.161:198.058)845.218:231.193)1076.41:525.987)1602.4:183.319,B19:1785.72)1785.72:213.073,(B43:1853.22,((B44:1344.45,B21:1344.45)1344.45:241.077,((B23:1063.82,(B20:946.766,((B32:632.173,(B24:414.411,B16:414.411)414.411:217.764)632.173:138.921,(B26:601.638,(B15:208.327,B14:208.327)208.327:393.312)601.638:169.458)771.094:175.671)946.766:117.054)1063.82:346.87,(((B38:699.788,B37:699.788)699.788:259.545,(((B28:169.923,B27:169.923)169.923:96.191,B22:266.114)266.114:81.8992,B18:348.013)348.013:611.319)959.332:321.21,(B79:410.803,B13:410.803)410.803:869.741)1280.54:130.147)1410.69:174.837)1585.53:267.699)1853.22:145.564)1998.79:207.208,(((B33:1395.72,B31:1395.72)1395.72:226.004,B17:1621.72)1621.73:432.146,B12:2053.87)2053.87:152.125)2206:178.54)2384.54:461.99)2846.52:433.189,(p156889:2413.55,((A76:1814.38,((A78:1149.12,A77:1149.12)1149.12:280.712,(A75:1069.62,A74:1069.62)1069.62:360.209)1429.83:384.553)1814.38:344.764,(A80:1928.7,(((p269484:969.556,p1359162:969.556)969.556:376.299,p1236908:1345.86)1345.86:407.353,A73:1753.21)1753.21:175.49)1928.7:230.448)2159.15:254.402)2413.55:866.167)3279.71:63.3855)3343.1;
((((((U_71173:998.796,U_67084:998.796)998.796:1232.13,U_41057:2230.92)2230.92:583.681,(M_p26868:2109.46,((p2523533517:530.7,M_p19866:530.7)530.7:553.149,M_p13725:1083.85)1083.85:1025.61)2109.46:705.148)2814.61:205.948,(Cyn54:2505.16,(Cyn62:2070.81,(Cyn52:1832.34,((Cyn49:1560.7,((Cyn61:1236.85,Cyn53:1236.85)1236.85:228.441,((Cyn50:1154.01,(Cyn60:919.788,Cyn47:919.788)919.788:234.227)1154.01:248.287,(Cyn55:1230.59,(Cyn59:338.683,(Cyn48:213.71,Cyn46:213.71)213.71:124.972)338.683:891.911)1230.59:171.707)1402.3:62.9897)1465.29:95.4067)1560.7:94.9193,((Cyn58:1366.7,(Cyn56:1226.27,(Cyn57:479.413,Cyn51:479.413)479.413:746.855)1226.27:140.431)1366.7:140.649,Cyn45:1507.35)1507.35:148.267)1655.62:176.72)1832.34:238.475)2070.81:434.351)2505.16:515.394)3020.55:215.191,((Cf69:2392.86,(Cf70:1033.78,Cf64:1033.78)1033.78:1359.08)2392.86:463.74,((Cf72:1047.66,Cf71:1047.66)1047.66:1653.98,(((Cf82:151.703,Cf81:151.703)151.703:1047.71,(Cf83:612.345,(Cf67:113.193,Cf66:113.193)113.193:499.152)612.345:587.071)1199.41:971.397,(Cf65:1227.88,(Cf68:680.414,Cf63:680.414)680.414:547.468)1227.88:942.931)2170.81:530.831)2701.64:154.957)2856.6:379.144)3235.74:230.276,((((Ig42:1951.7,Ig41:1951.7)1951.7:722.662,(Chl8:1900.3,((Chl9:701.408,Chl1:701.408)701.408:325.42,(((Chl6:407.129,Chl4:407.129)407.129:151.174,((Chl3:266.537,Chl2:266.537)266.537:211.498,((Chl7:227.328,Chl11:227.328)227.328:139.582,Chl10:366.909)366.91:111.125)478.036:80.266)558.303:344.187,(Chl5:188.5,Chl0:188.5)188.5:713.99)902.49:124.339)1026.83:873.472)1900.3:774.066)2674.36:276.173,(B39:2436.58,((((B35:1628.5,(B34:1210.3,(((B40:304.909,B36:304.909)304.909:282.737,B30:587.646)587.646:516.524,(B29:856.135,B25:856.135)856.135:248.036)1104.17:106.129)1210.3:418.2)1628.5:150.989,B19:1779.49)1779.49:310.457,(B43:1926.17,((B44:929.479,B21:929.479)929.479:778.884,((B23:1108.97,(B20:962.365,((B32:626.105,(B24:460.315,B16:460.315)460.315:165.793)626.105:168.7,(B26:668.938,(B15:279.397,B14:279.397)279.397:389.539)668.938:125.869)794.806:167.558)962.365:146.61)1108.97:338.35,(((B38:550.574,B37:550.574)550.574:392.166,(((B28:286.317,B27:286.317)286.317:50.2448,B22:336.562)336.562:214.065,B18:550.626)550.626:392.114)942.74:239.62,(B79:407.86,B13:407.86)407.86:774.503)1182.36:264.964)1447.32:261.04)1708.36:217.802)1926.17:163.778)2089.95:212.222,(((B33:962.23,B31:962.23)962.23:534.526,B17:1496.76)1496.76:547.16,B12:2043.92)2043.92:258.251)2302.17:134.412)2436.58:513.959)2950.54:406.893,(p156889:2439.67,((A76:1796.68,((A78:939.08,A77:939.08)939.08:482.21,(A75:1184.22,A74:1184.22)1184.22:237.07)1421.29:375.391)1796.68:381.744,(A80:1853.18,(((p269484:757.519,p1359162:757.519)757.519:451.151,p1236908:1208.67)1208.67:503.308,A73:1711.98)1711.98:141.204)1853.18:325.245)2178.43:261.244)2439.67:917.76)3357.43:108.59)3466.02;
((((((U_71173:1257.8,U_67084:1257.8)1257.8:930.37,U_41057:2188.17)2188.17:292.062,(M_p26868:1662.8,((p2523533517:307.984,M_p19866:307.984)307.984:136.193,M_p13725:444.176)444.177:1218.62)1662.8:817.432)2480.23:342.046,(Cyn54:2429.34,(Cyn62:2084.07,(Cyn52:1984.6,((Cyn49:1693.85,((Cyn61:1250.62,Cyn53:1250.62)1250.62:299.366,((Cyn50:1116.04,(Cyn60:804.478,Cyn47:804.478)804.478:311.561)1116.04:249.233,(Cyn55:1238.67,(Cyn59:977.089,(Cyn48:804.363,Cyn46:804.363)804.363:172.723)977.089:261.583)1238.67:126.603)1365.27:184.712)1549.98:143.868)1693.85:137.041,((Cyn58:1098.52,(Cyn56:852.233,(Cyn57:445.919,Cyn51:445.919)445.919:406.314)852.233:246.286)1098.52:389.667,Cyn45:1488.18)1488.18:342.709)1830.89:153.705)1984.6:99.4667)2084.07:345.275)2429.34:392.933)2822.27:270.022,((Cf69:2167.79,(Cf70:1071.29,Cf64:1071.29)1071.29:1096.49)2167.79:501.811,((Cf72:1040.59,Cf71:1040.59)1040.59:1304.78,(((Cf82:109.024,Cf81:109.024)109.024:1114.19,(Cf83:683.453,(Cf67:168.761,Cf66:168.761)168.761:514.694)683.453:539.764)1223.22:929.693,(Cf65:1681.73,(Cf68:871.995,Cf63:871.995)871.995:809.742)1681.73:471.177)2152.91:192.462)2345.37:324.227)2669.6:422.695)3092.3:271.454,((((Ig42:943.579,Ig41:943.579)943.579:1548.16,(Chl8:2007.12,((Chl9:842.865,Chl1:842.865)842.865:238.465,(((Chl6:511.845,Chl4:511.845)511.845:138.277,((Chl3:318.295,Chl2:318.295)318.295:167.089,((Chl7:269.777,Chl11:269.777)269.777:76.4799,Chl10:346.258)346.257:139.126)485.383:164.739)650.122:199.828,(Chl5:299.551,Chl0:299.551)299.551:550.397)849.95:231.38)1081.33:925.791)2007.12:484.619)2491.74:458.745,(B39:2439.41,((((B35:1425.75,(B34:1227.76,(((B40:551.588,B36:551.588)551.588:170.959,B30:722.547)722.547:304.342,(B29:821.108,B25:821.108)821.108:205.78)1026.89:200.873)1227.76:197.986)1425.75:155.569,B19:1581.32)1581.32:271.832,(B43:1691.01,((B44:805.436,B21:805.436)805.436:584.933,((B23:897.677,(B20:837.812,((B32:587.408,(B24:427.889,B16:427.889)427.889:159.519)587.408:106.837,(B26:485.638,(B15:294.537,B14:294.537)294.537:191.101)485.638:208.609)694.245:143.565)837.812:59.8639)897.677:357.065,(((B38:699.441,B37:699.441)699.441:158.059,(((B28:156.021,B27:156.021)156.021:113.727,B22:269.748)269.748:105.538,B18:375.287)375.286:482.214)857.5:102.189,(B79:360.537,B13:360.537)360.537:599.154)959.689:295.053)1254.74:135.626)1390.37:300.646)1691.01:162.134)1853.15:190.861,(((B33:988.828,B31:988.828)988.828:206.471,B17:1195.3)1195.3:489.328,B12:1684.63)1684.63:359.383)2044.01:395.405)2439.41:511.068)2950.48:344.603,(p156889:2403.95,((A76:1466.17,((A78:957.972,A77:957.972)957.972:276.283,(A75:934.268,A74:934.268)934.268:299.989)1234.26:231.919)1466.17:655.82,(A80:1673.51,(((p269484:830.305,p1359162:830.305)830.305:276.041,p1236908:1106.34)1106.35:411.858,A73:1518.2)1518.2:155.305)1673.51:448.489)2121.99:281.956)2403.95:891.135)3295.09:68.6659)3363.75;
((((((U_71173:1636.3,U_67084:1636.3)1636.3:833.054,U_41057:2469.36)2469.36:220.459,(M_p26868:2300.28,((p2523533517:418.82,M_p19866:418.82)418.82:512.583,M_p13725:931.403)931.403:1368.87)2300.28:389.54)2689.82:152.356,(Cyn54:2458.1,(Cyn62:2066.19,(Cyn52:1817.19,((Cyn49:1602.5,((Cyn61:1038.27,Cyn53:1038.27)1038.27:412.166,((Cyn50:1120.89,(Cyn60:684.618,Cyn47:684.618)684.618:436.275)1120.89:215.247,(Cyn55:1227.08,(Cyn59:952.789,(Cyn48:673.715,Cyn46:673.715)673.715:279.074)952.789:274.295)1227.08:109.057)1336.14:114.3)1450.44:152.058)1602.5:111.799,((Cyn58:1344.93,(Cyn56:903.282,(Cyn57:393.282,Cyn51:393.282)393.282:510)903.282:441.648)1344.93:235.022,Cyn45:1579.95)1579.95:134.349)1714.3:102.889)1817.19:248.998)2066.19:391.91)2458.1:384.074)2842.17:183.151,((Cf69:2260.82,(Cf70:1013.58,Cf64:1013.58)1013.58:1247.24)2260.82:438.761,((Cf72:1559.82,Cf71:1559.82)1559.82:1006.66,(((Cf82:153.669,Cf81:153.669)153.669:584.619,(Cf83:504.566,(Cf67:205.549,Cf66:205.549)205.549:299.015)504.566:233.722)738.288:1245.95,(Cf65:1479.69,(Cf68:444.462,Cf63:444.462)444.462:1035.22)1479.69:504.55)1984.24:582.248)2566.48:133.103)2699.59:325.736)3025.32:186.267,((((Ig42:1157.42,Ig41:1157.42)1157.42:1328.34,(Chl8:1854.19,((Chl9:434.647,Chl1:434.647)434.647:497.989,(((Chl6:403.042,Chl4:403.042)403.042:194.135,((Chl3:353.969,Chl2:353.969)353.969:200.336,((Chl7:286.797,Chl11:286.797)286.797:192.148,Chl10:478.944)478.945:75.3609)554.305:42.8708)597.176:169.634,(Chl5:147.28,Chl0:147.28)147.28:619.532)766.81:165.824)932.636:921.553)1854.19:631.575)2485.76:242.775,(B39:2241.58,((((B35:1364.2,(B34:1105.63,(((B40:418.364,B36:418.364)418.364:300.431,B30:718.795)718.795:175.319,(B29:585.707,B25:585.707)585.707:308.409)894.115:211.516)1105.63:258.566)1364.2:250.194,B19:1614.39)1614.39:194.256,(B43:1632.29,((B44:1234.63,B21:1234.63)1234.63:167.846,((B23:1043.48,(B20:929.829,((B32:682.354,(B24:260.589,B16:260.589)260.589:421.765)682.354:122.911,(B26:639.126,(B15:230.115,B14:230.115)230.115:409.012)639.126:166.138)805.264:124.565)929.829:113.652)1043.48:204.815,(((B38:642.822,B37:642.822)642.822:192.789,(((B28:255.523,B27:255.523)255.523:69.712,B22:325.235)325.235:160.747,B18:485.981)485.982:349.63)835.612:106.51,(B79:361.872,B13:361.872)361.872:580.248)942.121:306.175)1248.3:154.177)1402.47:229.819)1632.29:176.354)1808.65:197.785,(((B33:668.541,B31:668.541)668.541:751.515,B17:1420.06)1420.06:255.914,B12:1675.97)1675.97:330.463)2006.43:235.149)2241.58:486.954)2728.54:351.9,(p156889:2261.81,((A76:1370.76,((A78:752.671,A77:752.671)752.671:350.317,(A75:911.25,A74:911.25)911.25:191.738)1102.99:267.776)1370.76:441.009,(A80:1627.31,(((p269484:649.656,p1359162:649.656)649.656:277.127,p1236908:926.784)926.784:476.256,A73:1403.04)1403.04:224.27)1627.31:184.464)1811.77:450.034)2261.81:818.631)3080.44:131.153)3211.59;
((((((U_71173:1839.43,U_67084:1839.43)1839.43:558.181,U_41057:2397.61)2397.62:396.455,(M_p26868:2068.17,((p2523533517:508.727,M_p19866:508.727)508.727:149.93,M_p13725:658.659)658.657:1409.51)2068.17:725.898)2794.07:207.373,(Cyn54:2558.4,(Cyn62:2154.05,(Cyn52:1933.22,((Cyn49:1657.04,((Cyn61:1106.27,Cyn53:1106.27)1106.27:466.977,((Cyn50:1300.42,(Cyn60:919.552,Cyn47:919.552)919.552:380.869)1300.42:145.648,(Cyn55:1284.16,(Cyn59:431.599,(Cyn48:355.405,Cyn46:355.405)355.405:76.1959)431.599:852.562)1284.16:161.907)1446.07:127.18)1573.25:83.7911)1657.04:101.718,((Cyn58:1359.87,(Cyn56:1099.26,(Cyn57:443.247,Cyn51:443.247)443.247:656.014)1099.26:260.607)1359.87:218.226,Cyn45:1578.1)1578.09:180.662)1758.76:174.459)1933.22:220.832)2154.05:404.354)2558.4:443.036)3001.44:316.048,((Cf69:2537.89,(Cf70:1169.7,Cf64:1169.7)1169.7:1368.18)2537.89:224.547,((Cf72:1639.27,Cf71:1639.27)1639.27:851.497,(((Cf82:243.179,Cf81:243.179)243.179:791.523,(Cf83:641.956,(Cf67:223.746,Cf66:223.746)223.746:418.209)641.956:392.745)1034.7:833.41,(Cf65:1181.44,(Cf68:901.728,Cf63:901.728)901.728:279.71)1181.44:686.67)1868.11:622.66)2490.77:271.661)2762.43:555.057)3317.49:185.663,((((Ig42:1150.2,Ig41:1150.2)1150.2:1652.77,(Chl8:1989.43,((Chl9:732.509,Chl1:732.509)732.509:431.574,(((Chl6:588.995,Chl4:588.995)588.995:209.579,((Chl3:415.309,Chl2:415.309)415.309:270.099,((Chl7:453.241,Chl11:453.241)453.241:57.384,Chl10:510.626)510.625:174.784)685.408:113.163)798.574:217.491,(Chl5:266.807,Chl0:266.807)266.807:749.257)1016.06:148.022)1164.08:825.346)1989.43:813.529)2802.96:159.641,(B39:2390.79,((((B35:1599.15,(B34:1146.31,(((B40:468.427,B36:468.427)468.427:171.232,B30:639.661)639.659:265.172,(B29:609.254,B25:609.254)609.254:295.577)904.831:241.475)1146.31:452.842)1599.15:176.129,B19:1775.28)1775.28:255.449,(B43:1838.72,((B44:751.611,B21:751.611)751.611:769.673,((B23:1131.98,(B20:980.893,((B32:582.181,(B24:397.397,B16:397.397)397.397:184.785)582.181:157.402,(B26:603.155,(B15:468.543,B14:468.543)468.543:134.612)603.155:136.428)739.584:241.309)980.893:151.085)1131.98:299.248,(((B38:780.898,B37:780.898)780.898:197.682,(((B28:242.234,B27:242.234)242.234:65.0433,B22:307.278)307.278:89.7944,B18:397.072)397.072:581.505)978.579:147.945,(B79:379.072,B13:379.072)379.072:747.453)1126.52:304.702)1431.23:90.06)1521.28:317.436)1838.72:192.006)2030.73:222.027,(((B33:1319.65,B31:1319.65)1319.65:156.466,B17:1476.12)1476.11:428.204,B12:1904.32)1904.32:348.437)2252.75:138.032)2390.79:571.812)2962.6:495.941,(p156889:2424.43,((A76:1733.42,((A78:1023.25,A77:1023.25)1023.25:351.39,(A75:905.316,A74:905.316)905.316:469.331)1374.64:358.772)1733.42:464.493,(A80:1830.49,(((p269484:712.057,p1359162:712.057)712.057:233.131,p1236908:945.185)945.188:528.513,A73:1473.7)1473.7:356.792)1830.49:367.417)2197.91:226.518)2424.43:1034.12)3458.54:44.6084)3503.15;
((((((U_71173:1892.56,U_67084:1892.56)1892.56:577.384,U_41057:2469.94)2469.94:178.638,(M_p26868:1998.71,((p2523533517:458.034,M_p19866:458.034)458.034:138.636,M_p13725:596.671)596.671:1402.04)1998.71:649.87)2648.58:231.397,(Cyn54:2470.34,(Cyn62:2155.02,(Cyn52:1926.23,((Cyn49:1643.49,((Cyn61:792.345,Cyn53:792.345)792.345:726.491,((Cyn50:1257.18,(Cyn60:1038.26,Cyn47:1038.26)1038.26:218.927)1257.18:168.393,(Cyn55:1232.39,(Cyn59:776.978,(Cyn48:633.378,Cyn46:633.378)633.378:143.603)776.978:455.406)1232.39:193.191)1425.58:93.2565)1518.84:124.66)1643.49:163.433,((Cyn58:1351.79,(Cyn56:1101.81,(Cyn57:446.629,Cyn51:446.629)446.629:655.18)1101.81:249.976)1351.79:274.284,Cyn45:1626.07)1626.07:180.857)1806.93:119.302)1926.23:228.792)2155.02:315.321)2470.34:409.636)2879.98:365.415,((Cf69:1929.93,(Cf70:1288.72,Cf64:1288.72)1288.72:641.21)1929.93:613.34,((Cf72:1880.59,Cf71:1880.59)1880.59:320.859,(((Cf82:219.631,Cf81:219.631)219.631:766.288,(Cf83:726.371,(Cf67:144.674,Cf66:144.674)144.674:581.695)726.371:259.55)985.919:588.733,(Cf65:974.684,(Cf68:585.537,Cf63:585.537)585.537:389.143)974.684:599.973)1574.65:626.795)2201.45:341.815)2543.27:702.128)3245.39:282.424,((((Ig42:1030.13,Ig41:1030.13)1030.13:1203.9,(Chl8:1666.1,((Chl9:804.272,Chl1:804.272)804.272:479.932,(((Chl6:711.064,Chl4:711.064)711.064:208.673,((Chl3:355.385,Chl2:355.385)355.385:484.684,((Chl7:526.358,Chl11:526.358)526.358:213.812,Chl10:740.172)740.17:99.8955)840.069:79.6701)919.736:205.083,(Chl5:204.861,Chl0:204.861)204.861:919.96)1124.82:159.383)1284.2:381.897)1666.1:567.923)2234.02:521.306,(B39:2413.41,((((B35:1442.59,(B34:1192.1,(((B40:455.66,B36:455.66)455.66:208.35,B30:664.01)664.01:380.373,(B29:936.298,B25:936.298)936.298:108.087)1044.38:147.719)1192.1:250.482)1442.59:254.869,B19:1697.46)1697.45:280.565,(B43:1790.9,((B44:1197.63,B21:1197.63)1197.63:356.462,((B23:981.524,(B20:824.42,((B32:632.753,(B24:480.02,B16:480.02)480.02:152.736)632.753:105.482,(B26:616.381,(B15:327.207,B14:327.207)327.207:289.175)616.381:121.855)738.235:86.1835)824.42:157.104)981.524:433.04,(((B38:799.351,B37:799.351)799.351:254.53,(((B28:270.592,B27:270.592)270.592:133.314,B22:403.907)403.906:206.016,B18:609.921)609.922:443.959)1053.88:103.719,(B79:404.955,B13:404.955)404.955:752.646)1157.6:256.964)1414.56:139.533)1554.09:236.802)1790.9:187.123)1978.02:203.037,(((B33:1248.39,B31:1248.39)1248.39:209.42,B17:1457.81)1457.81:327.67,B12:1785.48)1785.48:395.574)2181.06:232.351)2413.41:341.923)2755.33:662.757,(p156889:2403.24,((A76:1595.25,((A78:1203.81,A77:1203.81)1203.81:173.412,(A75:1017.06,A74:1017.06)1017.06:360.162)1377.22:218.028)1595.25:491.196,(A80:1876.41,(((p269484:775.207,p1359162:775.207)775.207:536.243,p1236908:1311.45)1311.45:380.747,A73:1692.2)1692.2:184.216)1876.41:210.039)2086.45:316.791)2403.24:1014.85)3418.09:109.732)3527.82;
((((((U_71173:1085.96,U_67084:1085.96)1085.96:633.401,U_41057:1719.36)1719.36:648.689,(M_p26868:1805.35,((p2523533517:337.281,M_p19866:337.281)337.281:166.295,M_p13725:503.579)503.576:1301.78)1805.35:562.695)2368.05:411.183,(Cyn54:2341.26,(Cyn62:2068.89,(Cyn52:1804.49,((Cyn49:1623.14,((Cyn61:846.31,Cyn53:846.31)846.31:595.273,((Cyn50:836.696,(Cyn60:445.523,Cyn47:445.523)445.523:391.173)836.696:506.558,(Cyn55:1215.59,(Cyn59:922.41,(Cyn48:362.562,Cyn46:362.562)362.562:559.848)922.41:293.179)1215.59:127.664)1343.25:98.3289)1441.58:181.556)1623.14:36.2865,((Cyn58:1407.33,(Cyn56:1240.89,(Cyn57:706.548,Cyn51:706.548)706.548:534.344)1240.89:166.44)1407.33:162.346,Cyn45:1569.68)1569.68:89.7458)1659.43:145.066)1804.49:264.398)2068.89:272.374)2341.26:437.967)2779.23:361.701,((Cf69:2323.71,(Cf70:1162,Cf64:1162)1162:1161.71)2323.71:433.222,((Cf72:1330.49,Cf71:1330.49)1330.49:1213.74,(((Cf82:296.231,Cf81:296.231)296.231:822.738,(Cf83:325.574,(Cf67:136.387,Cf66:136.387)136.387:189.187)325.574:793.396)1118.97:1149.38,(Cf65:1258.29,(Cf68:714.662,Cf63:714.662)714.662:543.629)1258.29:1010.06)2268.35:275.878)2544.23:212.706)2756.94:383.999)3140.93:184.686,((((Ig42:1431.29,Ig41:1431.29)1431.29:1228.11,(Chl8:2039.03,((Chl9:829.227,Chl1:829.227)829.227:478.281,(((Chl6:403.171,Chl4:403.171)403.171:422.713,((Chl3:465.427,Chl2:465.427)465.427:265.063,((Chl7:356.28,Chl11:356.28)356.28:105.273,Chl10:461.556)461.553:268.935)730.49:95.3947)825.884:298.07,(Chl5:194.822,Chl0:194.822)194.822:929.132)1123.95:183.554)1307.51:731.52)2039.03:620.374)2659.4:264.659,(B39:2443.94,((((B35:1611.2,(B34:1159.08,(((B40:326.135,B36:326.135)326.135:232.771,B30:558.907)558.906:393.198,(B29:753.173,B25:753.173)753.173:198.93)952.104:206.977)1159.08:452.115)1611.2:204.741,B19:1815.93)1815.94:210.396,(B43:1789.79,((B44:1106.94,B21:1106.94)1106.94:487.456,((B23:1006.2,(B20:827.807,((B32:530.968,(B24:345.226,B16:345.226)345.226:185.743)530.968:94.3258,(B26:565.638,(B15:329.203,B14:329.203)329.203:236.436)565.638:59.6539)625.294:202.513)827.807:178.396)1006.2:400.76,(((B38:688.254,B37:688.254)688.254:388.269,(((B28:287.696,B27:287.696)287.696:65.7498,B22:353.447)353.446:223.541,B18:576.988)576.987:499.535)1076.52:145.977,(B79:392.3,B13:392.3)392.3:830.201)1222.5:184.46)1406.96:187.433)1594.4:195.391)1789.79:236.546)2026.33:175.331,(((B33:997.293,B31:997.293)997.293:322.436,B17:1319.73)1319.73:545.412,B12:1865.14)1865.14:336.519)2201.66:242.281)2443.94:480.116)2924.06:289.898,(p156889:2428.24,((A76:1560.76,((A78:950.223,A77:950.223)950.223:311.55,(A75:881.908,A74:881.908)881.908:379.866)1261.77:298.985)1560.76:507.047,(A80:1691.18,(((p269484:606.181,p1359162:606.181)606.181:366.32,p1236908:972.498)972.501:568.681,A73:1541.18)1541.18:149.998)1691.18:376.63)2067.81:360.434)2428.24:785.721)3213.96:111.66)3325.62;
((((((U_71173:1429.78,U_67084:1429.78)1429.78:907.176,U_41057:2336.95)2336.95:258.824,(M_p26868:2109.77,((p2523533517:365.353,M_p19866:365.353)365.353:254.649,M_p13725:620.002)620.002:1489.76)2109.77:486.01)2595.78:228.086,(Cyn54:2495.91,(Cyn62:2260.19,(Cyn52:1953.92,((Cyn49:1610.14,((Cyn61:698.665,Cyn53:698.665)698.665:811.414,((Cyn50:1249.38,(Cyn60:825.83,Cyn47:825.83)825.83:423.55)1249.38:190.661,(Cyn55:1309.25,(Cyn59:911.224,(Cyn48:738.878,Cyn46:738.878)738.878:172.347)911.224:398.026)1309.25:130.791)1440.04:70.037)1510.08:100.064)1610.14:114.447,((Cyn58:1272.34,(Cyn56:992.439,(Cyn57:428.277,Cyn51:428.277)428.277:564.162)992.439:279.897)1272.34:119.215,Cyn45:1391.55)1391.55:333.039)1724.59:229.328)1953.92:306.27)2260.19:235.726)2495.91:327.948)2823.86:493.166,((Cf69:2221.02,(Cf70:1186.2,Cf64:1186.2)1186.2:1034.82)2221.02:321.562,((Cf72:1760.87,Cf71:1760.87)1760.87:469.2,(((Cf82:150.497,Cf81:150.497)150.497:757.829,(Cf83:545.212,(Cf67:177.463,Cf66:177.463)177.463:367.751)545.212:363.117)908.326:804.162,(Cf65:1152.78,(Cf68:880.424,Cf63:880.424)880.424:272.358)1152.78:559.706)1712.49:517.578)2230.07:312.515)2542.58:774.447)3317.03:113.551,((((Ig42:882.836,Ig41:882.836)882.836:1424.81,(Chl8:1667.85,((Chl9:698.01,Chl1:698.01)698.01:437.323,(((Chl6:380.664,Chl4:380.664)380.664:305.57,((Chl3:264.599,Chl2:264.599)264.599:323.498,((Chl7:365.058,Chl11:365.058)365.058:117.004,Chl10:482.062)482.063:106.035)588.097:98.1362)686.234:302.512,(Chl5:308.683,Chl0:308.683)308.683:680.061)988.746:146.588)1135.33:532.519)1667.85:639.793)2307.64:627.858,(B39:2362.96,((((B35:1172.1,(B34:822.19,(((B40:407.7,B36:407.7)407.7:132.656,B30:540.357)540.357:148.913,(B29:511.043,B25:511.043)511.043:178.226)689.27:132.918)822.19:349.905)1172.1:444.456,B19:1616.55)1616.55:294.247,(B43:1813.06,((B44:1059.1,B21:1059.1)1059.1:592.996,((B23:914.534,(B20:742.254,((B32:548.56,(B24:399.673,B16:399.673)399.673:148.887)548.56:50.0936,(B26:468.12,(B15:286.769,B14:286.769)286.769:181.35)468.12:130.534)598.654:143.6)742.254:172.28)914.534:459.022,(((B38:648.167,B37:648.167)648.167:204.672,(((B28:250.735,B27:250.735)250.735:42.3247,B22:293.06)293.06:300.507,B18:593.566)593.567:259.271)852.839:371.707,(B79:392.4,B13:392.4)392.4:832.145)1224.55:149.011)1373.56:278.541)1652.1:160.962)1813.06:97.7406)1910.8:245.768,(((B33:1081.05,B31:1081.05)1081.05:508.034,B17:1589.09)1589.09:349.923,B12:1939.01)1939.01:217.553)2156.57:206.393)2362.96:572.543)2935.5:360.173,(p156889:2444.49,((A76:1613.22,((A78:804.992,A77:804.992)804.992:647.968,(A75:1049.61,A74:1049.61)1049.61:403.35)1452.96:160.257)1613.22:610.924,(A80:1956.1,(((p269484:639.004,p1359162:639.004)639.004:387.621,p1236908:1026.62)1026.62:758.275,A73:1784.9)1784.9:171.204)1956.1:268.038)2224.14:220.344)2444.49:851.189)3295.67:134.905)3430.58;
((((((U_71173:1191.99,U_67084:1191.99)1191.99:983.709,U_41057:2175.7)2175.7:354.163,(M_p26868:2072.87,((p2523533517:324.736,M_p19866:324.736)324.736:302.333,M_p13725:627.067)627.069:1445.8)2072.87:456.993)2529.86:250.688,(Cyn54:2358.8,(Cyn62:1996.86,(Cyn52:1863.05,((Cyn49:1512.99,((Cyn61:581.807,Cyn53:581.807)581.807:850.749,((Cyn50:1033.55,(Cyn60:541.883,Cyn47:541.883)541.883:491.666)1033.55:304.736,(Cyn55:1222.6,(Cyn59:918.355,(Cyn48:326.4,Cyn46:326.4)326.4:591.957)918.355:304.244)1222.6:115.683)1338.28:94.2736)1432.56:80.4362)1512.99:107.822,((Cyn58:1051.22,(Cyn56:830.405,(Cyn57:360.877,Cyn51:360.877)360.877:469.531)830.405:220.812)1051.22:73.514,Cyn45:1124.73)1124.73:496.081)1620.82:242.23)1863.05:133.82)1996.86:361.936)2358.8:421.749)2780.55:247.211,((Cf69:2369.68,(Cf70:1079.48,Cf64:1079.48)1079.48:1290.2)2369.68:243.56,((Cf72:1478.2,Cf71:1478.2)1478.2:755.351,(((Cf82:163.703,Cf81:163.703)163.703:604.248,(Cf83:530.053,(Cf67:169.874,Cf66:169.874)169.874:360.179)530.053:237.897)767.951:1020.17,(Cf65:1259.97,(Cf68:774.209,Cf63:774.209)774.209:485.761)1259.97:528.152)1788.12:445.43)2233.55:379.691)2613.24:414.521)3027.76:312.268,((((Ig42:733.527,Ig41:733.527)733.527:1575.92,(Chl8:1811.77,((Chl9:371.575,Chl1:371.575)371.575:818.585,(((Chl6:501.512,Chl4:501.512)501.512:215.067,((Chl3:366.01,Chl2:366.01)366.01:270.153,((Chl7:309.483,Chl11:309.483)309.483:121.189,Chl10:430.673)430.672:205.49)636.163:80.4172)716.579:248.89,(Chl5:183.259,Chl0:183.259)183.259:782.212)965.47:224.69)1190.16:621.606)1811.77:497.681)2309.45:396.532,(B39:2208.6,((((B35:1557.81,(B34:1111.57,(((B40:278.139,B36:278.139)278.139:267.756,B30:545.894)545.895:336.007,(B29:679.232,B25:679.232)679.232:202.672)881.902:229.661)1111.57:446.245)1557.81:183.124,B19:1740.93)1740.93:127.091,(B43:1689.32,((B44:1070.96,B21:1070.96)1070.96:460.694,((B23:1014.69,(B20:912.396,((B32:566.689,(B24:448.593,B16:448.593)448.593:118.095)566.689:128.627,(B26:563.757,(B15:269.216,B14:269.216)269.216:294.542)563.757:131.558)695.317:217.079)912.396:102.296)1014.69:336.588,(((B38:378.602,B37:378.602)378.602:650.651,(((B28:288.94,B27:288.94)288.94:89.1747,B22:378.115)378.115:140.843,B18:518.957)518.958:510.296)1029.25:214.611,(B79:320.788,B13:320.788)320.788:923.077)1243.86:107.414)1351.28:180.38)1531.66:157.663)1689.32:178.702)1868.02:208.178,(((B33:1269.71,B31:1269.71)1269.71:317.346,B17:1587.06)1587.06:312.504,B12:1899.57)1899.56:176.637)2076.2:132.397)2208.6:497.377)2705.98:574.726,(p156889:2442.25,((A76:1637.17,((A78:854.119,A77:854.119)854.119:318.598,(A75:922.596,A74:922.596)922.596:250.122)1172.72:464.451)1637.17:511.686,(A80:1868.3,(((p269484:585.056,p1359162:585.056)585.056:390.807,p1236908:975.863)975.863:674.977,A73:1650.84)1650.84:217.461)1868.3:280.555)2148.86:293.399)2442.25:838.448)3280.7:59.3286)3340.03;
((((((U_71173:555.664,U_67084:555.664)555.664:1531.09,U_41057:2086.75)2086.75:545.567,(M_p26868:1962.7,((p2523533517:293.581,M_p19866:293.581)293.581:212.69,M_p13725:506.272)506.271:1456.43)1962.7:669.615)2632.32:295.977,(Cyn54:2481.65,(Cyn62:2108.07,(Cyn52:2004.07,((Cyn49:1642.9,((Cyn61:1147.2,Cyn53:1147.2)1147.2:390.831,((Cyn50:1233.5,(Cyn60:738.157,Cyn47:738.157)738.157:495.347)1233.5:133.015,(Cyn55:1246.01,(Cyn59:728.466,(Cyn48:613.298,Cyn46:613.298)613.298:115.169)728.466:517.541)1246.01:120.512)1366.52:171.511)1538.03:104.877)1642.9:195.621,((Cyn58:1477.89,(Cyn56:1282.68,(Cyn57:614.2,Cyn51:614.2)614.2:668.476)1282.68:195.212)1477.89:181.809,Cyn45:1659.7)1659.7:178.831)1838.53:165.544)2004.07:104.002)2108.07:373.571)2481.65:446.653)2928.3:372.739,((Cf69:2376.1,(Cf70:1844.76,Cf64:1844.76)1844.76:531.336)2376.1:623.228,((Cf72:1938.44,Cf71:1938.44)1938.44:813.783,(((Cf82:136.171,Cf81:136.171)136.171:1619.83,(Cf83:1350.02,(Cf67:210.627,Cf66:210.627)210.627:1139.39)1350.02:405.982)1756:660.452,(Cf65:1301.28,(Cf68:545.4,Cf63:545.4)545.4:755.877)1301.28:1115.18)2416.45:335.768)2752.22:247.1)2999.32:301.713)3301.03:238.044,((((Ig42:1024.12,Ig41:1024.12)1024.12:1698.25,(Chl8:1848.23,((Chl9:756.553,Chl1:756.553)756.553:487.512,(((Chl6:481.308,Chl4:481.308)481.308:179.508,((Chl3:231.879,Chl2:231.879)231.879:367.13,((Chl7:343.667,Chl11:343.667)343.667:131.172,Chl10:474.838)474.839:124.169)599.009:61.8072)660.816:298.472,(Chl5:224.968,Chl0:224.968)224.968:734.32)959.288:284.776)1244.06:604.167)1848.23:874.146)2722.38:213.976,(B39:2440.78,((((B35:1571.78,(B34:1158.86,(((B40:430.564,B36:430.564)430.564:346.932,B30:777.497)777.496:243.896,(B29:729.928,B25:729.928)729.928:291.466)1021.39:137.464)1158.86:412.926)1571.78:257.999,B19:1829.78)1829.78:205.923,(B43:1879.23,((B44:1036.33,B21:1036.33)1036.33:588.358,((B23:1020.1,(B20:855.611,((B32:612.834,(B24:504.913,B16:504.913)504.913:107.921)612.834:50.9974,(B26:559.076,(B15:214.371,B14:214.371)214.371:344.705)559.076:104.756)663.832:191.778)855.611:164.492)1020.1:343.654,(((B38:753.378,B37:753.378)753.378:264.246,(((B28:333.222,B27:333.222)333.222:87.2776,B22:420.499)420.5:126.855,B18:547.354)547.356:470.269)1017.62:167.351,(B79:401.342,B13:401.342)401.342:783.634)1184.98:178.78)1363.76:260.934)1624.69:254.539)1879.23:156.476)2035.71:231.716,(((B33:979.115,B31:979.115)979.115:315.89,B17:1295)1295:612.993,B12:1908)1908:359.425)2267.42:173.353)2440.78:495.577)2936.35:520.747,(p156889:2375.06,((A76:1740.92,((A78:952.993,A77:952.993)952.993:249.139,(A75:715.984,A74:715.984)715.984:486.146)1202.13:538.789)1740.92:403.529,(A80:1764.81,(((p269484:766.554,p1359162:766.554)766.554:319.969,p1236908:1086.53)1086.52:481.014,A73:1567.54)1567.54:197.272)1764.81:379.641)2144.45:230.606)2375.06:1082.04)3457.1:81.9803)3539.08;
((((((U_71173:966.172,U_67084:966.172)966.172:947.352,U_41057:1913.52)1913.52:937.465,(M_p26868:2543.28,((p2523533517:433.506,M_p19866:433.506)433.506:214.699,M_p13725:648.206)648.205:1895.08)2543.28:307.705)2850.99:296.83,(Cyn54:2665.7,(Cyn62:2291.44,(Cyn52:2018.57,((Cyn49:1714.27,((Cyn61:1398.5,Cyn53:1398.5)1398.5:240.061,((Cyn50:859.288,(Cyn60:643.994,Cyn47:643.994)643.994:215.295)859.288:564.195,(Cyn55:1262.26,(Cyn59:966.603,(Cyn48:383.194,Cyn46:383.194)383.194:583.409)966.603:295.661)1262.26:161.218)1423.48:215.082)1638.56:75.7028)1714.27:74.8394,((Cyn58:1232.13,(Cyn56:809.647,(Cyn57:375.607,Cyn51:375.607)375.607:434.04)809.647:422.488)1232.13:210.205,Cyn45:1442.34)1442.34:346.766)1789.11:229.466)2018.57:272.871)2291.44:374.258)2665.7:482.118)3147.82:309.195,((Cf69:1959.87,(Cf70:1152.38,Cf64:1152.38)1152.38:807.495)1959.87:804.565,((Cf72:1190.55,Cf71:1190.55)1190.55:913.528,(((Cf82:183.513,Cf81:183.513)183.513:766.801,(Cf83:652.035,(Cf67:117.218,Cf66:117.218)117.218:534.814)652.035:298.279)950.314:901.765,(Cf65:1045.83,(Cf68:755.665,Cf63:755.665)755.665:290.163)1045.83:806.249)1852.08:252)2104.08:660.359)2764.44:692.581)3457.01:228.005,((((Ig42:527.352,Ig41:527.352)527.352:2205.72,(Chl8:1810.41,((Chl9:597.592,Chl1:597.592)597.592:875.225,(((Chl6:382.21,Chl4:382.21)382.21:358.011,((Chl3:372.187,Chl2:372.187)372.187:309.685,((Chl7:301.453,Chl11:301.453)301.453:109.908,Chl10:411.362)411.361:270.51)681.872:58.3504)740.221:440.865,(Chl5:220.763,Chl0:220.763)220.763:960.32)1181.09:291.734)1472.82:337.596)1810.41:922.655)2733.07:303.082,(B39:2429.99,((((B35:1221.25,(B34:926.631,(((B40:378.536,B36:378.536)378.536:190.127,B30:568.665)568.663:189.251,(B29:541.867,B25:541.867)541.867:216.046)757.915:168.717)926.631:294.619)1221.25:358.113,B19:1579.36)1579.36:250.547,(B43:1708.03,((B44:1004.15,B21:1004.15)1004.15:545.656,((B23:1203.52,(B20:1027.31,((B32:606.23,(B24:390.855,B16:390.855)390.855:215.375)606.23:121.043,(B26:570.972,(B15:333.671,B14:333.671)333.671:237.3)570.972:156.3)727.273:300.041)1027.31:176.202)1203.52:195.483,(((B38:691.479,B37:691.479)691.479:407.139,(((B28:200.365,B27:200.365)200.365:128.511,B22:328.877)328.877:127.062,B18:455.94)455.939:642.682)1098.62:123.821,(B79:399.88,B13:399.88)399.88:822.563)1222.44:176.556)1399:150.808)1549.81:158.222)1708.03:121.882)1829.91:368.288,(((B33:898.301,B31:898.301)898.301:132.711,B17:1031.01)1031.01:813.988,B12:1845)1845:353.198)2198.2:231.788)2429.99:606.167)3036.15:544.705,(p156889:2405.1,((A76:1665.91,((A78:1198.85,A77:1198.85)1198.85:260.55,(A75:591.46,A74:591.46)591.46:867.94)1459.4:206.509)1665.91:447.641,(A80:1811.51,(((p269484:592.857,p1359162:592.857)592.857:408.801,p1236908:1001.66)1001.66:623.682,A73:1625.34)1625.34:186.174)1811.51:302.04)2113.55:291.544)2405.1:1175.76)3580.86:104.161)3685.02;
((((((U_71173:1053.4,U_67084:1053.4)1053.4:607.739,U_41057:1661.14)1661.14:722.096,(M_p26868:2003.56,((p2523533517:300.688,M_p19866:300.688)300.688:127.426,M_p13725:428.113)428.115:1575.44)2003.56:379.675)2383.23:486.983,(Cyn54:2418.52,(Cyn62:2155.19,(Cyn52:1864.21,((Cyn49:1627.11,((Cyn61:910.013,Cyn53:910.013)910.013:629.158,((Cyn50:1263.31,(Cyn60:915.592,Cyn47:915.592)915.592:347.716)1263.31:139.875,(Cyn55:1200.52,(Cyn59:594.921,(Cyn48:228.887,Cyn46:228.887)228.887:366.034)594.921:605.596)1200.52:202.667)1403.18:135.987)1539.17:87.9441)1627.11:141.969,((Cyn58:1466.12,(Cyn56:1334.05,(Cyn57:350.018,Cyn51:350.018)350.018:984.032)1334.05:132.073)1466.12:122.5,Cyn45:1588.62)1588.62:180.464)1769.08:95.1286)1864.21:290.979)2155.19:263.327)2418.52:451.693)2870.21:203.668,((Cf69:1969.06,(Cf70:1115.74,Cf64:1115.74)1115.74:853.321)1969.06:459.414,((Cf72:1792.65,Cf71:1792.65)1792.65:423.52,(((Cf82:201.549,Cf81:201.549)201.549:584.466,(Cf83:475.35,(Cf67:160.237,Cf66:160.237)160.237:315.113)475.35:310.665)786.015:1030.57,(Cf65:1052.71,(Cf68:563.438,Cf63:563.438)563.438:489.274)1052.71:763.876)1816.59:399.583)2216.17:212.307)2428.48:645.404)3073.88:300.887,((((Ig42:1489.78,Ig41:1489.78)1489.78:928.497,(Chl8:1837.16,((Chl9:801.167,Chl1:801.167)801.167:280.326,(((Chl6:444.737,Chl4:444.737)444.737:324.94,((Chl3:486.736,Chl2:486.736)486.736:225.35,((Chl7:454.936,Chl11:454.936)454.936:99.9255,Chl10:554.863)554.861:157.224)712.087:57.5901)769.678:216.051,(Chl5:168.662,Chl0:168.662)168.662:817.066)985.729:95.7655)1081.49:755.662)1837.16:581.122)2418.28:379.905,(B39:2283.43,((((B35:1249.32,(B34:904.84,(((B40:447.697,B36:447.697)447.697:166.578,B30:614.276)614.275:182.041,(B29:488.842,B25:488.842)488.842:307.476)796.316:108.523)904.84:344.483)1249.32:211.243,B19:1460.57)1460.57:457.882,(B43:1698.58,((B44:1166.17,B21:1166.17)1166.17:285.221,((B23:878.426,(B20:794.144,((B32:531.692,(B24:414.401,B16:414.401)414.401:117.293)531.692:100.01,(B26:523.248,(B15:305.25,B14:305.25)305.25:217.998)523.248:108.455)631.702:162.44)794.144:84.2821)878.426:426.098,(((B38:717.513,B37:717.513)717.513:303.177,(((B28:275.513,B27:275.513)275.513:115.762,B22:391.274)391.274:97.0469,B18:488.322)488.321:532.37)1020.69:91.524,(B79:394.713,B13:394.713)394.713:717.503)1112.21:192.311)1304.52:146.865)1451.39:247.186)1698.58:219.871)1918.45:193.304,(((B33:1275.16,B31:1275.16)1275.16:278.529,B17:1553.69)1553.69:306.826,B12:1860.51)1860.51:251.238)2111.75:171.683)2283.43:514.747)2798.18:482.342,(p156889:2437.28,((A76:1360.7,((A78:901.796,A77:901.796)901.796:270.297,(A75:811.342,A74:811.342)811.342:360.753)1172.09:188.608)1360.7:750.728,(A80:1918.07,(((p269484:691.217,p1359162:691.217)691.217:393.792,p1236908:1085.01)1085.01:677.799,A73:1762.81)1762.81:155.264)1918.07:193.355)2111.43:325.851)2437.28:843.244)3280.52:94.2455)3374.77;
((((((U_71173:1044.58,U_67084:1044.58)1044.58:910.144,U_41057:1954.72)1954.72:466.339,(M_p26868:2052.8,((p2523533517:473.947,M_p19866:473.947)473.947:93.4071,M_p13725:567.354)567.355:1485.44)2052.8:368.27)2421.06:551.776,(Cyn54:2449.74,(Cyn62:2219.36,(Cyn52:1982.66,((Cyn49:1626.53,((Cyn61:1179.91,Cyn53:1179.91)1179.91:351.69,((Cyn50:1124.83,(Cyn60:637.289,Cyn47:637.289)637.289:487.548)1124.83:344.262,(Cyn55:1209.16,(Cyn59:880.11,(Cyn48:568.189,Cyn46:568.189)568.189:311.92)880.11:329.056)1209.16:259.932)1469.1:62.4962)1531.6:94.9412)1626.53:123.138,((Cyn58:1145.25,(Cyn56:817.427,(Cyn57:322.693,Cyn51:322.693)322.693:494.731)817.427:327.82)1145.25:235.73,Cyn45:1380.98)1380.98:368.698)1749.67:232.989)1982.66:236.697)2219.36:230.383)2449.74:523.099)2972.84:284.113,((Cf69:2180.46,(Cf70:1452.6,Cf64:1452.6)1452.6:727.859)2180.46:317.253,((Cf72:1691.58,Cf71:1691.58)1691.58:634.711,(((Cf82:240.472,Cf81:240.472)240.472:921.922,(Cf83:819.508,(Cf67:197.785,Cf66:197.785)197.785:621.722)819.508:342.885)1162.39:661.585,(Cf65:1126.36,(Cf68:657.35,Cf63:657.35)657.35:469.009)1126.36:697.62)1823.98:502.315)2326.29:171.422)2497.71:759.237)3256.95:223.297,((((Ig42:608.316,Ig41:608.316)608.316:1936.98,(Chl8:1655.22,((Chl9:656.131,Chl1:656.131)656.131:507.911,(((Chl6:321.594,Chl4:321.594)321.594:297.951,((Chl3:304.323,Chl2:304.323)304.323:235.76,((Chl7:270.094,Chl11:270.094)270.094:132.918,Chl10:403.013)403.012:137.072)540.083:79.4614)619.545:423.115,(Chl5:429.849,Chl0:429.849)429.849:612.813)1042.66:121.382)1164.04:491.175)1655.22:890.074)2545.29:260.02,(B39:2431.15,((((B35:1618.66,(B34:1256.49,(((B40:693.544,B36:693.544)693.544:142.149,B30:835.695)835.694:171.267,(B29:825.049,B25:825.049)825.049:181.913)1006.96:249.529)1256.49:362.172)1618.66:142.915,B19:1761.58)1761.58:341.06,(B43:1950.31,((B44:1417.52,B21:1417.52)1417.52:344.918,((B23:1041.62,(B20:913.339,((B32:654.558,(B24:498.396,B16:498.396)498.396:156.164)654.558:82.8323,(B26:597.044,(B15:368.022,B14:368.022)368.022:229.023)597.044:140.348)737.391:175.946)913.339:128.286)1041.62:530.682,(((B38:828.818,B37:828.818)828.818:226.137,(((B28:390.762,B27:390.762)390.762:60.5981,B22:451.361)451.361:147.069,B18:598.429)598.43:456.525)1054.96:113.805,(B79:399.275,B13:399.275)399.275:769.483)1168.76:403.549)1572.31:190.126)1762.43:187.883)1950.31:152.323)2102.64:125.452,(((B33:1348.98,B31:1348.98)1348.98:208.524,B17:1557.51)1557.51:312.174,B12:1869.68)1869.68:358.41)2228.09:203.059)2431.15:374.165)2805.32:552.375,(p156889:2353.19,((A76:1648.58,((A78:1103.65,A77:1103.65)1103.65:150.55,(A75:978.455,A74:978.455)978.455:275.743)1254.2:394.382)1648.58:332.243,(A80:1651.92,(((p269484:617.261,p1359162:617.261)617.261:189.292,p1236908:806.555)806.553:613.662,A73:1420.22)1420.22:231.708)1651.92:328.897)1980.82:372.369)2353.19:1004.5)3357.69:122.559)3480.25;
((((((U_71173:1432.08,U_67084:1432.08)1432.08:562.419,U_41057:1994.5)1994.5:743.081,(M_p26868:2220.91,((p2523533517:472.804,M_p19866:472.804)472.804:288.614,M_p13725:761.416)761.418:1459.49)2220.91:516.67)2737.58:267.138,(Cyn54:2511.78,(Cyn62:2126.5,(Cyn52:1849.08,((Cyn49:1546.5,((Cyn61:1227.7,Cyn53:1227.7)1227.7:214.555,((Cyn50:1118.71,(Cyn60:602.14,Cyn47:602.14)602.14:516.574)1118.71:235.162,(Cyn55:1280.69,(Cyn59:871.051,(Cyn48:488.366,Cyn46:488.366)488.366:382.685)871.051:409.637)1280.69:73.1848)1353.87:88.3843)1442.26:104.24)1546.5:132.582,((Cyn58:1359.9,(Cyn56:1158.01,(Cyn57:582.514,Cyn51:582.514)582.514:575.493)1158.01:201.899)1359.9:157.735,Cyn45:1517.64)1517.64:161.44)1679.08:170.004)1849.08:277.418)2126.5:385.28)2511.78:492.933)3004.71:275.755,((Cf69:1718.04,(Cf70:1091.67,Cf64:1091.67)1091.67:626.377)1718.04:1091.45,((Cf72:1234.83,Cf71:1234.83)1234.83:638.831,(((Cf82:566.253,Cf81:566.253)566.253:695.363,(Cf83:887.356,(Cf67:193.852,Cf66:193.852)193.852:693.504)887.356:374.257)1261.62:372.086,(Cf65:1008.53,(Cf68:441.227,Cf63:441.227)441.227:567.304)1008.53:625.172)1633.7:239.958)1873.66:935.841)2809.5:470.969)3280.47:142.84,((((Ig42:863.04,Ig41:863.04)863.04:1362.89,(Chl8:1700.75,((Chl9:606.737,Chl1:606.737)606.737:507.379,(((Chl6:456.841,Chl4:456.841)456.841:231.92,((Chl3:293.688,Chl2:293.688)293.688:344.714,((Chl7:302.791,Chl11:302.791)302.791:124.682,Chl10:427.472)427.473:210.927)638.402:50.3603)688.761:256.188,(Chl5:172.738,Chl0:172.738)172.738:772.21)944.949:169.166)1114.12:586.635)1700.75:525.18)2225.93:587.58,(B39:2346.18,((((B35:1483.79,(B34:1093.97,(((B40:397.138,B36:397.138)397.138:292.874,B30:690.013)690.013:225.258,(B29:783.647,B25:783.647)783.647:131.626)915.271:178.695)1093.97:389.819)1483.79:202.29,B19:1686.08)1686.08:150.518,(B43:1756.67,((B44:1450.85,B21:1450.85)1450.85:196.333,((B23:1204.07,(B20:1056.71,((B32:727.991,(B24:508.457,B16:508.457)508.457:219.533)727.991:73.6795,(B26:735.341,(B15:521.541,B14:521.541)521.541:213.797)735.341:66.3303)801.67:255.042)1056.71:147.357)1204.07:297.718,(((B38:895.469,B37:895.469)895.469:197.158,(((B28:327.565,B27:327.565)327.565:107.098,B22:434.664)434.663:173.984,B18:608.647)608.647:483.981)1092.63:282.527,(B79:328.549,B13:328.549)328.549:1046.61)1375.15:126.633)1501.79:145.4)1647.19:109.485)1756.67:79.9212)1836.59:220.87,(((B33:1246.41,B31:1246.41)1246.41:292.318,B17:1538.72)1538.72:360.433,B12:1899.16)1899.16:158.306)2057.46:288.717)2346.18:467.333)2813.51:502.032,(p156889:2415.53,((A76:1574.93,((A78:1026.99,A77:1026.99)1026.99:240.301,(A75:905.017,A74:905.017)905.017:362.279)1267.29:307.637)1574.93:609.089,(A80:1898.66,(((p269484:697.612,p1359162:697.612)697.612:311.694,p1236908:1009.3)1009.31:557.113,A73:1566.42)1566.42:332.237)1898.66:285.365)2184.02:231.51)2415.53:900.015)3315.54:107.765)3423.31;
((((((U_71173:1687,U_67084:1687)1687:441.524,U_41057:2128.52)2128.52:549.466,(M_p26868:2417.3,((p2523533517:532.351,M_p19866:532.351)532.351:282.849,M_p13725:815.2)815.2:1602.1)2417.3:260.687)2677.99:219.881,(Cyn54:2478.18,(Cyn62:2067.51,(Cyn52:1921.23,((Cyn49:1685.25,((Cyn61:1060.79,Cyn53:1060.79)1060.79:536.759,((Cyn50:1169.73,(Cyn60:839.475,Cyn47:839.475)839.475:330.259)1169.73:241.429,(Cyn55:1202.32,(Cyn59:595.1,(Cyn48:480.675,Cyn46:480.675)480.675:114.425)595.1:607.215)1202.32:208.849)1411.16:186.385)1597.55:87.6984)1685.25:84.6867,((Cyn58:1433.95,(Cyn56:1183.9,(Cyn57:567.099,Cyn51:567.099)567.099:616.802)1183.9:250.046)1433.95:181.061,Cyn45:1615.01)1615.01:154.925)1769.94:151.295)1921.23:146.282)2067.51:410.672)2478.18:419.69)2897.87:313.751,((Cf69:1991.54,(Cf70:865.577,Cf64:865.577)865.577:1125.96)1991.54:732.859,((Cf72:1881.09,Cf71:1881.09)1881.09:474.426,(((Cf82:151.451,Cf81:151.451)151.451:1146.3,(Cf83:365.817,(Cf67:170.056,Cf66:170.056)170.056:195.76)365.817:931.937)1297.75:622.235,(Cf65:1333.4,(Cf68:934.689,Cf63:934.689)934.689:398.713)1333.4:586.583)1919.99:435.525)2355.51:368.88)2724.39:487.229)3211.62:173.438,((((Ig42:757.928,Ig41:757.928)757.928:1669.77,(Chl8:1757.15,((Chl9:544.643,Chl1:544.643)544.643:489.409,(((Chl6:444.712,Chl4:444.712)444.712:182.954,((Chl3:387.921,Chl2:387.921)387.921:182.742,((Chl7:325.073,Chl11:325.073)325.073:103.104,Chl10:428.176)428.176:142.486)570.663:57.0037)627.666:257.135,(Chl5:276.132,Chl0:276.132)276.132:608.671)884.802:149.251)1034.05:723.096)1757.15:670.55)2427.7:425.204,(B39:2291.78,((((B35:1476.51,(B34:1154.31,(((B40:537.541,B36:537.541)537.541:152.022,B30:689.564)689.563:349.582,(B29:785.855,B25:785.855)785.855:253.289)1039.14:115.16)1154.31:322.208)1476.51:272.258,B19:1748.77)1748.77:182.255,(B43:1797.9,((B44:1076.32,B21:1076.32)1076.32:513.564,((B23:973.476,(B20:847.572,((B32:610.411,(B24:448.673,B16:448.673)448.673:161.739)610.411:98.5407,(B26:484.125,(B15:235.262,B14:235.262)235.262:248.862)484.125:224.828)708.952:138.618)847.572:125.905)973.476:450.968,(((B38:755.071,B37:755.071)755.071:377.322,(((B28:416.427,B27:416.427)416.427:52.0222,B22:468.448)468.449:143.097,B18:611.545)611.546:520.849)1132.39:155.853,(B79:386.713,B13:386.713)386.713:901.536)1288.25:136.196)1424.44:165.441)1589.88:208.012)1797.9:133.128)1931.03:186.002,(((B33:1260.19,B31:1260.19)1260.19:168.035,B17:1428.22)1428.22:247.594,B12:1675.81)1675.82:441.212)2117.03:174.75)2291.78:561.128)2852.9:346.136,(p156889:2327.04,((A76:1549.68,((A78:989.954,A77:989.954)989.954:168.296,(A75:968.246,A74:968.246)968.246:190.004)1158.25:391.428)1549.68:527.89,(A80:1660.51,(((p269484:548.898,p1359162:548.898)548.898:449.546,p1236908:998.444)998.444:417.608,A73:1416.05)1416.05:244.454)1660.51:417.063)2077.57:249.471)2327.04:872.002)3199.04:186.018)3385.06;
((((((U_71173:1478.76,U_67084:1478.76)1478.76:683.774,U_41057:2162.54)2162.54:383.681,(M_p26868:1663.37,((p2523533517:341.364,M_p19866:341.364)341.364:365.521,M_p13725:706.888)706.886:956.483)1663.37:882.847)2546.22:454.295,(Cyn54:2496.86,(Cyn62:2135.81,(Cyn52:1914.96,((Cyn49:1625.72,((Cyn61:1282.34,Cyn53:1282.34)1282.34:257.003,((Cyn50:1184.56,(Cyn60:725.326,Cyn47:725.326)725.326:459.229)1184.56:252.676,(Cyn55:1273.15,(Cyn59:927.046,(Cyn48:336.159,Cyn46:336.159)336.159:590.886)927.046:346.104)1273.15:164.083)1437.23:102.108)1539.34:86.3767)1625.72:129.733,((Cyn58:1227.76,(Cyn56:987.185,(Cyn57:458.864,Cyn51:458.864)458.864:528.321)987.185:240.578)1227.76:241.243,Cyn45:1469)1469.01:286.445)1755.45:159.513)1914.96:220.848)2135.81:361.052)2496.86:503.652)3000.51:248.945,((Cf69:2509.99,(Cf70:1189.5,Cf64:1189.5)1189.5:1320.5)2509.99:351.928,((Cf72:1295.37,Cf71:1295.37)1295.37:653.916,(((Cf82:118.284,Cf81:118.284)118.284:930.35,(Cf83:466.872,(Cf67:120.208,Cf66:120.208)120.208:346.663)466.872:581.761)1048.63:624.344,(Cf65:941.546,(Cf68:528.255,Cf63:528.255)528.255:413.29)941.546:731.432)1672.98:276.302)1949.28:912.642)2861.92:387.533)3249.46:196.323,((((Ig42:915.626,Ig41:915.626)915.626:1752.01,(Chl8:1897.99,((Chl9:503.687,Chl1:503.687)503.687:613.848,(((Chl6:282.224,Chl4:282.224)282.224:291.085,((Chl3:285.964,Chl2:285.964)285.964:222.963,((Chl7:207.812,Chl11:207.812)207.812:160.251,Chl10:368.064)368.064:140.864)508.928:64.3819)573.309:407.012,(Chl5:408.38,Chl0:408.38)408.38:571.941)980.322:137.218)1117.54:780.459)1897.99:769.639)2667.64:312.154,(B39:2432.39,((((B35:1610.42,(B34:1179.9,(((B40:372.423,B36:372.423)372.423:192.627,B30:565.049)565.05:371.135,(B29:634.068,B25:634.068)634.068:302.117)936.185:243.72)1179.9:430.516)1610.42:242.687,B19:1853.11)1853.11:196.843,(B43:1788.36,((B44:938.71,B21:938.71)938.71:575.9,((B23:1167.7,(B20:1035.07,((B32:730.019,(B24:588.66,B16:588.66)588.66:141.359)730.019:92.0788,(B26:709.124,(B15:422.639,B14:422.639)422.639:286.486)709.124:112.974)822.098:212.969)1035.07:132.635)1167.7:210.537,(((B38:726.901,B37:726.901)726.901:416.839,(((B28:186.265,B27:186.265)186.265:111.681,B22:297.946)297.946:151.514,B18:449.461)449.46:694.28)1143.74:104.824,(B79:410.551,B13:410.551)410.551:838.014)1248.56:129.676)1378.24:136.37)1514.61:273.744)1788.36:261.596)2049.95:182.145,(((B33:1268.25,B31:1268.25)1268.25:173.165,B17:1441.41)1441.42:401.027,B12:1842.44)1842.44:389.656)2232.1:200.298)2432.39:547.397)2979.79:301.346,(p156889:2412.4,((A76:1334.46,((A78:669.836,A77:669.836)669.836:195.663,(A75:703.659,A74:703.659)703.659:161.839)865.498:468.964)1334.46:628.21,(A80:1672.81,(((p269484:735.143,p1359162:735.143)735.143:415.823,p1236908:1150.97)1150.97:361.855,A73:1512.82)1512.82:159.987)1672.81:289.861)1962.67:449.733)2412.4:868.733)3281.14:164.644)3445.78;
((((((U_71173:1017.28,U_67084:1017.28)1017.28:1210,U_41057:2227.27)2227.27:282.577,(M_p26868:2200.25,((p2523533517:536.418,M_p19866:536.418)536.418:185.67,M_p13725:722.087)722.089:1478.17)2200.25:309.6)2509.85:446.97,(Cyn54:2373.06,(Cyn62:2131.88,(Cyn52:1818.23,((Cyn49:1600.93,((Cyn61:1056.34,Cyn53:1056.34)1056.34:392.956,((Cyn50:955.695,(Cyn60:544.908,Cyn47:544.908)544.908:410.787)955.695:389.37,(Cyn55:1212.66,(Cyn59:815.659,(Cyn48:647.464,Cyn46:647.464)647.464:168.196)815.659:397.003)1212.66:132.405)1345.07:104.228)1449.29:151.639)1600.93:86.8483,((Cyn58:1291.19,(Cyn56:1154.54,(Cyn57:536.914,Cyn51:536.914)536.914:617.624)1154.54:136.653)1291.19:188.647,Cyn45:1479.84)1479.84:207.944)1687.78:130.448)1818.23:313.648)2131.88:241.184)2373.06:583.761)2956.82:299.303,((Cf69:2249.85,(Cf70:1755.06,Cf64:1755.06)1755.06:494.788)2249.85:366.126,((Cf72:1120.44,Cf71:1120.44)1120.44:1054.26,(((Cf82:130.977,Cf81:130.977)130.977:827.213,(Cf83:454.769,(Cf67:171.455,Cf66:171.455)171.455:283.312)454.769:503.423)958.19:750.031,(Cf65:1228.15,(Cf68:879.269,Cf63:879.269)879.269:348.884)1228.15:480.07)1708.22:466.473)2174.7:441.28)2615.98:640.15)3256.12:211.663,((((Ig42:838.134,Ig41:838.134)838.134:1658.66,(Chl8:1680.25,((Chl9:646.035,Chl1:646.035)646.035:418.739,(((Chl6:667.799,Chl4:667.799)667.799:72.1123,((Chl3:269.416,Chl2:269.416)269.416:366.15,((Chl7:355.147,Chl11:355.147)355.147:201.566,Chl10:556.716)556.713:78.8509)635.566:104.347)739.912:211.686,(Chl5:228.536,Chl0:228.536)228.536:723.062)951.598:113.177)1064.77:615.474)1680.25:816.547)2496.8:437.073,(B39:2400.7,((((B35:1550.91,(B34:1112.66,(((B40:459.954,B36:459.954)459.954:398.296,B30:858.254)858.25:146.679,(B29:919.398,B25:919.398)919.398:85.5354)1004.93:107.729)1112.66:438.252)1550.91:198.137,B19:1749.05)1749.05:245.867,(B43:1894.39,((B44:1340.38,B21:1340.38)1340.38:379.435,((B23:955.896,(B20:860.223,((B32:716.861,(B24:397.423,B16:397.423)397.423:319.439)716.861:84.4736,(B26:700.865,(B15:481.34,B14:481.34)481.34:219.525)700.865:100.473)801.335:58.8868)860.223:95.6732)955.896:494.483,(((B38:859.564,B37:859.564)859.564:226.317,(((B28:163.908,B27:163.908)163.908:129.19,B22:293.098)293.098:144.447,B18:437.545)437.545:648.338)1085.88:123.28,(B79:354.394,B13:354.394)354.394:854.769)1209.16:241.217)1450.38:269.435)1719.81:174.583)1894.39:100.522)1994.92:142.271,(((B33:844.247,B31:844.247)844.247:738.31,B17:1582.56)1582.56:393.476,B12:1976.03)1976.03:161.156)2137.19:263.511)2400.7:533.169)2933.87:433.581,(p156889:2358.83,((A76:1195.33,((A78:743.914,A77:743.914)743.914:161.374,(A75:706.926,A74:706.926)706.926:198.363)905.287:290.038)1195.33:857.845,(A80:1843.34,(((p269484:539.234,p1359162:539.234)539.234:562.84,p1236908:1102.08)1102.07:553.792,A73:1655.87)1655.87:187.477)1843.34:209.829)2053.17:305.657)2358.83:1008.62)3367.45:100.337)3467.79;
((((((U_71173:1099.95,U_67084:1099.95)1099.95:562.483,U_41057:1662.42)1662.43:1041.92,(M_p26868:1920.26,((p2523533517:487.854,M_p19866:487.854)487.854:350.866,M_p13725:838.72)838.72:1081.53)1920.26:784.093)2704.35:305.491,(Cyn54:2441.99,(Cyn62:2009.28,(Cyn52:1897.69,((Cyn49:1647.83,((Cyn61:1364.87,Cyn53:1364.87)1364.87:122.001,((Cyn50:1102.46,(Cyn60:596.888,Cyn47:596.888)596.888:505.572)1102.46:292.677,(Cyn55:1320.75,(Cyn59:625.24,(Cyn48:446.994,Cyn46:446.994)446.994:178.244)625.24:695.512)1320.75:74.3872)1395.14:91.7328)1486.87:160.96)1647.83:152.661,((Cyn58:1357.62,(Cyn56:1176.88,(Cyn57:656.885,Cyn51:656.885)656.885:519.99)1176.88:180.745)1357.62:271.873,Cyn45:1629.49)1629.49:170.997)1800.49:97.2033)1897.69:111.59)2009.28:432.704)2441.99:567.849)3009.84:349.453,((Cf69:2344.86,(Cf70:891.21,Cf64:891.21)891.21:1453.65)2344.86:322.27,((Cf72:1526.13,Cf71:1526.13)1526.13:948.056,(((Cf82:233.296,Cf81:233.296)233.296:606.06,(Cf83:473.514,(Cf67:197.146,Cf66:197.146)197.146:276.367)473.514:365.842)839.356:1203.02,(Cf65:1119.65,(Cf68:600.658,Cf63:600.658)600.658:518.991)1119.65:922.72)2042.37:431.818)2474.19:192.942)2667.13:692.162)3359.29:197.168,((((Ig42:1013.81,Ig41:1013.81)1013.81:1613.56,(Chl8:1714.75,((Chl9:828.125,Chl1:828.125)828.125:272.507,(((Chl6:512.511,Chl4:512.511)512.511:154.909,((Chl3:353.628,Chl2:353.628)353.628:269.765,((Chl7:342.918,Chl11:342.918)342.918:161.865,Chl10:504.783)504.784:118.609)623.393:44.0275)667.42:259.377,(Chl5:314.101,Chl0:314.101)314.101:612.696)926.797:173.834)1100.63:614.115)1714.75:912.62)2627.37:332.567,(B39:2328.94,((((B35:1564.96,(B34:1242.98,(((B40:440.336,B36:440.336)440.336:191.429,B30:631.766)631.764:344.246,(B29:670.802,B25:670.802)670.802:305.209)976.011:266.97)1242.98:321.981)1564.96:215.482,B19:1780.44)1780.44:231.715,(B43:1846.65,((B44:1450.82,B21:1450.82)1450.82:91.8847,((B23:987.7,(B20:751.597,((B32:579.354,(B24:409.121,B16:409.121)409.121:170.234)579.354:101.272,(B26:515.171,(B15:308.755,B14:308.755)308.755:206.416)515.171:165.458)680.626:70.9691)751.597:236.103)987.7:461.202,(((B38:853.582,B37:853.582)853.582:152.254,(((B28:184.667,B27:184.667)184.667:273.259,B22:457.926)457.926:266.053,B18:723.978)723.98:281.856)1005.84:130.187,(B79:403.014,B13:403.014)403.014:733.008)1136.02:312.881)1448.9:93.8048)1542.71:303.944)1846.65:165.507)2012.16:93.8208,(((B33:1374.45,B31:1374.45)1374.45:89.786,B17:1464.23)1464.23:396.983,B12:1861.21)1861.22:244.766)2105.98:222.958)2328.94:630.994)2959.93:444.067,(p156889:2409.59,((A76:1823.98,((A78:994.45,A77:994.45)994.45:168.004,(A75:850.968,A74:850.968)850.968:311.485)1162.45:661.526)1823.98:338.697,(A80:1772.64,(((p269484:537.893,p1359162:537.893)537.893:513.606,p1236908:1051.5)1051.5:323.906,A73:1375.4)1375.41:397.232)1772.64:390.041)2162.68:246.911)2409.59:994.411)3404:152.458)3556.46;
((((((U_71173:883.906,U_67084:883.906)883.906:1234.37,U_41057:2118.28)2118.28:964.714,(M_p26868:2756.05,((p2523533517:377.308,M_p19866:377.308)377.308:387.799,M_p13725:765.104)765.108:1990.94)2756.05:326.945)3082.99:151.14,(Cyn54:2605.49,(Cyn62:2210.93,(Cyn52:1935.14,((Cyn49:1687.19,((Cyn61:1198.05,Cyn53:1198.05)1198.05:285.554,((Cyn50:1085.16,(Cyn60:757.993,Cyn47:757.993)757.993:327.17)1085.16:323.449,(Cyn55:1260.5,(Cyn59:636.976,(Cyn48:505.942,Cyn46:505.942)505.942:131.035)636.976:623.52)1260.5:148.115)1408.61:74.9917)1483.6:203.59)1687.19:111.24,((Cyn58:1289.97,(Cyn56:1059.05,(Cyn57:515.042,Cyn51:515.042)515.042:544.013)1059.05:230.917)1289.97:177.762,Cyn45:1467.73)1467.73:330.699)1798.43:136.709)1935.14:275.791)2210.93:394.56)2605.49:628.635)3234.13:212.017,((Cf69:2139.81,(Cf70:1091.81,Cf64:1091.81)1091.81:1047.99)2139.81:621.731,((Cf72:1191.41,Cf71:1191.41)1191.41:1348.43,(((Cf82:247.451,Cf81:247.451)247.451:934.071,(Cf83:779.744,(Cf67:584.968,Cf66:584.968)584.968:194.778)779.744:401.777)1181.52:831.945,(Cf65:1305,(Cf68:446.871,Cf63:446.871)446.871:858.133)1305:708.462)2013.47:526.367)2539.84:221.708)2761.54:684.606)3446.15:196.632,((((Ig42:961.646,Ig41:961.646)961.646:1893.27,(Chl8:2074.63,((Chl9:688.26,Chl1:688.26)688.26:801.208,(((Chl6:627.145,Chl4:627.145)627.145:422.209,((Chl3:355.161,Chl2:355.161)355.161:596.935,((Chl7:346.153,Chl11:346.153)346.153:83.1358,Chl10:429.287)429.289:522.808)952.096:97.2574)1049.35:205.793,(Chl5:258.133,Chl0:258.133)258.133:997.014)1255.15:234.32)1489.47:585.158)2074.63:780.287)2854.91:193.954,(B39:2426.11,((((B35:1534.69,(B34:1330.01,(((B40:562.828,B36:562.828)562.828:190.309,B30:753.137)753.136:342.006,(B29:679.91,B25:679.91)679.91:415.233)1095.14:234.864)1330.01:204.68)1534.69:182.143,B19:1716.83)1716.83:316.135,(B43:1831.5,((B44:1152.79,B21:1152.79)1152.79:492.11,((B23:830.743,(B20:724.298,((B32:478.439,(B24:400.152,B16:400.152)400.152:78.2844)478.439:112.957,(B26:470.265,(B15:250.281,B14:250.281)250.281:219.982)470.265:121.132)591.396:132.902)724.298:106.447)830.743:635.323,(((B38:735.976,B37:735.976)735.976:345.955,(((B28:207.452,B27:207.452)207.452:180.276,B22:387.73)387.728:159.506,B18:547.233)547.234:534.694)1081.93:171.091,(B79:377.862,B13:377.862)377.862:875.156)1253.02:213.048)1466.07:178.836)1644.9:186.597)1831.5:201.465)2032.97:176.889,(((B33:1497.68,B31:1497.68)1497.68:187.576,B17:1685.26)1685.25:222,B12:1907.25)1907.25:302.6)2209.86:216.258)2426.11:622.751)3048.87:353.217,(p156889:2349.9,((A76:1696.55,((A78:842.513,A77:842.513)842.513:188.699,(A75:793.631,A74:793.631)793.631:237.58)1031.21:665.336)1696.55:465.372,(A80:1645.45,(((p269484:451.971,p1359162:451.971)451.971:358.333,p1236908:810.304)810.303:643.781,A73:1454.09)1454.08:191.36)1645.45:516.47)2161.92:187.984)2349.9:1052.18)3402.08:240.696)3642.78;
((((((U_71173:806.474,U_67084:806.474)806.474:1311.83,U_41057:2118.3)2118.3:574.601,(M_p26868:1991.97,((p2523533517:290.007,M_p19866:290.007)290.007:371.134,M_p13725:661.142)661.141:1330.83)1991.97:700.926)2692.9:391.096,(Cyn54:2618.39,(Cyn62:2246.43,(Cyn52:2054.73,((Cyn49:1601.55,((Cyn61:1187.33,Cyn53:1187.33)1187.33:351.896,((Cyn50:1219.23,(Cyn60:967.944,Cyn47:967.944)967.944:251.283)1219.23:177.944,(Cyn55:1246.11,(Cyn59:468.011,(Cyn48:317.228,Cyn46:317.228)317.228:150.781)468.011:778.095)1246.11:151.067)1397.17:142.054)1539.22:62.3234)1601.55:315.015,((Cyn58:1558.69,(Cyn56:1272.25,(Cyn57:451.754,Cyn51:451.754)451.754:820.501)1272.25:286.436)1558.69:157.73,Cyn45:1716.42)1716.42:200.144)1916.56:138.165)2054.73:191.699)2246.43:371.962)2618.39:465.602)3084:253.703,((Cf69:2521.99,(Cf70:1397.64,Cf64:1397.64)1397.64:1124.36)2521.99:378.244,((Cf72:1489.88,Cf71:1489.88)1489.88:776.62,(((Cf82:271.767,Cf81:271.767)271.767:1350.34,(Cf83:663.365,(Cf67:200.207,Cf66:200.207)200.207:463.159)663.365:958.741)1622.11:485.561,(Cf65:1623.33,(Cf68:923.165,Cf63:923.165)923.165:700.167)1623.33:484.334)2107.67:158.829)2266.5:633.738)2900.24:437.462)3337.7:157.632,((((Ig42:670.429,Ig41:670.429)670.429:1966.55,(Chl8:2035.15,((Chl9:771.412,Chl1:771.412)771.412:491.468,(((Chl6:280.12,Chl4:280.12)280.12:590.449,((Chl3:484.264,Chl2:484.264)484.264:290.27,((Chl7:225.776,Chl11:225.776)225.776:227.955,Chl10:453.732)453.731:320.802)774.534:96.0352)870.568:283.21,(Chl5:342.315,Chl0:342.315)342.315:811.465)1153.78:109.1)1262.88:772.269)2035.15:601.833)2636.98:310,(B39:2321.29,((((B35:1346.79,(B34:989.622,(((B40:394.78,B36:394.78)394.78:238.823,B30:633.605)633.603:235.966,(B29:713.481,B25:713.481)713.481:156.092)869.57:120.052)989.622:357.17)1346.79:183.38,B19:1530.17)1530.17:377.15,(B43:1775.17,((B44:1043.82,B21:1043.82)1043.82:544.394,((B23:910.467,(B20:751.202,((B32:541.447,(B24:314.578,B16:314.578)314.578:226.868)541.447:59.1811,(B26:511.846,(B15:247.381,B14:247.381)247.381:264.464)511.846:88.7824)600.629:150.575)751.202:159.264)910.467:492.653,(((B38:877.045,B37:877.045)877.045:113.439,(((B28:257.897,B27:257.897)257.897:201.523,B22:459.419)459.42:77.1807,B18:536.6)536.601:453.886)990.484:250.395,(B79:401.704,B13:401.704)401.704:839.176)1240.88:162.239)1403.12:185.093)1588.21:186.954)1775.17:132.154)1907.32:112.106,(((B33:1067.29,B31:1067.29)1067.29:205.64,B17:1272.93)1272.93:330.749,B12:1603.67)1603.67:415.755)2019.43:301.861)2321.29:625.696)2946.98:401.984,(p156889:2392.62,((A76:1620.38,((A78:1122.9,A77:1122.9)1122.9:268.923,(A75:1171.23,A74:1171.23)1171.23:220.592)1391.82:228.564)1620.38:391.959,(A80:1758.02,(((p269484:727.57,p1359162:727.57)727.57:207.81,p1236908:935.382)935.38:608.397,A73:1543.78)1543.78:214.24)1758.02:254.326)2012.34:380.274)2392.62:956.35)3348.97:146.363)3495.33;
((((((U_71173:1429.86,U_67084:1429.86)1429.86:702.842,U_41057:2132.7)2132.7:532.465,(M_p26868:1941.25,((p2523533517:347.438,M_p19866:347.438)347.438:151.802,M_p13725:499.241)499.24:1442.01)1941.25:723.913)2665.16:228.569,(Cyn54:2442.13,(Cyn62:2203.09,(Cyn52:1926.95,((Cyn49:1762.26,((Cyn61:911.756,Cyn53:911.756)911.756:609.255,((Cyn50:1170.52,(Cyn60:840.383,Cyn47:840.383)840.383:330.139)1170.52:233.91,(Cyn55:1207.73,(Cyn59:869.347,(Cyn48:602.097,Cyn46:602.097)602.097:267.248)869.347:338.384)1207.73:196.703)1404.43:116.578)1521.01:241.246)1762.26:68.8191,((Cyn58:1528.54,(Cyn56:1313,(Cyn57:593.754,Cyn51:593.754)593.754:719.245)1313:215.54)1528.54:166.138,Cyn45:1694.68)1694.68:136.399)1831.08:95.8767)1926.95:276.138)2203.09:239.042)2442.13:451.602)2893.73:263.351,((Cf69:2189.2,(Cf70:962.422,Cf64:962.422)962.422:1226.78)2189.2:339.065,((Cf72:1623.1,Cf71:1623.1)1623.1:487.404,(((Cf82:183.116,Cf81:183.116)183.116:761.345,(Cf83:602.163,(Cf67:282.149,Cf66:282.149)282.149:320.015)602.163:342.297)944.461:756.758,(Cf65:1110.85,(Cf68:682.956,Cf63:682.956)682.956:427.895)1110.85:590.369)1701.22:409.287)2110.51:417.758)2528.26:628.821)3157.08:326.265,((((Ig42:1068.69,Ig41:1068.69)1068.69:1699.08,(Chl8:1711.65,((Chl9:688.477,Chl1:688.477)688.477:537.77,(((Chl6:611.182,Chl4:611.182)611.182:156.729,((Chl3:437.822,Chl2:437.822)437.822:204.607,((Chl7:286.664,Chl11:286.664)286.664:179.918,Chl10:466.581)466.582:175.846)642.429:125.483)767.911:287.001,(Chl5:499.599,Chl0:499.599)499.599:555.312)1054.91:171.339)1226.25:485.398)1711.65:1056.12)2767.77:352.992,(B39:2433.5,((((B35:1690.19,(B34:1223.28,(((B40:467.389,B36:467.389)467.389:164.055,B30:631.444)631.444:267.968,(B29:488.968,B25:488.968)488.968:410.443)899.412:323.868)1223.28:466.912)1690.19:151.384,B19:1841.57)1841.57:200.46,(B43:1881.62,((B44:1258.23,B21:1258.23)1258.23:400.15,((B23:1121.31,(B20:793.96,((B32:633.287,(B24:386.443,B16:386.443)386.443:246.843)633.287:40.4559,(B26:585.854,(B15:267.093,B14:267.093)267.093:318.76)585.854:87.8904)673.743:120.217)793.96:327.345)1121.31:410.13,(((B38:720.151,B37:720.151)720.151:315.206,(((B28:164.477,B27:164.477)164.477:192.731,B22:357.207)357.208:108.112,B18:465.32)465.32:570.04)1035.36:298.144,(B79:376.637,B13:376.637)376.637:956.862)1333.5:197.935)1531.44:126.949)1658.38:223.234)1881.62:160.413)2042.03:215.6,(((B33:950.449,B31:950.449)950.449:484.935,B17:1435.38)1435.38:438.028,B12:1873.41)1873.41:384.22)2257.63:175.862)2433.5:687.265)3120.76:266.881,(p156889:2395.9,((A76:1846.66,((A78:987.422,A77:987.422)987.422:232.72,(A75:900.035,A74:900.035)900.035:320.109)1220.14:626.512)1846.66:405.612,(A80:2050.1,(((p269484:884.415,p1359162:884.415)884.415:475.871,p1236908:1360.29)1360.29:390.752,A73:1751.04)1751.04:299.058)2050.1:202.171)2252.27:143.633)2395.9:991.741)3387.64:95.7088)3483.35;
((((((U_71173:1326.49,U_67084:1326.49)1326.49:908.354,U_41057:2234.84)2234.84:420.991,(M_p26868:2317.36,((p2523533517:344.945,M_p19866:344.945)344.945:150.258,M_p13725:495.203)495.203:1822.15)2317.36:338.472)2655.83:291.965,(Cyn54:2553.04,(Cyn62:2085.41,(Cyn52:1875.08,((Cyn49:1557.97,((Cyn61:620.847,Cyn53:620.847)620.847:807.975,((Cyn50:1127.19,(Cyn60:943.264,Cyn47:943.264)943.264:183.928)1127.19:191.202,(Cyn55:1200.87,(Cyn59:452.408,(Cyn48:389.568,Cyn46:389.568)389.568:62.8395)452.408:748.464)1200.87:117.521)1318.39:110.427)1428.82:129.149)1557.97:121.81,((Cyn58:1395.14,(Cyn56:1211.87,(Cyn57:409.709,Cyn51:409.709)409.709:802.159)1211.87:183.277)1395.14:160.919,Cyn45:1556.06)1556.06:123.719)1679.78:195.303)1875.08:210.324)2085.41:467.639)2553.04:394.75)2947.8:216.311,((Cf69:2217,(Cf70:1039.35,Cf64:1039.35)1039.35:1177.65)2217:281.17,((Cf72:1556.07,Cf71:1556.07)1556.07:708.078,(((Cf82:147.506,Cf81:147.506)147.506:885.791,(Cf83:620.626,(Cf67:299.039,Cf66:299.039)299.039:321.586)620.626:412.673)1033.3:1056.59,(Cf65:880.08,(Cf68:500.619,Cf63:500.619)500.619:379.462)880.08:1209.8)2089.88:174.263)2264.15:234.03)2498.18:665.931)3164.11:227.184,((((Ig42:672.849,Ig41:672.849)672.849:1628.1,(Chl8:1777.17,((Chl9:789.072,Chl1:789.072)789.072:294.545,(((Chl6:529.411,Chl4:529.411)529.411:68.1028,((Chl3:290.486,Chl2:290.486)290.486:234.576,((Chl7:258.599,Chl11:258.599)258.599:137.883,Chl10:396.482)396.483:128.579)525.061:72.4508)597.514:344.44,(Chl5:284.599,Chl0:284.599)284.599:657.354)941.953:141.665)1083.62:693.549)1777.17:523.781)2300.95:382.3,(B39:2297.97,((((B35:1491.18,(B34:1175.14,(((B40:368.904,B36:368.904)368.904:175.722,B30:544.628)544.626:385.227,(B29:640.472,B25:640.472)640.472:289.382)929.853:245.287)1175.14:316.039)1491.18:240.888,B19:1732.07)1732.07:236.216,(B43:1799.56,((B44:941.741,B21:941.741)941.741:685.37,((B23:1160.76,(B20:987.852,((B32:681.965,(B24:474.238,B16:474.238)474.238:207.726)681.965:157.276,(B26:735.978,(B15:419.774,B14:419.774)419.774:316.202)735.978:103.264)839.241:148.612)987.852:172.907)1160.76:300.021,(((B38:715.966,B37:715.966)715.966:312.836,(((B28:309.137,B27:309.137)309.137:81.8498,B22:390.989)390.987:199.936,B18:590.922)590.923:437.877)1028.8:206.911,(B79:404.839,B13:404.839)404.839:830.873)1235.71:225.067)1460.78:166.329)1627.11:172.45)1799.56:168.727)1968.29:126.372,(((B33:1201.6,B31:1201.6)1201.6:162.14,B17:1363.74)1363.74:475.873,B12:1839.61)1839.61:255.047)2094.66:203.307)2297.97:385.284)2683.25:499.89,(p156889:2350.2,((A76:1640.1,((A78:1173.6,A77:1173.6)1173.6:189.331,(A75:1079.98,A74:1079.98)1079.98:282.95)1362.93:277.159)1640.1:475.113,(A80:1731.66,(((p269484:479.969,p1359162:479.969)479.969:577.028,p1236908:1057)1057:432.318,A73:1489.32)1489.32:242.349)1731.66:383.541)2115.21:235)2350.2:832.935)3183.14:208.15)3391.29;
((((((U_71173:1751.77,U_67084:1751.77)1751.77:496.107,U_41057:2247.87)2247.87:464.964,(M_p26868:2462.28,((p2523533517:503.525,M_p19866:503.525)503.525:239.81,M_p13725:743.335)743.335:1718.95)2462.28:250.555)2712.84:157.012,(Cyn54:2380.7,(Cyn62:2084.74,(Cyn52:1940.37,((Cyn49:1699.83,((Cyn61:771.168,Cyn53:771.168)771.168:799.573,((Cyn50:1233.52,(Cyn60:643.243,Cyn47:643.243)643.243:590.276)1233.52:166.478,(Cyn55:1263.41,(Cyn59:752.175,(Cyn48:402.751,Cyn46:402.751)402.751:349.424)752.175:511.237)1263.41:136.582)1400:170.743)1570.74:129.091)1699.83:92.8924,((Cyn58:1420.71,(Cyn56:1165.72,(Cyn57:571.193,Cyn51:571.193)571.193:594.53)1165.72:254.988)1420.71:169.919,Cyn45:1590.63)1590.63:202.094)1792.72:147.652)1940.37:144.368)2084.74:295.957)2380.7:489.149)2869.85:419.823,((Cf69:2054.39,(Cf70:970.704,Cf64:970.704)970.704:1083.69)2054.39:390.134,((Cf72:933.992,Cf71:933.992)933.992:1306.8,(((Cf82:200.476,Cf81:200.476)200.476:632.322,(Cf83:484.466,(Cf67:208.855,Cf66:208.855)208.855:275.609)484.466:348.334)832.798:1063.88,(Cf65:1038.48,(Cf68:759.043,Cf63:759.043)759.043:279.435)1038.48:858.203)1896.68:344.116)2240.79:203.728)2444.52:845.15)3289.67:171.787,((((Ig42:886.902,Ig41:886.902)886.902:1705.38,(Chl8:1699.01,((Chl9:328.515,Chl1:328.515)328.515:541.185,(((Chl6:339.87,Chl4:339.87)339.87:256.663,((Chl3:224.91,Chl2:224.91)224.91:308.695,((Chl7:207.187,Chl11:207.187)207.187:98.1569,Chl10:305.344)305.344:228.261)533.605:62.9279)596.533:211.113,(Chl5:220.095,Chl0:220.095)220.095:587.552)807.646:62.0539)869.7:829.31)1699.01:893.271)2592.28:306.519,(B39:2444.36,((((B35:1458.09,(B34:1179.56,(((B40:522.712,B36:522.712)522.712:222.877,B30:745.588)745.588:141.652,(B29:574.007,B25:574.007)574.007:313.232)887.241:292.323)1179.56:278.525)1458.09:322.775,B19:1780.86)1780.86:284.304,(B43:1917.11,((B44:1132.29,B21:1132.29)1132.29:475.186,((B23:1193.12,(B20:992.975,((B32:581.414,(B24:395.098,B16:395.098)395.098:186.318)581.414:247.145,(B26:623.267,(B15:351.864,B14:351.864)351.864:271.401)623.267:205.294)828.56:164.413)992.975:200.141)1193.12:298.088,(((B38:823.63,B37:823.63)823.63:324.964,(((B28:288.499,B27:288.499)288.499:94.1316,B22:382.63)382.63:167.148,B18:549.777)549.778:598.819)1148.59:169.022,(B79:407.04,B13:407.04)407.04:910.578)1317.62:173.585)1491.2:116.271)1607.47:309.635)1917.11:148.057)2065.17:179.796,(((B33:1248.4,B31:1248.4)1248.4:213.355,B17:1461.75)1461.75:362.211,B12:1823.96)1823.96:420.997)2244.96:199.399)2444.36:454.441)2898.8:448.159,(p156889:2402.61,((A76:1572.72,((A78:976.668,A77:976.668)976.668:301.322,(A75:1027.32,A74:1027.32)1027.32:250.675)1277.99:294.728)1572.72:366.472,(A80:1642.86,(((p269484:547.859,p1359162:547.859)547.859:342.585,p1236908:890.443)890.444:508.956,A73:1399.4)1399.4:243.459)1642.86:296.334)1939.19:463.417)2402.61:944.348)3346.96:114.501)3461.46;
((((((U_71173:1478.12,U_67084:1478.12)1478.12:525.328,U_41057:2003.45)2003.45:411.932,(M_p26868:1879.39,((p2523533517:282.777,M_p19866:282.777)282.777:229.214,M_p13725:511.991)511.99:1367.39)1879.39:535.998)2415.38:253.853,(Cyn54:2295.59,(Cyn62:2001.46,(Cyn52:1781.13,((Cyn49:1442.75,((Cyn61:935.085,Cyn53:935.085)935.085:460.211,((Cyn50:778.753,(Cyn60:612.031,Cyn47:612.031)612.031:166.724)778.753:533.951,(Cyn55:1231.85,(Cyn59:521.385,(Cyn48:403.306,Cyn46:403.306)403.306:118.083)521.385:710.468)1231.85:80.8507)1312.7:82.5897)1395.3:47.4587)1442.75:168.298,((Cyn58:1302.24,(Cyn56:960.492,(Cyn57:488.527,Cyn51:488.527)488.527:471.965)960.492:341.744)1302.24:139.415,Cyn45:1441.65)1441.65:169.4)1611.05:170.083)1781.13:220.326)2001.46:294.126)2295.59:373.646)2669.23:428.713,((Cf69:2059.92,(Cf70:791.878,Cf64:791.878)791.878:1268.04)2059.92:545.062,((Cf72:1782.83,Cf71:1782.83)1782.83:504.998,(((Cf82:216.899,Cf81:216.899)216.899:916.466,(Cf83:561.537,(Cf67:217.711,Cf66:217.711)217.711:343.825)561.537:571.829)1133.37:841.258,(Cf65:1476.41,(Cf68:897.648,Cf63:897.648)897.648:578.755)1476.41:498.221)1974.62:313.2)2287.83:317.158)2604.98:492.961)3097.95:269.025,((((Ig42:805.894,Ig41:805.894)805.894:1493.09,(Chl8:1915.55,((Chl9:624.004,Chl1:624.004)624.004:375.653,(((Chl6:480.167,Chl4:480.167)480.167:110.249,((Chl3:306.547,Chl2:306.547)306.547:242.836,((Chl7:232.599,Chl11:232.599)232.599:130.74,Chl10:363.34)363.339:186.044)549.383:41.0342)590.416:305.774,(Chl5:424.103,Chl0:424.103)424.103:472.089)896.191:103.465)999.657:915.89)1915.55:383.434)2298.98:598.095,(B39:2432.06,((((B35:1591.65,(B34:1047.49,(((B40:504.056,B36:504.056)504.056:107.882,B30:611.94)611.938:266.9,(B29:685.421,B25:685.421)685.421:193.419)878.838:168.648)1047.49:544.163)1591.65:141.64,B19:1733.29)1733.29:374.841,(B43:1799.46,((B44:924.694,B21:924.694)924.694:619.028,((B23:1087.3,(B20:916.129,((B32:595.573,(B24:324.308,B16:324.308)324.308:271.265)595.573:100.353,(B26:597.277,(B15:203.727,B14:203.727)203.727:393.552)597.277:98.6481)695.926:220.204)916.129:171.165)1087.3:258.976,(((B38:446.76,B37:446.76)446.76:441.093,(((B28:116.51,B27:116.51)116.51:159.911,B22:276.42)276.42:62.5818,B18:339.003)339.002:548.85)887.853:220.211,(B79:313.018,B13:313.018)313.018:795.046)1108.06:238.207)1346.27:197.452)1543.72:255.737)1799.46:308.674)2108.13:151.633,(((B33:927.604,B31:927.604)927.604:344.468,B17:1272.07)1272.07:332.981,B12:1605.05)1605.05:654.714)2259.77:172.296)2432.06:465.012)2897.08:373.114,(p156889:2316.2,((A76:1654.93,((A78:864.695,A77:864.695)864.695:117.847,(A75:773.864,A74:773.864)773.864:208.678)982.542:672.384)1654.93:368.057,(A80:1759.56,(((p269484:503.025,p1359162:503.025)503.025:457.433,p1236908:960.458)960.458:415.073,A73:1375.53)1375.53:384.026)1759.56:263.425)2022.98:293.22)2316.2:953.987)3270.19:96.7795)3366.97;
((((((U_71173:1065.21,U_67084:1065.21)1065.21:421.048,U_41057:1486.26)1486.26:1156.9,(M_p26868:1292.85,((p2523533517:269.659,M_p19866:269.659)269.659:190.255,M_p13725:459.913)459.914:832.939)1292.85:1350.31)2643.16:259.904,(Cyn54:2537.59,(Cyn62:2043.21,(Cyn52:1913.47,((Cyn49:1699.76,((Cyn61:961.316,Cyn53:961.316)961.316:685.008,((Cyn50:1150.45,(Cyn60:862.284,Cyn47:862.284)862.284:288.168)1150.45:268.569,(Cyn55:1228.47,(Cyn59:599.973,(Cyn48:452.884,Cyn46:452.884)452.884:147.087)599.973:628.493)1228.47:190.554)1419.02:227.303)1646.32:53.438)1699.76:81.2549,((Cyn58:1228.89,(Cyn56:947.808,(Cyn57:295.84,Cyn51:295.84)295.84:651.971)947.808:281.083)1228.89:387.155,Cyn45:1616.05)1616.05:164.966)1781.01:132.457)1913.47:129.734)2043.21:494.38)2537.59:365.479)2903.06:320.532,((Cf69:2023.76,(Cf70:1450.52,Cf64:1450.52)1450.52:573.231)2023.76:723.524,((Cf72:1226.94,Cf71:1226.94)1226.94:1161.66,(((Cf82:356.221,Cf81:356.221)356.221:765.607,(Cf83:678.042,(Cf67:131.641,Cf66:131.641)131.641:546.402)678.042:443.782)1121.83:807.557,(Cf65:888.044,(Cf68:597.733,Cf63:597.733)597.733:290.309)888.044:1041.34)1929.38:459.211)2388.6:358.684)2747.28:476.32)3223.6:270.201,((((Ig42:1055.39,Ig41:1055.39)1055.39:1509.09,(Chl8:1690.22,((Chl9:754.151,Chl1:754.151)754.151:228.207,(((Chl6:406.235,Chl4:406.235)406.235:187.101,((Chl3:347.751,Chl2:347.751)347.751:137.675,((Chl7:274.945,Chl11:274.945)274.945:134.711,Chl10:409.655)409.656:75.77)485.426:107.909)593.336:222.683,(Chl5:416.831,Chl0:416.831)416.831:399.184)816.019:166.341)982.357:707.865)1690.22:874.257)2564.48:372.055,(B39:2403.62,((((B35:1534.5,(B34:1241.6,(((B40:463.33,B36:463.33)463.33:221.586,B30:684.918)684.917:274.627,(B29:716.341,B25:716.341)716.341:243.204)959.544:282.05)1241.6:292.904)1534.5:271.512,B19:1806.01)1806.01:334.213,(B43:1988.29,((B44:1573.25,B21:1573.25)1573.25:215.49,((B23:1268.86,(B20:1103.43,((B32:848.892,(B24:611.09,B16:611.09)611.09:237.803)848.892:149.777,(B26:848.462,(B15:325.809,B14:325.809)325.809:522.652)848.462:150.208)998.669:104.761)1103.43:165.427)1268.86:392.766,(((B38:848.885,B37:848.885)848.885:411.384,(((B28:226.755,B27:226.755)226.755:163.426,B22:390.18)390.18:262.106,B18:652.285)652.286:607.984)1260.27:248.585,(B79:391.33,B13:391.33)391.33:1117.52)1508.85:152.768)1661.62:127.115)1788.74:199.556)1988.29:151.931)2140.22:164.254,(((B33:1117.25,B31:1117.25)1117.25:132.069,B17:1249.32)1249.32:641.671,B12:1890.99)1890.99:413.488)2304.48:99.1376)2403.62:532.92)2936.54:361.965,(p156889:2420.46,((A76:1787.39,((A78:946.208,A77:946.208)946.208:375.692,(A75:1018.43,A74:1018.43)1018.43:303.468)1321.9:465.486)1787.39:368.711,(A80:1984.37,(((p269484:1068.09,p1359162:1068.09)1068.09:359.257,p1236908:1427.35)1427.35:366.755,A73:1794.1)1794.1:190.273)1984.37:171.728)2156.1:264.36)2420.46:878.041)3298.5:195.297)3493.8;
((((((U_71173:1453.91,U_67084:1453.91)1453.91:679.52,U_41057:2133.43)2133.43:317.189,(M_p26868:2005.74,((p2523533517:634.248,M_p19866:634.248)634.248:236.586,M_p13725:870.832)870.834:1134.91)2005.74:444.878)2450.62:409.91,(Cyn54:2480.62,(Cyn62:1998.14,(Cyn52:1893.09,((Cyn49:1641.76,((Cyn61:1177.38,Cyn53:1177.38)1177.38:310.98,((Cyn50:1226.43,(Cyn60:692.097,Cyn47:692.097)692.097:534.328)1226.43:165.916,(Cyn55:1202.29,(Cyn59:970.278,(Cyn48:420.929,Cyn46:420.929)420.929:549.349)970.278:232.011)1202.29:190.054)1392.34:96.0205)1488.36:153.391)1641.76:144.546,((Cyn58:1340.72,(Cyn56:1144.64,(Cyn57:405.662,Cyn51:405.662)405.662:738.975)1144.64:196.084)1340.72:194.146,Cyn45:1534.87)1534.87:251.435)1786.3:106.79)1893.09:105.048)1998.14:482.478)2480.62:379.915)2860.53:305.5,((Cf69:1898.52,(Cf70:1199.31,Cf64:1199.31)1199.31:699.2)1898.52:711.596,((Cf72:1054.55,Cf71:1054.55)1054.55:1109.47,(((Cf82:137.384,Cf81:137.384)137.384:788.277,(Cf83:464.083,(Cf67:131.819,Cf66:131.819)131.819:332.264)464.083:461.579)925.661:947.207,(Cf65:1028.68,(Cf68:672.881,Cf63:672.881)672.881:355.794)1028.68:844.194)1872.87:291.151)2164.02:446.09)2610.11:555.92)3166.03:200.428,((((Ig42:851.832,Ig41:851.832)851.832:1459.98,(Chl8:1645.28,((Chl9:521.266,Chl1:521.266)521.266:364.918,(((Chl6:218.992,Chl4:218.992)218.992:388.833,((Chl3:284.68,Chl2:284.68)284.68:224.012,((Chl7:276.42,Chl11:276.42)276.42:88.151,Chl10:364.571)364.571:144.12)508.692:99.1328)607.824:162.525,(Chl5:358.316,Chl0:358.316)358.316:412.031)770.349:115.835)886.183:759.093)1645.28:666.539)2311.82:407.759,(B39:2421.09,((((B35:1692.07,(B34:1434.06,(((B40:411.274,B36:411.274)411.274:418.185,B30:829.459)829.459:139.469,(B29:822.318,B25:822.318)822.318:146.611)968.928:465.13)1434.06:258.016)1692.07:101.232,B19:1793.31)1793.31:221.854,(B43:1824.95,((B44:1474.67,B21:1474.67)1474.67:105.452,((B23:1123.92,(B20:1042.18,((B32:679.675,(B24:473.358,B16:473.358)473.358:206.319)679.675:224.022,(B26:692.747,(B15:189.481,B14:189.481)189.481:503.265)692.747:210.951)903.697:138.483)1042.18:81.7389)1123.92:303.322,(((B38:947.773,B37:947.773)947.773:141.599,(((B28:231.306,B27:231.306)231.306:201.862,B22:433.169)433.168:135.956,B18:569.124)569.124:520.249)1089.37:173.849,(B79:356.144,B13:356.144)356.144:907.079)1263.22:164.02)1427.24:152.88)1580.12:244.827)1824.95:190.211)2015.16:174.484,(((B33:1165.27,B31:1165.27)1165.27:273.408,B17:1438.68)1438.68:382.982,B12:1821.67)1821.66:367.978)2189.64:231.447)2421.09:298.484)2719.57:462.878,(p156889:2356.87,((A76:1530.02,((A78:1210.9,A77:1210.9)1210.9:128.038,(A75:987.655,A74:987.655)987.655:351.287)1338.94:191.081)1530.02:565.535,(A80:1874.72,(((p269484:543.464,p1359162:543.464)543.464:397.222,p1236908:940.69)940.687:694.039,A73:1634.73)1634.73:239.994)1874.72:220.837)2095.56:261.307)2356.87:825.591)3182.45:184.006)3366.46;
((((((U_71173:813.595,U_67084:813.595)813.595:1427.65,U_41057:2241.24)2241.24:243.67,(M_p26868:1591.43,((p2523533517:424.921,M_p19866:424.921)424.921:414.65,M_p13725:839.571)839.571:751.861)1591.43:893.481)2484.91:187.085,(Cyn54:2223.69,(Cyn62:2025.52,(Cyn52:1889.76,((Cyn49:1603.55,((Cyn61:1224.48,Cyn53:1224.48)1224.48:288.473,((Cyn50:1126.11,(Cyn60:754.666,Cyn47:754.666)754.666:371.444)1126.11:195.145,(Cyn55:1204.13,(Cyn59:534.399,(Cyn48:258.111,Cyn46:258.111)258.111:276.289)534.399:669.735)1204.13:117.118)1321.25:191.698)1512.95:90.602)1603.55:70.0494,((Cyn58:1236.49,(Cyn56:657.708,(Cyn57:333.269,Cyn51:333.269)333.269:324.438)657.708:578.787)1236.49:152.126,Cyn45:1388.62)1388.62:284.985)1673.6:216.155)1889.76:135.766)2025.52:198.163)2223.69:448.309)2672:221.271,((Cf69:2213.3,(Cf70:1561.08,Cf64:1561.08)1561.08:652.224)2213.3:341.558,((Cf72:1650.97,Cf71:1650.97)1650.97:595.219,(((Cf82:291.804,Cf81:291.804)291.804:1175.44,(Cf83:622.668,(Cf67:168.569,Cf66:168.569)168.569:454.1)622.668:844.574)1467.24:520.281,(Cf65:887.571,(Cf68:594.871,Cf63:594.871)594.871:292.7)887.571:1099.96)1987.52:258.665)2246.19:308.669)2554.86:338.408)2893.27:334.461,((((Ig42:663.457,Ig41:663.457)663.457:1699.39,(Chl8:1662.04,((Chl9:539.337,Chl1:539.337)539.337:575.711,(((Chl6:511.25,Chl4:511.25)511.25:135.379,((Chl3:224.614,Chl2:224.614)224.614:294.771,((Chl7:266.574,Chl11:266.574)266.574:155.097,Chl10:421.671)421.671:97.714)519.385:127.243)646.629:270.42,(Chl5:497.335,Chl0:497.335)497.335:419.715)917.049:197.999)1115.05:546.994)1662.04:700.805)2362.84:444.152,(B39:2339.55,((((B35:1416.47,(B34:1048.78,(((B40:376.127,B36:376.127)376.127:209.246,B30:585.371)585.373:247.085,(B29:623.704,B25:623.704)623.704:208.752)832.458:216.327)1048.78:367.684)1416.47:206.038,B19:1622.51)1622.51:326.727,(B43:1711.67,((B44:878.165,B21:878.165)878.165:606.019,((B23:1012.47,(B20:864.434,((B32:587.163,(B24:383.577,B16:383.577)383.577:203.586)587.163:123.414,(B26:627.758,(B15:378.677,B14:378.677)378.677:249.081)627.758:82.82)710.577:153.857)864.434:148.038)1012.47:290.026,(((B38:921.084,B37:921.084)921.084:109.329,(((B28:202.335,B27:202.335)202.335:139.012,B22:341.345)341.347:159.308,B18:500.653)500.654:529.758)1030.41:130.738,(B79:396.414,B13:396.414)396.414:764.736)1161.15:141.349)1302.5:181.683)1484.18:227.489)1711.67:237.56)1949.23:123.185,(((B33:946.212,B31:946.212)946.212:561.864,B17:1508.07)1508.08:388.722,B12:1896.79)1896.8:175.622)2072.42:267.137)2339.55:467.44)2807:309.478,(p156889:2360.6,((A76:1800.75,((A78:1167.76,A77:1167.76)1167.76:291.307,(A75:1205.33,A74:1205.33)1205.33:253.74)1459.07:341.678)1800.75:322.967,(A80:1913.44,(((p269484:801.555,p1359162:801.555)801.555:442.887,p1236908:1244.44)1244.44:484.682,A73:1729.12)1729.12:184.321)1913.44:210.267)2123.71:236.888)2360.6:755.873)3116.47:111.258)3227.73;
((((((U_71173:1829.48,U_67084:1829.48)1829.48:369.58,U_41057:2199.06)2199.06:130.323,(M_p26868:1754.12,((p2523533517:444.928,M_p19866:444.928)444.928:96.6386,M_p13725:541.567)541.567:1212.55)1754.12:575.261)2329.38:420.678,(Cyn54:2311.03,(Cyn62:2026.73,(Cyn52:1878.43,((Cyn49:1543.17,((Cyn61:955.769,Cyn53:955.769)955.769:526.836,((Cyn50:1215.7,(Cyn60:666.232,Cyn47:666.232)666.232:549.468)1215.7:115.468,(Cyn55:1216.91,(Cyn59:931.682,(Cyn48:412.142,Cyn46:412.142)412.142:519.536)931.682:285.232)1216.91:114.257)1331.17:151.438)1482.61:60.5672)1543.17:213.832,((Cyn58:1393.86,(Cyn56:860.279,(Cyn57:492.786,Cyn51:492.786)492.786:367.493)860.279:533.585)1393.86:188.846,Cyn45:1582.71)1582.71:174.296)1757.01:121.419)1878.43:148.305)2026.73:284.299)2311.03:439.027)2750.06:334.932,((Cf69:1574.18,(Cf70:830.294,Cf64:830.294)830.294:743.883)1574.18:887.208,((Cf72:1669.65,Cf71:1669.65)1669.65:550.383,(((Cf82:207.825,Cf81:207.825)207.825:842.593,(Cf83:475.323,(Cf67:244.34,Cf66:244.34)244.34:230.984)475.323:575.092)1050.42:763.303,(Cf65:1124.21,(Cf68:718.312,Cf63:718.312)718.312:405.893)1124.21:689.513)1813.72:406.308)2220.03:241.355)2461.39:623.606)3084.99:292.92,((((Ig42:1286.23,Ig41:1286.23)1286.23:1084.16,(Chl8:1763.52,((Chl9:545.698,Chl1:545.698)545.698:629.217,(((Chl6:558.186,Chl4:558.186)558.186:216.217,((Chl3:424.475,Chl2:424.475)424.475:244.663,((Chl7:434.23,Chl11:434.23)434.23:140.779,Chl10:575.008)575.009:94.1281)669.138:105.267)774.403:256.052,(Chl5:167.241,Chl0:167.241)167.241:863.215)1030.45:144.459)1174.91:588.601)1763.52:606.872)2370.39:366.669,(B39:2396.82,((((B35:1494.46,(B34:1189.05,(((B40:371.046,B36:371.046)371.046:193.829,B30:564.874)564.876:418.739,(B29:595.265,B25:595.265)595.265:388.348)983.615:205.436)1189.05:305.415)1494.46:335.36,B19:1829.83)1829.82:285.004,(B43:1980.99,((B44:997.551,B21:997.551)997.551:666.745,((B23:950.78,(B20:691.255,((B32:541.222,(B24:408.257,B16:408.257)408.257:132.966)541.222:89.2099,(B26:495.063,(B15:289.94,B14:289.94)289.94:205.124)495.063:135.368)630.432:60.8223)691.255:259.526)950.78:547.978,(((B38:827.48,B37:827.48)827.48:178.909,(((B28:191.584,B27:191.584)191.584:202.558,B22:394.141)394.143:109.585,B18:503.727)503.728:502.663)1006.39:264.826,(B79:373.556,B13:373.556)373.556:897.659)1271.21:227.541)1498.76:165.54)1664.3:316.692)1980.99:133.841)2114.83:138.251,(((B33:1588.38,B31:1588.38)1588.38:128.126,B17:1716.5)1716.5:302.902,B12:2019.41)2019.41:233.676)2253.08:143.735)2396.82:340.24)2737.06:553.822,(p156889:2418.58,((A76:1788.99,((A78:1085.12,A77:1085.12)1085.12:354.228,(A75:1022.27,A74:1022.27)1022.27:417.081)1439.34:349.644)1788.99:298.244,(A80:1722.94,(((p269484:714.34,p1359162:714.34)714.34:298.387,p1236908:1012.73)1012.73:537.638,A73:1550.37)1550.37:172.576)1722.94:364.294)2087.24:331.344)2418.58:872.301)3290.88:87.0304)3377.91;
((((((U_71173:721.51,U_67084:721.51)721.51:993.088,U_41057:1714.6)1714.6:389.502,(M_p26868:1260.9,((p2523533517:348.003,M_p19866:348.003)348.003:180.825,M_p13725:528.826)528.829:732.076)1260.9:843.198)2104.1:606.968,(Cyn54:2465.57,(Cyn62:2021.88,(Cyn52:1769.43,((Cyn49:1571.58,((Cyn61:1080.27,Cyn53:1080.27)1080.27:367.188,((Cyn50:1191.67,(Cyn60:404.922,Cyn47:404.922)404.922:786.746)1191.67:141.392,(Cyn55:1208.49,(Cyn59:898.053,(Cyn48:591.255,Cyn46:591.255)591.255:306.797)898.053:310.437)1208.49:124.572)1333.06:114.402)1447.46:124.123)1571.58:69.5669,((Cyn58:1173.16,(Cyn56:990.226,(Cyn57:569.03,Cyn51:569.03)569.03:421.196)990.226:182.932)1173.16:283.458,Cyn45:1456.62)1456.62:184.535)1641.15:128.278)1769.43:252.447)2021.88:443.695)2465.57:245.5)2711.07:303.46,((Cf69:2086.45,(Cf70:1142.62,Cf64:1142.62)1142.62:943.834)2086.45:407.11,((Cf72:1079.14,Cf71:1079.14)1079.14:1111.01,(((Cf82:222.842,Cf81:222.842)222.842:789.42,(Cf83:441.666,(Cf67:153.269,Cf66:153.269)153.269:288.397)441.666:570.597)1012.26:878.884,(Cf65:1290.22,(Cf68:627.542,Cf63:627.542)627.542:662.68)1290.22:600.923)1891.15:299.01)2190.15:303.407)2493.56:520.97)3014.53:230.558,((((Ig42:1391.75,Ig41:1391.75)1391.75:1033.89,(Chl8:1715.26,((Chl9:531.02,Chl1:531.02)531.02:694.456,(((Chl6:669.958,Chl4:669.958)669.958:153.754,((Chl3:433.885,Chl2:433.885)433.885:220.398,((Chl7:438.876,Chl11:438.876)438.876:75.9996,Chl10:514.876)514.875:139.408)654.283:169.43)823.712:263.297,(Chl5:238.744,Chl0:238.744)238.744:848.266)1087.01:138.463)1225.48:489.788)1715.26:710.37)2425.63:362.558,(B39:2298.79,((((B35:1545.58,(B34:1194.24,(((B40:464.956,B36:464.956)464.956:189.48,B30:654.434)654.436:329.886,(B29:626.971,B25:626.971)626.971:357.349)984.322:209.919)1194.24:351.336)1545.58:174.177,B19:1719.75)1719.76:255.082,(B43:1854.02,((B44:1425.28,B21:1425.28)1425.28:258.197,((B23:1014.67,(B20:895.158,((B32:620.02,(B24:388.239,B16:388.239)388.239:231.779)620.02:93.3566,(B26:609.499,(B15:278.181,B14:278.181)278.181:331.317)609.499:103.878)713.376:181.78)895.158:119.512)1014.67:405.918,(((B38:818.515,B37:818.515)818.515:361.626,(((B28:410.572,B27:410.572)410.572:108.512,B22:519.085)519.084:182.677,B18:701.764)701.761:478.381)1180.14:131.627,(B79:387.266,B13:387.266)387.266:924.503)1311.77:108.818)1420.59:262.885)1683.47:170.546)1854.02:120.818)1974.84:136.484,(((B33:1207.46,B31:1207.46)1207.46:150.462,B17:1357.92)1357.92:260.536,B12:1618.46)1618.46:492.864)2111.32:187.468)2298.79:489.402)2788.19:380.704,(p156889:2398.45,((A76:1599.88,((A78:1157.9,A77:1157.9)1157.9:216.005,(A75:1047.61,A74:1047.61)1047.61:326.3)1373.9:225.977)1599.88:564.376,(A80:1929.27,(((p269484:605.884,p1359162:605.884)605.884:438.941,p1236908:1044.82)1044.82:533.723,A73:1578.54)1578.55:350.726)1929.27:234.989)2164.26:234.188)2398.45:770.446)3168.9:76.1969)3245.09;
((((((U_71173:1086.43,U_67084:1086.43)1086.43:891.943,U_41057:1978.37)1978.37:284.881,(M_p26868:1980.39,((p2523533517:361.961,M_p19866:361.961)361.961:159.468,M_p13725:521.431)521.428:1458.96)1980.39:282.866)2263.25:410.764,(Cyn54:2233.49,(Cyn62:1931.37,(Cyn52:1767.92,((Cyn49:1534.99,((Cyn61:1255.21,Cyn53:1255.21)1255.21:200.189,((Cyn50:1211.11,(Cyn60:423.886,Cyn47:423.886)423.886:787.221)1211.11:165.451,(Cyn55:1223.52,(Cyn59:783.838,(Cyn48:608.163,Cyn46:608.163)608.163:175.674)783.838:439.682)1223.52:153.041)1376.56:78.8345)1455.39:79.5981)1534.99:151.514,((Cyn58:1196.33,(Cyn56:977.932,(Cyn57:422.389,Cyn51:422.389)422.389:555.543)977.932:218.395)1196.33:312.731,Cyn45:1509.06)1509.06:177.45)1686.51:81.409)1767.92:163.451)1931.37:302.126)2233.49:440.524)2674.02:303.235,((Cf69:2212.65,(Cf70:1224.3,Cf64:1224.3)1224.3:988.341)2212.65:418.285,((Cf72:1582.57,Cf71:1582.57)1582.57:831.987,(((Cf82:159.253,Cf81:159.253)159.253:1106.05,(Cf83:469.144,(Cf67:155.472,Cf66:155.472)155.472:313.673)469.144:796.157)1265.3:863.429,(Cf65:980.367,(Cf68:532.705,Cf63:532.705)532.705:447.662)980.367:1148.36)2128.73:285.826)2414.56:216.374)2630.93:346.324)2977.25:327.207,((((Ig42:1224.11,Ig41:1224.11)1224.11:1176.17,(Chl8:1728.88,((Chl9:559.762,Chl1:559.762)559.762:525.327,(((Chl6:611.629,Chl4:611.629)611.629:167.373,((Chl3:581.981,Chl2:581.981)581.981:160.296,((Chl7:302.664,Chl11:302.664)302.664:141.897,Chl10:444.562)444.561:297.717)742.277:36.7234)779.002:157.363,(Chl5:332.323,Chl0:332.323)332.323:604.042)936.365:148.722)1085.09:643.798)1728.88:671.394)2400.28:400.596,(B39:2378.16,((((B35:1540.56,(B34:1205.32,(((B40:349.506,B36:349.506)349.506:109.013,B30:458.517)458.519:243.657,(B29:487.431,B25:487.431)487.431:214.744)702.177:503.137)1205.32:335.247)1540.56:204.862,B19:1745.42)1745.42:339.656,(B43:1930.73,((B44:1467.65,B21:1467.65)1467.65:286.095,((B23:1150.33,(B20:1059.24,((B32:831.514,(B24:567.462,B16:567.462)567.462:264.053)831.514:83.6428,(B26:869.873,(B15:340.951,B14:340.951)340.951:528.922)869.873:45.2843)915.157:144.089)1059.24:91.0847)1150.33:349.235,(((B38:675.99,B37:675.99)675.99:294.111,(((B28:257.84,B27:257.84)257.84:79.4441,B22:337.283)337.284:95.2616,B18:432.547)432.546:537.556)970.101:335.74,(B79:407.099,B13:407.099)407.099:898.74)1305.84:193.725)1499.57:254.176)1753.74:176.99)1930.73:154.345)2085.08:101.784,(((B33:1186.72,B31:1186.72)1186.72:169.024,B17:1355.75)1355.75:494.367,B12:1850.11)1850.11:336.748)2186.86:191.301)2378.16:422.713)2800.88:441.453,(p156889:2436.16,((A76:1788.54,((A78:1029.64,A77:1029.64)1029.64:289.031,(A75:1007.32,A74:1007.32)1007.32:311.351)1318.67:469.868)1788.54:319.062,(A80:1880.87,(((p269484:680.425,p1359162:680.425)680.425:382.184,p1236908:1062.61)1062.61:560.823,A73:1623.43)1623.43:257.436)1880.87:226.737)2107.6:328.553)2436.16:806.173)3242.33:62.1317)3304.46;
((((((U_71173:584.515,U_67084:584.515)584.515:1403.99,U_41057:1988.51)1988.51:492.978,(M_p26868:1823.01,((p2523533517:643.083,M_p19866:643.083)643.083:355.075,M_p13725:998.158)998.158:824.849)1823.01:658.476)2481.48:289.558,(Cyn54:2320.33,(Cyn62:1892.79,(Cyn52:1762.3,((Cyn49:1577.09,((Cyn61:885.3,Cyn53:885.3)885.3:612.86,((Cyn50:1235.42,(Cyn60:768.696,Cyn47:768.696)768.696:466.727)1235.42:184.749,(Cyn55:1204.2,(Cyn59:992.568,(Cyn48:634.909,Cyn46:634.909)634.909:357.659)992.568:211.632)1204.2:215.973)1420.17:77.9879)1498.16:78.9289)1577.09:120.597,((Cyn58:1184.19,(Cyn56:722.926,(Cyn57:384.294,Cyn51:384.294)384.294:338.635)722.926:461.267)1184.19:281.401,Cyn45:1465.59)1465.59:232.093)1697.69:64.6102)1762.3:130.488)1892.79:427.543)2320.33:450.715)2771.04:297.605,((Cf69:2232.24,(Cf70:1236.31,Cf64:1236.31)1236.31:995.937)2232.24:424.646,((Cf72:1765.2,Cf71:1765.2)1765.2:668.837,(((Cf82:295.167,Cf81:295.167)295.167:743.127,(Cf83:614.225,(Cf67:200.549,Cf66:200.549)200.549:413.675)614.225:424.068)1038.29:1129.52,(Cf65:1201.43,(Cf68:419.664,Cf63:419.664)419.664:781.769)1201.43:966.384)2167.82:266.219)2434.04:222.853)2656.89:411.757)3068.65:122.234,((((Ig42:1395.18,Ig41:1395.18)1395.18:1164.15,(Chl8:1828.88,((Chl9:774.816,Chl1:774.816)774.816:239.536,(((Chl6:527.548,Chl4:527.548)527.548:82.0719,((Chl3:248.431,Chl2:248.431)248.431:291.917,((Chl7:321.516,Chl11:321.516)321.516:124.543,Chl10:446.059)446.06:94.2869)540.348:69.2736)609.62:287.88,(Chl5:309.809,Chl0:309.809)309.809:587.693)897.501:116.85)1014.35:814.526)1828.88:730.459)2559.34:251.519,(B39:2367.45,((((B35:1558.67,(B34:997.667,(((B40:414.466,B36:414.466)414.466:157.066,B30:571.534)571.533:293.781,(B29:708.126,B25:708.126)708.126:157.188)865.314:132.351)997.667:561.005)1558.67:204.469,B19:1763.14)1763.14:276.666,(B43:1874.45,((B44:1385.9,B21:1385.9)1385.9:330.24,((B23:1189.22,(B20:875.488,((B32:581.152,(B24:340.885,B16:340.885)340.885:240.267)581.152:173.564,(B26:628.961,(B15:382.047,B14:382.047)382.047:246.915)628.961:125.755)754.716:120.77)875.488:313.731)1189.22:343.527,(((B38:808.735,B37:808.735)808.735:154.842,(((B28:272.766,B27:272.766)272.766:64.9985,B22:337.764)337.764:215.354,B18:553.12)553.119:410.459)963.577:440.718,(B79:383.646,B13:383.646)383.646:1020.65)1404.29:128.448)1532.75:183.4)1716.14:158.302)1874.45:165.358)2039.8:181.507,(((B33:1522.69,B31:1522.69)1522.69:293.888,B17:1816.58)1816.58:200.04,B12:2016.62)2016.62:204.689)2221.31:146.137)2367.45:443.408)2810.86:299.093,(p156889:2388.86,((A76:1675.67,((A78:1256.51,A77:1256.51)1256.51:165.062,(A75:1197.12,A74:1197.12)1197.12:224.451)1421.57:254.102)1675.67:247.947,(A80:1677.62,(((p269484:584.531,p1359162:584.531)584.531:430.743,p1236908:1015.27)1015.27:415.44,A73:1430.71)1430.71:246.905)1677.62:246.004)1923.62:465.243)2388.86:721.081)3109.95:80.9306)3190.88;
((((((U_71173:1059.88,U_67084:1059.88)1059.88:666.759,U_41057:1726.64)1726.64:405.82,(M_p26868:1717.69,((p2523533517:484.926,M_p19866:484.926)484.926:80.2382,M_p13725:565.166)565.164:1152.53)1717.69:414.768)2132.46:658.289,(Cyn54:2380.31,(Cyn62:2133.68,(Cyn52:1964.36,((Cyn49:1661.69,((Cyn61:1074.31,Cyn53:1074.31)1074.31:476.533,((Cyn50:1298.57,(Cyn60:1141.44,Cyn47:1141.44)1141.44:157.132)1298.57:137.546,(Cyn55:1281.58,(Cyn59:1059.99,(Cyn48:742.551,Cyn46:742.551)742.551:317.443)1059.99:221.581)1281.58:154.542)1436.12:114.724)1550.84:110.854)1661.69:93.2878,((Cyn58:1505.81,(Cyn56:1094.36,(Cyn57:709.674,Cyn51:709.674)709.674:384.686)1094.36:411.457)1505.81:173.541,Cyn45:1679.36)1679.36:75.6263)1754.98:209.373)1964.36:169.328)2133.68:246.622)2380.31:410.446)2790.75:163.262,((Cf69:2088.88,(Cf70:1082.05,Cf64:1082.05)1082.05:1006.82)2088.88:307.954,((Cf72:1152.82,Cf71:1152.82)1152.82:1038.05,(((Cf82:343.844,Cf81:343.844)343.844:827.261,(Cf83:650.13,(Cf67:121.347,Cf66:121.347)121.347:528.785)650.13:520.975)1171.11:605.448,(Cf65:1068.67,(Cf68:768.298,Cf63:768.298)768.298:300.373)1068.67:707.884)1776.55:414.312)2190.86:205.964)2396.83:557.184)2954.01:214.527,((((Ig42:1270.77,Ig41:1270.77)1270.77:1306.13,(Chl8:1736.03,((Chl9:536.155,Chl1:536.155)536.155:763.457,(((Chl6:721.08,Chl4:721.08)721.08:156.652,((Chl3:630.099,Chl2:630.099)630.099:172.202,((Chl7:305.791,Chl11:305.791)305.791:170.701,Chl10:476.491)476.493:325.808)802.301:75.4318)877.732:293.06,(Chl5:580.714,Chl0:580.714)580.714:590.077)1170.79:128.819)1299.61:436.416)1736.03:840.867)2576.89:235.982,(B39:2295.71,((((B35:1554.26,(B34:1128.82,(((B40:329.218,B36:329.218)329.218:137.827,B30:467.043)467.045:323.391,(B29:526.57,B25:526.57)526.57:263.866)790.436:338.39)1128.82:425.437)1554.26:224.766,B19:1779.03)1779.03:218.27,(B43:1883.8,((B44:1643.73,B21:1643.73)1643.73:160.076,((B23:1176.41,(B20:951.623,((B32:723.286,(B24:488.874,B16:488.874)488.874:234.41)723.286:114.464,(B26:678.742,(B15:180.675,B14:180.675)180.675:498.066)678.742:159.006)837.75:113.875)951.623:224.788)1176.41:406.017,(((B38:887.432,B37:887.432)887.432:276.543,(((B28:289.798,B27:289.798)289.798:103.043,B22:392.839)392.84:153.831,B18:546.671)546.671:617.304)1163.97:201.29,(B79:377.832,B13:377.832)377.832:987.434)1365.26:217.162)1582.43:221.376)1803.8:80.0015)1883.8:113.492)1997.3:155.08,(((B33:1127.31,B31:1127.31)1127.31:293.345,B17:1420.65)1420.65:481.171,B12:1901.82)1901.82:250.558)2152.38:143.33)2295.71:517.169)2812.88:245.456,(p156889:2402.74,((A76:1646.72,((A78:1145.79,A77:1145.79)1145.79:118.477,(A75:1026.37,A74:1026.37)1026.37:237.897)1264.27:382.452)1646.72:557.245,(A80:1723.62,(((p269484:597.878,p1359162:597.878)597.878:509.08,p1236908:1106.96)1106.96:401.128,A73:1508.08)1508.09:215.535)1723.62:480.351)2203.97:198.77)2402.74:655.596)3058.33:110.207)3168.54;
((((((U_71173:1072.51,U_67084:1072.51)1072.51:890.654,U_41057:1963.16)1963.16:571.64,(M_p26868:1757.45,((p2523533517:446,M_p19866:446)446:231.424,M_p13725:677.426)677.424:1080.03)1757.45:777.347)2534.8:293.72,(Cyn54:2441.67,(Cyn62:2041.13,(Cyn52:1895.77,((Cyn49:1660.77,((Cyn61:1252.57,Cyn53:1252.57)1252.57:338.137,((Cyn50:1173.71,(Cyn60:817.333,Cyn47:817.333)817.333:356.373)1173.71:198.731,(Cyn55:1214.64,(Cyn59:910.227,(Cyn48:466.805,Cyn46:466.805)466.805:443.422)910.227:304.414)1214.64:157.798)1372.44:218.264)1590.7:70.07)1660.77:106.525,((Cyn58:1277.6,(Cyn56:1068.98,(Cyn57:541.447,Cyn51:541.447)541.447:527.53)1068.98:208.624)1277.6:123.836,Cyn45:1401.44)1401.43:365.86)1767.3:128.474)1895.77:145.355)2041.13:400.548)2441.67:386.849)2828.52:271.629,((Cf69:1837.22,(Cf70:1149.27,Cf64:1149.27)1149.27:687.95)1837.22:644.802,((Cf72:1869.48,Cf71:1869.48)1869.48:408.853,(((Cf82:114.511,Cf81:114.511)114.511:760.224,(Cf83:516.43,(Cf67:173.425,Cf66:173.425)173.425:343.003)516.43:358.303)874.734:1149.78,(Cf65:1040.32,(Cf68:809.829,Cf63:809.829)809.829:230.492)1040.32:984.19)2024.51:253.825)2278.34:203.69)2482.02:618.126)3100.15:192.798,((((Ig42:944.085,Ig41:944.085)944.085:1383.58,(Chl8:1824.4,((Chl9:521.047,Chl1:521.047)521.047:498.151,(((Chl6:508.02,Chl4:508.02)508.02:100.171,((Chl3:190.167,Chl2:190.167)190.167:365.195,((Chl7:329.344,Chl11:329.344)329.344:101.809,Chl10:431.152)431.153:124.21)555.362:52.8281)608.191:183.61,(Chl5:246.573,Chl0:246.573)246.573:545.227)791.801:227.397)1019.2:805.202)1824.4:503.262)2327.66:463.799,(B39:2392.29,((((B35:1386.75,(B34:977.538,(((B40:396.932,B36:396.932)396.932:389.846,B30:786.778)786.778:117.328,(B29:721.558,B25:721.558)721.558:182.547)904.106:73.4314)977.538:409.215)1386.75:283.107,B19:1669.86)1669.86:347.535,(B43:1803.62,((B44:1192.81,B21:1192.81)1192.81:378.202,((B23:1289.33,(B20:1048.06,((B32:698.626,(B24:462.416,B16:462.416)462.416:236.208)698.626:104.024,(B26:736.547,(B15:364.925,B14:364.925)364.925:371.623)736.547:66.1003)802.65:245.416)1048.06:241.271)1289.33:195.229,(((B38:695.748,B37:695.748)695.748:394.373,(((B28:213.86,B27:213.86)213.86:93.1453,B22:307.005)307.005:135.782,B18:442.786)442.787:647.331)1090.12:253.827,(B79:408.072,B13:408.072)408.072:935.873)1343.95:140.618)1484.56:86.4478)1571.01:232.614)1803.62:213.767)2017.4:145.468,(((B33:1115.57,B31:1115.57)1115.57:383.816,B17:1499.39)1499.39:380.5,B12:1879.89)1879.89:282.976)2162.86:229.427)2392.29:399.171)2791.46:375.551,(p156889:2404.62,((A76:1758.38,((A78:1070.26,A77:1070.26)1070.26:244.193,(A75:1107.61,A74:1107.61)1107.61:206.851)1314.46:443.923)1758.38:354.12,(A80:1873.87,(((p269484:687.42,p1359162:687.42)687.42:426.421,p1236908:1113.84)1113.84:521.646,A73:1635.48)1635.49:238.389)1873.87:238.629)2112.5:292.116)2404.62:762.394)3167.01:125.939)3292.95;
((((((U_71173:1479.87,U_67084:1479.87)1479.87:708.448,U_41057:2188.31)2188.32:341.031,(M_p26868:1555.63,((p2523533517:364.454,M_p19866:364.454)364.454:178.507,M_p13725:542.96)542.962:1012.67)1555.63:973.717)2529.35:510.774,(Cyn54:2590.69,(Cyn62:2296.17,(Cyn52:2096.91,((Cyn49:1740.21,((Cyn61:1245.38,Cyn53:1245.38)1245.38:400.354,((Cyn50:909.16,(Cyn60:490.657,Cyn47:490.657)490.657:418.503)909.16:591.448,(Cyn55:1259.15,(Cyn59:573.002,(Cyn48:488.144,Cyn46:488.144)488.144:84.8571)573.002:686.146)1259.15:241.462)1500.61:145.128)1645.74:94.4688)1740.21:178.137,((Cyn58:1556.15,(Cyn56:1081.38,(Cyn57:664.822,Cyn51:664.822)664.822:416.56)1081.38:474.768)1556.15:189.256,Cyn45:1745.41)1745.41:172.94)1918.34:178.568)2096.91:199.262)2296.17:294.514)2590.69:449.428)3040.12:257.373,((Cf69:2043.18,(Cf70:1304.59,Cf64:1304.59)1304.59:738.585)2043.18:649.448,((Cf72:2013.16,Cf71:2013.16)2013.16:516.437,(((Cf82:322.318,Cf81:322.318)322.318:642.462,(Cf83:672.337,(Cf67:153.233,Cf66:153.233)153.233:519.103)672.337:292.443)964.78:837.675,(Cf65:1325.81,(Cf68:782.071,Cf63:782.071)782.071:543.741)1325.81:476.64)1802.46:727.143)2529.6:163.026)2692.62:604.865)3297.49:112.1,((((Ig42:1377.63,Ig41:1377.63)1377.63:1039.87,(Chl8:1738.71,((Chl9:780.728,Chl1:780.728)780.728:249.092,(((Chl6:366.657,Chl4:366.657)366.657:275.959,((Chl3:227.922,Chl2:227.922)227.922:364.148,((Chl7:242.792,Chl11:242.792)242.792:123.835,Chl10:366.626)366.627:225.44)592.069:50.5475)642.616:309.987,(Chl5:463.148,Chl0:463.148)463.148:489.457)952.603:77.218)1029.82:708.895)1738.71:678.784)2417.5:493.034,(B39:2436.11,((((B35:1567.67,(B34:1255.08,(((B40:522.738,B36:522.738)522.738:110.644,B30:633.382)633.382:369.027,(B29:400.719,B25:400.719)400.719:601.69)1002.41:252.669)1255.08:312.595)1567.67:192.365,B19:1760.04)1760.04:384.104,(B43:2003.7,((B44:1134.91,B21:1134.91)1134.91:630.887,((B23:1206.62,(B20:1051.56,((B32:755.875,(B24:461.911,B16:461.911)461.911:293.962)755.875:85.5271,(B26:764.082,(B15:469.023,B14:469.023)469.023:295.057)764.082:77.3206)841.403:210.16)1051.56:155.062)1206.62:353.888,(((B38:716.914,B37:716.914)716.914:411.197,(((B28:240.108,B27:240.108)240.108:119.406,B22:359.514)359.514:94.3109,B18:453.827)453.825:674.284)1128.11:259.805,(B79:404.278,B13:404.278)404.278:983.636)1387.92:172.596)1560.51:205.284)1765.8:237.903)2003.7:140.445)2144.14:119.654,(((B33:1076.17,B31:1076.17)1076.17:215.453,B17:1291.62)1291.62:613.897,B12:1905.52)1905.52:358.28)2263.8:172.317)2436.11:474.421)2910.53:414.057,(p156889:2444.3,((A76:1659.08,((A78:1124.86,A77:1124.86)1124.86:213.07,(A75:1095.5,A74:1095.5)1095.5:242.429)1337.93:321.146)1659.08:492.505,(A80:1810.72,(((p269484:733.914,p1359162:733.914)733.914:432.271,p1236908:1166.19)1166.19:397.763,A73:1563.95)1563.95:246.77)1810.72:340.865)2151.58:292.717)2444.3:880.291)3324.59:84.9983)3409.59;
((((((U_71173:781.954,U_67084:781.954)781.954:1448.4,U_41057:2230.36)2230.36:465.448,(M_p26868:2155.55,((p2523533517:662.9,M_p19866:662.9)662.9:179.372,M_p13725:842.272)842.272:1313.28)2155.55:540.252)2695.8:266.839,(Cyn54:2443.38,(Cyn62:2056.84,(Cyn52:1906.62,((Cyn49:1658.49,((Cyn61:658.896,Cyn53:658.896)658.896:875.943,((Cyn50:1186.65,(Cyn60:629.766,Cyn47:629.766)629.766:556.884)1186.65:214.71,(Cyn55:1202.17,(Cyn59:580.649,(Cyn48:403.303,Cyn46:403.303)403.303:177.349)580.649:621.526)1202.17:199.185)1401.36:133.476)1534.84:123.652)1658.49:71.6566,((Cyn58:1282.05,(Cyn56:1032.71,(Cyn57:476.591,Cyn51:476.591)476.591:556.118)1032.71:249.338)1282.05:243.166,Cyn45:1525.21)1525.21:204.931)1730.15:176.476)1906.62:150.219)2056.84:386.536)2443.38:519.266)2962.64:195.338,((Cf69:2103.76,(Cf70:1561.36,Cf64:1561.36)1561.36:542.402)2103.76:649.026,((Cf72:2039.43,Cf71:2039.43)2039.43:511.123,(((Cf82:680.95,Cf81:680.95)680.95:654.868,(Cf83:649.254,(Cf67:175.328,Cf66:175.328)175.328:473.927)649.254:686.561)1335.82:671.195,(Cf65:1473.03,(Cf68:627.029,Cf63:627.029)627.029:846.001)1473.03:533.983)2007.01:543.548)2550.56:202.228)2752.79:405.194)3157.98:201.418,((((Ig42:1734.02,Ig41:1734.02)1734.02:1057.06,(Chl8:1772.25,((Chl9:492.985,Chl1:492.985)492.985:594.258,(((Chl6:501.998,Chl4:501.998)501.998:179.386,((Chl3:398.788,Chl2:398.788)398.788:224.717,((Chl7:296.728,Chl11:296.728)296.728:132.492,Chl10:429.22)429.22:194.285)623.504:57.8784)681.384:246.028,(Chl5:271.411,Chl0:271.411)271.411:656)927.412:159.832)1087.24:685.005)1772.25:1018.83)2791.08:156.753,(B39:2395.33,((((B35:1295.08,(B34:1041.12,(((B40:483.276,B36:483.276)483.276:179.675,B30:662.954)662.952:212.98,(B29:719.499,B25:719.499)719.499:156.432)875.932:165.183)1041.12:253.963)1295.08:471.226,B19:1766.31)1766.31:196.53,(B43:1765.18,((B44:1242.13,B21:1242.13)1242.13:362.221,((B23:1081.32,(B20:976.83,((B32:734.654,(B24:448.917,B16:448.917)448.917:285.737)734.654:137.293,(B26:813.18,(B15:229.885,B14:229.885)229.885:583.296)813.18:58.7649)871.947:104.885)976.83:104.486)1081.32:337.421,(((B38:632.061,B37:632.061)632.061:348.723,(((B28:261.743,B27:261.743)261.743:92.4332,B22:354.175)354.176:92.969,B18:447.146)447.146:533.637)980.784:177.463,(B79:306.46,B13:306.46)306.46:851.783)1158.25:260.495)1418.74:185.613)1604.35:160.825)1765.18:197.659)1962.83:136.859,(((B33:1385.35,B31:1385.35)1385.35:198.974,B17:1584.32)1584.32:251.583,B12:1835.91)1835.91:263.787)2099.69:295.633)2395.33:552.504)2947.83:313.685,(p156889:2438.02,((A76:1709.27,((A78:881.335,A77:881.335)881.335:342.444,(A75:723.981,A74:723.981)723.981:499.798)1223.78:485.487)1709.27:436.557,(A80:1842.22,(((p269484:447.076,p1359162:447.076)447.076:619.833,p1236908:1066.91)1066.91:312.534,A73:1379.44)1379.44:462.784)1842.22:303.598)2145.82:292.197)2438.02:823.493)3261.52:97.8855)3359.4;
((((((U_71173:714.721,U_67084:714.721)714.721:1196.42,U_41057:1911.14)1911.14:316.359,(M_p26868:1997.91,((p2523533517:486.846,M_p19866:486.846)486.846:228.47,M_p13725:715.318)715.316:1282.59)1997.91:229.59)2227.5:423.251,(Cyn54:2247.26,(Cyn62:1914.11,(Cyn52:1768.66,((Cyn49:1571.85,((Cyn61:1230.14,Cyn53:1230.14)1230.14:214.1,((Cyn50:1162.25,(Cyn60:787.054,Cyn47:787.054)787.054:375.191)1162.25:165.791,(Cyn55:1208.99,(Cyn59:1010.78,(Cyn48:389.714,Cyn46:389.714)389.714:621.066)1010.78:198.217)1208.99:119.042)1328.04:116.199)1444.24:127.614)1571.85:89.7377,((Cyn58:1124.85,(Cyn56:834.832,(Cyn57:273.022,Cyn51:273.022)273.022:561.81)834.832:290.022)1124.85:301.215,Cyn45:1426.07)1426.07:235.521)1661.59:107.07)1768.66:145.453)1914.11:333.145)2247.26:403.495)2650.75:475.005,((Cf69:2125.47,(Cf70:737.06,Cf64:737.06)737.06:1388.41)2125.47:619.686,((Cf72:1510.48,Cf71:1510.48)1510.48:939.011,(((Cf82:253.914,Cf81:253.914)253.914:1030.34,(Cf83:813.407,(Cf67:301.375,Cf66:301.375)301.375:512.033)813.407:470.849)1284.26:710.293,(Cf65:1370.71,(Cf68:499.205,Cf63:499.205)499.205:871.509)1370.71:623.835)1994.55:454.944)2449.49:295.664)2745.16:380.599)3125.76:151.653,((((Ig42:1035.1,Ig41:1035.1)1035.1:1243.22,(Chl8:1656.44,((Chl9:445.348,Chl1:445.348)445.348:524.307,(((Chl6:441.49,Chl4:441.49)441.49:209.727,((Chl3:319.472,Chl2:319.472)319.472:257.542,((Chl7:329.104,Chl11:329.104)329.104:108.336,Chl10:437.442)437.441:139.573)577.014:74.2035)651.217:202.707,(Chl5:245.715,Chl0:245.715)245.715:608.209)853.924:115.73)969.654:686.784)1656.44:621.882)2278.32:503.925,(B39:2391.11,((((B35:1612.03,(B34:1068.98,(((B40:472.281,B36:472.281)472.281:202.186,B30:674.465)674.467:201.848,(B29:579.79,B25:579.79)579.79:296.525)876.315:192.661)1068.98:543.054)1612.03:203.725,B19:1815.75)1815.75:291.047,(B43:1973.19,((B44:1388.26,B21:1388.26)1388.26:293.241,((B23:1196.96,(B20:749.118,((B32:536.718,(B24:388.055,B16:388.055)388.055:148.665)536.718:86.7255,(B26:513.167,(B15:334.768,B14:334.768)334.768:178.401)513.167:110.276)623.444:125.674)749.118:447.838)1196.96:258.857,(((B38:826.445,B37:826.445)826.445:323.987,(((B28:241.704,B27:241.704)241.704:75.6216,B22:317.325)317.325:122.019,B18:439.343)439.344:711.09)1150.43:205.62,(B79:328.233,B13:328.233)328.233:1027.82)1356.05:99.7607)1455.81:225.693)1681.51:291.685)1973.19:133.61)2106.8:177.199,(((B33:1283.67,B31:1283.67)1283.67:406.694,B17:1690.37)1690.37:411.702,B12:2102.07)2102.07:181.932)2284:107.111)2391.11:391.129)2782.24:434.257,(p156889:2389.89,((A76:1761.92,((A78:1156.98,A77:1156.98)1156.98:453.836,(A75:1351.47,A74:1351.47)1351.47:259.35)1610.82:151.098)1761.92:387.124,(A80:1735.72,(((p269484:620.253,p1359162:620.253)620.253:430.081,p1236908:1050.33)1050.33:514.924,A73:1565.26)1565.26:170.457)1735.72:413.33)2149.05:240.842)2389.89:826.612)3216.5:60.91)3277.41;
((((((U_71173:761.593,U_67084:761.593)761.593:1270.43,U_41057:2032.03)2032.03:561.943,(M_p26868:2389.41,((p2523533517:297.683,M_p19866:297.683)297.683:494.425,M_p13725:792.109)792.108:1597.3)2389.41:204.563)2593.97:288.804,(Cyn54:2275.95,(Cyn62:1949.03,(Cyn52:1875.21,((Cyn49:1571.45,((Cyn61:962.68,Cyn53:962.68)962.68:515.203,((Cyn50:1241.64,(Cyn60:750.769,Cyn47:750.769)750.769:490.873)1241.64:141.769,(Cyn55:1212.44,(Cyn59:706.666,(Cyn48:384.842,Cyn46:384.842)384.842:321.822)706.666:505.775)1212.44:170.972)1383.41:94.4702)1477.88:93.5643)1571.45:126.766,((Cyn58:1293.61,(Cyn56:1007.92,(Cyn57:624.812,Cyn51:624.812)624.812:383.106)1007.92:285.686)1293.61:206.507,Cyn45:1500.11)1500.11:198.101)1698.21:176.991)1875.21:73.8224)1949.03:326.927)2275.95:606.821)2882.77:310.286,((Cf69:1894.53,(Cf70:978.023,Cf64:978.023)978.023:916.511)1894.53:431.19,((Cf72:1411.5,Cf71:1411.5)1411.5:617.741,(((Cf82:232.435,Cf81:232.435)232.435:933.911,(Cf83:731.653,(Cf67:96.8103,Cf66:96.8103)96.8103:634.844)731.653:434.692)1166.35:523.815,(Cf65:1145.88,(Cf68:892.357,Cf63:892.357)892.357:253.528)1145.88:544.275)1690.16:339.082)2029.25:296.481)2325.72:867.338)3193.06:108.038,((((Ig42:1287.53,Ig41:1287.53)1287.53:1368.36,(Chl8:1968.32,((Chl9:1168.57,Chl1:1168.57)1168.57:359.024,(((Chl6:628.935,Chl4:628.935)628.935:58.3819,((Chl3:303.847,Chl2:303.847)303.847:317.839,((Chl7:309.908,Chl11:309.908)309.908:146.222,Chl10:456.129)456.13:165.556)621.686:65.6304)687.317:730.949,(Chl5:326.804,Chl0:326.804)326.804:1091.46)1418.27:109.331)1527.6:440.72)1968.32:687.57)2655.88:151.635,(B39:2212.98,((((B35:1426.84,(B34:1067.71,(((B40:398.383,B36:398.383)398.383:125.964,B30:524.35)524.348:276.684,(B29:578.917,B25:578.917)578.917:222.114)801.032:266.675)1067.71:359.13)1426.84:87.2077,B19:1514.05)1514.05:287.257,(B43:1682.35,((B44:1255.73,B21:1255.73)1255.73:224.162,((B23:840.985,(B20:727.275,((B32:520.649,(B24:375.81,B16:375.81)375.81:144.838)520.649:101.094,(B26:535.904,(B15:220.101,B14:220.101)220.101:315.804)535.904:85.8388)621.743:105.531)727.275:113.71)840.985:542.255,(((B38:836.446,B37:836.446)836.446:228.185,(((B28:209.178,B27:209.178)209.178:159.333,B22:368.512)368.51:74.4757,B18:442.988)442.986:621.643)1064.63:188.967,(B79:399.899,B13:399.899)399.899:853.701)1253.6:129.644)1383.24:96.6515)1479.89:202.453)1682.35:118.957)1801.3:200.826,(((B33:1306.16,B31:1306.16)1306.16:237.581,B17:1543.75)1543.74:269.752,B12:1813.5)1813.5:188.632)2002.13:210.852)2212.98:594.541)2807.52:392.263,(p156889:2425.68,((A76:1873.18,((A78:827.381,A77:827.381)827.381:223.128,(A75:841.487,A74:841.487)841.487:209.02)1050.51:822.674)1873.18:347.563,(A80:1905.79,(((p269484:788.547,p1359162:788.547)788.547:346.652,p1236908:1135.2)1135.2:429.929,A73:1565.13)1565.13:340.664)1905.79:314.955)2220.75:204.932)2425.68:774.105)3199.78:101.317)3301.1;
((((((U_71173:1408.61,U_67084:1408.61)1408.61:521.277,U_41057:1929.88)1929.88:529.537,(M_p26868:2125.06,((p2523533517:684.634,M_p19866:684.634)684.634:121.48,M_p13725:806.115)806.114:1318.94)2125.06:334.361)2459.42:588.813,(Cyn54:2434.42,(Cyn62:2113.29,(Cyn52:1937.4,((Cyn49:1682.47,((Cyn61:1046.21,Cyn53:1046.21)1046.21:538.776,((Cyn50:1046.49,(Cyn60:786.615,Cyn47:786.615)786.615:259.874)1046.49:401.132,(Cyn55:1280.51,(Cyn59:732.133,(Cyn48:616.383,Cyn46:616.383)616.383:115.749)732.133:548.373)1280.51:167.115)1447.62:137.362)1584.98:97.4829)1682.47:161.532,((Cyn58:1327.46,(Cyn56:968.928,(Cyn57:307.926,Cyn51:307.926)307.926:661.003)968.928:358.535)1327.46:411.241,Cyn45:1738.7)1738.7:105.296)1844:93.3982)1937.4:175.889)2113.29:321.136)2434.42:613.809)3048.23:270.088,((Cf69:2080.59,(Cf70:1484.84,Cf64:1484.84)1484.84:595.747)2080.59:579.772,((Cf72:1907.2,Cf71:1907.2)1907.2:522.719,(((Cf82:453.595,Cf81:453.595)453.595:529.024,(Cf83:642.822,(Cf67:219.541,Cf66:219.541)219.541:423.281)642.822:339.799)982.619:1001.7,(Cf65:1390.56,(Cf68:647.542,Cf63:647.542)647.542:743.016)1390.56:593.76)1984.32:445.604)2429.92:230.443)2660.36:657.955)3318.32:217.631,((((Ig42:1721.74,Ig41:1721.74)1721.74:885.229,(Chl8:1846.12,((Chl9:402.734,Chl1:402.734)402.734:921.985,(((Chl6:606.642,Chl4:606.642)606.642:54.8185,((Chl3:327.95,Chl2:327.95)327.95:264.397,((Chl7:339.384,Chl11:339.384)339.384:123.44,Chl10:462.824)462.823:129.524)592.347:69.1133)661.46:542.058,(Chl5:386.688,Chl0:386.688)386.688:816.833)1203.52:121.202)1324.72:521.397)1846.12:760.851)2606.97:182.265,(B39:2430.13,((((B35:1393.82,(B34:1165.03,(((B40:332.296,B36:332.296)332.296:203.09,B30:535.385)535.386:435.7,(B29:865.689,B25:865.689)865.689:105.398)971.086:193.942)1165.03:228.79)1393.82:314.844,B19:1708.66)1708.66:262.199,(B43:1903.85,((B44:1131.49,B21:1131.49)1131.49:383.166,((B23:974.002,(B20:829.93,((B32:655.883,(B24:563.977,B16:563.977)563.977:91.9067)655.883:63.1082,(B26:527.641,(B15:234.622,B14:234.622)234.622:293.018)527.641:191.351)718.991:110.94)829.93:144.071)974.002:435.696,(((B38:606.949,B37:606.949)606.949:340.112,(((B28:236.634,B27:236.634)236.634:125.18,B22:361.816)361.815:83.7475,B18:445.562)445.562:501.5)947.061:209.929,(B79:338.826,B13:338.826)338.826:818.166)1156.99:252.708)1409.7:104.957)1514.66:389.188)1903.85:67.0143)1970.86:156.512,(((B33:1087.12,B31:1087.12)1087.12:385.663,B17:1472.78)1472.78:381.398,B12:1854.18)1854.18:273.196)2127.37:302.758)2430.13:359.104)2789.24:685.483,(p156889:2437.66,((A76:1830.06,((A78:1485.42,A77:1485.42)1485.42:186.045,(A75:1368.13,A74:1368.13)1368.13:303.335)1671.46:158.593)1830.06:286.656,(A80:1906.86,(((p269484:676.597,p1359162:676.597)676.597:409.972,p1236908:1086.57)1086.57:453.425,A73:1539.99)1539.99:366.862)1906.86:209.855)2116.71:320.944)2437.66:1037.07)3474.72:61.2302)3535.95;
((((((U_71173:1490.03,U_67084:1490.03)1490.03:563.721,U_41057:2053.75)2053.75:519.941,(M_p26868:1590.4,((p2523533517:252.227,M_p19866:252.227)252.227:414.517,M_p13725:666.742)666.744:923.654)1590.4:983.3)2573.7:304.521,(Cyn54:2417.58,(Cyn62:2070.37,(Cyn52:1936.23,((Cyn49:1637.81,((Cyn61:889.759,Cyn53:889.759)889.759:609.366,((Cyn50:1236.56,(Cyn60:532.338,Cyn47:532.338)532.338:704.219)1236.56:147.355,(Cyn55:1222.18,(Cyn59:549.376,(Cyn48:333.323,Cyn46:333.323)333.323:216.055)549.376:672.804)1222.18:161.73)1383.91:115.212)1499.12:138.685)1637.81:117.798,((Cyn58:1387.05,(Cyn56:970.166,(Cyn57:457.584,Cyn51:457.584)457.584:512.582)970.166:416.889)1387.05:218.549,Cyn45:1605.6)1605.6:150.005)1755.61:180.62)1936.23:134.142)2070.37:347.212)2417.58:460.634)2878.22:271.475,((Cf69:2383.78,(Cf70:854.171,Cf64:854.171)854.171:1529.62)2383.78:326.417,((Cf72:1842.07,Cf71:1842.07)1842.07:522.149,(((Cf82:112.131,Cf81:112.131)112.131:1002.45,(Cf83:484.546,(Cf67:154.667,Cf66:154.667)154.667:329.878)484.546:630.042)1114.59:850.677,(Cf65:1180.23,(Cf68:549.166,Cf63:549.166)549.166:631.067)1180.23:785.028)1965.26:398.955)2364.22:345.983)2710.2:439.489)3149.69:348.228,((((Ig42:607.347,Ig41:607.347)607.347:2036.42,(Chl8:1787.13,((Chl9:654.744,Chl1:654.744)654.744:458.308,(((Chl6:531.219,Chl4:531.219)531.219:213.677,((Chl3:206.526,Chl2:206.526)206.526:437.814,((Chl7:328.234,Chl11:328.234)328.234:181.803,Chl10:510.039)510.037:134.302)644.34:100.558)744.896:190.824,(Chl5:197.466,Chl0:197.466)197.466:738.257)935.719:177.331)1113.05:674.074)1787.13:856.637)2643.76:196.588,(B39:2382.42,((((B35:1459.6,(B34:1042.05,(((B40:562.263,B36:562.263)562.263:122.894,B30:685.159)685.157:160.955,(B29:741.762,B25:741.762)741.762:104.351)846.112:195.941)1042.05:417.547)1459.6:149.646,B19:1609.25)1609.25:282.047,(B43:1700.86,((B44:950.416,B21:950.416)950.416:512.183,((B23:900.522,(B20:851.299,((B32:585.461,(B24:455.331,B16:455.331)455.331:130.129)585.461:81.4462,(B26:576.478,(B15:287.04,B14:287.04)287.04:289.438)576.478:90.4285)666.907:184.393)851.299:49.2244)900.522:333.787,(((B38:799.229,B37:799.229)799.229:115.116,(((B28:236.652,B27:236.652)236.652:120.246,B22:356.896)356.898:81.0331,B18:437.929)437.931:476.413)914.345:193.198,(B79:284.098,B13:284.098)284.098:823.445)1107.54:126.766)1234.31:228.289)1462.6:238.264)1700.86:190.432)1891.3:267.836,(((B33:1032.1,B31:1032.1)1032.1:565.201,B17:1597.3)1597.3:229.358,B12:1826.66)1826.66:332.471)2159.13:223.295)2382.42:457.927)2840.35:525.856,(p156889:2405.66,((A76:1631.69,((A78:1214.97,A77:1214.97)1214.97:154.678,(A75:1094.75,A74:1094.75)1094.75:274.901)1369.65:262.046)1631.69:440.913,(A80:1903.82,(((p269484:658.253,p1359162:658.253)658.253:412.349,p1236908:1070.6)1070.6:615.669,A73:1686.27)1686.27:217.55)1903.82:168.784)2072.61:333.053)2405.66:960.546)3366.21:131.715)3497.92;
((((((U_71173:736.463,U_67084:736.463)736.463:1200.58,U_41057:1937.05)1937.05:205.554,(M_p26868:1843.62,((p2523533517:380.224,M_p19866:380.224)380.224:411.063,M_p13725:791.29)791.287:1052.33)1843.62:298.976)2142.6:455.435,(Cyn54:2164.54,(Cyn62:1912.3,(Cyn52:1782.47,((Cyn49:1557.26,((Cyn61:1200.16,Cyn53:1200.16)1200.16:213.638,((Cyn50:855.542,(Cyn60:570.807,Cyn47:570.807)570.807:284.734)855.542:430.918,(Cyn55:1205.16,(Cyn59:606.254,(Cyn48:339.485,Cyn46:339.485)339.485:266.77)606.254:598.902)1205.16:81.3025)1286.46:127.337)1413.8:143.459)1557.26:64.4252,((Cyn58:1093.48,(Cyn56:710.737,(Cyn57:300.143,Cyn51:300.143)300.143:410.594)710.737:382.744)1093.48:254.78,Cyn45:1348.26)1348.26:273.417)1621.68:160.785)1782.47:129.838)1912.3:252.233)2164.54:433.5)2598.04:319.294,((Cf69:1968.09,(Cf70:1009.33,Cf64:1009.33)1009.33:958.76)1968.09:592.926,((Cf72:1544.68,Cf71:1544.68)1544.68:811.642,(((Cf82:120.21,Cf81:120.21)120.21:1174.43,(Cf83:524.67,(Cf67:129.289,Cf66:129.289)129.289:395.383)524.67:769.967)1294.64:601.236,(Cf65:1407.34,(Cf68:589.439,Cf63:589.439)589.439:817.904)1407.34:488.534)1895.87:460.446)2356.32:204.696)2561.01:356.315)2917.33:577.089,((((Ig42:1257.82,Ig41:1257.82)1257.82:1264.23,(Chl8:1869.25,((Chl9:594.258,Chl1:594.258)594.258:301.282,(((Chl6:383.53,Chl4:383.53)383.53:138.368,((Chl3:258.232,Chl2:258.232)258.232:176.449,((Chl7:216.601,Chl11:216.601)216.601:135.857,Chl10:352.458)352.458:82.2226)434.681:87.2172)521.898:308.376,(Chl5:285.113,Chl0:285.113)285.113:545.161)830.274:65.2638)895.54:973.706)1869.25:652.803)2522.05:194.035,(B39:2255.14,((((B35:1349.5,(B34:1184.83,(((B40:426.12,B36:426.12)426.12:236.685,B30:662.804)662.805:300.911,(B29:577.285,B25:577.285)577.285:386.434)963.717:221.116)1184.83:164.668)1349.5:211.742,B19:1561.24)1561.24:310.269,(B43:1692.02,((B44:1363.52,B21:1363.52)1363.52:70.7567,((B23:902.27,(B20:825.717,((B32:491.179,(B24:314.366,B16:314.366)314.366:176.813)491.179:91.2745,(B26:460.327,(B15:230.932,B14:230.932)230.932:229.395)460.327:122.127)582.454:243.262)825.717:76.5515)902.27:313.775,(((B38:578.683,B37:578.683)578.683:256.723,(((B28:217.158,B27:217.158)217.158:203.277,B22:420.435)420.435:99.398,B18:519.833)519.833:315.574)835.406:269.762,(B79:384.9,B13:384.9)384.9:720.266)1105.17:110.875)1216.04:218.231)1434.28:257.748)1692.02:179.488)1871.51:161.273,(((B33:1157.44,B31:1157.44)1157.44:462.829,B17:1620.27)1620.27:234.808,B12:1855.08)1855.08:177.706)2032.78:222.357)2255.14:460.942)2716.08:478.358,(p156889:2395.23,((A76:1813.83,((A78:1221.13,A77:1221.13)1221.13:238.838,(A75:1213.63,A74:1213.63)1213.63:246.336)1459.97:353.866)1813.83:249.797,(A80:1778.51,(((p269484:986.283,p1359162:986.283)986.283:256.84,p1236908:1243.12)1243.12:419.722,A73:1662.84)1662.84:115.663)1778.51:285.121)2063.63:331.604)2395.23:799.209)3194.44:299.98)3494.42;
((((((U_71173:1280.29,U_67084:1280.29)1280.29:1150.22,U_41057:2430.5)2430.5:304.401,(M_p26868:1834.08,((p2523533517:410.713,M_p19866:410.713)410.713:340.754,M_p13725:751.468)751.467:1082.61)1834.08:900.822)2734.9:525.063,(Cyn54:2655.18,(Cyn62:2197.3,(Cyn52:1990.62,((Cyn49:1640.26,((Cyn61:669.692,Cyn53:669.692)669.692:788.179,((Cyn50:1210.19,(Cyn60:983.462,Cyn47:983.462)983.462:226.729)1210.19:177.978,(Cyn55:1229.01,(Cyn59:722.446,(Cyn48:505.663,Cyn46:505.663)505.663:216.783)722.446:506.56)1229.01:159.165)1388.17:69.7009)1457.87:182.392)1640.26:111.811,((Cyn58:1372.94,(Cyn56:1145.53,(Cyn57:442.886,Cyn51:442.886)442.886:702.645)1145.53:227.411)1372.94:238.053,Cyn45:1611)1611:141.077)1752.07:238.545)1990.62:206.682)2197.3:457.878)2655.18:604.786)3259.97:224.507,((Cf69:2471.44,(Cf70:1290.17,Cf64:1290.17)1290.17:1181.27)2471.44:385.846,((Cf72:1547.97,Cf71:1547.97)1547.97:1140.79,(((Cf82:157.784,Cf81:157.784)157.784:1081.77,(Cf83:660.383,(Cf67:188.425,Cf66:188.425)188.425:471.956)660.383:579.168)1239.55:1244.48,(Cf65:1428.43,(Cf68:555.478,Cf63:555.478)555.478:872.955)1428.43:1055.59)2484.03:204.739)2688.76:168.521)2857.29:627.186)3484.47:160.707,((((Ig42:1166.41,Ig41:1166.41)1166.41:1282.28,(Chl8:1649.97,((Chl9:466.714,Chl1:466.714)466.714:590.023,(((Chl6:469.215,Chl4:469.215)469.215:142.629,((Chl3:218.815,Chl2:218.815)218.815:333.938,((Chl7:378.045,Chl11:378.045)378.045:80.8453,Chl10:458.892)458.891:93.8608)552.753:59.0916)611.844:150.239,(Chl5:270.663,Chl0:270.663)270.663:491.421)762.083:294.653)1056.74:593.227)1649.97:798.717)2448.68:641.3,(B39:2358.77,((((B35:1528.94,(B34:1258.65,(((B40:428.269,B36:428.269)428.269:221.107,B30:649.374)649.376:308.773,(B29:783.367,B25:783.367)783.367:174.779)958.149:300.503)1258.65:270.286)1528.94:183.197,B19:1712.13)1712.14:235.793,(B43:1725.21,((B44:1105.64,B21:1105.64)1105.64:444.337,((B23:986.382,(B20:865.176,((B32:671.114,(B24:503.305,B16:503.305)503.305:167.812)671.114:93.0851,(B26:689.333,(B15:327.899,B14:327.899)327.899:361.433)689.333:74.8683)764.199:100.977)865.176:121.204)986.382:324.559,(((B38:523.065,B37:523.065)523.065:416.713,(((B28:295.353,B27:295.353)295.353:180.859,B22:476.214)476.212:184.252,B18:660.463)660.464:279.315)939.778:161.817,(B79:362.616,B13:362.616)362.616:738.98)1101.6:209.345)1310.94:239.035)1549.97:175.232)1725.21:222.721)1947.93:205.122,(((B33:1030.26,B31:1030.26)1030.26:361.069,B17:1391.33)1391.33:567.401,B12:1958.73)1958.73:194.32)2153.05:205.719)2358.77:731.216)3089.98:470.596,(p156889:2392.08,((A76:1523.25,((A78:806.27,A77:806.27)806.27:328.21,(A75:964.409,A74:964.409)964.409:170.07)1134.48:388.769)1523.25:607.167,(A80:1869.4,(((p269484:700.436,p1359162:700.436)700.436:305.791,p1236908:1006.23)1006.23:475.35,A73:1481.58)1481.58:387.825)1869.4:261.013)2130.41:261.664)2392.08:1168.5)3560.58:84.5984)3645.18;
((((((U_71173:1089.1,U_67084:1089.1)1089.1:803.779,U_41057:1892.88)1892.88:487.93,(M_p26868:1853.67,((p2523533517:217.003,M_p19866:217.003)217.003:261.008,M_p13725:478.011)478.011:1375.66)1853.67:527.14)2380.81:712.977,(Cyn54:2548.01,(Cyn62:2045.81,(Cyn52:1942.27,((Cyn49:1548.73,((Cyn61:808.711,Cyn53:808.711)808.711:652.306,((Cyn50:754.953,(Cyn60:553.708,Cyn47:553.708)553.708:201.245)754.953:634.751,(Cyn55:1226.8,(Cyn59:1096.9,(Cyn48:750.992,Cyn46:750.992)750.992:345.909)1096.9:129.899)1226.8:162.901)1389.7:71.3169)1461.02:87.709)1548.73:208.372,((Cyn58:1390.77,(Cyn56:1113.34,(Cyn57:661.424,Cyn51:661.424)661.424:451.917)1113.34:277.433)1390.77:126.23,Cyn45:1517)1517:240.099)1757.1:185.172)1942.27:103.537)2045.81:502.199)2548.01:545.78)3093.79:236.676,((Cf69:2640.22,(Cf70:1654.82,Cf64:1654.82)1654.82:985.404)2640.22:313.499,((Cf72:1369.87,Cf71:1369.87)1369.87:967.285,(((Cf82:236.248,Cf81:236.248)236.248:1017.9,(Cf83:721.389,(Cf67:128.594,Cf66:128.594)128.594:592.797)721.389:532.756)1254.15:743.381,(Cf65:1369.16,(Cf68:731.322,Cf63:731.322)731.322:637.841)1369.16:628.366)1997.53:339.621)2337.15:616.566)2953.71:376.748)3330.47:309.475,((((Ig42:911.117,Ig41:911.117)911.117:1988.75,(Chl8:1755.77,((Chl9:399.771,Chl1:399.771)399.771:654.377,(((Chl6:396.735,Chl4:396.735)396.735:112.557,((Chl3:205.69,Chl2:205.69)205.69:236.549,((Chl7:282.81,Chl11:282.81)282.81:88.6831,Chl10:371.492)371.493:70.7469)442.24:67.0516)509.292:325.16,(Chl5:279.192,Chl0:279.192)279.192:555.258)834.452:219.698)1054.15:701.624)1755.77:1144.09)2899.86:308.113,(B39:2437.99,((((B35:1471.06,(B34:1138.22,(((B40:592.888,B36:592.888)592.888:122.042,B30:714.928)714.93:204.523,(B29:691.316,B25:691.316)691.316:228.137)919.453:218.769)1138.22:332.843)1471.06:304.463,B19:1775.53)1775.53:245.186,(B43:1673.84,((B44:1322.69,B21:1322.69)1322.69:163.917,((B23:992.437,(B20:885.794,((B32:665.126,(B24:425.978,B16:425.978)425.978:239.148)665.126:84.8138,(B26:644.644,(B15:423.798,B14:423.798)423.798:220.846)644.644:105.296)749.94:135.852)885.794:106.645)992.437:361.984,(((B38:618.302,B37:618.302)618.302:345.62,(((B28:251.997,B27:251.997)251.997:112.07,B22:364.067)364.067:176.866,B18:540.931)540.933:422.99)963.922:217.155,(B79:385.939,B13:385.939)385.939:795.138)1181.08:173.344)1354.42:132.185)1486.61:187.232)1673.84:346.876)2020.71:218.004,(((B33:971.282,B31:971.282)971.282:109.01,B17:1080.29)1080.29:557.1,B12:1637.39)1637.39:601.325)2238.72:199.275)2437.99:769.989)3207.98:358.889,(p156889:2388.95,((A76:1744.48,((A78:1125.15,A77:1125.15)1125.15:128.913,(A75:925.469,A74:925.469)925.469:328.59)1254.06:490.424)1744.48:358.226,(A80:1830.22,(((p269484:663.678,p1359162:663.678)663.678:562.003,p1236908:1225.68)1225.68:413.996,A73:1639.68)1639.68:190.545)1830.22:272.482)2102.71:286.24)2388.95:1177.92)3566.87:73.071)3639.94;
((((((U_71173:967.367,U_67084:967.367)967.367:938.634,U_41057:1906)1906:646.715,(M_p26868:1934.23,((p2523533517:470.139,M_p19866:470.139)470.139:145.834,M_p13725:615.976)615.973:1318.26)1934.23:618.478)2552.72:419.481,(Cyn54:2487.2,(Cyn62:2125.43,(Cyn52:1945.22,((Cyn49:1674.96,((Cyn61:1102.4,Cyn53:1102.4)1102.4:424.277,((Cyn50:1258.65,(Cyn60:663.409,Cyn47:663.409)663.409:595.241)1258.65:150.745,(Cyn55:1256.45,(Cyn59:816.586,(Cyn48:614.788,Cyn46:614.788)614.788:201.795)816.586:439.865)1256.45:152.946)1409.4:117.284)1526.68:148.282)1674.96:116.515,((Cyn58:1430.81,(Cyn56:1268.91,(Cyn57:579.313,Cyn51:579.313)579.313:689.597)1268.91:161.9)1430.81:187.203,Cyn45:1618.01)1618.01:173.463)1791.48:153.745)1945.22:180.214)2125.43:361.77)2487.2:484.992)2972.2:305.379,((Cf69:2542.66,(Cf70:1826.28,Cf64:1826.28)1826.28:716.376)2542.66:274.374,((Cf72:1522.8,Cf71:1522.8)1522.8:898.767,(((Cf82:178.012,Cf81:178.012)178.012:1078.3,(Cf83:502.512,(Cf67:220.402,Cf66:220.402)220.402:282.109)502.512:753.798)1256.31:745.751,(Cf65:1036.92,(Cf68:598.375,Cf63:598.375)598.375:438.547)1036.92:965.139)2002.06:419.505)2421.57:395.471)2817.04:460.54)3277.58:236.223,((((Ig42:589.946,Ig41:589.946)589.946:1979.12,(Chl8:1827.05,((Chl9:568.737,Chl1:568.737)568.737:512.822,(((Chl6:325.142,Chl4:325.142)325.142:153.931,((Chl3:263.974,Chl2:263.974)263.974:187.595,((Chl7:197.465,Chl11:197.465)197.465:94.6185,Chl10:292.084)292.084:159.486)451.569:27.5032)479.072:452.005,(Chl5:276.361,Chl0:276.361)276.361:654.716)931.077:150.481)1081.56:745.495)1827.05:742.009)2569.06:273.495,(B39:2417.59,((((B35:1502.39,(B34:1309.52,(((B40:358.453,B36:358.453)358.453:264.442,B30:622.895)622.895:302.291,(B29:760.991,B25:760.991)760.991:164.194)925.187:384.336)1309.52:192.872)1502.39:197.623,B19:1700.02)1700.02:272.25,(B43:1827.83,((B44:1007.27,B21:1007.27)1007.27:478.439,((B23:999.687,(B20:812.601,((B32:574.931,(B24:483.85,B16:483.85)483.85:91.0805)574.931:92.629,(B26:543.388,(B15:224.386,B14:224.386)224.386:319.003)543.388:124.171)667.561:145.04)812.601:187.086)999.687:321.791,(((B38:786.592,B37:786.592)786.592:136.44,(((B28:280.316,B27:280.316)280.316:122.017,B22:402.334)402.333:109.626,B18:511.961)511.959:411.072)923.032:229.004,(B79:404.807,B13:404.807)404.807:747.227)1152.04:169.442)1321.48:164.236)1485.71:342.116)1827.83:144.437)1972.27:266.626,(((B33:1434.01,B31:1434.01)1434.01:216.338,B17:1650.35)1650.35:253.224,B12:1903.57)1903.57:335.319)2238.89:178.695)2417.59:424.969)2842.56:615.92,(p156889:2286.62,((A76:1601.8,((A78:1001.62,A77:1001.62)1001.62:357.027,(A75:848.871,A74:848.871)848.871:509.772)1358.64:243.153)1601.8:275.349,(A80:1670.38,(((p269484:558.712,p1359162:558.712)558.712:460.125,p1236908:1018.84)1018.84:455.951,A73:1474.79)1474.79:195.594)1670.38:206.765)1877.15:409.47)2286.62:1171.86)3458.48:55.3237)3513.8;
((((((U_71173:1763.16,U_67084:1763.16)1763.16:310.676,U_41057:2073.84)2073.84:658.655,(M_p26868:1630.86,((p2523533517:410.793,M_p19866:410.793)410.793:139.721,M_p13725:550.513)550.514:1080.34)1630.86:1101.64)2732.5:309.899,(Cyn54:2562.7,(Cyn62:2160.71,(Cyn52:1890.15,((Cyn49:1632.88,((Cyn61:1334.92,Cyn53:1334.92)1334.92:201.465,((Cyn50:912.269,(Cyn60:600.713,Cyn47:600.713)600.713:311.556)912.269:521.116,(Cyn55:1204.84,(Cyn59:948.568,(Cyn48:372.184,Cyn46:372.184)372.184:576.384)948.568:256.271)1204.84:228.549)1433.39:102.996)1536.38:96.4916)1632.88:137.972,((Cyn58:1472.45,(Cyn56:1168.78,(Cyn57:546.636,Cyn51:546.636)546.636:622.14)1168.78:303.678)1472.45:138.7,Cyn45:1611.16)1611.15:159.691)1770.85:119.3)1890.15:270.559)2160.71:401.998)2562.7:479.694)3042.39:354.734,((Cf69:2418.48,(Cf70:807.814,Cf64:807.814)807.814:1610.66)2418.48:717.416,((Cf72:1879.17,Cf71:1879.17)1879.17:1001,(((Cf82:139.897,Cf81:139.897)139.897:1409.96,(Cf83:1086.97,(Cf67:122.18,Cf66:122.18)122.18:964.789)1086.97:462.885)1549.86:701.616,(Cf65:1474.36,(Cf68:808.377,Cf63:808.377)808.377:665.982)1474.36:777.112)2251.47:628.71)2880.18:255.713)3135.89:261.24)3397.13:256.928,((((Ig42:1047.82,Ig41:1047.82)1047.82:1654.59,(Chl8:1956.09,((Chl9:908.677,Chl1:908.677)908.677:657.694,(((Chl6:665.978,Chl4:665.978)665.978:90.7811,((Chl3:396.951,Chl2:396.951)396.951:286.9,((Chl7:266.343,Chl11:266.343)266.343:321.927,Chl10:588.271)588.27:95.5814)683.851:72.9065)756.759:531.238,(Chl5:520.444,Chl0:520.444)520.444:767.553)1288:278.378)1566.37:389.716)1956.09:746.32)2702.41:314.231,(B39:2402.97,((((B35:1451.94,(B34:1086.29,(((B40:401.574,B36:401.574)401.574:241.726,B30:643.301)643.299:185.708,(B29:511.17,B25:511.17)511.17:317.837)829.008:257.278)1086.29:365.651)1451.94:298.933,B19:1750.87)1750.87:259.791,(B43:1782.31,((B44:1257.69,B21:1257.69)1257.69:284.888,((B23:1130.09,(B20:903.375,((B32:669.427,(B24:477.432,B16:477.432)477.432:191.993)669.427:89.9625,(B26:488.248,(B15:225.406,B14:225.406)225.406:262.842)488.248:271.14)759.39:143.986)903.375:226.719)1130.09:280.87,(((B38:567.603,B37:567.603)567.603:374.936,(((B28:309.327,B27:309.327)309.327:78.2407,B22:387.568)387.568:246.45,B18:634.02)634.018:308.52)942.539:317.409,(B79:403.573,B13:403.573)403.573:856.376)1259.95:151.016)1410.96:131.616)1542.58:239.731)1782.31:228.351)2010.66:191.621,(((B33:1256.99,B31:1256.99)1256.99:128.913,B17:1385.9)1385.9:462.356,B12:1848.25)1848.25:354.029)2202.28:200.687)2402.97:613.67)3016.64:597.958,(p156889:2279.37,((A76:1544.82,((A78:1116.03,A77:1116.03)1116.03:111.723,(A75:947.154,A74:947.154)947.154:280.6)1227.75:317.066)1544.82:399.992,(A80:1769.62,(((p269484:565.389,p1359162:565.389)565.389:466.094,p1236908:1031.48)1031.48:366.864,A73:1398.34)1398.35:371.278)1769.62:175.188)1944.81:334.558)2279.37:1335.23)3614.6:39.4616)3654.06;
((((((U_71173:1139.84,U_67084:1139.84)1139.84:1214.49,U_41057:2354.33)2354.33:512.218,(M_p26868:1514.39,((p2523533517:407.426,M_p19866:407.426)407.426:273.527,M_p13725:680.954)680.953:833.436)1514.39:1352.16)2866.55:143.261,(Cyn54:2545.46,(Cyn62:2375.09,(Cyn52:2060.51,((Cyn49:1699.19,((Cyn61:614.144,Cyn53:614.144)614.144:932.172,((Cyn50:1183.46,(Cyn60:673.04,Cyn47:673.04)673.04:510.425)1183.46:256.877,(Cyn55:1204.43,(Cyn59:776.65,(Cyn48:481.534,Cyn46:481.534)481.534:295.114)776.65:427.788)1204.43:235.906)1440.34:105.974)1546.32:152.87)1699.19:108.836,((Cyn58:1111.73,(Cyn56:868.296,(Cyn57:452.733,Cyn51:452.733)452.733:415.562)868.296:243.433)1111.73:482.024,Cyn45:1593.75)1593.75:214.268)1808.02:252.482)2060.51:314.585)2375.09:170.368)2545.46:464.347)3009.81:415.336,((Cf69:2738.79,(Cf70:1443.58,Cf64:1443.58)1443.58:1295.21)2738.79:366.651,((Cf72:1426.73,Cf71:1426.73)1426.73:1087.39,(((Cf82:214.467,Cf81:214.467)214.467:1245.38,(Cf83:655.374,(Cf67:289.993,Cf66:289.993)289.993:365.381)655.374:804.477)1459.85:586.303,(Cf65:1238.93,(Cf68:779.837,Cf63:779.837)779.837:459.091)1238.93:807.225)2046.15:467.964)2514.12:591.321)3105.44:319.705)3425.14:350.468,((((Ig42:1739.9,Ig41:1739.9)1739.9:997.207,(Chl8:1757.4,((Chl9:410.239,Chl1:410.239)410.239:742.564,(((Chl6:608.255,Chl4:608.255)608.255:106.081,((Chl3:347.354,Chl2:347.354)347.354:255.895,((Chl7:358.417,Chl11:358.417)358.417:176.447,Chl10:534.864)534.864:68.3857)603.249:111.086)714.336:240.178,(Chl5:699.269,Chl0:699.269)699.269:255.244)954.514:198.293)1152.8:604.596)1757.4:979.71)2737.11:616.349,(B39:2392.82,((((B35:1579.93,(B34:1047.69,(((B40:361.083,B36:361.083)361.083:261.122,B30:622.205)622.205:189.676,(B29:568.003,B25:568.003)568.003:243.877)811.881:235.81)1047.69:532.244)1579.93:85.9374,B19:1665.87)1665.87:322.963,(B43:1826.53,((B44:1278.42,B21:1278.42)1278.42:377.287,((B23:1220.42,(B20:1097.93,((B32:742.768,(B24:387.495,B16:387.495)387.495:355.273)742.768:89.85,(B26:579.118,(B15:333.973,B14:333.973)333.973:245.147)579.118:253.499)832.618:265.315)1097.93:122.484)1220.42:275.099,(((B38:971.076,B37:971.076)971.076:189.834,(((B28:297.55,B27:297.55)297.55:100.876,B22:398.425)398.426:322.481,B18:720.907)720.907:440.002)1160.91:155.85,(B79:351.007,B13:351.007)351.007:965.752)1316.76:178.758)1495.52:160.189)1655.7:170.824)1826.53:162.306)1988.84:183.763,(((B33:1394.83,B31:1394.83)1394.83:146.967,B17:1541.8)1541.8:334.542,B12:1876.35)1876.34:296.254)2172.6:220.225)2392.82:960.636)3353.46:392.082,(p156889:2439.06,((A76:1558.96,((A78:1048.41,A77:1048.41)1048.41:193.552,(A75:1015.33,A74:1015.33)1015.33:226.637)1241.96:316.996)1558.96:602.953,(A80:1913.8,(((p269484:646.849,p1359162:646.849)646.849:427.422,p1236908:1074.27)1074.27:468.678,A73:1542.95)1542.95:370.852)1913.8:248.112)2161.91:277.154)2439.06:1306.48)3745.54:30.0693)3775.61;
((((((U_71173:1715.75,U_67084:1715.75)1715.75:899.592,U_41057:2615.34)2615.34:278.713,(M_p26868:2607.03,((p2523533517:379.216,M_p19866:379.216)379.216:464.943,M_p13725:844.162)844.158:1762.87)2607.03:287.031)2894.06:257.77,(Cyn54:2603.17,(Cyn62:2198.97,(Cyn52:2070.04,((Cyn49:1761.39,((Cyn61:1357.88,Cyn53:1357.88)1357.88:281.029,((Cyn50:1299.22,(Cyn60:639.789,Cyn47:639.789)639.789:659.427)1299.22:193.147,(Cyn55:1295.97,(Cyn59:1037.67,(Cyn48:919.549,Cyn46:919.549)919.549:118.118)1037.67:258.298)1295.97:196.398)1492.36:146.545)1638.91:122.482)1761.39:127.952,((Cyn58:1278.28,(Cyn56:1063.04,(Cyn57:525.452,Cyn51:525.452)525.452:537.585)1063.04:215.239)1278.28:446.38,Cyn45:1724.66)1724.66:164.687)1889.34:180.7)2070.04:128.928)2198.97:404.193)2603.17:548.662)3151.83:266.477,((Cf69:1781.39,(Cf70:798.76,Cf64:798.76)798.76:982.63)1781.39:1174.7,((Cf72:2233.65,Cf71:2233.65)2233.65:503.302,(((Cf82:170.569,Cf81:170.569)170.569:552.614,(Cf83:361.859,(Cf67:96.5203,Cf66:96.5203)96.5203:265.339)361.859:361.325)723.183:1274.25,(Cf65:1190.34,(Cf68:672.181,Cf63:672.181)672.181:518.154)1190.34:807.1)1997.43:739.515)2736.95:219.142)2956.1:462.213)3418.31:341.663,((((Ig42:1394.08,Ig41:1394.08)1394.08:984.157,(Chl8:1669.32,((Chl9:569.579,Chl1:569.579)569.579:548.504,(((Chl6:503.419,Chl4:503.419)503.419:276.987,((Chl3:400.847,Chl2:400.847)400.847:231.916,((Chl7:368.341,Chl11:368.341)368.341:101.116,Chl10:469.459)469.457:163.307)632.762:147.642)780.405:181.886,(Chl5:227.385,Chl0:227.385)227.385:734.905)962.291:155.791)1118.08:551.238)1669.32:708.912)2378.23:332.677,(B39:2436.96,((((B35:1269.43,(B34:1072.4,(((B40:455.648,B36:455.648)455.648:231.799,B30:687.447)687.447:240.755,(B29:476.091,B25:476.091)476.091:452.11)928.202:144.192)1072.4:197.032)1269.43:186.919,B19:1456.35)1456.34:481.099,(B43:1682.09,((B44:1090.45,B21:1090.45)1090.45:326.9,((B23:1107.53,(B20:902.724,((B32:617.331,(B24:427.024,B16:427.024)427.024:190.307)617.331:215.887,(B26:373.932,(B15:179.928,B14:179.928)179.928:194.004)373.932:459.284)833.218:69.5056)902.724:204.807)1107.53:143.407,(((B38:570.414,B37:570.414)570.414:347.012,(((B28:177.317,B27:177.317)177.317:133.757,B22:311.074)311.074:50.0406,B18:361.115)361.115:556.31)917.426:245.493,(B79:361.49,B13:361.49)361.49:801.426)1162.92:88.0178)1250.94:166.413)1417.35:264.739)1682.09:255.357)1937.44:326.897,(((B33:1230.72,B31:1230.72)1230.72:522.455,B17:1753.17)1753.17:219.887,B12:1973.06)1973.06:291.281)2264.34:172.618)2436.96:273.951)2710.91:1016.25,(p156889:2413.02,((A76:1695.4,((A78:1029.94,A77:1029.94)1029.94:240.541,(A75:1011.82,A74:1011.82)1011.82:258.661)1270.48:424.922)1695.4:456.272,(A80:1911.06,(((p269484:725.892,p1359162:725.892)725.892:393.646,p1236908:1119.54)1119.54:585.134,A73:1704.67)1704.67:206.385)1911.06:240.62)2151.68:261.346)2413.02:1314.14)3727.16:32.8068)3759.97;
((((((U_71173:985.009,U_67084:985.009)985.009:1348.72,U_41057:2333.73)2333.73:192.959,(M_p26868:2133.99,((p2523533517:385.249,M_p19866:385.249)385.249:198.992,M_p13725:584.241)584.241:1549.76)2133.99:392.694)2526.69:348.913,(Cyn54:2435.59,(Cyn62:2022.15,(Cyn52:1889.75,((Cyn49:1733.68,((Cyn61:1202.52,Cyn53:1202.52)1202.52:413.816,((Cyn50:1394.49,(Cyn60:285.903,Cyn47:285.903)285.903:1108.59)1394.49:143.895,(Cyn55:1200.39,(Cyn59:821.126,(Cyn48:709.549,Cyn46:709.549)709.549:111.578)821.126:379.263)1200.39:338)1538.39:77.947)1616.33:117.342)1733.68:68.2534,((Cyn58:1519.75,(Cyn56:1131.35,(Cyn57:429.605,Cyn51:429.605)429.605:701.746)1131.35:388.394)1519.75:147.189,Cyn45:1666.93)1666.93:134.995)1801.93:87.8226)1889.75:132.396)2022.15:413.448)2435.59:440.01)2875.61:354.983,((Cf69:1722.51,(Cf70:893.441,Cf64:893.441)893.441:829.065)1722.51:946.838,((Cf72:1645.19,Cf71:1645.19)1645.19:782.821,(((Cf82:169.122,Cf81:169.122)169.122:1129.5,(Cf83:1109.43,(Cf67:245.411,Cf66:245.411)245.411:864.019)1109.43:189.196)1298.62:725.923,(Cf65:1169.1,(Cf68:982.727,Cf63:982.727)982.727:186.367)1169.1:855.451)2024.55:403.468)2428.02:241.334)2669.35:561.238)3230.59:379.963,((((Ig42:838.07,Ig41:838.07)838.07:1671.49,(Chl8:2014.87,((Chl9:410.379,Chl1:410.379)410.379:666.594,(((Chl6:487.439,Chl4:487.439)487.439:167.367,((Chl3:368.016,Chl2:368.016)368.016:176.575,((Chl7:329.224,Chl11:329.224)329.224:108.705,Chl10:437.927)437.928:106.661)544.591:110.217)654.806:208.485,(Chl5:176.987,Chl0:176.987)176.987:686.304)863.29:213.682)1076.97:937.898)2014.87:494.689)2509.56:314.013,(B39:2397.5,((((B35:1279.62,(B34:953.683,(((B40:419.687,B36:419.687)419.687:211.639,B30:631.326)631.326:174.312,(B29:557.361,B25:557.361)557.361:248.278)805.638:148.046)953.683:325.934)1279.62:199.665,B19:1479.28)1479.28:242.707,(B43:1541.25,((B44:891.661,B21:891.661)891.661:466.479,((B23:1084.92,(B20:950.372,((B32:674.043,(B24:473.462,B16:473.462)473.462:200.58)674.043:117.315,(B26:736.718,(B15:339.854,B14:339.854)339.854:396.861)736.718:54.6402)791.358:159.016)950.372:134.542)1084.92:137.922,(((B38:501.101,B37:501.101)501.101:444.549,(((B28:168.461,B27:168.461)168.461:156.472,B22:324.933)324.933:107.882,B18:432.815)432.815:512.832)945.65:137.428,(B79:394.359,B13:394.359)394.359:688.72)1083.08:139.76)1222.84:135.304)1358.14:183.115)1541.25:180.736)1721.99:155.018,(((B33:1085.82,B31:1085.82)1085.82:247.501,B17:1333.32)1333.32:418.318,B12:1751.63)1751.63:125.375)1877.01:520.49)2397.5:426.077)2823.58:630.286,(p156889:2409.97,((A76:1488.28,((A78:870.764,A77:870.764)870.764:209.608,(A75:452.29,A74:452.29)452.29:628.08)1080.37:407.909)1488.28:592.506,(A80:1865.77,(((p269484:691.886,p1359162:691.886)691.886:348.576,p1236908:1040.46)1040.46:433.356,A73:1473.82)1473.82:391.958)1865.77:215.012)2080.79:329.184)2409.97:1043.89)3453.86:156.689)3610.55;
((((((U_71173:1140.08,U_67084:1140.08)1140.08:357.398,U_41057:1497.48)1497.48:1290.62,(M_p26868:1628.5,((p2523533517:413.514,M_p19866:413.514)413.514:139.051,M_p13725:552.567)552.565:1075.93)1628.5:1159.6)2788.1:187.985,(Cyn54:2580.04,(Cyn62:2109.57,(Cyn52:1941.43,((Cyn49:1668.95,((Cyn61:971.346,Cyn53:971.346)971.346:618.555,((Cyn50:1256.5,(Cyn60:954.664,Cyn47:954.664)954.664:301.834)1256.5:214.668,(Cyn55:1246.22,(Cyn59:894.496,(Cyn48:476.784,Cyn46:476.784)476.784:417.712)894.496:351.719)1246.22:224.948)1471.16:118.732)1589.9:79.0574)1668.95:126.875,((Cyn58:1502.12,(Cyn56:1271.68,(Cyn57:446.749,Cyn51:446.749)446.749:824.93)1271.68:230.436)1502.12:211.744,Cyn45:1713.86)1713.86:81.9701)1795.83:145.601)1941.43:168.143)2109.57:470.467)2580.04:396.044)2976.09:238.572,((Cf69:2089.29,(Cf70:932.513,Cf64:932.513)932.513:1156.78)2089.29:456.452,((Cf72:1881.68,Cf71:1881.68)1881.68:400.651,(((Cf82:141.807,Cf81:141.807)141.807:829.293,(Cf83:505.499,(Cf67:171.725,Cf66:171.725)171.725:333.774)505.499:465.6)971.101:807.15,(Cf65:1092.75,(Cf68:437.415,Cf63:437.415)437.415:655.333)1092.75:685.501)1778.25:504.086)2282.33:263.408)2545.74:668.915)3214.66:364.402,((((Ig42:1360.97,Ig41:1360.97)1360.97:1241.4,(Chl8:1664.27,((Chl9:1180.22,Chl1:1180.22)1180.22:174.704,(((Chl6:479.204,Chl4:479.204)479.204:196.976,((Chl3:396.506,Chl2:396.506)396.506:219.971,((Chl7:189.7,Chl11:189.7)189.7:147.97,Chl10:337.67)337.67:278.805)616.477:59.7058)676.18:562.417,(Chl5:658.254,Chl0:658.254)658.254:580.348)1238.6:116.322)1354.92:309.344)1664.27:938.104)2602.37:579.822,(B39:2419.96,((((B35:1335.58,(B34:1092.09,(((B40:580.305,B36:580.305)580.305:215.304,B30:795.607)795.61:175.255,(B29:629.091,B25:629.091)629.091:341.773)970.865:121.224)1092.09:243.488)1335.58:242.75,B19:1578.33)1578.33:422.816,(B43:1777.43,((B44:1282.37,B21:1282.37)1282.37:225.294,((B23:967.026,(B20:730.393,((B32:559.962,(B24:429.187,B16:429.187)429.187:130.774)559.962:80.454,(B26:547.811,(B15:193.296,B14:193.296)193.296:354.515)547.811:92.6031)640.416:89.9782)730.393:236.635)967.026:328.271,(((B38:886.948,B37:886.948)886.948:126.544,(((B28:181.979,B27:181.979)181.979:214.992,B22:396.971)396.971:159.4,B18:556.372)556.372:457.118)1013.49:120.128,(B79:398.736,B13:398.736)398.736:734.885)1133.62:161.68)1295.3:212.368)1507.67:269.764)1777.43:223.712)2001.14:172.823,(((B33:1049.41,B31:1049.41)1049.41:167.619,B17:1217.03)1217.03:550.237,B12:1767.27)1767.27:406.699)2173.97:245.995)2419.96:762.229)3182.19:354.549,(p156889:2366.01,((A76:1519.75,((A78:1181.98,A77:1181.98)1181.98:198.456,(A75:619.013,A74:619.013)619.013:761.42)1380.43:139.318)1519.75:498.091,(A80:1814.15,(((p269484:500.796,p1359162:500.796)500.796:402.952,p1236908:903.745)903.748:653.085,A73:1556.83)1556.83:257.314)1814.15:203.694)2017.84:348.164)2366.01:1170.74)3536.74:42.3195)3579.06;
((((((U_71173:503.192,U_67084:503.192)503.192:902.096,U_41057:1405.29)1405.29:933.446,(M_p26868:1964.49,((p2523533517:262.355,M_p19866:262.355)262.355:229.369,M_p13725:491.723)491.724:1472.76)1964.49:374.243)2338.73:824.011,(Cyn54:2738.47,(Cyn62:2169.9,(Cyn52:1952.11,((Cyn49:1687.72,((Cyn61:1368.16,Cyn53:1368.16)1368.16:248.824,((Cyn50:895.791,(Cyn60:646.924,Cyn47:646.924)646.924:248.867)895.791:617.303,(Cyn55:1327.45,(Cyn59:471.905,(Cyn48:324.879,Cyn46:324.879)324.879:147.027)471.905:855.55)1327.45:185.64)1513.09:103.891)1616.99:70.737)1687.72:123.177,((Cyn58:1586.1,(Cyn56:1150.98,(Cyn57:282.093,Cyn51:282.093)282.093:868.888)1150.98:435.115)1586.1:154.974,Cyn45:1741.07)1741.07:69.8298)1810.9:141.213)1952.11:217.787)2169.9:568.574)2738.47:424.273)3162.75:264.25,((Cf69:1816.04,(Cf70:871.019,Cf64:871.019)871.019:945.022)1816.04:831.791,((Cf72:1819.09,Cf71:1819.09)1819.09:584.79,(((Cf82:308.551,Cf81:308.551)308.551:474.41,(Cf83:496.344,(Cf67:227.447,Cf66:227.447)227.447:268.899)496.344:286.616)782.961:1444.69,(Cf65:894.815,(Cf68:516.549,Cf63:516.549)516.549:378.266)894.815:1332.83)2227.65:176.227)2403.88:243.959)2647.83:779.161)3427:266.865,((((Ig42:851.147,Ig41:851.147)851.147:1699.49,(Chl8:1881.01,((Chl9:650.577,Chl1:650.577)650.577:602.01,(((Chl6:375.207,Chl4:375.207)375.207:216.489,((Chl3:333.435,Chl2:333.435)333.435:192.224,((Chl7:211.951,Chl11:211.951)211.951:72.8233,Chl10:284.775)284.775:240.885)525.659:66.0362)591.697:403.55,(Chl5:239.982,Chl0:239.982)239.982:755.261)995.247:257.341)1252.59:628.425)1881.01:669.634)2550.64:244.757,(B39:2361.37,((((B35:1451.92,(B34:1253.25,(((B40:549.709,B36:549.709)549.709:263.942,B30:813.65)813.652:176.614,(B29:845.447,B25:845.447)845.447:144.819)990.266:262.984)1253.25:198.676)1451.92:259.205,B19:1711.13)1711.13:193.584,(B43:1677.02,((B44:1198.89,B21:1198.89)1198.89:294.378,((B23:816.184,(B20:693.718,((B32:492.728,(B24:343.782,B16:343.782)343.782:148.947)492.728:103.999,(B26:437.013,(B15:193.391,B14:193.391)193.391:243.623)437.013:159.714)596.726:96.99)693.718:122.468)816.184:570.066,(((B38:853.359,B37:853.359)853.359:277.644,(((B28:313.541,B27:313.541)313.541:148.881,B22:462.423)462.422:146.936,B18:609.358)609.358:521.647)1131:114.216,(B79:369.351,B13:369.351)369.351:875.87)1245.22:141.03)1386.25:107.019)1493.27:183.746)1677.02:227.698)1904.71:223.134,(((B33:1188.9,B31:1188.9)1188.9:169.039,B17:1357.94)1357.94:227.96,B12:1585.9)1585.9:541.945)2127.85:233.525)2361.37:434.025)2795.4:844.856,(p156889:2422.5,((A76:1806.25,((A78:928.429,A77:928.429)928.429:623.638,(A75:716.165,A74:716.165)716.165:835.898)1552.07:254.185)1806.25:383.53,(A80:1800.17,(((p269484:578.244,p1359162:578.244)578.244:550.839,p1236908:1129.08)1129.08:369.362,A73:1498.45)1498.45:301.725)1800.17:389.606)2189.78:232.722)2422.5:1217.75)3640.25:53.6041)3693.86;
((((((U_71173:1165.76,U_67084:1165.76)1165.76:279.889,U_41057:1445.65)1445.65:1444.04,(M_p26868:1948.85,((p2523533517:574.299,M_p19866:574.299)574.299:298.306,M_p13725:872.605)872.605:1076.25)1948.85:940.832)2889.68:209.801,(Cyn54:2568.05,(Cyn62:2217.79,(Cyn52:2006.55,((Cyn49:1697.29,((Cyn61:1218.55,Cyn53:1218.55)1218.55:408.268,((Cyn50:1174.94,(Cyn60:543.881,Cyn47:543.881)543.881:631.056)1174.94:323.719,(Cyn55:1286.59,(Cyn59:953.956,(Cyn48:328.708,Cyn46:328.708)328.708:625.247)953.956:332.634)1286.59:212.066)1498.66:128.155)1626.81:70.4798)1697.29:216.993,((Cyn58:1508.89,(Cyn56:1150.15,(Cyn57:550.957,Cyn51:550.957)550.957:599.197)1150.15:358.729)1508.89:88.231,Cyn45:1597.12)1597.12:317.169)1914.28:92.2655)2006.55:211.238)2217.79:350.265)2568.05:531.432)3099.48:431.413,((Cf69:2275.75,(Cf70:879.159,Cf64:879.159)879.159:1396.59)2275.75:382.666,((Cf72:1775.34,Cf71:1775.34)1775.34:627.459,(((Cf82:335.724,Cf81:335.724)335.724:633.387,(Cf83:437.625,(Cf67:182.234,Cf66:182.234)182.234:255.392)437.625:531.484)969.112:989.014,(Cf65:1251.35,(Cf68:763.463,Cf63:763.463)763.463:487.887)1251.35:706.776)1958.13:444.674)2402.8:255.614)2658.41:872.49)3530.9:193.091,((((Ig42:788.57,Ig41:788.57)788.57:1948.58,(Chl8:2089.27,((Chl9:777.476,Chl1:777.476)777.476:315.747,(((Chl6:670.244,Chl4:670.244)670.244:105.06,((Chl3:483.251,Chl2:483.251)483.251:143.589,((Chl7:272.228,Chl11:272.228)272.228:183.672,Chl10:455.898)455.9:170.942)626.84:148.464)775.304:169.609,(Chl5:301.832,Chl0:301.832)301.832:643.085)944.913:148.306)1093.22:996.044)2089.27:647.885)2737.15:400.623,(B39:2448.53,((((B35:1341.05,(B34:1040.24,(((B40:399.208,B36:399.208)399.208:210.489,B30:609.699)609.697:138.222,(B29:565.302,B25:565.302)565.302:182.62)747.919:292.322)1040.24:300.804)1341.05:253.199,B19:1594.25)1594.25:395.637,(B43:1838.97,((B44:975.972,B21:975.972)975.972:539.23,((B23:938.051,(B20:843.912,((B32:601.938,(B24:486.655,B16:486.655)486.655:115.282)601.938:124.404,(B26:640.75,(B15:268.739,B14:268.739)268.739:372.01)640.75:85.5925)726.342:117.57)843.912:94.1398)938.051:288.724,(((B38:663.507,B37:663.507)663.507:250.747,(((B28:197.106,B27:197.106)197.106:137.214,B22:334.319)334.319:163.361,B18:497.681)497.68:416.573)914.254:142.29,(B79:319.277,B13:319.277)319.277:737.268)1056.54:170.23)1226.77:288.427)1515.2:323.763)1838.97:150.916)1989.88:300.42,(((B33:1023.77,B31:1023.77)1023.77:317.948,B17:1341.72)1341.71:457.425,B12:1799.14)1799.14:491.161)2290.3:158.23)2448.53:689.244)3137.77:496.974,(p156889:2410.95,((A76:1603.28,((A78:1258.13,A77:1258.13)1258.13:167.183,(A75:1001.05,A74:1001.05)1001.05:424.259)1425.31:177.964)1603.28:459.093,(A80:1856.8,(((p269484:701.447,p1359162:701.447)701.447:402.154,p1236908:1103.6)1103.6:541.55,A73:1645.15)1645.15:211.649)1856.8:205.573)2062.37:348.578)2410.95:1223.8)3634.75:89.2443)3723.99;
((((((U_71173:872.657,U_67084:872.657)872.657:633.058,U_41057:1505.72)1505.72:312.175,(M_p26868:1343.62,((p2523533517:484.826,M_p19866:484.826)484.826:84.0505,M_p13725:568.876)568.876:774.743)1343.62:474.271)1817.89:961.264,(Cyn54:2318.47,(Cyn62:2117.47,(Cyn52:1943.29,((Cyn49:1696.51,((Cyn61:596.788,Cyn53:596.788)596.788:963.161,((Cyn50:1220.18,(Cyn60:554.497,Cyn47:554.497)554.497:665.682)1220.18:250.88,(Cyn55:1284.37,(Cyn59:866.706,(Cyn48:770.612,Cyn46:770.612)770.612:96.094)866.706:417.665)1284.37:186.69)1471.06:88.8933)1559.95:136.553)1696.51:146.31,((Cyn58:1270.78,(Cyn56:1092.62,(Cyn57:547.562,Cyn51:547.562)547.562:545.055)1092.62:178.166)1270.78:250.074,Cyn45:1520.86)1520.86:321.959)1842.82:100.476)1943.29:174.174)2117.47:201.007)2318.47:460.684)2779.15:392.071,((Cf69:1770.03,(Cf70:1213.46,Cf64:1213.46)1213.46:556.566)1770.03:842.106,((Cf72:2109.7,Cf71:2109.7)2109.7:341.614,(((Cf82:156.777,Cf81:156.777)156.777:958.197,(Cf83:566.231,(Cf67:160.829,Cf66:160.829)160.829:405.402)566.231:548.741)1114.97:973.314,(Cf65:1369.46,(Cf68:687.461,Cf63:687.461)687.461:681.995)1369.46:718.827)2088.29:363.026)2451.31:160.825)2612.13:559.09)3171.23:198.615,((((Ig42:1409.42,Ig41:1409.42)1409.42:1167.81,(Chl8:2015.53,((Chl9:438.699,Chl1:438.699)438.699:760.62,(((Chl6:336.231,Chl4:336.231)336.231:301.156,((Chl3:348.664,Chl2:348.664)348.664:156.737,((Chl7:340.155,Chl11:340.155)340.155:66.6763,Chl10:406.831)406.831:98.5695)505.401:131.986)637.386:325.162,(Chl5:352.179,Chl0:352.179)352.179:610.369)962.548:236.769)1199.32:816.209)2015.53:561.698)2577.23:344.249,(B39:2365.67,((((B35:1150.81,(B34:909.28,(((B40:359.366,B36:359.366)359.366:151.213,B30:510.581)510.579:236.336,(B29:482.666,B25:482.666)482.666:264.25)746.916:162.365)909.28:241.528)1150.81:255.069,B19:1405.88)1405.88:320.749,(B43:1585.49,((B44:1079.15,B21:1079.15)1079.15:343.929,((B23:760.452,(B20:666.989,((B32:463.889,(B24:343.141,B16:343.141)343.141:120.748)463.889:86.4613,(B26:471.269,(B15:255.757,B14:255.757)255.757:215.511)471.269:79.0827)550.35:116.638)666.989:93.4641)760.452:526.339,(((B38:528.816,B37:528.816)528.816:486.251,(((B28:235.939,B27:235.939)235.939:125.782,B22:361.722)361.721:150.357,B18:512.077)512.078:502.986)1015.07:140.17,(B79:393.291,B13:393.291)393.291:761.944)1155.24:131.556)1286.79:136.294)1423.08:162.405)1585.49:141.137)1726.63:372.32,(((B33:1215.02,B31:1215.02)1215.02:146.223,B17:1361.24)1361.25:383.592,B12:1744.84)1744.84:354.11)2098.95:266.722)2365.67:555.804)2921.48:394.308,(p156889:2437.28,((A76:1646.43,((A78:883.481,A77:883.481)883.481:285.91,(A75:786.514,A74:786.514)786.514:382.874)1169.39:477.038)1646.43:313.299,(A80:1705.12,(((p269484:546.484,p1359162:546.484)546.484:424.667,p1236908:971.151)971.151:484.745,A73:1455.9)1455.9:249.22)1705.12:254.615)1959.73:477.553)2437.28:878.5)3315.78:54.0559)3369.84;
((((((U_71173:813.539,U_67084:813.539)813.539:595.683,U_41057:1409.23)1409.22:731.982,(M_p26868:1415.93,((p2523533517:214.253,M_p19866:214.253)214.253:242.188,M_p13725:456.442)456.441:959.486)1415.93:725.278)2141.2:805.976,(Cyn54:2440.66,(Cyn62:2252.77,(Cyn52:2040.45,((Cyn49:1750.17,((Cyn61:1076.67,Cyn53:1076.67)1076.67:576.293,((Cyn50:1349.2,(Cyn60:812.362,Cyn47:812.362)812.362:536.84)1349.2:244.054,(Cyn55:1368.57,(Cyn59:698.182,(Cyn48:493.71,Cyn46:493.71)493.71:204.474)698.182:670.382)1368.57:224.688)1593.26:59.7115)1652.97:97.2038)1750.17:119.718,((Cyn58:1406.37,(Cyn56:1188.45,(Cyn57:277.988,Cyn51:277.988)277.988:910.463)1188.45:217.916)1406.37:302.769,Cyn45:1709.14)1709.13:160.753)1869.89:170.558)2040.45:212.325)2252.77:187.889)2440.66:506.522)2947.18:210.9,((Cf69:2343.43,(Cf70:982.485,Cf64:982.485)982.485:1360.95)2343.43:377.649,((Cf72:1700.22,Cf71:1700.22)1700.22:373.014,(((Cf82:207.34,Cf81:207.34)207.34:835.545,(Cf83:626.907,(Cf67:136.298,Cf66:136.298)136.298:490.608)626.907:415.98)1042.89:791.081,(Cf65:1040.53,(Cf68:561.856,Cf63:561.856)561.856:478.671)1040.53:793.441)1833.97:239.27)2073.24:647.846)2721.08:437.001)3158.08:262.216,((((Ig42:463.509,Ig41:463.509)463.509:2003.1,(Chl8:2123.96,((Chl9:489.883,Chl1:489.883)489.883:894.275,(((Chl6:224.27,Chl4:224.27)224.27:486.716,((Chl3:398.687,Chl2:398.687)398.687:216.579,((Chl7:289.404,Chl11:289.404)289.404:112.353,Chl10:401.759)401.757:213.508)615.266:95.7201)710.986:513.931,(Chl5:257.966,Chl0:257.966)257.966:966.949)1224.92:159.244)1384.16:739.801)2123.96:342.652)2466.61:351.405,(B39:2425.59,((((B35:1117.32,(B34:851.155,(((B40:365.062,B36:365.062)365.062:98.4865,B30:463.55)463.549:268.046,(B29:434.265,B25:434.265)434.265:297.331)731.595:119.562)851.155:266.163)1117.32:242.648,B19:1359.97)1359.97:556.541,(B43:1729.51,((B44:1128.01,B21:1128.01)1128.01:433.646,((B23:836.554,(B20:721.434,((B32:538.588,(B24:419.729,B16:419.729)419.729:118.859)538.588:73.0535,(B26:512.775,(B15:174.571,B14:174.571)174.571:338.202)512.775:98.8665)611.641:109.794)721.434:115.118)836.554:522.594,(((B38:727.077,B37:727.077)727.077:176.754,(((B28:189.52,B27:189.52)189.52:100.216,B22:289.737)289.737:68.8868,B18:358.622)358.623:545.21)903.831:257.094,(B79:269.933,B13:269.933)269.933:890.991)1160.92:198.223)1359.15:202.51)1561.66:167.854)1729.51:186.996)1916.51:375.323,(((B33:1211.58,B31:1211.58)1211.58:457.585,B17:1669.16)1669.16:431.036,B12:2100.2)2100.2:191.636)2291.83:133.76)2425.59:392.421)2818.02:566.21,(p156889:2424.35,((A76:1546.84,((A78:1036.47,A77:1036.47)1036.47:239.062,(A75:1039.09,A74:1039.09)1039.09:236.444)1275.53:271.312)1546.84:519.068,(A80:1753.5,(((p269484:623.753,p1359162:623.753)623.753:485.816,p1236908:1109.57)1109.57:519.636,A73:1629.21)1629.21:124.294)1753.5:312.411)2065.91:358.437)2424.35:959.88)3384.23:36.0732)3420.3;
((((((U_71173:1043.96,U_67084:1043.96)1043.96:640.068,U_41057:1684.03)1684.03:643.151,(M_p26868:1579.39,((p2523533517:208.113,M_p19866:208.113)208.113:169.663,M_p13725:377.776)377.776:1201.61)1579.39:747.798)2327.18:498.209,(Cyn54:2430.39,(Cyn62:2180.66,(Cyn52:2020.72,((Cyn49:1539.67,((Cyn61:973.523,Cyn53:973.523)973.523:478.639,((Cyn50:1155.69,(Cyn60:478.419,Cyn47:478.419)478.419:677.278)1155.69:211.399,(Cyn55:1212.1,(Cyn59:951.015,(Cyn48:531.178,Cyn46:531.178)531.178:419.834)951.015:261.083)1212.1:154.997)1367.09:85.0658)1452.16:87.5142)1539.67:210.532,((Cyn58:1371.64,(Cyn56:1079.17,(Cyn57:441.749,Cyn51:441.749)441.749:637.417)1079.17:292.471)1371.64:230.987,Cyn45:1602.62)1602.63:147.581)1750.21:270.514)2020.72:159.942)2180.66:249.728)2430.39:395.003)2825.39:215.203,((Cf69:1842.93,(Cf70:897.068,Cf64:897.068)897.068:945.864)1842.93:725.014,((Cf72:1156.81,Cf71:1156.81)1156.81:1249.65,(((Cf82:274.566,Cf81:274.566)274.566:1430.13,(Cf83:344.218,(Cf67:114.703,Cf66:114.703)114.703:229.516)344.218:1360.48)1704.7:348.8,(Cf65:1489.48,(Cf68:536.534,Cf63:536.534)536.534:952.949)1489.48:564.015)2053.5:352.962)2406.46:161.485)2567.95:472.649)3040.6:249.042,((((Ig42:1446.76,Ig41:1446.76)1446.76:785.971,(Chl8:1654.83,((Chl9:492.387,Chl1:492.387)492.387:557.962,(((Chl6:331.027,Chl4:331.027)331.027:312.888,((Chl3:298.928,Chl2:298.928)298.928:231.063,((Chl7:361.679,Chl11:361.679)361.679:82.7318,Chl10:444.411)444.411:85.5783)529.99:113.924)643.915:177.144,(Chl5:219.509,Chl0:219.509)219.509:601.55)821.059:229.291)1050.35:604.481)1654.83:577.901)2232.73:482.584,(B39:2317.81,((((B35:1450.69,(B34:936.764,(((B40:365.058,B36:365.058)365.058:160.185,B30:525.244)525.243:291.174,(B29:673.156,B25:673.156)673.156:143.262)816.417:120.349)936.764:513.927)1450.69:146.339,B19:1597.03)1597.03:212.945,(B43:1588.89,((B44:1096.3,B21:1096.3)1096.3:292.885,((B23:711.362,(B20:632.078,((B32:342.942,(B24:286.821,B16:286.821)286.821:56.1209)342.942:189.227,(B26:401.714,(B15:247.073,B14:247.073)247.073:154.64)401.714:130.456)532.168:99.9099)632.078:79.2826)711.362:502.437,(((B38:522.122,B37:522.122)522.122:371.552,(((B28:224.399,B27:224.399)224.399:144.823,B22:369.223)369.223:115.622,B18:484.844)484.844:408.83)893.673:220.988,(B79:354.334,B13:354.334)354.334:760.328)1114.66:99.1356)1213.8:175.384)1389.18:199.709)1588.89:221.087)1809.98:141.546,(((B33:1089.75,B31:1089.75)1089.75:211.97,B17:1301.72)1301.72:377.851,B12:1679.58)1679.57:271.95)1951.52:366.291)2317.81:397.5)2715.32:443.855,(p156889:2448.97,((A76:1636.84,((A78:1120,A77:1120)1120:149.678,(A75:1024.8,A74:1024.8)1024.8:244.875)1269.68:367.163)1636.84:395.856,(A80:1730.35,(((p269484:784.388,p1359162:784.388)784.388:373.417,p1236908:1157.8)1157.81:415.159,A73:1572.96)1572.96:157.394)1730.35:302.342)2032.7:416.271)2448.97:710.2)3159.17:130.471)3289.64;
((((((U_71173:885.275,U_67084:885.275)885.275:1304.54,U_41057:2189.81)2189.81:343.359,(M_p26868:1891.83,((p2523533517:508.171,M_p19866:508.171)508.171:239.468,M_p13725:747.639)747.639:1144.19)1891.83:641.345)2533.17:370.622,(Cyn54:2454.59,(Cyn62:2062.24,(Cyn52:1907.83,((Cyn49:1588.68,((Cyn61:792.676,Cyn53:792.676)792.676:659.894,((Cyn50:1102.24,(Cyn60:523.946,Cyn47:523.946)523.946:578.287)1102.24:253.509,(Cyn55:1201.18,(Cyn59:684.624,(Cyn48:295.298,Cyn46:295.298)295.298:389.327)684.624:516.554)1201.18:154.565)1355.74:96.8269)1452.57:136.109)1588.68:127.24,((Cyn58:1410.45,(Cyn56:1175.76,(Cyn57:319.136,Cyn51:319.136)319.136:856.628)1175.76:234.681)1410.45:173.533,Cyn45:1583.98)1583.98:131.941)1715.92:191.912)1907.83:154.413)2062.24:392.348)2454.59:449.199)2903.79:303.011,((Cf69:2484.96,(Cf70:1414.91,Cf64:1414.91)1414.91:1070.05)2484.96:301.954,((Cf72:1840.86,Cf71:1840.86)1840.86:656.599,(((Cf82:171.163,Cf81:171.163)171.163:1339.03,(Cf83:910.346,(Cf67:178.458,Cf66:178.458)178.458:731.887)910.346:599.85)1510.2:739.195,(Cf65:1164.31,(Cf68:527.856,Cf63:527.856)527.856:636.453)1164.31:1085.08)2249.39:248.064)2497.46:289.455)2786.91:419.892)3206.81:176.175,((((Ig42:1367.69,Ig41:1367.69)1367.69:978.304,(Chl8:1961.22,((Chl9:696.156,Chl1:696.156)696.156:332.963,(((Chl6:401.33,Chl4:401.33)401.33:263.327,((Chl3:315.795,Chl2:315.795)315.795:171.073,((Chl7:249.286,Chl11:249.286)249.286:90.4622,Chl10:339.749)339.748:147.121)486.869:177.789)664.657:207.206,(Chl5:209.584,Chl0:209.584)209.584:662.279)871.863:157.257)1029.12:932.096)1961.22:384.777)2346:457.683,(B39:2237.5,((((B35:1369.21,(B34:1101.18,(((B40:494.277,B36:494.277)494.277:141.514,B30:635.79)635.791:237.075,(B29:614.779,B25:614.779)614.779:258.086)872.866:228.314)1101.18:268.035)1369.21:141.942,B19:1511.16)1511.16:228.796,(B43:1621.39,((B44:1016.77,B21:1016.77)1016.77:369.834,((B23:1028.76,(B20:858.313,((B32:616.183,(B24:355.612,B16:355.612)355.612:260.57)616.183:133.518,(B26:607.735,(B15:224.473,B14:224.473)224.473:383.264)607.735:141.964)749.701:108.612)858.313:170.446)1028.76:238.517,(((B38:530.593,B37:530.593)530.593:362.192,(((B28:211.52,B27:211.52)211.52:148.818,B22:360.338)360.338:148.201,B18:508.54)508.539:384.249)892.785:240.242,(B79:368.9,B13:368.9)368.9:764.127)1133.03:134.245)1267.27:119.33)1386.61:234.791)1621.39:118.557)1739.95:282.776,(((B33:1224.43,B31:1224.43)1224.43:157.984,B17:1382.41)1382.42:295.931,B12:1678.35)1678.35:344.38)2022.73:214.775)2237.5:566.176)2803.68:503.401,(p156889:2427.63,((A76:1643.4,((A78:1261.77,A77:1261.77)1261.77:100.251,(A75:860.975,A74:860.975)860.975:501.046)1362.02:281.379)1643.4:484.223,(A80:1775.15,(((p269484:734.154,p1359162:734.154)734.154:307.058,p1236908:1041.21)1041.21:565.702,A73:1606.91)1606.91:168.234)1775.15:352.476)2127.62:300.002)2427.63:879.453)3307.08:75.9008)3382.98;
((((((U_71173:924.628,U_67084:924.628)924.628:1076.41,U_41057:2001.04)2001.04:474.285,(M_p26868:1982.49,((p2523533517:296.379,M_p19866:296.379)296.379:270.722,M_p13725:567.1)567.101:1415.39)1982.49:492.829)2475.32:280.168,(Cyn54:2415.17,(Cyn62:2151.47,(Cyn52:2049.7,((Cyn49:1813.3,((Cyn61:992.459,Cyn53:992.459)992.459:492.475,((Cyn50:919.928,(Cyn60:588.005,Cyn47:588.005)588.005:331.923)919.928:420.509,(Cyn55:1219.63,(Cyn59:752.359,(Cyn48:525.655,Cyn46:525.655)525.655:226.704)752.359:467.267)1219.63:120.81)1340.44:144.501)1484.93:328.362)1813.3:69.4328,((Cyn58:1222.93,(Cyn56:896.193,(Cyn57:259.398,Cyn51:259.398)259.398:636.797)896.193:326.735)1222.93:494.639,Cyn45:1717.57)1717.57:165.163)1882.73:166.964)2049.7:101.778)2151.47:263.7)2415.17:340.315)2755.49:525.157,((Cf69:2398.05,(Cf70:1667.5,Cf64:1667.5)1667.5:730.552)2398.05:404.04,((Cf72:1904.35,Cf71:1904.35)1904.35:177.568,(((Cf82:186.338,Cf81:186.338)186.338:568.913,(Cf83:541.362,(Cf67:176.892,Cf66:176.892)176.892:364.471)541.362:213.889)755.251:801.761,(Cf65:870.967,(Cf68:602.057,Cf63:602.057)602.057:268.913)870.967:686.045)1557.01:524.901)2081.91:720.175)2802.09:478.556)3280.65:226.315,((((Ig42:1322.98,Ig41:1322.98)1322.98:1156.09,(Chl8:1783.5,((Chl9:743.658,Chl1:743.658)743.658:237.844,(((Chl6:517.49,Chl4:517.49)517.49:157.053,((Chl3:399.92,Chl2:399.92)399.92:206.609,((Chl7:332.818,Chl11:332.818)332.818:66.5957,Chl10:399.415)399.414:207.116)606.529:68.0146)674.543:181.792,(Chl5:287.198,Chl0:287.198)287.198:569.138)856.335:125.166)981.502:802)1783.5:695.574)2479.08:476.975,(B39:2393.57,((((B35:1245.81,(B34:945.343,(((B40:298.796,B36:298.796)298.796:131.273,B30:430.069)430.069:231.458,(B29:369.451,B25:369.451)369.451:292.076)661.527:283.815)945.343:300.47)1245.81:362.118,B19:1607.93)1607.93:481.358,(B43:1812.68,((B44:1289.15,B21:1289.15)1289.15:337.234,((B23:1101.01,(B20:894.064,((B32:613.062,(B24:510.655,B16:510.655)510.655:102.406)613.062:124.943,(B26:460.145,(B15:133.594,B14:133.594)133.594:326.55)460.145:277.861)738.005:156.061)894.064:206.942)1101.01:249.886,(((B38:601.636,B37:601.636)601.636:404.416,(((B28:290.311,B27:290.311)290.311:111.157,B22:401.466)401.467:135.915,B18:537.382)537.383:468.67)1006.05:228.19,(B79:301.344,B13:301.344)301.344:932.9)1234.24:116.651)1350.9:275.493)1626.39:186.291)1812.68:276.611)2089.29:158.755,(((B33:1061.26,B31:1061.26)1061.26:502.996,B17:1564.26)1564.26:165.33,B12:1729.59)1729.59:518.455)2248.04:145.531)2393.57:562.474)2956.05:421.515,(p156889:2439.97,((A76:1465.06,((A78:813.085,A77:813.085)813.085:411.303,(A75:1050.24,A74:1050.24)1050.24:174.149)1224.39:240.678)1465.06:582.604,(A80:1756.34,(((p269484:652.365,p1359162:652.365)652.365:386.481,p1236908:1038.85)1038.85:428.024,A73:1466.87)1466.87:289.47)1756.34:291.328)2047.67:392.303)2439.97:937.593)3377.57:129.397)3506.96;
((((((U_71173:1236.42,U_67084:1236.42)1236.42:734.811,U_41057:1971.23)1971.23:921.173,(M_p26868:2210.69,((p2523533517:567.503,M_p19866:567.503)567.503:165.398,M_p13725:732.901)732.901:1477.79)2210.69:681.712)2892.4:154.045,(Cyn54:2511.63,(Cyn62:2237.93,(Cyn52:1961.2,((Cyn49:1603.65,((Cyn61:641.36,Cyn53:641.36)641.36:832.806,((Cyn50:1305.49,(Cyn60:1011.2,Cyn47:1011.2)1011.2:294.289)1305.49:123.14,(Cyn55:1232.02,(Cyn59:792.761,(Cyn48:301.007,Cyn46:301.007)301.007:491.754)792.761:439.252)1232.02:196.61)1428.63:45.5417)1474.17:129.477)1603.65:134.696,((Cyn58:1468.61,(Cyn56:1148.71,(Cyn57:419.329,Cyn51:419.329)419.329:729.384)1148.71:319.894)1468.61:129.488,Cyn45:1598.09)1598.09:140.247)1738.34:222.858)1961.2:276.733)2237.93:273.7)2511.63:534.816)3046.45:214.181,((Cf69:2185.4,(Cf70:962.077,Cf64:962.077)962.077:1223.32)2185.4:581.553,((Cf72:1506.67,Cf71:1506.67)1506.67:509.341,(((Cf82:322.638,Cf81:322.638)322.638:644.342,(Cf83:671.281,(Cf67:102.142,Cf66:102.142)102.142:569.138)671.281:295.701)966.98:801.069,(Cf65:1140.53,(Cf68:699.201,Cf63:699.201)699.201:441.323)1140.53:627.524)1768.05:247.959)2016.01:750.942)2766.95:493.682)3260.63:231.569,((((Ig42:694.99,Ig41:694.99)694.99:1942.73,(Chl8:1884.66,((Chl9:372.115,Chl1:372.115)372.115:706.566,(((Chl6:511.764,Chl4:511.764)511.764:175.577,((Chl3:422.595,Chl2:422.595)422.595:176.866,((Chl7:331.096,Chl11:331.096)331.096:65.2789,Chl10:396.375)396.375:203.084)599.461:87.8826)687.341:241.707,(Chl5:536.866,Chl0:536.866)536.866:392.181)929.048:149.631)1078.68:805.975)1884.66:753.062)2637.72:237.066,(B39:2317.31,((((B35:1591.74,(B34:1075.07,(((B40:371.004,B36:371.004)371.004:266.835,B30:637.84)637.84:210.474,(B29:611.858,B25:611.858)611.858:236.457)848.314:226.752)1075.07:516.671)1591.74:167.922,B19:1759.66)1759.66:186.962,(B43:1611.04,((B44:1109.18,B21:1109.18)1109.18:331.008,((B23:1002.17,(B20:880.97,((B32:636.673,(B24:438.337,B16:438.337)438.337:198.335)636.673:157.161,(B26:539.171,(B15:215.8,B14:215.8)215.8:323.371)539.171:254.662)793.834:87.1377)880.97:121.195)1002.17:278.031,(((B38:764.554,B37:764.554)764.554:257.694,(((B28:334.985,B27:334.985)334.985:87.1803,B22:422.165)422.166:154.108,B18:576.272)576.273:445.975)1022.25:110.215,(B79:401.606,B13:401.606)401.606:730.855)1132.46:147.734)1280.2:159.985)1440.18:170.856)1611.04:335.583)1946.62:146.562,(((B33:1247.81,B31:1247.81)1247.81:338.721,B17:1586.53)1586.53:231.888,B12:1818.42)1818.42:274.767)2093.18:224.124)2317.31:557.477)2874.78:506.069,(p156889:2356.02,((A76:1630.27,((A78:1079.39,A77:1079.39)1079.39:144.209,(A75:741.373,A74:741.373)741.373:482.224)1223.6:406.674)1630.27:438.404,(A80:1646.09,(((p269484:596.363,p1359162:596.363)596.363:409.838,p1236908:1006.2)1006.2:411.978,A73:1418.18)1418.18:227.91)1646.09:422.588)2068.67:287.347)2356.02:1024.83)3380.85:111.346)3492.2;
((((((U_71173:844.736,U_67084:844.736)844.736:1290,U_41057:2134.73)2134.73:563.2,(M_p26868:1810.73,((p2523533517:360.228,M_p19866:360.228)360.228:488.271,M_p13725:848.498)848.498:962.234)1810.73:887.201)2697.93:246.02,(Cyn54:2461.65,(Cyn62:2254.41,(Cyn52:2075.08,((Cyn49:1769.3,((Cyn61:619.112,Cyn53:619.112)619.112:1032.05,((Cyn50:1265.97,(Cyn60:1032.22,Cyn47:1032.22)1032.22:233.749)1265.97:217.405,(Cyn55:1288.46,(Cyn59:1098.86,(Cyn48:645.903,Cyn46:645.903)645.903:452.955)1098.86:189.598)1288.46:194.919)1483.38:167.786)1651.16:118.138)1769.3:134.295,((Cyn58:1358.86,(Cyn56:1083.98,(Cyn57:547.626,Cyn51:547.626)547.626:536.351)1083.98:274.885)1358.86:285.265,Cyn45:1644.13)1644.13:259.466)1903.6:171.485)2075.08:179.332)2254.41:207.232)2461.65:482.307)2943.95:404.693,((Cf69:2428.08,(Cf70:1312.21,Cf64:1312.21)1312.21:1115.87)2428.08:473.823,((Cf72:1795.7,Cf71:1795.7)1795.7:816.122,(((Cf82:688.501,Cf81:688.501)688.501:879.743,(Cf83:673.66,(Cf67:198.759,Cf66:198.759)198.759:474.901)673.66:894.58)1568.24:795.54,(Cf65:1534.24,(Cf68:1045.04,Cf63:1045.04)1045.04:489.201)1534.24:829.543)2363.78:248.039)2611.82:290.08)2901.9:446.743)3348.65:357.816,((((Ig42:845.873,Ig41:845.873)845.873:1795.66,(Chl8:1715.32,((Chl9:758.779,Chl1:758.779)758.779:398.693,(((Chl6:586.125,Chl4:586.125)586.125:188.779,((Chl3:537.952,Chl2:537.952)537.952:168.887,((Chl7:476.432,Chl11:476.432)476.432:86.2467,Chl10:562.678)562.679:144.163)706.839:68.0632)774.904:133.394,(Chl5:486.929,Chl0:486.929)486.929:421.369)908.298:249.175)1157.47:557.852)1715.32:926.211)2641.53:328.566,(B39:2371.24,((((B35:1457.08,(B34:1284.2,(((B40:615.991,B36:615.991)615.991:256.327,B30:872.319)872.318:218.207,(B29:835.855,B25:835.855)835.855:254.673)1090.53:193.675)1284.2:172.879)1457.08:210.085,B19:1667.17)1667.16:306.166,(B43:1853.12,((B44:814.461,B21:814.461)814.461:693.831,((B23:1056.67,(B20:900.062,((B32:686.303,(B24:493.715,B16:493.715)493.715:192.586)686.303:72.5973,(B26:560.646,(B15:285.001,B14:285.001)285.001:275.645)560.646:198.254)758.9:141.164)900.062:156.604)1056.67:244.678,(((B38:487.192,B37:487.192)487.192:369.835,(((B28:137.115,B27:137.115)137.115:129.216,B22:266.331)266.331:123.469,B18:389.801)389.8:467.225)857.027:136.233,(B79:354.162,B13:354.162)354.162:639.097)993.261:308.085)1301.35:206.947)1508.29:344.823)1853.12:120.216)1973.33:217.589,(((B33:1333.18,B31:1333.18)1333.18:283.174,B17:1616.36)1616.36:344.618,B12:1960.98)1960.98:229.944)2190.92:180.317)2371.24:598.864)2970.1:361.239,(p156889:2425.59,((A76:1491.91,((A78:890.266,A77:890.266)890.266:312.245,(A75:927.66,A74:927.66)927.66:274.851)1202.51:289.399)1491.91:560.565,(A80:1755.15,(((p269484:592.982,p1359162:592.982)592.982:312.958,p1236908:905.94)905.94:720.084,A73:1626.02)1626.02:129.13)1755.15:297.322)2052.47:373.115)2425.59:905.748)3331.34:375.12)3706.46;
((((((U_71173:686.716,U_67084:686.716)686.716:1184.07,U_41057:1870.79)1870.79:268.448,(M_p26868:1528.5,((p2523533517:220.321,M_p19866:220.321)220.321:282.101,M_p13725:502.422)502.422:1026.08)1528.5:610.736)2139.23:734.017,(Cyn54:2311.82,(Cyn62:1896.83,(Cyn52:1792.84,((Cyn49:1540.57,((Cyn61:1080.17,Cyn53:1080.17)1080.17:401.236,((Cyn50:1138.24,(Cyn60:588.021,Cyn47:588.021)588.021:550.225)1138.24:265.726,(Cyn55:1242.39,(Cyn59:764.651,(Cyn48:289.334,Cyn46:289.334)289.334:475.316)764.651:477.735)1242.39:161.585)1403.97:77.4329)1481.4:59.1653)1540.57:166.073,((Cyn58:1407.1,(Cyn56:1080.89,(Cyn57:470.185,Cyn51:470.185)470.185:610.698)1080.89:326.216)1407.1:117.674,Cyn45:1524.78)1524.78:181.866)1706.64:86.1971)1792.84:103.991)1896.83:414.986)2311.82:561.434)2873.25:351.902,((Cf69:2463,(Cf70:1624.15,Cf64:1624.15)1624.15:838.853)2463:202.835,((Cf72:2160.6,Cf71:2160.6)2160.6:390.577,(((Cf82:255.732,Cf81:255.732)255.732:706.952,(Cf83:557.768,(Cf67:162.593,Cf66:162.593)162.593:395.174)557.768:404.916)962.684:1216.35,(Cf65:1321.14,(Cf68:747.673,Cf63:747.673)747.673:573.466)1321.14:857.887)2179.03:372.149)2551.18:114.658)2665.84:559.319)3225.15:260.306,((((Ig42:1570.1,Ig41:1570.1)1570.1:946.358,(Chl8:1981.1,((Chl9:831.882,Chl1:831.882)831.882:516.545,(((Chl6:685.409,Chl4:685.409)685.409:80.4475,((Chl3:396.778,Chl2:396.778)396.778:208.239,((Chl7:244.129,Chl11:244.129)244.129:258.241,Chl10:502.37)502.369:102.648)605.017:160.841)765.856:431.761,(Chl5:286.297,Chl0:286.297)286.297:911.322)1197.62:150.806)1348.43:632.681)1981.1:535.353)2516.46:513.474,(B39:2357.21,((((B35:1504.24,(B34:1183.03,(((B40:416.993,B36:416.993)416.993:372.289,B30:789.279)789.282:124.589,(B29:574.275,B25:574.275)574.275:339.593)913.871:269.164)1183.03:321.206)1504.24:156.338,B19:1660.58)1660.58:253.935,(B43:1768.53,((B44:1340.8,B21:1340.8)1340.8:258.892,((B23:1135.93,(B20:1065.53,((B32:745.153,(B24:623.078,B16:623.078)623.078:122.075)745.153:90.0287,(B26:645.267,(B15:202.375,B14:202.375)202.375:442.89)645.267:189.915)835.182:230.35)1065.53:70.4)1135.93:223.457,(((B38:612.287,B37:612.287)612.287:194.819,(((B28:222.917,B27:222.917)222.917:86.1835,B22:309.101)309.101:89.5592,B18:398.66)398.66:408.447)807.106:403.989,(B79:404.331,B13:404.331)404.331:806.765)1211.1:148.293)1359.39:240.301)1599.69:168.834)1768.53:145.988)1914.51:201.098,(((B33:1279.98,B31:1279.98)1279.98:347.824,B17:1627.8)1627.8:214.493,B12:1842.29)1842.29:273.319)2115.61:241.602)2357.21:672.718)3029.93:326.639,(p156889:2382.74,((A76:1569.64,((A78:842.694,A77:842.694)842.694:313.854,(A75:827.023,A74:827.023)827.023:329.523)1156.55:413.093)1569.64:386.105,(A80:1809.5,(((p269484:772.378,p1359162:772.378)772.378:293.782,p1236908:1066.16)1066.16:490.418,A73:1556.58)1556.58:252.926)1809.5:146.241)1955.74:426.997)2382.74:973.827)3356.57:128.888)3485.46;
((((((U_71173:851.48,U_67084:851.48)851.48:803.169,U_41057:1654.65)1654.65:944.316,(M_p26868:1682.64,((p2523533517:424.825,M_p19866:424.825)424.825:177.636,M_p13725:602.462)602.461:1080.18)1682.64:916.321)2598.96:441.845,(Cyn54:2501.93,(Cyn62:2014.07,(Cyn52:1873.6,((Cyn49:1575.44,((Cyn61:1105.17,Cyn53:1105.17)1105.17:376.301,((Cyn50:1206.97,(Cyn60:924.677,Cyn47:924.677)924.677:282.297)1206.97:209.584,(Cyn55:1222.79,(Cyn59:603.813,(Cyn48:436.791,Cyn46:436.791)436.791:167.024)603.813:618.977)1222.79:193.768)1416.56:64.9081)1481.47:93.9738)1575.44:171.28,((Cyn58:1391.79,(Cyn56:1078.38,(Cyn57:497.557,Cyn51:497.557)497.557:580.824)1078.38:313.409)1391.79:205.494,Cyn45:1597.28)1597.28:149.438)1746.72:126.877)1873.6:140.466)2014.07:487.867)2501.93:538.877)3040.81:388.026,((Cf69:2258.6,(Cf70:1232.16,Cf64:1232.16)1232.16:1026.44)2258.6:567.747,((Cf72:1244.4,Cf71:1244.4)1244.4:1342.9,(((Cf82:269.461,Cf81:269.461)269.461:694.917,(Cf83:569.589,(Cf67:265.693,Cf66:265.693)265.693:303.896)569.589:394.79)964.378:1274,(Cf65:1277.45,(Cf68:753.184,Cf63:753.184)753.184:524.266)1277.45:960.922)2238.38:348.929)2587.3:239.047)2826.35:602.484)3428.84:233.034,((((Ig42:1306.67,Ig41:1306.67)1306.67:1322.49,(Chl8:1766.79,((Chl9:444.441,Chl1:444.441)444.441:532.322,(((Chl6:541.55,Chl4:541.55)541.55:228.633,((Chl3:508.692,Chl2:508.692)508.692:191.339,((Chl7:410.474,Chl11:410.474)410.474:96.7865,Chl10:507.26)507.26:192.772)700.032:70.1497)770.183:107.086,(Chl5:371.892,Chl0:371.892)371.892:505.375)877.27:99.4944)976.764:790.026)1766.79:862.374)2629.16:521.707,(B39:2432.62,((((B35:1512.65,(B34:1160.39,(((B40:404.523,B36:404.523)404.523:164.047,B30:568.567)568.57:411.594,(B29:734.82,B25:734.82)734.82:245.343)980.164:180.224)1160.39:352.264)1512.65:222.955,B19:1735.61)1735.61:255.615,(B43:1890.93,((B44:1008.88,B21:1008.88)1008.88:643.149,((B23:1097.64,(B20:942.25,((B32:598.47,(B24:334.003,B16:334.003)334.003:264.466)598.47:191.149,(B26:699.403,(B15:225.533,B14:225.533)225.533:473.868)699.403:90.2174)789.619:152.632)942.25:155.391)1097.64:436.667,(((B38:840.981,B37:840.981)840.981:232.373,(((B28:186.828,B27:186.828)186.828:62.0456,B22:248.874)248.874:246.538,B18:495.411)495.412:577.942)1073.35:197.477,(B79:362.455,B13:362.455)362.455:908.378)1270.83:263.477)1534.31:117.72)1652.03:238.901)1890.93:100.29)1991.22:184.639,(((B33:690.482,B31:690.482)690.482:464.19,B17:1154.67)1154.67:474,B12:1628.67)1628.67:547.189)2175.86:256.764)2432.62:718.243)3150.87:376.473,(p156889:2364.02,((A76:1427.17,((A78:869.822,A77:869.822)869.822:287.442,(A75:869.712,A74:869.712)869.712:287.55)1157.26:269.908)1427.17:583.182,(A80:1787.03,(((p269484:703.866,p1359162:703.866)703.866:493.093,p1236908:1196.96)1196.96:398.408,A73:1595.37)1595.37:191.663)1787.03:223.322)2010.35:353.665)2364.02:1163.32)3527.34:134.528)3661.87;
((((((U_71173:527.82,U_67084:527.82)527.82:1072.05,U_41057:1599.87)1599.87:431.97,(M_p26868:1677.29,((p2523533517:467.661,M_p19866:467.661)467.661:154.979,M_p13725:622.638)622.64:1054.65)1677.29:354.552)2031.84:706.006,(Cyn54:2154.33,(Cyn62:1913.87,(Cyn52:1792.9,((Cyn49:1554.5,((Cyn61:689.801,Cyn53:689.801)689.801:803.4,((Cyn50:1242.47,(Cyn60:611.181,Cyn47:611.181)611.181:631.291)1242.47:153.164,(Cyn55:1245.73,(Cyn59:1076.21,(Cyn48:596.005,Cyn46:596.005)596.005:480.202)1076.21:169.522)1245.73:149.909)1395.64:97.5644)1493.2:61.2955)1554.5:45.7857,((Cyn58:1254.21,(Cyn56:854.68,(Cyn57:357.831,Cyn51:357.831)357.831:496.848)854.68:399.53)1254.21:169.226,Cyn45:1423.44)1423.44:176.847)1600.28:192.618)1792.9:120.97)1913.87:240.458)2154.33:583.523)2737.85:229.691,((Cf69:1914.02,(Cf70:1037.01,Cf64:1037.01)1037.01:877.016)1914.02:804.192,((Cf72:1587.44,Cf71:1587.44)1587.44:1027.01,(((Cf82:205.1,Cf81:205.1)205.1:934.504,(Cf83:820.675,(Cf67:148.992,Cf66:148.992)148.992:671.684)820.675:318.93)1139.6:626.901,(Cf65:1090.08,(Cf68:720.28,Cf63:720.28)720.28:369.796)1090.08:676.428)1766.51:847.935)2614.44:103.778)2718.22:249.323)2967.54:682.239,((((Ig42:983.638,Ig41:983.638)983.638:1635.74,(Chl8:1770.56,((Chl9:502.272,Chl1:502.272)502.272:730.777,(((Chl6:494.706,Chl4:494.706)494.706:296.115,((Chl3:447.916,Chl2:447.916)447.916:286.113,((Chl7:415.717,Chl11:415.717)415.717:140.921,Chl10:556.639)556.639:177.389)734.029:56.7909)790.82:317.221,(Chl5:317.5,Chl0:317.5)317.5:790.539)1108.04:125.009)1233.05:537.507)1770.56:848.822)2619.38:346.313,(B39:2225.62,((((B35:1460.88,(B34:1166.3,(((B40:536.302,B36:536.302)536.302:255.922,B30:792.225)792.225:214.996,(B29:847.351,B25:847.351)847.351:159.869)1007.22:159.078)1166.3:294.583)1460.88:172.735,B19:1633.62)1633.62:144.454,(B43:1591.67,((B44:1102.96,B21:1102.96)1102.96:357.91,((B23:978.032,(B20:871.633,((B32:500.724,(B24:362.594,B16:362.594)362.594:138.13)500.724:169.931,(B26:536.131,(B15:220.093,B14:220.093)220.093:316.039)536.131:134.523)670.655:200.976)871.633:106.4)978.032:310.245,(((B38:649.723,B37:649.723)649.723:283.18,(((B28:198.584,B27:198.584)198.584:70.0513,B22:268.635)268.635:284.733,B18:553.369)553.368:379.533)932.903:162.1,(B79:321.236,B13:321.236)321.236:773.764)1095:193.275)1288.28:172.594)1460.87:130.8)1591.67:186.4)1778.07:199.189,(((B33:1024.22,B31:1024.22)1024.22:292.211,B17:1316.42)1316.43:532.649,B12:1849.07)1849.08:128.186)1977.26:248.361)2225.62:740.069)2965.69:540.197,(p156889:2322.85,((A76:1552.9,((A78:851.373,A77:851.373)851.373:272.385,(A75:782.597,A74:782.597)782.597:341.163)1123.76:429.141)1552.9:403.476,(A80:1623.69,(((p269484:450.602,p1359162:450.602)450.602:488.983,p1236908:939.585)939.585:315.696,A73:1255.28)1255.28:368.409)1623.69:332.687)1956.38:366.471)2322.85:1183.04)3505.89:143.896)3649.78;
((((((U_71173:975.325,U_67084:975.325)975.325:384.572,U_41057:1359.89)1359.9:1260.44,(M_p26868:1746.34,((p2523533517:321.002,M_p19866:321.002)321.002:102.772,M_p13725:423.773)423.774:1322.57)1746.34:873.987)2620.34:417.797,(Cyn54:2486.75,(Cyn62:1941.92,(Cyn52:1785.44,((Cyn49:1474.26,((Cyn61:893.201,Cyn53:893.201)893.201:439.271,((Cyn50:1110.23,(Cyn60:699.274,Cyn47:699.274)699.274:410.961)1110.23:150.796,(Cyn55:1204.02,(Cyn59:642.13,(Cyn48:469.61,Cyn46:469.61)469.61:172.519)642.13:561.89)1204.02:57.0095)1261.03:71.4421)1332.47:141.791)1474.26:116.086,((Cyn58:1309.54,(Cyn56:971.39,(Cyn57:494.55,Cyn51:494.55)494.55:476.844)971.39:338.154)1309.54:141.834,Cyn45:1451.38)1451.38:138.97)1590.35:195.095)1785.44:156.476)1941.92:544.829)2486.75:551.384)3038.13:443.119,((Cf69:2439.13,(Cf70:1138.61,Cf64:1138.61)1138.61:1300.52)2439.13:402.438,((Cf72:1582.59,Cf71:1582.59)1582.59:914.763,(((Cf82:201.978,Cf81:201.978)201.978:1257.38,(Cf83:910.561,(Cf67:242.547,Cf66:242.547)242.547:668.013)910.561:548.801)1459.36:450.804,(Cf65:939.946,(Cf68:391.615,Cf63:391.615)391.615:548.331)939.946:970.22)1910.16:587.182)2497.35:344.22)2841.57:639.684)3481.25:162.698,((((Ig42:1666.91,Ig41:1666.91)1666.91:1183.34,(Chl8:2204.47,((Chl9:648.16,Chl1:648.16)648.16:378.275,(((Chl6:585.102,Chl4:585.102)585.102:71.4585,((Chl3:404.584,Chl2:404.584)404.584:170.573,((Chl7:237.256,Chl11:237.256)237.256:185.458,Chl10:422.713)422.714:152.441)575.157:81.404)656.56:189.55,(Chl5:454.973,Chl0:454.973)454.973:391.134)846.11:180.322)1026.44:1178.04)2204.47:645.781)2850.25:380.202,(B39:2368.86,((((B35:1251.84,(B34:954.635,(((B40:364.81,B36:364.81)364.81:266.633,B30:631.446)631.443:187.68,(B29:629.317,B25:629.317)629.317:189.809)819.123:135.508)954.635:297.206)1251.84:302.388,B19:1554.23)1554.23:375.13,(B43:1741.75,((B44:978.459,B21:978.459)978.459:584.162,((B23:1087.57,(B20:831.032,((B32:568.205,(B24:454.105,B16:454.105)454.105:114.097)568.205:84.47,(B26:593.395,(B15:238.617,B14:238.617)238.617:354.779)593.395:59.2779)652.675:178.359)831.032:256.54)1087.57:303.299,(((B38:582.708,B37:582.708)582.708:194.984,(((B28:274.648,B27:274.648)274.648:47.215,B22:321.863)321.863:150.999,B18:472.861)472.862:304.829)777.692:309.002,(B79:390.03,B13:390.03)390.03:696.661)1086.69:304.179)1390.87:171.747)1562.62:179.131)1741.75:187.608)1929.36:171.618,(((B33:1150.35,B31:1150.35)1150.35:199.635,B17:1349.98)1349.98:254.766,B12:1604.75)1604.75:496.229)2100.97:267.878)2368.86:861.601)3230.46:336.956,(p156889:2447.65,((A76:1782.14,((A78:1163.69,A77:1163.69)1163.69:341.895,(A75:1238.74,A74:1238.74)1238.74:266.846)1505.58:276.555)1782.14:299.623,(A80:1827.39,(((p269484:542.519,p1359162:542.519)542.519:611.018,p1236908:1153.54)1153.54:519.445,A73:1672.98)1672.98:154.409)1827.39:254.369)2081.76:365.885)2447.65:1119.76)3567.41:76.54)3643.95;
((((((U_71173:1230.61,U_67084:1230.61)1230.61:639.406,U_41057:1870.01)1870.01:667.114,(M_p26868:1773.35,((p2523533517:353.329,M_p19866:353.329)353.329:215.912,M_p13725:569.239)569.241:1204.11)1773.35:763.786)2537.13:509.648,(Cyn54:2466.82,(Cyn62:2011.62,(Cyn52:1830.53,((Cyn49:1570.56,((Cyn61:981.851,Cyn53:981.851)981.851:543.355,((Cyn50:1243.61,(Cyn60:1067.84,Cyn47:1067.84)1067.84:175.773)1243.61:191.226,(Cyn55:1234.26,(Cyn59:744.155,(Cyn48:636.861,Cyn46:636.861)636.861:107.295)744.155:490.101)1234.26:200.584)1434.84:90.3656)1525.21:45.3508)1570.56:61.8284,((Cyn58:1265.55,(Cyn56:871.345,(Cyn57:341.658,Cyn51:341.658)341.658:529.685)871.345:394.213)1265.55:231.097,Cyn45:1496.65)1496.65:135.732)1632.39:198.146)1830.53:181.09)2011.62:455.199)2466.82:579.959)3046.78:519.58,((Cf69:2630.43,(Cf70:1855.01,Cf64:1855.01)1855.01:775.42)2630.43:585.586,((Cf72:1817.62,Cf71:1817.62)1817.62:1205.82,(((Cf82:189.102,Cf81:189.102)189.102:711.218,(Cf83:543.401,(Cf67:140.757,Cf66:140.757)140.757:402.643)543.401:356.92)900.321:1690.29,(Cf65:1167.37,(Cf68:649.53,Cf63:649.53)649.53:517.839)1167.37:1423.25)2590.61:432.831)3023.44:192.574)3216.02:350.342)3566.36:225.609,((((Ig42:1000.31,Ig41:1000.31)1000.31:1893.44,(Chl8:1812.8,((Chl9:920.853,Chl1:920.853)920.853:289.235,(((Chl6:497.15,Chl4:497.15)497.15:164.617,((Chl3:366.723,Chl2:366.723)366.723:177.721,((Chl7:273.49,Chl11:273.49)273.49:113.033,Chl10:386.523)386.523:157.922)544.444:117.324)661.767:300.709,(Chl5:267.15,Chl0:267.15)267.15:695.326)962.477:247.61)1210.09:602.711)1812.8:1080.95)2893.75:284.978,(B39:2440.05,((((B35:1476.99,(B34:1108.87,(((B40:314.459,B36:314.459)314.459:250.625,B30:565.083)565.084:246.408,(B29:626.191,B25:626.191)626.191:185.303)811.492:297.378)1108.87:368.116)1476.99:239.8,B19:1716.79)1716.79:322.821,(B43:1813.73,((B44:1269.77,B21:1269.77)1269.77:308.023,((B23:878.634,(B20:760.525,((B32:569.25,(B24:397.433,B16:397.433)397.433:171.82)569.25:62.0631,(B26:461.646,(B15:245.332,B14:245.332)245.332:216.312)461.646:169.671)631.314:129.21)760.525:118.109)878.634:504.214,(((B38:655.685,B37:655.685)655.685:323.058,(((B28:230.303,B27:230.303)230.303:109.439,B22:339.742)339.742:93.7393,B18:433.483)433.481:545.263)978.742:283.781,(B79:341.668,B13:341.668)341.668:920.857)1262.52:120.323)1382.85:194.943)1577.79:235.941)1813.73:225.875)2039.61:154.545,(((B33:1267.59,B31:1267.59)1267.59:235.887,B17:1503.48)1503.48:464.945,B12:1968.43)1968.42:225.727)2194.15:245.9)2440.05:738.672)3178.72:367.775,(p156889:2359.91,((A76:1636.53,((A78:1121.49,A77:1121.49)1121.49:268.271,(A75:1090.33,A74:1090.33)1090.33:299.432)1389.77:246.76)1636.53:499.361,(A80:1939.41,(((p269484:834.669,p1359162:834.669)834.669:291.674,p1236908:1126.34)1126.34:515.503,A73:1641.85)1641.85:297.561)1939.41:196.48)2135.89:224.024)2359.91:1186.59)3546.5:245.471)3791.96;
((((((U_71173:1590.71,U_67084:1590.71)1590.71:677.846,U_41057:2268.56)2268.56:247.374,(M_p26868:2036.98,((p2523533517:497.444,M_p19866:497.444)497.444:310.716,M_p13725:808.158)808.16:1228.83)2036.98:478.952)2515.93:588.404,(Cyn54:2424.89,(Cyn62:2142.73,(Cyn52:1982.33,((Cyn49:1565.07,((Cyn61:970.831,Cyn53:970.831)970.831:476.175,((Cyn50:1016.66,(Cyn60:551.219,Cyn47:551.219)551.219:465.436)1016.66:353.303,(Cyn55:1208.47,(Cyn59:671.827,(Cyn48:553.192,Cyn46:553.192)553.192:118.638)671.827:536.643)1208.47:161.489)1369.96:77.0499)1447.01:118.06)1565.07:178.486,((Cyn58:1430.95,(Cyn56:973.943,(Cyn57:521.944,Cyn51:521.944)521.944:451.999)973.943:457.009)1430.95:238.438,Cyn45:1669.39)1669.39:74.1656)1743.55:238.78)1982.33:160.399)2142.73:282.16)2424.89:679.443)3104.34:378.63,((Cf69:2374.52,(Cf70:1244.15,Cf64:1244.15)1244.15:1130.38)2374.52:573.53,((Cf72:2168,Cf71:2168)2168:481.997,(((Cf82:239.922,Cf81:239.922)239.922:690.643,(Cf83:543.875,(Cf67:170.193,Cf66:170.193)170.193:373.683)543.875:386.689)930.565:1426.98,(Cf65:1710.67,(Cf68:1074.66,Cf63:1074.66)1074.66:636.008)1710.67:646.881)2357.55:292.446)2649.99:298.059)2948.05:534.916)3482.97:239.273,((((Ig42:1059.7,Ig41:1059.7)1059.7:1655.07,(Chl8:1790.43,((Chl9:368.356,Chl1:368.356)368.356:657.642,(((Chl6:480.43,Chl4:480.43)480.43:217.687,((Chl3:484.531,Chl2:484.531)484.531:163.309,((Chl7:378.98,Chl11:378.98)378.98:173.496,Chl10:552.477)552.476:95.3641)647.84:50.2766)698.116:228.603,(Chl5:355.695,Chl0:355.695)355.695:571.025)926.719:99.2773)1026:764.436)1790.43:924.34)2714.77:235.283,(B39:2418.99,((((B35:1214.59,(B34:881.907,(((B40:280.359,B36:280.359)280.359:291.172,B30:571.531)571.53:217.696,(B29:494.883,B25:494.883)494.883:294.344)789.226:92.6796)881.907:332.684)1214.59:649.78,B19:1864.37)1864.37:196.312,(B43:1881.98,((B44:1056,B21:1056)1056:532.88,((B23:941.012,(B20:788.143,((B32:565.073,(B24:461.539,B16:461.539)461.539:103.534)565.073:68.1817,(B26:548.569,(B15:316.347,B14:316.347)316.347:232.222)548.569:84.6843)633.255:154.89)788.143:152.867)941.012:417.94,(((B38:729.187,B37:729.187)729.187:257.018,(((B28:232.205,B27:232.205)232.205:87.7499,B22:319.955)319.955:166.325,B18:486.281)486.28:499.923)986.205:226.323,(B79:402.203,B13:402.203)402.203:810.328)1212.53:146.425)1358.95:229.925)1588.88:293.097)1881.98:178.705)2060.68:163.692,(((B33:1234.79,B31:1234.79)1234.79:318.371,B17:1553.16)1553.16:468.429,B12:2021.59)2021.59:202.788)2224.37:194.616)2418.99:531.067)2950.05:666.515,(p156889:2439.86,((A76:1716.42,((A78:1009.07,A77:1009.07)1009.07:258.983,(A75:1016.24,A74:1016.24)1016.24:251.814)1268.06:448.366)1716.42:476.577,(A80:1919.88,(((p269484:695.947,p1359162:695.947)695.947:330.848,p1236908:1026.79)1026.79:511.13,A73:1537.92)1537.93:381.954)1919.88:273.123)2193:246.86)2439.86:1176.72)3616.57:105.667)3722.24;
((((((U_71173:1024.15,U_67084:1024.15)1024.15:1664.79,U_41057:2688.93)2688.94:166.432,(M_p26868:2379.42,((p2523533517:537.509,M_p19866:537.509)537.509:161.111,M_p13725:698.62)698.62:1680.8)2379.42:475.947)2855.37:359.693,(Cyn54:2810.07,(Cyn62:2258.24,(Cyn52:1915.48,((Cyn49:1626.97,((Cyn61:1126.55,Cyn53:1126.55)1126.55:413.3,((Cyn50:1165.42,(Cyn60:1012.64,Cyn47:1012.64)1012.64:152.787)1165.42:233.673,(Cyn55:1274.48,(Cyn59:901.496,(Cyn48:791.007,Cyn46:791.007)791.007:110.491)901.496:372.978)1274.48:124.623)1399.1:140.747)1539.85:87.125)1626.97:144.33,((Cyn58:1327.8,(Cyn56:1121.83,(Cyn57:522.438,Cyn51:522.438)522.438:599.388)1121.83:205.971)1327.8:268.253,Cyn45:1596.05)1596.05:175.249)1771.3:144.183)1915.48:342.759)2258.24:551.827)2810.07:404.992)3215.06:332.657,((Cf69:2030.17,(Cf70:936.214,Cf64:936.214)936.214:1093.95)2030.17:734.516,((Cf72:1165.66,Cf71:1165.66)1165.66:1037.56,(((Cf82:238.706,Cf81:238.706)238.706:740.246,(Cf83:715.401,(Cf67:217.916,Cf66:217.916)217.916:497.484)715.401:263.552)978.952:950.899,(Cf65:1381.96,(Cf68:872.586,Cf63:872.586)872.586:509.37)1381.96:547.897)1929.85:273.374)2203.22:561.46)2764.68:783.036)3547.72:194.622,((((Ig42:593.161,Ig41:593.161)593.161:2110.64,(Chl8:2094.07,((Chl9:838.497,Chl1:838.497)838.497:345.132,(((Chl6:453.781,Chl4:453.781)453.781:186.37,((Chl3:381.625,Chl2:381.625)381.625:187.789,((Chl7:216.51,Chl11:216.51)216.51:170.142,Chl10:386.651)386.652:182.764)569.415:70.7335)640.151:300.396,(Chl5:381.647,Chl0:381.647)381.647:558.896)940.547:243.085)1183.63:910.436)2094.07:609.739)2703.8:288.992,(B39:2418.2,((((B35:1477.42,(B34:1230.82,(((B40:646.654,B36:646.654)646.654:128.841,B30:775.495)775.495:224.178,(B29:683.999,B25:683.999)683.999:315.671)999.673:231.152)1230.82:246.601)1477.42:193.117,B19:1670.54)1670.54:298.655,(B43:1863.1,((B44:1190.36,B21:1190.36)1190.36:511.552,((B23:1085.32,(B20:969.457,((B32:700.648,(B24:509.097,B16:509.097)509.097:191.552)700.648:90.5552,(B26:694.893,(B15:345.881,B14:345.881)345.881:349.013)694.893:96.3102)791.204:178.254)969.457:115.859)1085.32:400.094,(((B38:801.179,B37:801.179)801.179:225.043,(((B28:234.694,B27:234.694)234.694:78.4461,B22:313.141)313.141:197.117,B18:510.257)510.258:515.964)1026.22:242.242,(B79:400.558,B13:400.558)400.558:867.909)1268.46:216.946)1485.41:216.503)1701.92:161.187)1863.1:106.096)1969.2:151.885,(((B33:671.507,B31:671.507)671.507:421.301,B17:1092.81)1092.81:621.296,B12:1714.1)1714.1:406.979)2121.08:297.115)2418.2:574.599)2992.8:678.902,(p156889:2385.48,((A76:1591.82,((A78:1053.8,A77:1053.8)1053.8:149.064,(A75:837.21,A74:837.21)837.21:365.657)1202.87:388.956)1591.82:532.973,(A80:1659.13,(((p269484:710.087,p1359162:710.087)710.087:295.599,p1236908:1005.68)1005.69:382.826,A73:1388.51)1388.51:270.615)1659.13:465.671)2124.8:260.681)2385.48:1286.22)3671.7:70.6411)3742.34;
((((((U_71173:498.941,U_67084:498.941)498.941:1471.37,U_41057:1970.32)1970.32:780.213,(M_p26868:2023.78,((p2523533517:429.117,M_p19866:429.117)429.117:161.318,M_p13725:590.433)590.436:1433.35)2023.78:726.747)2750.53:250.732,(Cyn54:2345.72,(Cyn62:2057.27,(Cyn52:1879.28,((Cyn49:1622,((Cyn61:1278.72,Cyn53:1278.72)1278.72:246.884,((Cyn50:831.939,(Cyn60:513.213,Cyn47:513.213)513.213:318.728)831.939:543.231,(Cyn55:1219.14,(Cyn59:738.575,(Cyn48:628.695,Cyn46:628.695)628.695:109.878)738.575:480.57)1219.14:156.027)1375.17:150.431)1525.6:96.3941)1622:111.276,((Cyn58:1427.79,(Cyn56:1169.2,(Cyn57:757.201,Cyn51:757.201)757.201:411.995)1169.2:258.59)1427.79:104.108,Cyn45:1531.89)1531.89:201.377)1733.27:146.016)1879.28:177.977)2057.27:288.46)2345.72:655.54)3001.26:189.223,((Cf69:2523.27,(Cf70:1287.02,Cf64:1287.02)1287.02:1236.25)2523.27:401.067,((Cf72:1454.44,Cf71:1454.44)1454.44:779.178,(((Cf82:208.892,Cf81:208.892)208.892:1087.79,(Cf83:769.15,(Cf67:175.49,Cf66:175.49)175.49:593.659)769.15:527.53)1296.68:684.587,(Cf65:1096.42,(Cf68:550.089,Cf63:550.089)550.089:546.33)1096.42:884.846)1981.27:252.356)2233.62:690.707)2924.33:266.155)3190.48:355.294,((((Ig42:1249.24,Ig41:1249.24)1249.24:1197.63,(Chl8:1771.39,((Chl9:785.05,Chl1:785.05)785.05:340.637,(((Chl6:479.421,Chl4:479.421)479.421:212.629,((Chl3:395.624,Chl2:395.624)395.624:214.473,((Chl7:352.513,Chl11:352.513)352.513:69.3168,Chl10:421.831)421.83:188.268)610.097:81.9529)692.05:246.788,(Chl5:372.849,Chl0:372.849)372.849:565.991)938.838:186.849)1125.69:645.704)1771.39:675.478)2446.87:440.574,(B39:2354.44,((((B35:1484.77,(B34:1189.81,(((B40:352.925,B36:352.925)352.925:345.07,B30:697.994)697.995:338.448,(B29:517.645,B25:517.645)517.645:518.801)1036.44:153.368)1189.81:294.959)1484.77:185.055,B19:1669.82)1669.83:303.074,(B43:1830.64,((B44:1322.32,B21:1322.32)1322.32:360.379,((B23:1019.89,(B20:890.43,((B32:666.092,(B24:391.667,B16:391.667)391.667:274.423)666.092:44.4435,(B26:601.112,(B15:257.032,B14:257.032)257.032:344.079)601.112:109.423)710.536:179.897)890.43:129.464)1019.89:255.229,(((B38:685.442,B37:685.442)685.442:271.04,(((B28:177.007,B27:177.007)177.007:121.37,B22:298.376)298.376:195.461,B18:493.839)493.837:462.646)956.482:130.792,(B79:378.466,B13:378.466)378.466:708.808)1087.27:187.849)1275.12:407.58)1682.7:147.941)1830.64:142.255)1972.9:188.731,(((B33:1433.75,B31:1433.75)1433.75:187.674,B17:1621.42)1621.42:254.704,B12:1876.13)1876.13:285.501)2161.63:192.808)2354.44:533.005)2887.44:526.02,(p156889:2424.65,((A76:1573.77,((A78:1115.61,A77:1115.61)1115.61:107.302,(A75:766.647,A74:766.647)766.647:456.267)1222.91:350.857)1573.77:408.647,(A80:1711.86,(((p269484:686.757,p1359162:686.757)686.757:208.176,p1236908:894.933)894.933:473.44,A73:1368.37)1368.37:343.49)1711.86:270.554)1982.42:442.233)2424.65:988.812)3413.46:132.317)3545.78;
((((((U_71173:1226.62,U_67084:1226.62)1226.62:863.109,U_41057:2089.73)2089.73:470.931,(M_p26868:1882.01,((p2523533517:495.881,M_p19866:495.881)495.881:119.546,M_p13725:615.427)615.427:1266.59)1882.01:678.651)2560.66:319.141,(Cyn54:2518.83,(Cyn62:2218.4,(Cyn52:1973.88,((Cyn49:1621.14,((Cyn61:1100.26,Cyn53:1100.26)1100.26:428.531,((Cyn50:1115.44,(Cyn60:311.353,Cyn47:311.353)311.353:804.084)1115.44:285.001,(Cyn55:1229.99,(Cyn59:901.268,(Cyn48:524.301,Cyn46:524.301)524.301:376.967)901.268:328.722)1229.99:170.449)1400.44:128.352)1528.79:92.354)1621.14:125.458,((Cyn58:1444.79,(Cyn56:1230.77,(Cyn57:329.568,Cyn51:329.568)329.568:901.2)1230.77:214.017)1444.79:149.288,Cyn45:1594.07)1594.07:152.529)1746.6:227.279)1973.88:244.52)2218.4:300.427)2518.83:360.977)2879.81:467.214,((Cf69:2138.64,(Cf70:1105.6,Cf64:1105.6)1105.6:1033.04)2138.64:795.263,((Cf72:2002.3,Cf71:2002.3)2002.3:623.781,(((Cf82:136.339,Cf81:136.339)136.339:1097.04,(Cf83:737.862,(Cf67:184.743,Cf66:184.743)184.743:553.121)737.862:495.517)1233.38:685.776,(Cf65:1153.65,(Cf68:432.436,Cf63:432.436)432.436:721.212)1153.65:765.507)1919.16:706.928)2626.08:307.82)2933.9:413.116)3347.02:222.909,((((Ig42:1138.68,Ig41:1138.68)1138.68:1368.79,(Chl8:1664.55,((Chl9:608.484,Chl1:608.484)608.484:270.958,(((Chl6:511.46,Chl4:511.46)511.46:80.489,((Chl3:304.883,Chl2:304.883)304.883:229.182,((Chl7:317.866,Chl11:317.866)317.866:137.954,Chl10:455.819)455.82:78.2453)534.065:57.8842)591.949:186.116,(Chl5:344.9,Chl0:344.9)344.9:433.164)778.066:101.375)879.442:785.11)1664.55:842.918)2507.47:427.931,(B39:2365.07,((((B35:1452.11,(B34:1188.58,(((B40:407.575,B36:407.575)407.575:169.159,B30:576.733)576.734:390.258,(B29:740.789,B25:740.789)740.789:226.206)966.991:221.588)1188.58:263.53)1452.11:468.889,B19:1921)1921:143.004,(B43:1910.83,((B44:1344.23,B21:1344.23)1344.23:356.028,((B23:1120.58,(B20:1031.8,((B32:737.066,(B24:578.257,B16:578.257)578.257:158.808)737.066:134.155,(B26:699.949,(B15:365.197,B14:365.197)365.197:334.75)699.949:171.271)871.221:160.585)1031.8:88.7798)1120.58:434.25,(((B38:747.625,B37:747.625)747.625:315.962,(((B28:203.013,B27:203.013)203.013:122.397,B22:325.409)325.409:252.701,B18:578.111)578.111:485.478)1063.59:171.174,(B79:407.35,B13:407.35)407.35:827.41)1234.76:320.073)1554.83:145.425)1700.26:210.565)1910.83:153.177)2064:165.091,(((B33:1346.87,B31:1346.87)1346.87:145.088,B17:1491.96)1491.96:487.57,B12:1979.53)1979.53:249.56)2229.1:135.982)2365.07:570.325)2935.4:557.544,(p156889:2430.42,((A76:1722.13,((A78:1221.4,A77:1221.4)1221.4:225.911,(A75:1272.42,A74:1272.42)1272.42:174.893)1447.31:274.814)1722.13:424.986,(A80:1882.53,(((p269484:632.099,p1359162:632.099)632.099:493.272,p1236908:1125.37)1125.37:530.613,A73:1655.98)1655.98:226.547)1882.53:264.587)2147.11:283.304)2430.42:1062.53)3492.94:76.9848)3569.93;
((((((U_71173:1297.74,U_67084:1297.74)1297.74:723.6,U_41057:2021.34)2021.34:770.072,(M_p26868:1974.86,((p2523533517:629.701,M_p19866:629.701)629.701:134.101,M_p13725:763.803)763.802:1211.05)1974.86:816.555)2791.42:123.808,(Cyn54:2488.73,(Cyn62:2144.83,(Cyn52:1882.36,((Cyn49:1499.25,((Cyn61:906.004,Cyn53:906.004)906.004:512.363,((Cyn50:893.062,(Cyn60:513.306,Cyn47:513.306)513.306:379.755)893.062:460.568,(Cyn55:1212.84,(Cyn59:704.106,(Cyn48:569.241,Cyn46:569.241)569.241:134.865)704.106:508.736)1212.84:140.783)1353.63:64.7397)1418.37:80.8777)1499.25:155.727,((Cyn58:1221.07,(Cyn56:938.153,(Cyn57:473.28,Cyn51:473.28)473.28:464.873)938.153:282.917)1221.07:145.188,Cyn45:1366.26)1366.26:288.715)1654.97:227.387)1882.36:262.472)2144.83:343.901)2488.73:426.489)2915.22:378.65,((Cf69:2444.36,(Cf70:1318.78,Cf64:1318.78)1318.78:1125.58)2444.36:286.995,((Cf72:1438.42,Cf71:1438.42)1438.42:862.392,(((Cf82:175.348,Cf81:175.348)175.348:777.582,(Cf83:337.192,(Cf67:141.028,Cf66:141.028)141.028:196.164)337.192:615.739)952.93:1007.15,(Cf65:1185.32,(Cf68:611.323,Cf63:611.323)611.323:573.995)1185.32:774.759)1960.08:340.737)2300.81:430.537)2731.35:562.52)3293.87:238.278,((((Ig42:1020.35,Ig41:1020.35)1020.35:1554.49,(Chl8:1869.04,((Chl9:754.4,Chl1:754.4)754.4:183.734,(((Chl6:499.068,Chl4:499.068)499.068:146.164,((Chl3:408.74,Chl2:408.74)408.74:188.85,((Chl7:359.393,Chl11:359.393)359.393:76.1559,Chl10:435.549)435.549:162.041)597.591:47.6409)645.232:208.786,(Chl5:229.211,Chl0:229.211)229.211:624.809)854.018:84.1163)938.134:930.912)1869.04:705.798)2574.84:420.146,(B39:2429.62,((((B35:1600.38,(B34:1064.79,(((B40:277.527,B36:277.527)277.527:305.873,B30:583.402)583.4:192.208,(B29:608.632,B25:608.632)608.632:166.976)775.608:289.186)1064.79:535.587)1600.38:228.879,B19:1829.26)1829.26:192.834,(B43:1877.89,((B44:837.589,B21:837.589)837.589:834.548,((B23:1208.96,(B20:1010.32,((B32:775.102,(B24:633.611,B16:633.611)633.611:141.491)775.102:79.2692,(B26:798.506,(B15:240.617,B14:240.617)240.617:557.889)798.506:55.8673)854.371:155.949)1010.32:198.636)1208.96:267.024,(((B38:608.106,B37:608.106)608.106:302.955,(((B28:246.062,B27:246.062)246.062:87.0342,B22:333.096)333.096:188.935,B18:522.03)522.032:389.027)911.061:241.739,(B79:346.367,B13:346.367)346.367:806.432)1152.8:323.184)1475.98:196.155)1672.14:205.753)1877.89:144.202)2022.09:228.11,(((B33:1069.76,B31:1069.76)1069.76:253.217,B17:1322.97)1322.97:426.182,B12:1749.16)1749.16:501.046)2250.2:179.415)2429.62:565.37)2994.99:436.051,(p156889:2442.51,((A76:1604.4,((A78:678.533,A77:678.533)678.533:511.54,(A75:1008.86,A74:1008.86)1008.86:181.21)1190.07:414.325)1604.4:610.278,(A80:1665.41,(((p269484:491.795,p1359162:491.795)491.795:381.917,p1236908:873.716)873.713:452.518,A73:1326.23)1326.23:339.17)1665.41:549.274)2214.68:227.827)2442.51:988.532)3431.04:101.11)3532.15;
((((((U_71173:1619.45,U_67084:1619.45)1619.45:642.509,U_41057:2261.96)2261.96:351.539,(M_p26868:2075.32,((p2523533517:349.972,M_p19866:349.972)349.972:171.764,M_p13725:521.736)521.736:1553.58)2075.32:538.178)2613.5:416.52,(Cyn54:2546.31,(Cyn62:1910.5,(Cyn52:1790.42,((Cyn49:1553.58,((Cyn61:650.032,Cyn53:650.032)650.032:842.475,((Cyn50:1159.44,(Cyn60:763.203,Cyn47:763.203)763.203:396.234)1159.44:268.304,(Cyn55:1204.81,(Cyn59:907.765,(Cyn48:308.928,Cyn46:308.928)308.928:598.835)907.765:297.049)1204.81:222.927)1427.74:64.7647)1492.51:61.0722)1553.58:93.0865,((Cyn58:1193.35,(Cyn56:989.744,(Cyn57:479.992,Cyn51:479.992)479.992:509.752)989.744:203.608)1193.35:301.622,Cyn45:1494.97)1494.97:151.692)1646.66:143.759)1790.42:120.072)1910.5:635.814)2546.31:483.703)3030.02:184.985,((Cf69:1845.28,(Cf70:1084.89,Cf64:1084.89)1084.89:760.395)1845.28:871.636,((Cf72:1670.76,Cf71:1670.76)1670.76:515.558,(((Cf82:232.856,Cf81:232.856)232.856:694.85,(Cf83:585.531,(Cf67:200.579,Cf66:200.579)200.579:384.956)585.531:342.174)927.706:1000.07,(Cf65:1106.35,(Cf68:523.364,Cf63:523.364)523.364:582.992)1106.35:821.421)1927.78:258.538)2186.32:530.601)2716.91:498.083)3215:370.992,((((Ig42:1258.42,Ig41:1258.42)1258.42:1530.28,(Chl8:1727.83,((Chl9:697.055,Chl1:697.055)697.055:532.193,(((Chl6:586.288,Chl4:586.288)586.288:174.02,((Chl3:361.747,Chl2:361.747)361.747:307.262,((Chl7:367.793,Chl11:367.793)367.793:158.176,Chl10:525.968)525.969:143.041)669.009:91.2996)760.308:267.514,(Chl5:487.87,Chl0:487.87)487.87:539.953)1027.82:201.424)1229.25:498.582)1727.83:1060.87)2788.7:193.263,(B39:2443.53,((((B35:1427.45,(B34:1201.05,(((B40:335.271,B36:335.271)335.271:269.809,B30:605.078)605.08:425.119,(B29:769.234,B25:769.234)769.234:260.967)1030.2:170.847)1201.05:226.398)1427.45:152.03,B19:1579.47)1579.48:466.225,(B43:1932.3,((B44:1179.73,B21:1179.73)1179.73:405.145,((B23:1209.2,(B20:963.742,((B32:661.027,(B24:383.475,B16:383.475)383.475:277.554)661.027:114.085,(B26:632.475,(B15:287.702,B14:287.702)287.702:344.773)632.475:142.637)775.112:188.631)963.742:245.457)1209.2:196.008,(((B38:756.239,B37:756.239)756.239:209.993,(((B28:263.383,B27:263.383)263.383:104.169,B22:367.553)367.552:189.153,B18:556.703)556.705:409.527)966.231:207.19,(B79:342.375,B13:342.375)342.375:831.046)1173.42:231.788)1405.21:179.663)1584.87:347.427)1932.3:113.4)2045.7:210.272,(((B33:999.358,B31:999.358)999.358:465.322,B17:1464.68)1464.68:427.497,B12:1892.18)1892.18:363.791)2255.97:187.563)2443.53:538.433)2981.97:497.578,(p156889:2436.91,((A76:1566.01,((A78:1056.19,A77:1056.19)1056.19:247.411,(A75:935.126,A74:935.126)935.126:368.475)1303.6:262.414)1566.01:590.792,(A80:1846.74,(((p269484:671.885,p1359162:671.885)671.885:408.541,p1236908:1080.43)1080.43:566.59,A73:1647.02)1647.02:199.724)1846.74:310.062)2156.8:280.102)2436.91:1042.63)3479.54:106.447)3585.99;
((((((U_71173:937.971,U_67084:937.971)937.971:870.139,U_41057:1808.11)1808.11:845.731,(M_p26868:1998.66,((p2523533517:338.197,M_p19866:338.197)338.197:328.421,M_p13725:666.618)666.619:1332.05)1998.66:655.178)2653.84:494.31,(Cyn54:2409.81,(Cyn62:2072.16,(Cyn52:1943.26,((Cyn49:1687.85,((Cyn61:870.39,Cyn53:870.39)870.39:693.707,((Cyn50:1279.64,(Cyn60:1019.19,Cyn47:1019.19)1019.19:260.448)1279.64:180.961,(Cyn55:1356.29,(Cyn59:550.587,(Cyn48:233.929,Cyn46:233.929)233.929:316.658)550.587:805.699)1356.29:104.319)1460.61:103.493)1564.1:123.75)1687.85:90.9883,((Cyn58:1428.2,(Cyn56:1052.98,(Cyn57:698.808,Cyn51:698.808)698.808:354.171)1052.98:375.224)1428.2:223.206,Cyn45:1651.4)1651.41:127.429)1778.84:164.427)1943.26:128.896)2072.16:337.653)2409.81:738.342)3148.15:291.915,((Cf69:2094.38,(Cf70:1336.27,Cf64:1336.27)1336.27:758.106)2094.38:777.899,((Cf72:1354.29,Cf71:1354.29)1354.29:1310.54,(((Cf82:220.106,Cf81:220.106)220.106:1241.49,(Cf83:1074.07,(Cf67:105.392,Cf66:105.392)105.392:968.681)1074.07:387.519)1461.59:811.623,(Cf65:1519.54,(Cf68:850.481,Cf63:850.481)850.481:669.06)1519.54:753.675)2273.22:391.614)2664.83:207.445)2872.28:567.792)3440.07:299.49,((((Ig42:1770.17,Ig41:1770.17)1770.17:858.768,(Chl8:1735.68,((Chl9:716.997,Chl1:716.997)716.997:487.463,(((Chl6:229.821,Chl4:229.821)229.821:511.033,((Chl3:409.074,Chl2:409.074)409.074:239.847,((Chl7:448.706,Chl11:448.706)448.706:73.025,Chl10:521.728)521.731:127.193)648.922:91.9325)740.854:211.926,(Chl5:229.879,Chl0:229.879)229.879:722.902)952.78:251.679)1204.46:531.219)1735.68:893.257)2628.94:577.437,(B39:2415.22,((((B35:1618.87,(B34:1256.31,(((B40:434.144,B36:434.144)434.144:318.855,B30:753.001)752.999:233.98,(B29:728.234,B25:728.234)728.234:258.746)986.979:269.323)1256.31:362.562)1618.87:261.303,B19:1880.17)1880.17:162.48,(B43:1847.02,((B44:1163.64,B21:1163.64)1163.64:404.699,((B23:1037.38,(B20:962.555,((B32:700.188,(B24:549.394,B16:549.394)549.394:150.794)700.188:203.58,(B26:731.054,(B15:261.748,B14:261.748)261.748:469.303)731.054:172.715)903.768:58.7858)962.555:74.8252)1037.38:265.44,(((B38:533.803,B37:533.803)533.803:324.913,(((B28:263.848,B27:263.848)263.848:147.928,B22:411.774)411.775:140.218,B18:551.993)551.993:306.724)858.717:275.553,(B79:298.53,B13:298.53)298.53:835.739)1134.27:168.549)1302.82:265.519)1568.34:278.685)1847.02:195.625)2042.65:188.123,(((B33:1360.43,B31:1360.43)1360.43:414.108,B17:1774.54)1774.54:256.709,B12:2031.25)2031.25:199.524)2230.77:184.453)2415.22:791.153)3206.37:473.933,(p156889:2393.34,((A76:1814.09,((A78:1053.47,A77:1053.47)1053.47:199.849,(A75:1069.73,A74:1069.73)1069.73:183.591)1253.32:560.769)1814.09:358.323,(A80:1893.85,(((p269484:1082.53,p1359162:1082.53)1082.53:169.948,p1236908:1252.48)1252.48:336.652,A73:1589.13)1589.13:304.721)1893.85:278.562)2172.41:220.928)2393.34:1286.97)3680.31:59.2537)3739.56;
((((((U_71173:832.621,U_67084:832.621)832.621:1416.84,U_41057:2249.46)2249.46:418.165,(M_p26868:1959.07,((p2523533517:437.428,M_p19866:437.428)437.428:226.302,M_p13725:663.726)663.73:1295.34)1959.07:708.556)2667.62:283.141,(Cyn54:2601.91,(Cyn62:2232.52,(Cyn52:1952.97,((Cyn49:1537.13,((Cyn61:861.015,Cyn53:861.015)861.015:566.299,((Cyn50:1022.25,(Cyn60:447.408,Cyn47:447.408)447.408:574.839)1022.25:347.419,(Cyn55:1235.28,(Cyn59:879.385,(Cyn48:618.582,Cyn46:618.582)618.582:260.805)879.385:355.887)1235.28:134.392)1369.67:57.6473)1427.31:109.82)1537.13:109.928,((Cyn58:1245.62,(Cyn56:732.011,(Cyn57:346.2,Cyn51:346.2)346.2:385.811)732.011:513.607)1245.62:250.113,Cyn45:1495.73)1495.74:151.328)1647.06:305.909)1952.97:279.549)2232.52:369.394)2601.91:348.853)2950.77:434.973,((Cf69:2289.44,(Cf70:1058.37,Cf64:1058.37)1058.37:1231.06)2289.44:444.033,((Cf72:1793.23,Cf71:1793.23)1793.23:756.334,(((Cf82:187.885,Cf81:187.885)187.885:926.985,(Cf83:736.387,(Cf67:248.449,Cf66:248.449)248.449:487.937)736.387:378.482)1114.87:1011.63,(Cf65:1075.44,(Cf68:772.299,Cf63:772.299)772.299:303.144)1075.44:1051.06)2126.5:423.064)2549.56:183.905)2733.47:652.269)3385.74:198,((((Ig42:1708.93,Ig41:1708.93)1708.93:785.165,(Chl8:1841.09,((Chl9:627.481,Chl1:627.481)627.481:559.189,(((Chl6:369.157,Chl4:369.157)369.157:482.146,((Chl3:606.293,Chl2:606.293)606.293:142.42,((Chl7:518.915,Chl11:518.915)518.915:154.385,Chl10:673.299)673.3:75.4144)748.714:102.587)851.303:230.457,(Chl5:491.492,Chl0:491.492)491.492:590.267)1081.76:104.908)1186.67:654.427)1841.09:653.008)2494.1:561.737,(B39:2403.29,((((B35:1471.66,(B34:1177.01,(((B40:452.562,B36:452.562)452.562:229.81,B30:682.373)682.372:379.532,(B29:852.97,B25:852.97)852.97:208.936)1061.9:115.102)1177.01:294.654)1471.66:230.542,B19:1702.2)1702.2:211.37,(B43:1832.39,((B44:1152.76,B21:1152.76)1152.76:506.504,((B23:942.154,(B20:700.252,((B32:516.424,(B24:401.734,B16:401.734)401.734:114.691)516.424:106.722,(B26:567.331,(B15:277.456,B14:277.456)277.456:289.875)567.331:55.8156)623.146:77.1063)700.252:241.902)942.154:603.545,(((B38:747.02,B37:747.02)747.02:217.141,(((B28:218.466,B27:218.466)218.466:233.119,B22:451.587)451.585:73.3476,B18:524.932)524.933:439.227)964.16:314.57,(B79:380.5,B13:380.5)380.5:898.229)1278.73:266.971)1545.7:113.57)1659.27:173.119)1832.39:81.1856)1913.58:141.302,(((B33:1284.34,B31:1284.34)1284.34:86.2781,B17:1370.62)1370.62:341.831,B12:1712.45)1712.45:342.425)2054.88:348.417)2403.29:652.542)3055.84:385.098,(p156889:2363.3,((A76:1867.46,((A78:1440.94,A77:1440.94)1440.94:160.968,(A75:1355.52,A74:1355.52)1355.52:246.388)1601.9:265.559)1867.46:263.695,(A80:1676.62,(((p269484:732.061,p1359162:732.061)732.061:451.565,p1236908:1183.63)1183.63:331.207,A73:1514.84)1514.83:161.784)1676.62:454.536)2131.16:232.144)2363.3:1077.63)3440.94:142.805)3583.74;
((((((U_71173:762.782,U_67084:762.782)762.782:983.143,U_41057:1745.92)1745.92:682.781,(M_p26868:1841.84,((p2523533517:298.183,M_p19866:298.183)298.183:195.126,M_p13725:493.31)493.309:1348.53)1841.84:586.87)2428.71:508.731,(Cyn54:2557.52,(Cyn62:1985.68,(Cyn52:1764.56,((Cyn49:1513.29,((Cyn61:815.456,Cyn53:815.456)815.456:623.464,((Cyn50:888.692,(Cyn60:682.263,Cyn47:682.263)682.263:206.428)888.692:419.774,(Cyn55:1223.07,(Cyn59:644.159,(Cyn48:284.762,Cyn46:284.762)284.762:359.396)644.159:578.906)1223.07:85.398)1308.47:130.459)1438.92:74.3615)1513.29:116.787,((Cyn58:1116.55,(Cyn56:884.11,(Cyn57:409.503,Cyn51:409.503)409.503:474.611)884.11:232.439)1116.55:198.187,Cyn45:1314.74)1314.74:315.334)1630.07:134.492)1764.56:221.113)1985.68:571.844)2557.52:379.913)2937.44:374.604,((Cf69:2198.07,(Cf70:1128.54,Cf64:1128.54)1128.54:1069.53)2198.07:463.836,((Cf72:1889.22,Cf71:1889.22)1889.22:448.791,(((Cf82:95.6707,Cf81:95.6707)95.6707:1053.52,(Cf83:559.87,(Cf67:261.265,Cf66:261.265)261.265:298.604)559.87:589.319)1149.19:962.952,(Cf65:1893.18,(Cf68:888.04,Cf63:888.04)888.04:1005.14)1893.18:218.962)2112.14:225.869)2338.01:323.896)2661.91:650.135)3312.04:309.7,((((Ig42:2057.78,Ig41:2057.78)2057.78:657.085,(Chl8:1802.87,((Chl9:546.336,Chl1:546.336)546.336:750.211,(((Chl6:467.592,Chl4:467.592)467.592:274.866,((Chl3:362.402,Chl2:362.402)362.402:304.951,((Chl7:382.506,Chl11:382.506)382.506:195.641,Chl10:578.149)578.147:89.2049)667.353:75.1061)742.458:196.689,(Chl5:625.395,Chl0:625.395)625.395:313.752)939.148:357.401)1296.55:506.323)1802.87:911.997)2714.87:256.972,(B39:2415.2,((((B35:1563.78,(B34:1054.32,(((B40:394.723,B36:394.723)394.723:116.933,B30:511.658)511.655:255.499,(B29:503.773,B25:503.773)503.773:263.382)767.154:287.163)1054.32:509.463)1563.78:204.663,B19:1768.44)1768.44:214.9,(B43:1847.28,((B44:1299.8,B21:1299.8)1299.8:307.389,((B23:984.255,(B20:802.726,((B32:559.841,(B24:382.955,B16:382.955)382.955:176.884)559.841:74.4021,(B26:513.204,(B15:345.214,B14:345.214)345.214:167.989)513.204:121.04)634.243:168.483)802.726:181.527)984.255:354.99,(((B38:643.268,B37:643.268)643.268:241.722,(((B28:350.306,B27:350.306)350.306:133.698,B22:484.006)484.004:95.6349,B18:579.638)579.639:305.351)884.991:270.354,(B79:353.182,B13:353.182)353.182:802.161)1155.34:183.899)1339.25:267.942)1607.18:240.09)1847.28:136.067)1983.34:289.231,(((B33:1430.62,B31:1430.62)1430.62:192.592,B17:1623.21)1623.21:366.784,B12:1990)1990:282.577)2272.57:142.624)2415.2:556.643)2971.84:573.09,(p156889:2347.04,((A76:1504.63,((A78:929.389,A77:929.389)929.389:317.84,(A75:1005.56,A74:1005.56)1005.56:241.665)1247.23:257.403)1504.63:595.707,(A80:1804.81,(((p269484:791.538,p1359162:791.538)791.538:272.95,p1236908:1064.49)1064.49:549.172,A73:1613.66)1613.66:191.151)1804.81:295.529)2100.34:246.704)2347.04:1197.89)3544.93:76.8076)3621.74;
((((((U_71173:790.891,U_67084:790.891)790.891:939.12,U_41057:1730.01)1730.01:978.857,(M_p26868:1732.76,((p2523533517:421.9,M_p19866:421.9)421.9:239.403,M_p13725:661.304)661.303:1071.46)1732.76:976.111)2708.87:182.989,(Cyn54:2338.17,(Cyn62:1993.32,(Cyn52:1857.64,((Cyn49:1717.49,((Cyn61:564.115,Cyn53:564.115)564.115:987.983,((Cyn50:1262.76,(Cyn60:960.561,Cyn47:960.561)960.561:302.205)1262.76:165.922,(Cyn55:1244.66,(Cyn59:587.755,(Cyn48:484.853,Cyn46:484.853)484.853:102.903)587.755:656.907)1244.66:184.023)1428.69:123.41)1552.1:165.395)1717.49:80.4901,((Cyn58:1433.04,(Cyn56:1152.44,(Cyn57:311.84,Cyn51:311.84)311.84:840.603)1152.44:280.593)1433.04:181.703,Cyn45:1614.74)1614.74:183.241)1797.98:59.6533)1857.64:135.685)1993.32:344.853)2338.17:553.681)2891.86:535.024,((Cf69:2243.11,(Cf70:859.216,Cf64:859.216)859.216:1383.9)2243.11:508.328,((Cf72:1165.65,Cf71:1165.65)1165.65:1391.3,(((Cf82:230.662,Cf81:230.662)230.662:939.977,(Cf83:522.134,(Cf67:176.454,Cf66:176.454)176.454:345.681)522.134:648.505)1170.64:1040.72,(Cf65:1008.58,(Cf68:634.408,Cf63:634.408)634.408:374.17)1008.58:1202.78)2211.36:345.585)2556.94:194.499)2751.44:675.438)3426.88:299.43,((((Ig42:714.248,Ig41:714.248)714.248:1913.93,(Chl8:1918.15,((Chl9:514.853,Chl1:514.853)514.853:624.172,(((Chl6:628.099,Chl4:628.099)628.099:126.222,((Chl3:355.385,Chl2:355.385)355.385:336.55,((Chl7:425.146,Chl11:425.146)425.146:120.021,Chl10:545.167)545.167:146.768)691.935:62.3851)754.321:281.326,(Chl5:473.245,Chl0:473.245)473.245:562.401)1035.65:103.38)1139.02:779.123)1918.15:710.033)2628.18:524.269,(B39:2420.31,((((B35:1419.82,(B34:922.258,(((B40:318.905,B36:318.905)318.905:187.095,B30:505.999)506:275.834,(B29:408.892,B25:408.892)408.892:372.94)781.834:140.424)922.258:497.567)1419.82:217.676,B19:1637.5)1637.5:328.625,(B43:1817.9,((B44:1187.41,B21:1187.41)1187.41:437.379,((B23:987.651,(B20:873.51,((B32:691.256,(B24:497.336,B16:497.336)497.336:193.922)691.256:123.468,(B26:672.275,(B15:295.91,B14:295.91)295.91:376.365)672.275:142.449)814.725:58.7873)873.51:114.139)987.651:543.337,(((B38:650.729,B37:650.729)650.729:333.294,(((B28:264.735,B27:264.735)264.735:178.33,B22:443.066)443.064:271.128,B18:714.192)714.193:269.832)984.023:271.726,(B79:408.784,B13:408.784)408.784:846.968)1255.75:275.235)1530.99:93.7975)1624.79:193.12)1817.9:148.222)1966.13:252.809,(((B33:1187.09,B31:1187.09)1187.09:248.45,B17:1435.54)1435.54:584.129,B12:2019.67)2019.67:199.27)2218.94:201.375)2420.31:732.142)3152.45:494.649,(p156889:2422.24,((A76:1692.94,((A78:978.462,A77:978.462)978.462:564.107,(A75:1253.27,A74:1253.27)1253.27:289.301)1542.57:150.366)1692.94:459.678,(A80:1953.2,(((p269484:909.343,p1359162:909.343)909.343:423.041,p1236908:1332.38)1332.38:444.757,A73:1777.14)1777.14:176.062)1953.2:199.413)2152.61:269.627)2422.24:1224.86)3647.1:79.2094)3726.31;
((((((U_71173:1422.4,U_67084:1422.4)1422.4:1331.42,U_41057:2753.82)2753.82:278.793,(M_p26868:2253.25,((p2523533517:441.073,M_p19866:441.073)441.073:241.297,M_p13725:682.37)682.37:1570.88)2253.25:779.361)3032.61:238.826,(Cyn54:2521.54,(Cyn62:2299.59,(Cyn52:2063.2,((Cyn49:1652.4,((Cyn61:929.032,Cyn53:929.032)929.032:579.905,((Cyn50:1164.54,(Cyn60:488.472,Cyn47:488.472)488.472:676.065)1164.54:254.81,(Cyn55:1208.55,(Cyn59:947.517,(Cyn48:696.241,Cyn46:696.241)696.241:251.274)947.517:261.03)1208.55:210.8)1419.35:89.5886)1508.94:143.469)1652.4:160.106,((Cyn58:1471.43,(Cyn56:724.4,(Cyn57:299.435,Cyn51:299.435)299.435:424.963)724.4:747.034)1471.43:152.153,Cyn45:1623.59)1623.59:188.925)1812.51:250.685)2063.2:236.397)2299.59:221.944)2521.54:749.9)3271.44:263.361,((Cf69:2391.53,(Cf70:1174.5,Cf64:1174.5)1174.5:1217.03)2391.53:330.628,((Cf72:1094.23,Cf71:1094.23)1094.23:1114.65,(((Cf82:272.985,Cf81:272.985)272.985:1141.54,(Cf83:819.706,(Cf67:190.784,Cf66:190.784)190.784:628.923)819.706:594.822)1414.53:497.058,(Cf65:951.78,(Cf68:731.819,Cf63:731.819)731.819:219.961)951.78:959.807)1911.59:297.29)2208.87:513.281)2722.16:812.642)3534.8:240.771,((((Ig42:1173.54,Ig41:1173.54)1173.54:1362.94,(Chl8:1780.93,((Chl9:825.279,Chl1:825.279)825.279:343.289,(((Chl6:702.739,Chl4:702.739)702.739:77.9847,((Chl3:462.511,Chl2:462.511)462.511:241.881,((Chl7:368.74,Chl11:368.74)368.74:197.109,Chl10:565.848)565.85:138.544)704.393:76.3318)780.724:146.661,(Chl5:223.499,Chl0:223.499)223.499:703.887)927.385:241.181)1168.57:612.363)1780.93:755.556)2536.48:622.591,(B39:2439.55,((((B35:1581.34,(B34:1005.63,(((B40:382.835,B36:382.835)382.835:235.28,B30:618.117)618.115:285.717,(B29:691.36,B25:691.36)691.36:212.473)903.832:101.803)1005.63:575.699)1581.34:351.45,B19:1932.79)1932.79:171.247,(B43:1821.92,((B44:1498.03,B21:1498.03)1498.03:224.731,((B23:1037.74,(B20:842.311,((B32:491.753,(B24:274.828,B16:274.828)274.828:216.926)491.753:176.085,(B26:521.727,(B15:265.26,B14:265.26)265.26:256.466)521.727:146.113)667.838:174.472)842.311:195.427)1037.74:435.765,(((B38:523.43,B37:523.43)523.43:346.245,(((B28:212.609,B27:212.609)212.609:68.2573,B22:280.866)280.866:127.265,B18:408.132)408.131:461.541)869.675:381.853,(B79:376.613,B13:376.613)376.613:874.913)1251.53:221.976)1473.5:249.261)1722.76:99.157)1821.92:282.112)2104.03:199.399,(((B33:1540.8,B31:1540.8)1540.8:141.398,B17:1682.19)1682.19:396.386,B12:2078.58)2078.58:224.854)2303.43:136.117)2439.55:719.529)3159.08:473.959,(p156889:2434.2,((A76:1577.43,((A78:924.342,A77:924.342)924.342:298.554,(A75:955.502,A74:955.502)955.502:267.396)1222.9:354.536)1577.43:510.283,(A80:1925.51,(((p269484:786.515,p1359162:786.515)786.515:410.74,p1236908:1197.26)1197.26:434.598,A73:1631.85)1631.85:293.654)1925.51:162.206)2087.72:346.487)2434.2:1198.83)3633.03:142.532)3775.57;
((((((U_71173:1120.53,U_67084:1120.53)1120.53:805.782,U_41057:1926.32)1926.32:353.129,(M_p26868:1701.37,((p2523533517:567.667,M_p19866:567.667)567.667:388.987,M_p13725:956.65)956.654:744.721)1701.37:578.075)2279.45:632.757,(Cyn54:2467.34,(Cyn62:2056.79,(Cyn52:1906.63,((Cyn49:1611.94,((Cyn61:1240.21,Cyn53:1240.21)1240.21:299.944,((Cyn50:957.872,(Cyn60:406.2,Cyn47:406.2)406.2:551.672)957.872:388.741,(Cyn55:1201.77,(Cyn59:934.716,(Cyn48:737.212,Cyn46:737.212)737.212:197.503)934.716:267.054)1201.77:144.843)1346.61:193.543)1540.16:71.7845)1611.94:143.5,((Cyn58:1272.44,(Cyn56:1106.52,(Cyn57:675.019,Cyn51:675.019)675.019:431.496)1106.52:165.918)1272.44:104.648,Cyn45:1377.08)1377.08:378.357)1755.44:151.189)1906.63:150.164)2056.79:410.543)2467.34:444.866)2912.2:391.598,((Cf69:2513.84,(Cf70:1154.62,Cf64:1154.62)1154.62:1359.21)2513.84:303.402,((Cf72:1655.34,Cf71:1655.34)1655.34:866.082,(((Cf82:179.342,Cf81:179.342)179.342:920.657,(Cf83:853.198,(Cf67:177.105,Cf66:177.105)177.105:676.094)853.198:246.799)1100:1080.9,(Cf65:1223.6,(Cf68:635.496,Cf63:635.496)635.496:588.105)1223.6:957.304)2180.9:340.513)2521.42:295.821)2817.24:486.564)3303.8:268.068,((((Ig42:557.944,Ig41:557.944)557.944:1930.03,(Chl8:2120.5,((Chl9:436.832,Chl1:436.832)436.832:659.539,(((Chl6:634.053,Chl4:634.053)634.053:54.9171,((Chl3:295.673,Chl2:295.673)295.673:338.305,((Chl7:289.252,Chl11:289.252)289.252:148.072,Chl10:437.325)437.324:196.653)633.977:54.9914)688.971:174.966,(Chl5:397.085,Chl0:397.085)397.085:466.851)863.936:232.435)1096.37:1024.13)2120.5:367.47)2487.98:503.959,(B39:2349.52,((((B35:1188.65,(B34:873.236,(((B40:414.34,B36:414.34)414.34:189.39,B30:603.728)603.73:134.021,(B29:496.243,B25:496.243)496.243:241.508)737.751:135.487)873.236:315.41)1188.65:305.042,B19:1493.69)1493.69:393.684,(B43:1749.23,((B44:886.17,B21:886.17)886.17:565.859,((B23:900.372,(B20:779.132,((B32:488.821,(B24:385.823,B16:385.823)385.823:102.999)488.821:130.301,(B26:432.01,(B15:283.251,B14:283.251)283.251:148.758)432.01:187.114)619.122:160.009)779.132:121.24)900.372:325.677,(((B38:648.516,B37:648.516)648.516:221.948,(((B28:195.137,B27:195.137)195.137:157.722,B22:352.859)352.859:161.966,B18:514.824)514.825:355.639)870.464:188.041,(B79:407.993,B13:407.993)407.993:650.513)1058.5:167.543)1226.05:225.984)1452.03:297.2)1749.23:138.143)1887.37:193.397,(((B33:1153.32,B31:1153.32)1153.32:401.246,B17:1554.57)1554.57:190.084,B12:1744.65)1744.65:336.122)2080.77:268.747)2349.52:642.412)2991.93:507.366,(p156889:2377.14,((A76:1415.4,((A78:969.677,A77:969.677)969.677:150.925,(A75:898.804,A74:898.804)898.804:221.796)1120.6:294.796)1415.4:612.776,(A80:1873.99,(((p269484:744.449,p1359162:744.449)744.449:424.402,p1236908:1168.85)1168.85:468.694,A73:1637.55)1637.55:236.445)1873.99:154.181)2028.17:348.966)2377.14:1122.16)3499.3:72.5707)3571.87;
((((((U_71173:2138.07,U_67084:2138.07)2138.07:280.97,U_41057:2419.05)2419.04:241.638,(M_p26868:1944.73,((p2523533517:300.446,M_p19866:300.446)300.446:347.404,M_p13725:647.852)647.85:1296.88)1944.73:715.955)2660.68:305.202,(Cyn54:2376.82,(Cyn62:1983.63,(Cyn52:1777.29,((Cyn49:1573.55,((Cyn61:1247.5,Cyn53:1247.5)1247.5:265.666,((Cyn50:1152.27,(Cyn60:578.393,Cyn47:578.393)578.393:573.872)1152.27:255.088,(Cyn55:1256.87,(Cyn59:603.739,(Cyn48:395.131,Cyn46:395.131)395.131:208.609)603.739:653.132)1256.87:150.481)1407.35:105.812)1513.16:60.3808)1573.55:118.777,((Cyn58:1419.61,(Cyn56:918.295,(Cyn57:477.413,Cyn51:477.413)477.413:440.882)918.295:501.314)1419.61:88.2544,Cyn45:1507.86)1507.86:184.463)1692.32:84.965)1777.29:206.34)1983.63:393.194)2376.82:589.062)2965.88:308.464,((Cf69:2353.53,(Cf70:1635.63,Cf64:1635.63)1635.63:717.899)2353.53:467.769,((Cf72:1350.34,Cf71:1350.34)1350.34:1293.42,(((Cf82:232.63,Cf81:232.63)232.63:977.43,(Cf83:677.744,(Cf67:310.041,Cf66:310.041)310.041:367.702)677.744:532.315)1210.06:1180.67,(Cf65:1381.5,(Cf68:512.11,Cf63:512.11)512.11:869.386)1381.5:1009.23)2390.73:253.032)2643.76:177.543)2821.3:453.044)3274.35:359.57,((((Ig42:897.069,Ig41:897.069)897.069:1619.09,(Chl8:1658.25,((Chl9:660.53,Chl1:660.53)660.53:330.194,(((Chl6:286.784,Chl4:286.784)286.784:366.859,((Chl3:251.463,Chl2:251.463)251.463:251.613,((Chl7:332.256,Chl11:332.256)332.256:76.6393,Chl10:408.896)408.896:94.1803)503.076:150.566)653.643:154.82,(Chl5:405.458,Chl0:405.458)405.458:403.005)808.463:182.261)990.724:667.526)1658.25:857.907)2516.16:436.866,(B39:2326.94,((((B35:1316.94,(B34:1001.2,(((B40:402.046,B36:402.046)402.046:218.47,B30:620.517)620.516:231.294,(B29:683.918,B25:683.918)683.918:167.892)851.81:149.393)1001.2:315.74)1316.94:237.308,B19:1554.25)1554.25:392.736,(B43:1812.23,((B44:1354.36,B21:1354.36)1354.36:226.392,((B23:1111.49,(B20:981.122,((B32:749.089,(B24:388.67,B16:388.67)388.67:360.418)749.089:36.563,(B26:591.333,(B15:351.81,B14:351.81)351.81:239.525)591.333:194.316)785.652:195.469)981.122:130.364)1111.49:257.593,(((B38:673.035,B37:673.035)673.035:327.455,(((B28:199.877,B27:199.877)199.877:188.42,B22:388.299)388.297:127.046,B18:515.344)515.343:485.146)1000.49:145.067,(B79:395.658,B13:395.658)395.658:749.899)1145.56:223.522)1369.08:211.673)1580.75:231.482)1812.23:134.756)1946.99:143.653,(((B33:1167,B31:1167)1167:234.619,B17:1401.62)1401.62:384.683,B12:1786.3)1786.3:304.338)2090.64:236.297)2326.94:626.084)2953.02:630.154,(p156889:2414.47,((A76:1724.12,((A78:1197.19,A77:1197.19)1197.19:103.84,(A75:990.825,A74:990.825)990.825:310.204)1301.03:423.097)1724.12:432.691,(A80:1998.49,(((p269484:694.308,p1359162:694.308)694.308:562.603,p1236908:1256.91)1256.91:503.956,A73:1760.87)1760.87:237.625)1998.49:158.323)2156.82:257.65)2414.47:1168.71)3583.18:50.7455)3633.92;
((((((U_71173:934.269,U_67084:934.269)934.269:806.45,U_41057:1740.72)1740.72:544.164,(M_p26868:1703.97,((p2523533517:656.032,M_p19866:656.032)656.032:210.95,M_p13725:866.98)866.982:836.982)1703.97:580.914)2284.88:643.812,(Cyn54:2152.69,(Cyn62:1921.42,(Cyn52:1772.96,((Cyn49:1539.85,((Cyn61:801.208,Cyn53:801.208)801.208:621.043,((Cyn50:1207.54,(Cyn60:531.837,Cyn47:531.837)531.837:675.701)1207.54:161.461,(Cyn55:1205.29,(Cyn59:650.401,(Cyn48:512.582,Cyn46:512.582)512.582:137.819)650.401:554.889)1205.29:163.713)1369:53.2491)1422.25:117.597)1539.85:117.814,((Cyn58:1356.95,(Cyn56:1124.72,(Cyn57:477.928,Cyn51:477.928)477.928:646.795)1124.72:232.22)1356.95:169.135,Cyn45:1526.08)1526.08:131.582)1657.66:115.296)1772.96:148.464)1921.42:231.272)2152.69:775.996)2928.69:313.558,((Cf69:1867.02,(Cf70:1067.84,Cf64:1067.84)1067.84:799.179)1867.02:1052.78,((Cf72:1757.51,Cf71:1757.51)1757.51:930.2,(((Cf82:192.572,Cf81:192.572)192.572:753.294,(Cf83:636.417,(Cf67:150.123,Cf66:150.123)150.123:486.292)636.417:309.45)945.867:772.323,(Cf65:1014.4,(Cf68:494.875,Cf63:494.875)494.875:519.528)1014.4:703.783)1718.19:969.516)2687.71:232.094)2919.8:322.45)3242.25:292.751,((((Ig42:981.8,Ig41:981.8)981.8:1521.02,(Chl8:1865.88,((Chl9:1044.59,Chl1:1044.59)1044.59:209.251,(((Chl6:560.153,Chl4:560.153)560.153:161.032,((Chl3:327.384,Chl2:327.384)327.384:314.353,((Chl7:298.816,Chl11:298.816)298.816:133.797,Chl10:432.613)432.613:209.125)641.738:79.4452)721.184:344.505,(Chl5:207.751,Chl0:207.751)207.751:857.937)1065.69:188.151)1253.84:612.036)1865.88:636.947)2502.82:430.839,(B39:2418.64,((((B35:1325.15,(B34:1070.85,(((B40:360.577,B36:360.577)360.577:265.914,B30:626.494)626.491:240.105,(B29:720.705,B25:720.705)720.705:145.891)866.596:204.248)1070.85:254.302)1325.15:372.394,B19:1697.54)1697.54:282.55,(B43:1724.45,((B44:1398,B21:1398)1398:206.621,((B23:1046.26,(B20:983.165,((B32:730.971,(B24:559.456,B16:559.456)559.456:171.514)730.971:113.137,(B26:609.469,(B15:305.796,B14:305.796)305.796:303.675)609.469:234.636)844.108:139.057)983.165:63.1022)1046.26:422.015,(((B38:746.903,B37:746.903)746.903:218.603,(((B28:187.899,B27:187.899)187.899:57.3295,B22:245.228)245.228:146.193,B18:391.42)391.421:574.084)965.506:309.562,(B79:392.798,B13:392.798)392.798:882.269)1275.07:193.214)1468.28:136.337)1604.62:119.831)1724.45:255.642)1980.09:272.226,(((B33:787.036,B31:787.036)787.036:239.799,B17:1026.84)1026.83:530.137,B12:1556.97)1556.97:695.345)2252.32:166.318)2418.64:515.025)2933.66:487.791,(p156889:2327.12,((A76:1803.89,((A78:1320.42,A77:1320.42)1320.42:366.399,(A75:1418.31,A74:1418.31)1418.31:268.512)1686.82:117.07)1803.89:287.159,(A80:1944.84,(((p269484:573.967,p1359162:573.967)573.967:525.637,p1236908:1099.6)1099.6:546.582,A73:1646.19)1646.19:298.656)1944.84:146.206)2091.05:236.069)2327.12:1094.33)3421.45:113.551)3535;
((((((U_71173:1214.98,U_67084:1214.98)1214.98:1105.61,U_41057:2320.6)2320.6:316.702,(M_p26868:2067.02,((p2523533517:381.916,M_p19866:381.916)381.916:173.545,M_p13725:555.463)555.462:1511.56)2067.02:570.281)2637.3:305.765,(Cyn54:2571.9,(Cyn62:1867.66,(Cyn52:1718.86,((Cyn49:1505.84,((Cyn61:922.155,Cyn53:922.155)922.155:458.908,((Cyn50:815.319,(Cyn60:521.166,Cyn47:521.166)521.166:294.154)815.319:489.776,(Cyn55:1208.26,(Cyn59:597.291,(Cyn48:507.452,Cyn46:507.452)507.452:89.8375)597.291:610.97)1208.26:96.8372)1305.09:75.9669)1381.06:124.778)1505.84:89.7049,((Cyn58:1275.69,(Cyn56:1083.56,(Cyn57:360.167,Cyn51:360.167)360.167:723.391)1083.56:192.131)1275.69:213.292,Cyn45:1488.98)1488.98:106.566)1595.55:123.317)1718.86:148.795)1867.66:704.245)2571.9:371.162)2943.06:269.648,((Cf69:2337.26,(Cf70:924.839,Cf64:924.839)924.839:1412.43)2337.26:548.9,((Cf72:1405.26,Cf71:1405.26)1405.26:1361.62,(((Cf82:529.254,Cf81:529.254)529.254:505.158,(Cf83:660.858,(Cf67:247.608,Cf66:247.608)247.608:413.251)660.858:373.55)1034.41:1284.85,(Cf65:1602.29,(Cf68:1035.76,Cf63:1035.76)1035.76:566.535)1602.29:716.978)2319.26:447.614)2766.88:119.287)2886.16:326.549)3212.71:268.877,((((Ig42:1165.07,Ig41:1165.07)1165.07:1353.26,(Chl8:1764.06,((Chl9:662.118,Chl1:662.118)662.118:271.141,(((Chl6:379.361,Chl4:379.361)379.361:232.505,((Chl3:312.146,Chl2:312.146)312.146:241.155,((Chl7:340.78,Chl11:340.78)340.78:116.095,Chl10:456.875)456.875:96.4261)553.302:58.5652)611.866:203.4,(Chl5:319.272,Chl0:319.272)319.272:495.994)815.265:117.992)933.26:830.801)1764.06:754.269)2518.33:217.573,(B39:2326.54,((((B35:1520.74,(B34:1160.51,(((B40:571.155,B36:571.155)571.155:148.145,B30:719.296)719.3:199.657,(B29:777.731,B25:777.731)777.731:141.222)918.956:241.557)1160.51:360.226)1520.74:103.274,B19:1624.01)1624.01:176.609,(B43:1683.59,((B44:929.564,B21:929.564)929.564:583.72,((B23:967.447,(B20:843.029,((B32:623.093,(B24:448.829,B16:448.829)448.829:174.266)623.093:24.7934,(B26:598.872,(B15:151.208,B14:151.208)151.208:447.663)598.872:49.0176)647.887:195.141)843.029:124.419)967.447:305.062,(((B38:604.15,B37:604.15)604.15:157.923,(((B28:266.683,B27:266.683)266.683:69.278,B22:335.962)335.961:102.388,B18:438.349)438.349:323.724)762.073:332.541,(B79:382.609,B13:382.609)382.609:712.006)1094.61:177.895)1272.51:240.775)1513.28:170.304)1683.59:117.031)1800.62:125.523,(((B33:1050.43,B31:1050.43)1050.43:212.358,B17:1262.79)1262.79:272.131,B12:1534.93)1534.92:391.219)1926.14:400.397)2326.54:409.362)2735.9:650.486,(p156889:2390.97,((A76:1625.2,((A78:1083.93,A77:1083.93)1083.93:199.997,(A75:1125.1,A74:1125.1)1125.1:158.829)1283.93:341.272)1625.2:409.383,(A80:1783.92,(((p269484:738.257,p1359162:738.257)738.257:287.637,p1236908:1025.9)1025.89:480.599,A73:1506.49)1506.49:277.427)1783.92:250.661)2034.58:356.389)2390.97:995.418)3386.39:95.2033)3481.59;
((((((U_71173:1753.35,U_67084:1753.35)1753.35:493.329,U_41057:2246.67)2246.67:269.883,(M_p26868:1921.53,((p2523533517:662.967,M_p19866:662.967)662.967:466.28,M_p13725:1129.24)1129.25:792.279)1921.53:595.031)2516.56:363.983,(Cyn54:2436.93,(Cyn62:1910.5,(Cyn52:1786.79,((Cyn49:1525.51,((Cyn61:1010.56,Cyn53:1010.56)1010.56:406.436,((Cyn50:1189.52,(Cyn60:659.726,Cyn47:659.726)659.726:529.797)1189.52:162.696,(Cyn55:1213.89,(Cyn59:856.723,(Cyn48:616.066,Cyn46:616.066)616.066:240.657)856.723:357.167)1213.89:138.329)1352.22:64.7813)1417:108.511)1525.51:110,((Cyn58:1036.14,(Cyn56:868.625,(Cyn57:531.638,Cyn51:531.638)531.638:336.987)868.625:167.516)1036.14:200.247,Cyn45:1236.39)1236.39:399.124)1635.51:151.279)1786.79:123.712)1910.5:526.428)2436.93:443.609)2880.54:402.831,((Cf69:2159.28,(Cf70:1008.7,Cf64:1008.7)1008.7:1150.58)2159.28:508.131,((Cf72:913.198,Cf71:913.198)913.198:1503.03,(((Cf82:145.235,Cf81:145.235)145.235:1084.82,(Cf83:705.135,(Cf67:124.987,Cf66:124.987)124.987:580.148)705.135:524.925)1230.06:1025.15,(Cf65:1572.61,(Cf68:743.55,Cf63:743.55)743.55:829.06)1572.61:682.601)2255.21:161.018)2416.23:251.179)2667.41:615.967)3283.37:244.137,((((Ig42:1853.24,Ig41:1853.24)1853.24:867.087,(Chl8:2330.88,((Chl9:636.564,Chl1:636.564)636.564:420.613,(((Chl6:382.827,Chl4:382.827)382.827:237.736,((Chl3:313.57,Chl2:313.57)313.57:202.099,((Chl7:340.545,Chl11:340.545)340.545:80.0949,Chl10:420.638)420.64:95.0297)515.669:104.893)620.563:259.387,(Chl5:379.775,Chl0:379.775)379.775:500.176)879.95:177.229)1057.18:1273.7)2330.88:389.451)2720.33:393.557,(B39:2356.79,((((B35:1459.95,(B34:1167.43,(((B40:304.206,B36:304.206)304.206:174.412,B30:478.616)478.617:431.975,(B29:706.313,B25:706.313)706.313:204.279)910.593:256.835)1167.43:292.519)1459.95:229.307,B19:1689.25)1689.26:291.623,(B43:1784.52,((B44:1098.54,B21:1098.54)1098.54:411.713,((B23:1040.46,(B20:887.5,((B32:739.994,(B24:486.775,B16:486.775)486.775:253.22)739.994:32.2329,(B26:726.741,(B15:415.195,B14:415.195)415.195:311.549)726.741:45.4847)772.227:115.274)887.5:152.962)1040.46:317.315,(((B38:875.771,B37:875.771)875.771:227.293,(((B28:327.454,B27:327.454)327.454:181.64,B22:509.094)509.094:70.1713,B18:579.266)579.266:523.8)1103.06:149.984,(B79:338.758,B13:338.758)338.758:914.292)1253.05:104.728)1357.78:152.472)1510.25:274.266)1784.52:196.36)1980.88:206.015,(((B33:1238.04,B31:1238.04)1238.04:221.358,B17:1459.39)1459.39:258.378,B12:1717.77)1717.77:469.12)2186.89:169.895)2356.79:757.106)3113.89:334.215,(p156889:2422.66,((A76:1621.1,((A78:1034.47,A77:1034.47)1034.47:239.105,(A75:1002.25,A74:1002.25)1002.25:271.317)1273.57:347.525)1621.1:491.632,(A80:1892.87,(((p269484:521.973,p1359162:521.973)521.973:666.481,p1236908:1188.45)1188.45:565.495,A73:1753.95)1753.95:138.92)1892.87:219.858)2112.73:309.936)2422.66:1025.44)3448.1:79.4042)3527.51;
((((((U_71173:1270.15,U_67084:1270.15)1270.15:791.05,U_41057:2061.2)2061.2:473.432,(M_p26868:1572.19,((p2523533517:406.029,M_p19866:406.029)406.029:207.623,M_p13725:613.653)613.652:958.532)1572.19:962.449)2534.63:288.189,(Cyn54:2317.33,(Cyn62:1886.52,(Cyn52:1784.39,((Cyn49:1563.88,((Cyn61:845.405,Cyn53:845.405)845.405:589.047,((Cyn50:1183.53,(Cyn60:616.435,Cyn47:616.435)616.435:567.096)1183.53:170.069,(Cyn55:1203.19,(Cyn59:927.327,(Cyn48:640.347,Cyn46:640.347)640.347:286.981)927.327:275.86)1203.19:150.412)1353.6:80.854)1434.45:129.43)1563.88:78.6842,((Cyn58:1243.81,(Cyn56:1068.66,(Cyn57:558.915,Cyn51:558.915)558.915:509.74)1068.66:175.153)1243.81:225.767,Cyn45:1469.58)1469.58:172.99)1642.57:141.821)1784.39:102.129)1886.52:430.809)2317.33:505.496)2822.82:363.846,((Cf69:1762.94,(Cf70:915.325,Cf64:915.325)915.325:847.613)1762.94:730.806,((Cf72:1114.07,Cf71:1114.07)1114.07:1136.9,(((Cf82:214.705,Cf81:214.705)214.705:738.488,(Cf83:582.14,(Cf67:149.139,Cf66:149.139)149.139:433.003)582.14:371.05)953.194:1083.41,(Cf65:1312.84,(Cf68:626.633,Cf63:626.633)626.633:686.204)1312.84:723.769)2036.61:214.368)2250.97:242.771)2493.74:692.926)3186.67:230.851,((((Ig42:1527.62,Ig41:1527.62)1527.62:884.348,(Chl8:1918.53,((Chl9:712.86,Chl1:712.86)712.86:145.962,(((Chl6:263.23,Chl4:263.23)263.23:320.457,((Chl3:325.725,Chl2:325.725)325.725:168.267,((Chl7:224.078,Chl11:224.078)224.078:116.216,Chl10:340.295)340.295:153.697)493.992:89.6948)583.687:143.509,(Chl5:414.743,Chl0:414.743)414.743:312.453)727.196:131.625)858.822:1059.7)1918.53:493.439)2411.97:581.672,(B39:2347.68,((((B35:1443.79,(B34:1120.23,(((B40:434.62,B36:434.62)434.62:225.48,B30:660.097)660.1:230.138,(B29:768.672,B25:768.672)768.672:121.567)890.238:229.993)1120.23:323.559)1443.79:248.947,B19:1692.74)1692.74:265.658,(B43:1751.96,((B44:1319.32,B21:1319.32)1319.32:281.833,((B23:1216.68,(B20:1108.34,((B32:865.576,(B24:612.799,B16:612.799)612.799:252.776)865.576:75.3587,(B26:882.933,(B15:404.023,B14:404.023)404.023:478.911)882.933:57.9994)940.934:167.41)1108.34:108.335)1216.68:270.758,(((B38:776.173,B37:776.173)776.173:144.933,(((B28:230.209,B27:230.209)230.209:112.544,B22:342.753)342.753:108.358,B18:451.113)451.111:469.994)921.106:258.702,(B79:367.52,B13:367.52)367.52:812.286)1179.81:307.629)1487.44:113.711)1601.15:150.81)1751.96:206.436)1958.4:170.026,(((B33:1120.56,B31:1120.56)1120.56:551.892,B17:1672.45)1672.45:235.408,B12:1907.86)1907.86:220.562)2128.42:219.255)2347.68:645.959)2993.64:293.576,(p156889:2420.64,((A76:1647.74,((A78:1194,A77:1194)1194:168.703,(A75:1062.18,A74:1062.18)1062.18:300.521)1362.7:285.046)1647.74:430.953,(A80:1831.88,(((p269484:533.567,p1359162:533.567)533.567:594.32,p1236908:1127.89)1127.89:572.209,A73:1700.1)1700.1:131.781)1831.88:246.816)2078.7:341.947)2420.64:866.567)3287.21:130.308)3417.52;
((((((U_71173:806.277,U_67084:806.277)806.277:1125.87,U_41057:1932.15)1932.15:501.098,(M_p26868:1848.67,((p2523533517:365.375,M_p19866:365.375)365.375:235.794,M_p13725:601.167)601.169:1247.5)1848.67:584.573)2433.24:632.543,(Cyn54:2483.26,(Cyn62:2260.3,(Cyn52:1928.55,((Cyn49:1608.31,((Cyn61:963.927,Cyn53:963.927)963.927:549.374,((Cyn50:1277.36,(Cyn60:800.426,Cyn47:800.426)800.426:476.935)1277.36:101.799,(Cyn55:1235.21,(Cyn59:788.461,(Cyn48:312.759,Cyn46:312.759)312.759:475.703)788.461:446.749)1235.21:143.95)1379.16:134.138)1513.3:95.0074)1608.31:133.992,((Cyn58:1206.79,(Cyn56:914.556,(Cyn57:408.255,Cyn51:408.255)408.255:506.3)914.556:292.239)1206.79:170.021,Cyn45:1376.81)1376.82:365.484)1742.3:186.254)1928.55:331.75)2260.3:222.954)2483.26:582.528)3065.79:287.575,((Cf69:1858.92,(Cf70:1125.96,Cf64:1125.96)1125.96:732.954)1858.92:513.925,((Cf72:1069.15,Cf71:1069.15)1069.15:1058.65,(((Cf82:135.386,Cf81:135.386)135.386:890.058,(Cf83:529.4,(Cf67:172.69,Cf66:172.69)172.69:356.708)529.4:496.046)1025.44:662.282,(Cf65:977.821,(Cf68:641.946,Cf63:641.946)641.946:335.874)977.821:709.907)1687.73:440.075)2127.8:245.039)2372.84:980.518)3353.36:166.869,((((Ig42:726.734,Ig41:726.734)726.734:2018.32,(Chl8:1956.78,((Chl9:704.099,Chl1:704.099)704.099:437.702,(((Chl6:415.725,Chl4:415.725)415.725:148.857,((Chl3:354.593,Chl2:354.593)354.593:117.29,((Chl7:245.298,Chl11:245.298)245.298:139.49,Chl10:384.789)384.788:87.0936)471.883:92.701)564.582:279.594,(Chl5:405.319,Chl0:405.319)405.319:438.86)844.176:297.624)1141.8:814.982)1956.78:788.271)2745.05:226.214,(B39:2439.66,((((B35:1415.02,(B34:934.378,(((B40:396.311,B36:396.311)396.311:162.633,B30:558.942)558.944:219.496,(B29:649.074,B25:649.074)649.074:129.366)778.441:155.937)934.378:480.642)1415.02:212.568,B19:1627.59)1627.58:389.035,(B43:1801.73,((B44:1351.28,B21:1351.28)1351.28:221.62,((B23:1102.87,(B20:1029.48,((B32:783.35,(B24:571.105,B16:571.105)571.105:212.247)783.35:89.0498,(B26:587.252,(B15:215.282,B14:215.282)215.282:371.969)587.252:285.149)872.399:157.082)1029.48:73.3911)1102.87:295.984,(((B38:788.795,B37:788.795)788.795:277.935,(((B28:131.596,B27:131.596)131.596:107.476,B22:239.072)239.072:563.121,B18:802.19)802.192:264.538)1066.73:127.495,(B79:405.031,B13:405.031)405.031:789.193)1194.23:204.634)1398.86:174.044)1572.9:228.824)1801.73:214.893)2016.62:215.28,(((B33:1141.02,B31:1141.02)1141.02:395.536,B17:1536.56)1536.56:268.667,B12:1805.22)1805.22:426.68)2231.9:207.765)2439.66:531.604)2971.27:503.759,(p156889:2333.32,((A76:1621.45,((A78:1234.06,A77:1234.06)1234.06:191.018,(A75:1153.62,A74:1153.62)1153.62:271.459)1425.08:196.37)1621.45:360.521,(A80:1745.77,(((p269484:709.358,p1359162:709.358)709.358:261.017,p1236908:970.376)970.375:495.722,A73:1466.09)1466.1:279.671)1745.77:236.201)1981.97:351.355)2333.32:1141.7)3475.03:45.2032)3520.23;
((((((U_71173:1082.19,U_67084:1082.19)1082.19:545.554,U_41057:1627.75)1627.75:1258.33,(M_p26868:2084.98,((p2523533517:320.825,M_p19866:320.825)320.825:293.436,M_p13725:614.26)614.261:1470.72)2084.98:801.093)2886.08:147.347,(Cyn54:2571.95,(Cyn62:2212.99,(Cyn52:2045.19,((Cyn49:1781.83,((Cyn61:1149.35,Cyn53:1149.35)1149.35:438.397,((Cyn50:899.04,(Cyn60:741.917,Cyn47:741.917)741.917:157.126)899.04:466.989,(Cyn55:1203.36,(Cyn59:882.917,(Cyn48:567.656,Cyn46:567.656)567.656:315.262)882.917:320.44)1203.36:162.674)1366.03:221.709)1587.74:194.093)1781.83:119.361,((Cyn58:1504.47,(Cyn56:1270.91,(Cyn57:569.087,Cyn51:569.087)569.087:701.822)1270.91:233.557)1504.47:272.635,Cyn45:1777.1)1777.1:124.095)1901.2:143.996)2045.19:167.804)2212.99:358.953)2571.95:461.472)3033.42:307.52,((Cf69:2087.81,(Cf70:1347.38,Cf64:1347.38)1347.38:740.439)2087.81:356.377,((Cf72:1539.85,Cf71:1539.85)1539.85:637.216,(((Cf82:116.819,Cf81:116.819)116.819:943.289,(Cf83:498.481,(Cf67:215.093,Cf66:215.093)215.093:283.387)498.481:561.63)1060.11:697.826,(Cf65:919.861,(Cf68:604.134,Cf63:604.134)604.134:315.725)919.861:838.072)1757.93:419.134)2177.07:267.121)2444.19:896.754)3340.94:265.098,((((Ig42:935.605,Ig41:935.605)935.605:1360.81,(Chl8:1876.22,((Chl9:481.143,Chl1:481.143)481.143:824.481,(((Chl6:438.765,Chl4:438.765)438.765:297.473,((Chl3:495.675,Chl2:495.675)495.675:110.872,((Chl7:295.889,Chl11:295.889)295.889:226.562,Chl10:522.45)522.451:84.0971)606.547:129.691)736.238:339.637,(Chl5:276.467,Chl0:276.467)276.467:799.409)1075.88:229.748)1305.62:570.598)1876.22:420.194)2296.42:620.098,(B39:2431.47,((((B35:1547.1,(B34:1032.59,(((B40:351.766,B36:351.766)351.766:160.359,B30:512.126)512.125:247.152,(B29:552.604,B25:552.604)552.604:206.674)759.277:273.312)1032.59:514.51)1547.1:222.024,B19:1769.12)1769.12:366.327,(B43:1982.24,((B44:1432.6,B21:1432.6)1432.6:370.228,((B23:1176.33,(B20:992.995,((B32:607.693,(B24:387.563,B16:387.563)387.563:220.131)607.693:209.644,(B26:649.743,(B15:406.419,B14:406.419)406.419:243.323)649.743:167.597)817.337:175.655)992.995:183.341)1176.33:369.962,(((B38:691.458,B37:691.458)691.458:337.528,(((B28:242.484,B27:242.484)242.484:267.608,B22:510.092)510.093:86.2366,B18:596.331)596.33:432.656)1028.99:322.337,(B79:390.062,B13:390.062)390.062:961.258)1351.32:194.977)1546.3:256.528)1802.83:179.416)1982.24:153.207)2135.45:173.189,(((B33:928.573,B31:928.573)928.573:383.221,B17:1311.79)1311.79:696.009,B12:2007.8)2007.8:300.834)2308.64:122.827)2431.47:485.048)2916.51:585.116,(p156889:2401.2,((A76:1625.51,((A78:751.095,A77:751.095)751.095:251.808,(A75:710.92,A74:710.92)710.92:291.983)1002.9:622.604)1625.51:386.86,(A80:1574.57,(((p269484:580.28,p1359162:580.28)580.28:244.2,p1236908:824.481)824.481:567.724,A73:1392.2)1392.2:182.363)1574.57:437.798)2012.37:388.836)2401.2:1100.43)3501.63:104.41)3606.04;
((((((U_71173:1154.05,U_67084:1154.05)1154.05:885.391,U_41057:2039.44)2039.44:453.596,(M_p26868:2064.88,((p2523533517:760.441,M_p19866:760.441)760.441:128.329,M_p13725:888.771)888.77:1176.11)2064.88:428.149)2493.03:205.496,(Cyn54:2332.63,(Cyn62:1997.85,(Cyn52:1853.54,((Cyn49:1636.98,((Cyn61:1107.75,Cyn53:1107.75)1107.75:402.187,((Cyn50:1054.56,(Cyn60:620.32,Cyn47:620.32)620.32:434.237)1054.56:346.144,(Cyn55:1215.03,(Cyn59:620.051,(Cyn48:374.619,Cyn46:374.619)374.619:245.434)620.051:594.984)1215.03:185.668)1400.7:109.236)1509.94:127.041)1636.98:69.3457,((Cyn58:1298.26,(Cyn56:1131.59,(Cyn57:437.141,Cyn51:437.141)437.141:694.452)1131.59:166.664)1298.26:195.216,Cyn45:1493.47)1493.47:212.852)1706.33:147.215)1853.54:144.312)1997.85:334.778)2332.63:365.899)2698.53:574.596,((Cf69:2319.46,(Cf70:1741.49,Cf64:1741.49)1741.49:577.972)2319.46:336.007,((Cf72:1487.73,Cf71:1487.73)1487.73:660.407,(((Cf82:211.69,Cf81:211.69)211.69:616.734,(Cf83:608.368,(Cf67:97.3714,Cf66:97.3714)97.3714:510.996)608.368:220.054)828.423:828.446,(Cf65:1076.04,(Cf68:551.013,Cf63:551.013)551.013:525.03)1076.04:580.828)1656.87:491.262)2148.13:507.34)2655.47:617.657)3273.13:225.793,((((Ig42:1498.99,Ig41:1498.99)1498.99:925.163,(Chl8:1759.86,((Chl9:824.699,Chl1:824.699)824.699:125.138,(((Chl6:361.939,Chl4:361.939)361.939:315.247,((Chl3:290.448,Chl2:290.448)290.448:292.649,((Chl7:321.053,Chl11:321.053)321.053:138.753,Chl10:459.807)459.806:123.291)583.097:94.087)677.186:120.787,(Chl5:210.054,Chl0:210.054)210.054:587.917)797.972:151.866)949.837:810.024)1759.86:664.294)2424.16:686.17,(B39:2432.55,((((B35:1611.74,(B34:1166.36,(((B40:344.765,B36:344.765)344.765:265.265,B30:610.03)610.03:414.769,(B29:669.851,B25:669.851)669.851:354.948)1024.8:141.561)1166.36:445.374)1611.74:191.848,B19:1803.58)1803.58:235.806,(B43:1866.71,((B44:1416.66,B21:1416.66)1416.66:188.847,((B23:1136.13,(B20:1009.79,((B32:628.7,(B24:366.218,B16:366.218)366.218:262.482)628.7:220.504,(B26:739.409,(B15:484.828,B14:484.828)484.828:254.579)739.409:109.796)849.204:160.583)1009.79:126.34)1136.13:298.399,(((B38:825.703,B37:825.703)825.703:243.707,(((B28:244.147,B27:244.147)244.147:147.976,B22:392.124)392.123:99.6996,B18:491.822)491.822:577.588)1069.41:185.063,(B79:407.208,B13:407.208)407.208:847.267)1254.47:180.054)1434.53:170.978)1605.5:261.208)1866.71:172.677)2039.39:267.365,(((B33:1395.05,B31:1395.05)1395.05:162.965,B17:1558.02)1558.02:317.375,B12:1875.39)1875.39:431.364)2306.75:125.798)2432.55:677.772)3110.33:311.435,(p156889:2413.45,((A76:1376.67,((A78:908.865,A77:908.865)908.865:209.146,(A75:647.3,A74:647.3)647.3:470.713)1118.01:258.665)1376.67:667.087,(A80:1793.31,(((p269484:568.553,p1359162:568.553)568.553:386.9,p1236908:955.453)955.453:534.002,A73:1489.46)1489.46:303.852)1793.31:250.453)2043.76:369.689)2413.45:1008.31)3421.76:77.1592)3498.92;
((((((U_71173:1025.48,U_67084:1025.48)1025.48:1222.99,U_41057:2248.47)2248.47:473.259,(M_p26868:1224.91,((p2523533517:462.161,M_p19866:462.161)462.161:121.809,M_p13725:583.971)583.969:640.936)1224.91:1496.82)2721.73:225.813,(Cyn54:2391.11,(Cyn62:2074,(Cyn52:1902.38,((Cyn49:1629.1,((Cyn61:1202.93,Cyn53:1202.93)1202.93:273.008,((Cyn50:1228.96,(Cyn60:850.924,Cyn47:850.924)850.924:378.038)1228.96:143.56,(Cyn55:1249.92,(Cyn59:867.661,(Cyn48:420.685,Cyn46:420.685)420.685:446.977)867.661:382.254)1249.92:122.608)1372.52:103.42)1475.94:153.157)1629.1:66.629,((Cyn58:1341.55,(Cyn56:1026.91,(Cyn57:403.861,Cyn51:403.861)403.861:623.045)1026.91:314.639)1341.55:212.081,Cyn45:1553.63)1553.63:142.103)1695.73:206.656)1902.38:171.614)2074:317.116)2391.11:556.426)2947.54:243.764,((Cf69:2017.95,(Cf70:1172.15,Cf64:1172.15)1172.15:845.797)2017.95:457.291,((Cf72:1591.1,Cf71:1591.1)1591.1:713.608,(((Cf82:243.063,Cf81:243.063)243.063:989.65,(Cf83:675.17,(Cf67:155.011,Cf66:155.011)155.011:520.159)675.17:557.539)1232.71:740.495,(Cf65:1299.4,(Cf68:729.99,Cf63:729.99)729.99:569.413)1299.4:673.805)1973.21:331.503)2304.71:170.529)2475.24:716.068)3191.31:230.814,((((Ig42:1307.75,Ig41:1307.75)1307.75:1028.28,(Chl8:1793.63,((Chl9:611.201,Chl1:611.201)611.201:402.417,(((Chl6:372.412,Chl4:372.412)372.412:151.304,((Chl3:321.542,Chl2:321.542)321.542:134.024,((Chl7:293.331,Chl11:293.331)293.331:90.2991,Chl10:383.63)383.63:71.937)455.567:68.1498)523.716:281.222,(Chl5:358.063,Chl0:358.063)358.063:446.874)804.938:208.682)1013.62:780.011)1793.63:542.403)2336.03:443.031,(B39:2315.25,((((B35:1618.04,(B34:1253.26,(((B40:448.257,B36:448.257)448.257:367.098,B30:815.354)815.354:180.947,(B29:735.253,B25:735.253)735.253:261.05)996.302:256.953)1253.26:364.788)1618.04:165.933,B19:1783.98)1783.98:260.799,(B43:1912.17,((B44:1488.75,B21:1488.75)1488.75:313.918,((B23:976.875,(B20:822.572,((B32:544.442,(B24:392.117,B16:392.117)392.117:152.327)544.442:97.4366,(B26:564.681,(B15:205.715,B14:205.715)205.715:358.963)564.681:77.2006)641.879:180.691)822.572:154.303)976.875:553.665,(((B38:836.328,B37:836.328)836.328:434.866,(((B28:187.017,B27:187.017)187.017:78.284,B22:265.302)265.301:50.6169,B18:315.919)315.918:955.274)1271.19:151.108,(B79:406.986,B13:406.986)406.986:1015.32)1422.3:108.239)1530.54:272.126)1802.67:109.5)1912.17:132.61)2044.77:126.346,(((B33:1266.06,B31:1266.06)1266.06:135.45,B17:1401.51)1401.51:470.582,B12:1872.09)1872.09:299.029)2171.12:144.131)2315.25:463.814)2779.07:582.51,(p156889:2420.26,((A76:1669.6,((A78:1086.9,A77:1086.9)1086.9:242.008,(A75:1017.26,A74:1017.26)1017.26:311.643)1328.9:340.697)1669.6:385.728,(A80:1817.1,(((p269484:617.857,p1359162:617.857)617.857:368.336,p1236908:986.193)986.193:482.563,A73:1468.76)1468.76:348.344)1817.1:238.227)2055.33:364.928)2420.26:941.316)3361.58:60.5455)3422.12;
((((((U_71173:1707.4,U_67084:1707.4)1707.4:468.077,U_41057:2175.48)2175.48:528.87,(M_p26868:1837.85,((p2523533517:284.962,M_p19866:284.962)284.962:125.205,M_p13725:410.165)410.166:1427.68)1837.85:866.496)2704.35:231.866,(Cyn54:2389.21,(Cyn62:2089.23,(Cyn52:1938.74,((Cyn49:1512.16,((Cyn61:617.627,Cyn53:617.627)617.627:797.279,((Cyn50:1167.07,(Cyn60:375.238,Cyn47:375.238)375.238:791.835)1167.07:180.919,(Cyn55:1207.74,(Cyn59:749.889,(Cyn48:227.391,Cyn46:227.391)227.391:522.499)749.889:457.852)1207.74:140.253)1347.99:66.9095)1414.91:97.2578)1512.16:142.96,((Cyn58:1271.45,(Cyn56:949.622,(Cyn57:517.994,Cyn51:517.994)517.994:431.628)949.622:321.832)1271.45:78.8588,Cyn45:1350.31)1350.31:304.808)1655.12:283.613)1938.74:150.496)2089.23:299.984)2389.21:547.001)2936.22:310.696,((Cf69:2102.89,(Cf70:1427.4,Cf64:1427.4)1427.4:675.491)2102.89:660.109,((Cf72:2003.75,Cf71:2003.75)2003.75:641.211,(((Cf82:314.841,Cf81:314.841)314.841:1086.31,(Cf83:1070.89,(Cf67:364.454,Cf66:364.454)364.454:706.438)1070.89:330.267)1401.15:943.647,(Cf65:1483.74,(Cf68:464.274,Cf63:464.274)464.274:1019.46)1483.74:861.067)2344.8:300.159)2644.97:118.036)2763:483.912)3246.91:163.659,((((Ig42:529.01,Ig41:529.01)529.01:2069.25,(Chl8:1855.44,((Chl9:710.019,Chl1:710.019)710.019:354.901,(((Chl6:449.851,Chl4:449.851)449.851:107.282,((Chl3:248.308,Chl2:248.308)248.308:218.341,((Chl7:204.031,Chl11:204.031)204.031:149.319,Chl10:353.349)353.35:113.299)466.649:90.4837)557.133:358.478,(Chl5:609.902,Chl0:609.902)609.902:305.709)915.611:149.311)1064.92:790.519)1855.44:742.822)2598.26:328.154,(B39:2421.9,((((B35:1442.88,(B34:1015.35,(((B40:407.87,B36:407.87)407.87:241.086,B30:648.956)648.956:234.521,(B29:551.107,B25:551.107)551.107:332.37)883.477:131.875)1015.35:427.529)1442.88:195.521,B19:1638.4)1638.4:255.027,(B43:1745.8,((B44:602.337,B21:602.337)602.337:895.374,((B23:1051.85,(B20:975.191,((B32:672.916,(B24:448.947,B16:448.947)448.947:223.966)672.916:56.2048,(B26:621.713,(B15:239.258,B14:239.258)239.258:382.454)621.713:107.406)729.12:246.072)975.191:76.6644)1051.85:335.399,(((B38:496.947,B37:496.947)496.947:452.061,(((B28:265.918,B27:265.918)265.918:109.829,B22:375.746)375.746:83.447,B18:459.192)459.193:489.816)949.008:229.132,(B79:398.539,B13:398.539)398.539:779.605)1178.14:209.112)1387.25:110.457)1497.71:248.084)1745.8:147.633)1893.43:224.042,(((B33:1410.12,B31:1410.12)1410.12:364.477,B17:1774.59)1774.59:196.417,B12:1971.01)1971.01:146.46)2117.47:304.433)2421.9:504.515)2926.42:329.611,(p156889:2414.76,((A76:1681.3,((A78:1109.93,A77:1109.93)1109.93:246.843,(A75:1106.27,A74:1106.27)1106.27:250.5)1356.77:324.533)1681.3:538.696,(A80:1941.06,(((p269484:677.633,p1359162:677.633)677.633:457.088,p1236908:1134.72)1134.72:533.751,A73:1668.47)1668.47:272.59)1941.06:278.938)2220:194.762)2414.76:841.268)3256.03:154.541)3410.57;
((((((U_71173:1224.86,U_67084:1224.86)1224.86:718.069,U_41057:1942.93)1942.93:838.598,(M_p26868:2055.41,((p2523533517:209.52,M_p19866:209.52)209.52:112.567,M_p13725:322.087)322.087:1733.33)2055.41:726.116)2781.53:241.619,(Cyn54:2621.25,(Cyn62:2303.56,(Cyn52:1914.64,((Cyn49:1526.92,((Cyn61:994.408,Cyn53:994.408)994.408:450.405,((Cyn50:1029.37,(Cyn60:693.111,Cyn47:693.111)693.111:336.263)1029.37:309.682,(Cyn55:1221.11,(Cyn59:634.897,(Cyn48:228.384,Cyn46:228.384)228.384:406.514)634.897:586.21)1221.11:117.948)1339.06:105.757)1444.81:82.1065)1526.92:130.712,((Cyn58:1331.99,(Cyn56:859.401,(Cyn57:382.862,Cyn51:382.862)382.862:476.539)859.401:472.59)1331.99:222.223,Cyn45:1554.22)1554.21:103.416)1657.63:257.007)1914.64:388.92)2303.56:317.69)2621.25:401.9)3023.15:231.04,((Cf69:2658.01,(Cf70:1916.41,Cf64:1916.41)1916.41:741.595)2658.01:207.46,((Cf72:1427.19,Cf71:1427.19)1427.19:1319.48,(((Cf82:149.762,Cf81:149.762)149.762:1454.14,(Cf83:910.087,(Cf67:230.598,Cf66:230.598)230.598:679.49)910.087:693.817)1603.9:402.13,(Cf65:850.395,(Cf68:602.299,Cf63:602.299)602.299:248.093)850.395:1155.64)2006.03:740.635)2746.67:118.8)2865.47:388.721)3254.19:174.203,((((Ig42:1280.53,Ig41:1280.53)1280.53:1138.83,(Chl8:1831.67,((Chl9:1087.53,Chl1:1087.53)1087.53:218.682,(((Chl6:680.446,Chl4:680.446)680.446:59.9831,((Chl3:418.435,Chl2:418.435)418.435:193.652,((Chl7:387.648,Chl11:387.648)387.648:113.097,Chl10:500.744)500.745:111.342)612.087:128.342)740.429:328.631,(Chl5:243.672,Chl0:243.672)243.672:825.388)1069.06:237.149)1306.21:525.459)1831.67:587.691)2419.36:594.099,(B39:2334.98,((((B35:1580.16,(B34:1281.71,(((B40:456.404,B36:456.404)456.404:335.796,B30:792.202)792.201:311.739,(B29:823.077,B25:823.077)823.077:280.861)1103.94:177.774)1281.71:298.441)1580.16:89.6068,B19:1669.76)1669.76:242.046,(B43:1790.44,((B44:1448.69,B21:1448.69)1448.69:197.819,((B23:1045.68,(B20:929.927,((B32:726.263,(B24:554.827,B16:554.827)554.827:171.437)726.263:92.4749,(B26:710.246,(B15:363.677,B14:363.677)363.677:346.566)710.246:108.494)818.738:111.187)929.927:115.752)1045.68:348.04,(((B38:824.428,B37:824.428)824.428:218.251,(((B28:217.029,B27:217.029)217.029:204.715,B22:421.743)421.744:142.075,B18:563.819)563.819:478.864)1042.68:189.459,(B79:387.881,B13:387.881)387.881:844.258)1232.14:161.577)1393.72:252.786)1646.51:143.936)1790.44:121.368)1911.81:161.181,(((B33:1084.24,B31:1084.24)1084.24:239.192,B17:1323.43)1323.43:398.835,B12:1722.27)1722.27:350.721)2072.99:261.991)2334.98:678.478)3013.46:344.447,(p156889:2377.24,((A76:1689.5,((A78:1187.65,A77:1187.65)1187.65:220.934,(A75:1106.64,A74:1106.64)1106.64:301.942)1408.58:280.919)1689.5:357.533,(A80:1750.96,(((p269484:774.305,p1359162:774.305)774.305:345.239,p1236908:1119.54)1119.54:448.19,A73:1567.73)1567.73:183.229)1750.96:296.071)2047.03:330.204)2377.24:980.67)3357.91:70.4832)3428.39;
((((((U_71173:1640.5,U_67084:1640.5)1640.5:732.538,U_41057:2373.04)2373.04:496.873,(M_p26868:2004.2,((p2523533517:739.134,M_p19866:739.134)739.134:301.132,M_p13725:1040.27)1040.27:963.933)2004.2:865.715)2869.91:112.375,(Cyn54:2376.03,(Cyn62:1986.53,(Cyn52:1873.38,((Cyn49:1693.37,((Cyn61:752.519,Cyn53:752.519)752.519:842.821,((Cyn50:1287.81,(Cyn60:569.226,Cyn47:569.226)569.226:718.58)1287.81:102.21,(Cyn55:1228.83,(Cyn59:540.014,(Cyn48:295.844,Cyn46:295.844)295.844:244.171)540.014:688.816)1228.83:161.184)1390.02:205.321)1595.34:98.0297)1693.37:71.0769,((Cyn58:1213.7,(Cyn56:889.374,(Cyn57:454.55,Cyn51:454.55)454.55:434.827)889.374:324.32)1213.7:381.651,Cyn45:1595.35)1595.35:169.099)1764.45:108.937)1873.38:113.147)1986.53:389.5)2376.03:606.255)2982.29:274.576,((Cf69:1886.56,(Cf70:845.704,Cf64:845.704)845.704:1040.86)1886.56:526.674,((Cf72:1580.87,Cf71:1580.87)1580.87:606.572,(((Cf82:320.59,Cf81:320.59)320.59:689.931,(Cf83:501.321,(Cf67:123.58,Cf66:123.58)123.58:377.744)501.321:509.198)1010.52:679.762,(Cf65:1303.09,(Cf68:734.581,Cf63:734.581)734.581:568.511)1303.09:387.194)1690.28:497.161)2187.44:225.794)2413.24:843.627)3256.86:216.167,((((Ig42:1435.26,Ig41:1435.26)1435.26:977.331,(Chl8:1841.81,((Chl9:387.774,Chl1:387.774)387.774:810.852,(((Chl6:450.313,Chl4:450.313)450.313:115.672,((Chl3:334.521,Chl2:334.521)334.521:168.943,((Chl7:226.56,Chl11:226.56)226.56:95.7361,Chl10:322.296)322.296:181.168)503.465:62.5194)565.985:204.973,(Chl5:297.815,Chl0:297.815)297.815:473.141)770.958:427.669)1198.63:643.181)1841.81:570.792)2412.6:450.955,(B39:2410.72,((((B35:1687.4,(B34:1089.84,(((B40:479.882,B36:479.882)479.882:279.438,B30:759.319)759.321:203.517,(B29:799.946,B25:799.946)799.946:162.891)962.837:127.004)1089.84:597.559)1687.4:187.37,B19:1874.77)1874.77:286.783,(B43:1941.33,((B44:1166.37,B21:1166.37)1166.37:602.206,((B23:1016.99,(B20:942.827,((B32:570.209,(B24:462.632,B16:462.632)462.632:107.579)570.209:60.9482,(B26:538.705,(B15:167.204,B14:167.204)167.204:371.5)538.705:92.4551)631.157:311.67)942.827:74.1596)1016.99:588.196,(((B38:500.821,B37:500.821)500.821:284.863,(((B28:255.433,B27:255.433)255.433:83.1457,B22:338.578)338.578:90.1171,B18:428.697)428.695:356.989)785.685:451.174,(B79:371.385,B13:371.385)371.385:865.476)1236.86:368.325)1605.18:163.385)1768.57:172.76)1941.33:220.225)2161.55:53.7729,(((B33:1360.58,B31:1360.58)1360.58:194.968,B17:1555.55)1555.55:408.508,B12:1964.05)1964.06:251.272)2215.32:195.39)2410.72:452.834)2863.55:514.384,(p156889:2442.93,((A76:1716.26,((A78:1163.2,A77:1163.2)1163.2:253.951,(A75:1316.87,A74:1316.87)1316.87:100.283)1417.15:299.107)1716.26:484.071,(A80:1951.26,(((p269484:493.896,p1359162:493.896)493.896:444.631,p1236908:938.527)938.527:722.401,A73:1660.93)1660.93:290.328)1951.26:249.073)2200.33:242.604)2442.93:935.002)3377.93:95.095)3473.03;
((((((U_71173:1048.19,U_67084:1048.19)1048.19:450.455,U_41057:1498.64)1498.64:809.971,(M_p26868:1797.2,((p2523533517:444.669,M_p19866:444.669)444.669:239.348,M_p13725:684.018)684.017:1113.18)1797.2:511.41)2308.61:518.623,(Cyn54:2367.35,(Cyn62:1952.84,(Cyn52:1827.36,((Cyn49:1620.81,((Cyn61:963.523,Cyn53:963.523)963.523:547.438,((Cyn50:1091.55,(Cyn60:521.399,Cyn47:521.399)521.399:570.152)1091.55:287.158,(Cyn55:1220.35,(Cyn59:1038,(Cyn48:853,Cyn46:853)853:185.001)1038:182.346)1220.35:158.364)1378.71:132.251)1510.96:109.847)1620.81:96.5498,((Cyn58:1134.58,(Cyn56:933.717,(Cyn57:524.292,Cyn51:524.292)524.292:409.425)933.717:200.865)1134.58:493.709,Cyn45:1628.29)1628.29:89.066)1717.36:110.002)1827.36:125.475)1952.84:414.518)2367.35:459.881)2827.24:237.577,((Cf69:2115.18,(Cf70:1082.15,Cf64:1082.15)1082.15:1033.03)2115.18:499.527,((Cf72:1562.35,Cf71:1562.35)1562.35:895.95,(((Cf82:146.061,Cf81:146.061)146.061:814.321,(Cf83:566.358,(Cf67:157.698,Cf66:157.698)157.698:408.659)566.358:394.023)960.382:619.054,(Cf65:994.089,(Cf68:414.787,Cf63:414.787)414.787:579.302)994.089:585.347)1579.44:878.866)2458.3:156.405)2614.71:450.107)3064.81:387.747,((((Ig42:1030.86,Ig41:1030.86)1030.86:1457.9,(Chl8:1641.5,((Chl9:408.462,Chl1:408.462)408.462:620.194,(((Chl6:363.061,Chl4:363.061)363.061:115.788,((Chl3:287.903,Chl2:287.903)287.903:131.039,((Chl7:223.598,Chl11:223.598)223.598:102.668,Chl10:326.266)326.266:92.676)418.943:59.905)478.849:447.652,(Chl5:135.582,Chl0:135.582)135.582:790.916)926.501:102.158)1028.66:612.84)1641.5:847.262)2488.76:404.806,(B39:2443.07,((((B35:1490.98,(B34:1017.99,(((B40:471.654,B36:471.654)471.654:117.787,B30:589.442)589.442:290.561,(B29:769.765,B25:769.765)769.765:110.238)880.003:137.991)1017.99:472.983)1490.98:185.899,B19:1676.88)1676.88:443.902,(B43:1937.38,((B44:1365.55,B21:1365.55)1365.55:348.149,((B23:1189.49,(B20:1068.65,((B32:722.092,(B24:595.567,B16:595.567)595.567:126.528)722.092:130.822,(B26:712.467,(B15:357.671,B14:357.671)357.671:354.795)712.467:140.449)852.914:215.739)1068.65:120.838)1189.49:398.014,(((B38:748.622,B37:748.622)748.622:242.587,(((B28:163.516,B27:163.516)163.516:159.693,B22:323.209)323.209:149.401,B18:472.611)472.61:518.599)991.208:261.431,(B79:387.626,B13:387.626)387.626:865.015)1252.64:334.87)1587.51:126.186)1713.7:223.68)1937.38:183.405)2120.78:123.731,(((B33:1019.86,B31:1019.86)1019.86:101.586,B17:1121.45)1121.45:854.284,B12:1975.73)1975.73:268.778)2244.51:198.559)2443.07:450.493)2893.56:497.207,(p156889:2340.7,((A76:1621.51,((A78:856.083,A77:856.083)856.083:620.922,(A75:1020.06,A74:1020.06)1020.06:456.943)1477.01:144.501)1621.51:491.89,(A80:1907.34,(((p269484:381.042,p1359162:381.042)381.042:381.929,p1236908:762.971)762.971:584.087,A73:1347.06)1347.06:560.278)1907.34:206.058)2113.39:227.305)2340.7:1050.07)3390.77:61.7915)3452.56;
((((((U_71173:956.285,U_67084:956.285)956.285:1773.66,U_41057:2729.95)2729.95:353.786,(M_p26868:2081.57,((p2523533517:385.629,M_p19866:385.629)385.629:292.784,M_p13725:678.414)678.413:1403.15)2081.57:1002.17)3083.74:82.3861,(Cyn54:2459.2,(Cyn62:2176.22,(Cyn52:2038.74,((Cyn49:1681.89,((Cyn61:558.093,Cyn53:558.093)558.093:1024.33,((Cyn50:1266.26,(Cyn60:695.293,Cyn47:695.293)695.293:570.967)1266.26:148.601,(Cyn55:1296.86,(Cyn59:1126.36,(Cyn48:727.49,Cyn46:727.49)727.49:398.863)1126.36:170.51)1296.86:117.999)1414.86:167.562)1582.42:99.4695)1681.89:212.58,((Cyn58:1255.61,(Cyn56:1014.77,(Cyn57:469.023,Cyn51:469.023)469.023:545.751)1014.77:240.831)1255.61:506.934,Cyn45:1762.54)1762.54:131.936)1894.47:144.272)2038.74:137.476)2176.22:282.983)2459.2:706.918)3166.12:237.517,((Cf69:2676.37,(Cf70:1280.18,Cf64:1280.18)1280.18:1396.19)2676.37:401.038,((Cf72:2029.32,Cf71:2029.32)2029.32:723.491,(((Cf82:215.373,Cf81:215.373)215.373:1081.52,(Cf83:637.05,(Cf67:248.758,Cf66:248.758)248.758:388.29)637.05:659.847)1296.89:1075.97,(Cf65:1361.23,(Cf68:971.427,Cf63:971.427)971.427:389.799)1361.23:1011.64)2372.86:379.946)2752.81:324.601)3077.41:326.23)3403.64:163.43,((((Ig42:999.411,Ig41:999.411)999.411:1515.96,(Chl8:1712.63,((Chl9:392.378,Chl1:392.378)392.378:558.582,(((Chl6:520.154,Chl4:520.154)520.154:82.7317,((Chl3:353.653,Chl2:353.653)353.653:188.04,((Chl7:318.016,Chl11:318.016)318.016:101.569,Chl10:419.587)419.586:122.107)541.693:61.193)602.885:228.835,(Chl5:279.19,Chl0:279.19)279.19:552.532)831.721:119.24)950.959:761.666)1712.63:802.751)2515.37:519.997,(B39:2403.67,((((B35:1505.84,(B34:1207.68,(((B40:706.023,B36:706.023)706.023:208.733,B30:914.757)914.756:137.273,(B29:667.224,B25:667.224)667.224:384.805)1052.03:155.653)1207.68:298.156)1505.84:230.766,B19:1736.6)1736.6:301.189,(B43:1830.26,((B44:839.053,B21:839.053)839.053:754.043,((B23:1118.36,(B20:1016.72,((B32:767.341,(B24:559.705,B16:559.705)559.705:207.636)767.341:79.6869,(B26:576.599,(B15:248.375,B14:248.375)248.375:328.224)576.599:270.429)847.028:169.691)1016.72:101.642)1118.36:290.053,(((B38:596.657,B37:596.657)596.657:276.567,(((B28:178.74,B27:178.74)178.74:137.631,B22:316.37)316.37:114.156,B18:430.527)430.527:442.698)873.224:297.181,(B79:343.87,B13:343.87)343.87:826.536)1170.4:238.009)1408.42:184.683)1593.1:237.157)1830.26:207.537)2037.79:199.101,(((B33:1250.96,B31:1250.96)1250.96:344.239,B17:1595.2)1595.2:455.361,B12:2050.57)2050.56:186.328)2236.89:166.775)2403.67:631.703)3035.37:337.98,(p156889:2376.3,((A76:1615.59,((A78:911.565,A77:911.565)911.565:444.849,(A75:1060.15,A74:1060.15)1060.15:296.261)1356.41:259.177)1615.59:400.2,(A80:1725.29,(((p269484:731.827,p1359162:731.827)731.827:463.212,p1236908:1195.04)1195.04:412.995,A73:1608.04)1608.04:117.256)1725.29:290.499)2015.79:360.513)2376.3:997.049)3373.35:193.719)3567.07;
((((((U_71173:1585.31,U_67084:1585.31)1585.31:866.336,U_41057:2451.65)2451.65:393.887,(M_p26868:2358.36,((p2523533517:472.71,M_p19866:472.71)472.71:151.756,M_p13725:624.463)624.466:1733.9)2358.36:487.173)2845.53:233.981,(Cyn54:2638.11,(Cyn62:2269.94,(Cyn52:2135.04,((Cyn49:1779.73,((Cyn61:792.067,Cyn53:792.067)792.067:850.689,((Cyn50:1257.47,(Cyn60:574.773,Cyn47:574.773)574.773:682.7)1257.47:118.338,(Cyn55:1245.7,(Cyn59:1094.36,(Cyn48:850.261,Cyn46:850.261)850.261:244.103)1094.36:151.334)1245.7:130.114)1375.81:266.944)1642.76:136.974)1779.73:217.47,((Cyn58:1641.74,(Cyn56:1181.54,(Cyn57:376.564,Cyn51:376.564)376.564:804.975)1181.54:460.204)1641.74:222.674,Cyn45:1864.42)1864.42:132.782)1997.2:137.843)2135.04:134.895)2269.94:368.179)2638.11:441.399)3079.52:311.043,((Cf69:2143.43,(Cf70:1075.52,Cf64:1075.52)1075.52:1067.91)2143.43:428.652,((Cf72:1661.14,Cf71:1661.14)1661.14:767.009,(((Cf82:210.71,Cf81:210.71)210.71:729.577,(Cf83:728.342,(Cf67:247.453,Cf66:247.453)247.453:480.887)728.342:211.947)940.287:871.469,(Cf65:1058.36,(Cf68:510.444,Cf63:510.444)510.444:547.919)1058.36:753.393)1811.76:616.394)2428.15:143.926)2572.08:818.483)3390.56:199.01,((((Ig42:1376.68,Ig41:1376.68)1376.68:1488.92,(Chl8:1913.32,((Chl9:759.219,Chl1:759.219)759.219:516.507,(((Chl6:296.614,Chl4:296.614)296.614:217.06,((Chl3:320.186,Chl2:320.186)320.186:159.956,((Chl7:273.58,Chl11:273.58)273.58:130.843,Chl10:404.422)404.423:75.7191)480.143:33.5306)513.673:589.253,(Chl5:352.321,Chl0:352.321)352.321:750.608)1102.93:172.798)1275.73:637.59)1913.32:952.281)2865.6:271.467,(B39:2434.97,((((B35:1526.09,(B34:1233.19,(((B40:425.429,B36:425.429)425.429:318.839,B30:744.265)744.267:279,(B29:847.91,B25:847.91)847.91:175.357)1023.27:209.921)1233.19:292.899)1526.09:257.04,B19:1783.13)1783.13:226.283,(B43:1781.45,((B44:1102.39,B21:1102.39)1102.39:521.191,((B23:1174.44,(B20:1017.74,((B32:593.754,(B24:460.42,B16:460.42)460.42:133.336)593.754:75.3626,(B26:626.782,(B15:354.521,B14:354.521)354.521:272.261)626.782:42.3361)669.117:348.622)1017.74:156.698)1174.44:284.6,(((B38:699.797,B37:699.797)699.797:271.378,(((B28:269.558,B27:269.558)269.558:51.0637,B22:320.622)320.622:132.565,B18:453.187)453.186:517.989)971.175:309.227,(B79:398.116,B13:398.116)398.116:882.288)1280.4:178.636)1459.04:164.548)1623.58:157.863)1781.45:227.96)2009.41:130.41,(((B33:1113.11,B31:1113.11)1113.11:439.313,B17:1552.42)1552.42:231.33,B12:1783.75)1783.75:356.071)2139.82:295.155)2434.97:702.087)3137.06:308.886,(p156889:2388.47,((A76:1675.33,((A78:1117.84,A77:1117.84)1117.84:288.367,(A75:967.827,A74:967.827)967.827:438.376)1406.2:269.124)1675.33:417.252,(A80:1925.35,(((p269484:720.524,p1359162:720.524)720.524:466.041,p1236908:1186.56)1186.56:375.408,A73:1561.97)1561.97:363.376)1925.35:167.231)2092.58:295.889)2388.47:1057.48)3445.95:143.621)3589.57;
((((((U_71173:781.133,U_67084:781.133)781.133:855.313,U_41057:1636.45)1636.45:1172.44,(M_p26868:2305.03,((p2523533517:321.666,M_p19866:321.666)321.666:243.294,M_p13725:564.96)564.96:1740.07)2305.03:503.865)2808.89:357.301,(Cyn54:2832.9,(Cyn62:2442.03,(Cyn52:2011.86,((Cyn49:1539.25,((Cyn61:864.212,Cyn53:864.212)864.212:591.526,((Cyn50:1114.3,(Cyn60:770.882,Cyn47:770.882)770.882:343.417)1114.3:256.966,(Cyn55:1224.3,(Cyn59:587.91,(Cyn48:411.518,Cyn46:411.518)411.518:176.391)587.91:636.395)1224.3:146.962)1371.27:84.4716)1455.74:83.5137)1539.25:129.583,((Cyn58:1314,(Cyn56:856.035,(Cyn57:313.779,Cyn51:313.779)313.779:542.255)856.035:457.962)1314:269.998,Cyn45:1583.99)1584:84.8399)1668.84:343.02)2011.86:430.179)2442.03:390.872)2832.9:333.287)3166.19:193.198,((Cf69:2563.59,(Cf70:1747.58,Cf64:1747.58)1747.58:816.017)2563.59:258.469,((Cf72:1569.31,Cf71:1569.31)1569.31:1076.25,(((Cf82:204.552,Cf81:204.552)204.552:1190.63,(Cf83:927.625,(Cf67:285.83,Cf66:285.83)285.83:641.798)927.625:467.558)1395.19:947.472,(Cf65:1804.49,(Cf68:803.47,Cf63:803.47)803.47:1001.02)1804.49:538.168)2342.66:302.898)2645.56:176.507)2822.06:537.326)3359.39:178.91,((((Ig42:2183.07,Ig41:2183.07)2183.07:552.173,(Chl8:2058.68,((Chl9:442.786,Chl1:442.786)442.786:401.696,(((Chl6:502.184,Chl4:502.184)502.184:67.913,((Chl3:195.459,Chl2:195.459)195.459:313.191,((Chl7:221.752,Chl11:221.752)221.752:89.2974,Chl10:311.049)311.049:197.6)508.65:61.4461)570.097:158.19,(Chl5:195.519,Chl0:195.519)195.519:532.765)728.287:116.197)844.482:1214.2)2058.68:676.562)2735.24:308.878,(B39:2306.04,((((B35:1271.59,(B34:1078.58,(((B40:494.396,B36:494.396)494.396:298.962,B30:793.358)793.358:162.571,(B29:665.391,B25:665.391)665.391:290.54)955.93:122.649)1078.58:193.016)1271.59:446.583,B19:1718.18)1718.18:160.147,(B43:1712.22,((B44:1192.56,B21:1192.56)1192.56:390.253,((B23:1112.5,(B20:947.327,((B32:740.414,(B24:540.698,B16:540.698)540.698:199.715)740.414:94.8745,(B26:749.546,(B15:426.393,B14:426.393)426.393:323.15)749.546:85.7425)835.289:112.038)947.327:165.176)1112.5:309.019,(((B38:478.728,B37:478.728)478.728:566.093,(((B28:192.034,B27:192.034)192.034:136.896,B22:328.93)328.93:61.0852,B18:390.016)390.015:654.805)1044.82:152.288,(B79:338.635,B13:338.635)338.635:858.473)1197.11:224.413)1421.52:161.294)1582.82:129.408)1712.22:166.101)1878.32:244.176,(((B33:812.84,B31:812.84)812.84:535.727,B17:1348.57)1348.57:295.011,B12:1643.58)1643.58:478.923)2122.5:183.544)2306.04:738.075)3044.12:362.913,(p156889:2407.16,((A76:1751.15,((A78:1055.26,A77:1055.26)1055.26:148.549,(A75:865.373,A74:865.373)865.373:338.437)1203.81:547.343)1751.15:434.783,(A80:1935.81,(((p269484:456.207,p1359162:456.207)456.207:520.257,p1236908:976.465)976.465:631.484,A73:1607.95)1607.95:327.86)1935.81:250.126)2185.94:221.223)2407.16:999.874)3407.03:131.269)3538.3;
((((((U_71173:1595.43,U_67084:1595.43)1595.43:428.485,U_41057:2023.91)2023.91:845.546,(M_p26868:2441.99,((p2523533517:645.326,M_p19866:645.326)645.326:232.43,M_p13725:877.753)877.756:1564.23)2441.99:427.472)2869.46:240.518,(Cyn54:2479.59,(Cyn62:2161.83,(Cyn52:1992.92,((Cyn49:1754.57,((Cyn61:785.847,Cyn53:785.847)785.847:760.848,((Cyn50:983.806,(Cyn60:486.675,Cyn47:486.675)486.675:497.131)983.806:361.423,(Cyn55:1200.68,(Cyn59:581.884,(Cyn48:431.216,Cyn46:431.216)431.216:150.667)581.884:618.793)1200.68:144.552)1345.23:201.465)1546.7:207.873)1754.57:76.706,((Cyn58:1414.41,(Cyn56:1177.59,(Cyn57:524.498,Cyn51:524.498)524.498:653.088)1177.59:236.828)1414.41:140.812,Cyn45:1555.22)1555.22:276.049)1831.27:161.643)1992.92:168.917)2161.83:317.759)2479.59:630.382)3109.98:321.143,((Cf69:2400.34,(Cf70:1325.58,Cf64:1325.58)1325.58:1074.75)2400.34:366.453,((Cf72:1815.64,Cf71:1815.64)1815.64:496.551,(((Cf82:133.946,Cf81:133.946)133.946:1069.21,(Cf83:477.178,(Cf67:125.415,Cf66:125.415)125.415:351.763)477.178:725.98)1203.16:679.809,(Cf65:1080.91,(Cf68:725.554,Cf63:725.554)725.554:355.355)1080.91:802.057)1882.96:429.226)2312.19:454.597)2766.79:664.329)3431.12:238.801,((((Ig42:2051.07,Ig41:2051.07)2051.07:497.322,(Chl8:1926.79,((Chl9:974.679,Chl1:974.679)974.679:355.29,(((Chl6:471.39,Chl4:471.39)471.39:68.9225,((Chl3:368.625,Chl2:368.625)368.625:103.762,((Chl7:225.858,Chl11:225.858)225.858:187.566,Chl10:413.424)413.424:58.9624)472.387:67.9261)540.313:580.291,(Chl5:661.345,Chl0:661.345)661.345:459.257)1120.6:209.364)1329.97:596.813)1926.79:621.611)2548.4:278.385,(B39:2436.91,((((B35:1520.9,(B34:1288.4,(((B40:455.309,B36:455.309)455.309:156.835,B30:612.146)612.143:459.342,(B29:755.563,B25:755.563)755.563:315.923)1071.49:216.91)1288.4:232.496)1520.9:201.927,B19:1722.82)1722.82:354.686,(B43:1762.37,((B44:880.931,B21:880.931)880.931:722.482,((B23:1020.82,(B20:940.916,((B32:715.95,(B24:409.636,B16:409.636)409.636:306.31)715.95:98.221,(B26:703.164,(B15:293.764,B14:293.764)293.764:409.401)703.164:111.005)814.171:126.746)940.916:79.9048)1020.82:313.63,(((B38:543.577,B37:543.577)543.577:334.97,(((B28:195.403,B27:195.403)195.403:218.414,B22:413.817)413.817:100.692,B18:514.508)514.509:364.04)878.548:287.007,(B79:397.606,B13:397.606)397.606:767.949)1165.56:168.895)1334.45:268.96)1603.41:158.958)1762.37:315.138)2077.51:189.289,(((B33:916.783,B31:916.783)916.783:487.376,B17:1404.16)1404.16:357.524,B12:1761.68)1761.68:505.117)2266.8:170.115)2436.91:389.867)2826.78:710.052,(p156889:2396.33,((A76:1709.42,((A78:1143.22,A77:1143.22)1143.22:258.054,(A75:1228.46,A74:1228.46)1228.46:172.817)1401.27:308.148)1709.42:303.738,(A80:1786.67,(((p269484:787.822,p1359162:787.822)787.822:282.226,p1236908:1070.05)1070.05:369.891,A73:1439.94)1439.94:346.735)1786.67:226.484)2013.16:383.173)2396.33:1140.5)3536.83:133.087)3669.92;
((((((U_71173:764.095,U_67084:764.095)764.095:637.913,U_41057:1402.01)1402.01:1295.36,(M_p26868:1997.05,((p2523533517:465.584,M_p19866:465.584)465.584:186.707,M_p13725:652.291)652.291:1344.77)1997.05:700.315)2697.37:378.488,(Cyn54:2446.34,(Cyn62:2216.79,(Cyn52:2006.17,((Cyn49:1684.32,((Cyn61:941.389,Cyn53:941.389)941.389:639.91,((Cyn50:1339.92,(Cyn60:1003.31,Cyn47:1003.31)1003.31:336.608)1339.92:110.137,(Cyn55:1234.19,(Cyn59:864.546,(Cyn48:601.967,Cyn46:601.967)601.967:262.576)864.546:369.644)1234.19:215.865)1450.05:131.247)1581.3:103.019)1684.32:139.652,((Cyn58:1398.83,(Cyn56:1126.21,(Cyn57:506.903,Cyn51:506.903)506.903:619.31)1126.21:272.619)1398.83:313.356,Cyn45:1712.19)1712.19:111.783)1823.97:182.2)2006.17:210.619)2216.79:229.548)2446.34:629.519)3075.86:460.341,((Cf69:2061.08,(Cf70:1318.99,Cf64:1318.99)1318.99:742.089)2061.08:912.748,((Cf72:2263.1,Cf71:2263.1)2263.1:392.738,(((Cf82:301.581,Cf81:301.581)301.581:1149.03,(Cf83:567.634,(Cf67:152.895,Cf66:152.895)152.895:414.736)567.634:882.978)1450.61:539.269,(Cf65:1347.54,(Cf68:567.949,Cf63:567.949)567.949:779.589)1347.54:642.34)1989.88:665.955)2655.83:317.997)2973.83:562.368)3536.2:260.432,((((Ig42:1206.33,Ig41:1206.33)1206.33:1488.01,(Chl8:1853.05,((Chl9:618.946,Chl1:618.946)618.946:505.525,(((Chl6:558.989,Chl4:558.989)558.989:185.28,((Chl3:398.946,Chl2:398.946)398.946:220.34,((Chl7:323.732,Chl11:323.732)323.732:103.254,Chl10:426.984)426.986:192.302)619.286:124.982)744.27:260.212,(Chl5:284.619,Chl0:284.619)284.619:719.864)1004.48:119.986)1124.47:728.577)1853.05:841.291)2694.34:510.886,(B39:2429.48,((((B35:1517.29,(B34:1322.5,(((B40:545.75,B36:545.75)545.75:270.374,B30:816.124)816.125:303.591,(B29:842.267,B25:842.267)842.267:277.45)1119.72:202.779)1322.5:194.797)1517.29:245.92,B19:1763.21)1763.21:240.066,(B43:1726.91,((B44:860.438,B21:860.438)860.438:532.436,((B23:980.631,(B20:852.765,((B32:519.573,(B24:304.689,B16:304.689)304.689:214.883)519.573:63.1144,(B26:508.099,(B15:200.829,B14:200.829)200.829:307.269)508.099:74.5893)582.687:270.076)852.765:127.867)980.631:258.287,(((B38:615.016,B37:615.016)615.016:321.229,(((B28:129.493,B27:129.493)129.493:84.0653,B22:213.558)213.558:154.358,B18:367.916)367.916:568.329)936.245:147.714,(B79:406.532,B13:406.532)406.532:677.429)1083.96:154.957)1238.92:153.955)1392.87:334.041)1726.91:276.363)2003.28:273.064,(((B33:1215.4,B31:1215.4)1215.4:403.775,B17:1619.18)1619.18:221.531,B12:1840.71)1840.71:435.633)2276.34:153.14)2429.48:775.743)3205.22:497.123,(p156889:2402.33,((A76:1775.14,((A78:1134.55,A77:1134.55)1134.55:250.374,(A75:824.169,A74:824.169)824.169:560.755)1384.92:390.218)1775.14:346.794,(A80:1662.54,(((p269484:654.987,p1359162:654.987)654.987:334.157,p1236908:989.144)989.144:486.375,A73:1475.52)1475.52:187.025)1662.54:459.392)2121.93:280.396)2402.33:1300.01)3702.34:94.2851)3796.63;
((((((U_71173:1136.25,U_67084:1136.25)1136.25:1248.49,U_41057:2384.74)2384.74:506.905,(M_p26868:1986.4,((p2523533517:302.056,M_p19866:302.056)302.056:122.553,M_p13725:424.611)424.61:1561.8)1986.4:905.239)2891.64:312.17,(Cyn54:2387.95,(Cyn62:2124.29,(Cyn52:2013.49,((Cyn49:1558.77,((Cyn61:1096.76,Cyn53:1096.76)1096.76:398.782,((Cyn50:1342.63,(Cyn60:1064.05,Cyn47:1064.05)1064.05:278.582)1342.63:79.5585,(Cyn55:1295.82,(Cyn59:876.445,(Cyn48:699.999,Cyn46:699.999)699.999:176.446)876.445:419.379)1295.82:126.363)1422.19:73.3532)1495.54:63.2231)1558.77:141.479,((Cyn58:1327.56,(Cyn56:1202.09,(Cyn57:554.622,Cyn51:554.622)554.622:647.468)1202.09:125.467)1327.56:176.345,Cyn45:1503.9)1503.9:196.343)1700.25:313.25)2013.49:110.791)2124.29:263.666)2387.95:815.86)3203.81:215.699,((Cf69:2467.53,(Cf70:1481.89,Cf64:1481.89)1481.89:985.639)2467.53:433.036,((Cf72:2294.71,Cf71:2294.71)2294.71:409.861,(((Cf82:175.712,Cf81:175.712)175.712:932.287,(Cf83:762.911,(Cf67:220.685,Cf66:220.685)220.685:542.226)762.911:345.088)1108:1439.51,(Cf65:1428.66,(Cf68:1222.6,Cf63:1222.6)1222.6:206.062)1428.66:1118.85)2547.51:157.06)2704.57:195.993)2900.57:518.945)3419.51:377.218,((((Ig42:866.323,Ig41:866.323)866.323:1844.21,(Chl8:1831.12,((Chl9:789.245,Chl1:789.245)789.245:394.993,(((Chl6:631.92,Chl4:631.92)631.92:48.4667,((Chl3:361.897,Chl2:361.897)361.897:262.192,((Chl7:305.848,Chl11:305.848)305.848:89.7433,Chl10:395.593)395.591:228.499)624.089:56.2982)680.387:305.293,(Chl5:166.37,Chl0:166.37)166.37:819.312)985.68:198.555)1184.24:646.887)1831.12:879.406)2710.53:227.709,(B39:2422.19,((((B35:1611.87,(B34:1196.65,(((B40:506.567,B36:506.567)506.567:203.319,B30:709.886)709.886:350.46,(B29:725.297,B25:725.297)725.297:335.05)1060.35:136.299)1196.65:415.222)1611.87:127.922,B19:1739.79)1739.79:297.274,(B43:1685,((B44:1094,B21:1094)1094:406.717,((B23:903.018,(B20:833.382,((B32:565.755,(B24:406.527,B16:406.527)406.527:159.228)565.755:137.538,(B26:578.295,(B15:293.019,B14:293.019)293.019:285.276)578.295:125)703.293:130.088)833.382:69.6362)903.018:434.426,(((B38:783.041,B37:783.041)783.041:240.899,(((B28:200.103,B27:200.103)200.103:58.907,B22:259.01)259.01:95.1802,B18:354.19)354.19:669.751)1023.94:135.48,(B79:357.974,B13:357.974)357.974:801.448)1159.42:178.024)1337.44:163.271)1500.72:184.28)1685:352.069)2037.06:163.549,(((B33:1171.21,B31:1171.21)1171.21:304.686,B17:1475.9)1475.9:232.247,B12:1708.14)1708.14:492.47)2200.61:221.578)2422.19:516.048)2938.24:770.869,(p156889:2411.49,((A76:1641.98,((A78:1217.67,A77:1217.67)1217.67:166.407,(A75:1084.47,A74:1084.47)1084.47:299.612)1384.08:257.903)1641.98:538.76,(A80:1699.28,(((p269484:562.277,p1359162:562.277)562.277:371.701,p1236908:933.976)933.977:397.404,A73:1331.38)1331.38:367.902)1699.28:481.459)2180.74:230.751)2411.49:1297.62)3709.11:87.6209)3796.73;
((((((U_71173:1258.68,U_67084:1258.68)1258.68:584.121,U_41057:1842.81)1842.81:1134.16,(M_p26868:2257.81,((p2523533517:348.37,M_p19866:348.37)348.37:346.432,M_p13725:694.801)694.802:1563.01)2257.81:719.154)2976.97:168.281,(Cyn54:2664.76,(Cyn62:2127.47,(Cyn52:1781.17,((Cyn49:1533.57,((Cyn61:921.78,Cyn53:921.78)921.78:511.074,((Cyn50:904.905,(Cyn60:575.164,Cyn47:575.164)575.164:329.743)904.905:465.537,(Cyn55:1254.41,(Cyn59:853.184,(Cyn48:416.89,Cyn46:416.89)416.89:436.297)853.184:401.221)1254.41:116.037)1370.44:62.409)1432.85:100.722)1533.57:67.9967,((Cyn58:1211.51,(Cyn56:1046.16,(Cyn57:418.745,Cyn51:418.745)418.745:627.417)1046.16:165.344)1211.51:122.591,Cyn45:1334.1)1334.1:267.474)1601.57:179.595)1781.17:346.308)2127.47:537.289)2664.76:480.487)3145.25:264.831,((Cf69:2626.02,(Cf70:1994.15,Cf64:1994.15)1994.15:631.867)2626.02:378.112,((Cf72:1800.33,Cf71:1800.33)1800.33:751.05,(((Cf82:250.137,Cf81:250.137)250.137:661.025,(Cf83:680.475,(Cf67:153.952,Cf66:153.952)153.952:526.524)680.475:230.686)911.162:1404.6,(Cf65:1442.98,(Cf68:753.848,Cf63:753.848)753.848:689.13)1442.98:872.779)2315.76:235.624)2551.38:452.75)3004.13:405.947)3410.08:135.87,((((Ig42:778.985,Ig41:778.985)778.985:1623.06,(Chl8:1867.6,((Chl9:808.849,Chl1:808.849)808.849:224.966,(((Chl6:463.335,Chl4:463.335)463.335:127.112,((Chl3:337.285,Chl2:337.285)337.285:218.154,((Chl7:261.82,Chl11:261.82)261.82:83.7865,Chl10:345.606)345.606:209.833)555.439:35.007)590.447:252.073,(Chl5:209.46,Chl0:209.46)209.46:633.058)842.521:191.294)1033.82:833.788)1867.6:534.442)2402.05:484.678,(B39:2319.08,((((B35:1206.28,(B34:914.082,(((B40:392.643,B36:392.643)392.643:208.613,B30:601.258)601.257:235.331,(B29:655.121,B25:655.121)655.121:181.468)836.587:77.4946)914.082:292.19)1206.28:153.25,B19:1359.52)1359.53:658.316,(B43:1822.96,((B44:952.109,B21:952.109)952.109:526.623,((B23:1001.53,(B20:906.582,((B32:527.425,(B24:296.408,B16:296.408)296.408:231.018)527.425:100.703,(B26:574.128,(B15:295.071,B14:295.071)295.071:279.056)574.128:54.0023)628.128:278.453)906.582:94.947)1001.53:337.599,(((B38:884.959,B37:884.959)884.959:136.738,(((B28:198.178,B27:198.178)198.178:173.901,B22:372.08)372.079:186.868,B18:558.948)558.947:462.75)1021.7:89.4175,(B79:325.06,B13:325.06)325.06:786.056)1111.11:228.013)1339.13:139.603)1478.73:344.222)1822.96:194.888)2017.84:112.616,(((B33:1337.59,B31:1337.59)1337.59:205.33,B17:1542.92)1542.92:383.721,B12:1926.64)1926.64:203.817)2130.46:188.626)2319.08:567.639)2886.73:529.651,(p156889:2421.76,((A76:1703.32,((A78:1068.42,A77:1068.42)1068.42:389.094,(A75:1295.08,A74:1295.08)1295.08:162.435)1457.51:245.807)1703.32:386.824,(A80:1907.39,(((p269484:462.055,p1359162:462.055)462.055:517.411,p1236908:979.466)979.466:620.456,A73:1599.92)1599.92:307.47)1907.39:182.756)2090.15:331.612)2421.76:994.614)3416.38:129.576)3545.95;
((((((U_71173:1303.04,U_67084:1303.04)1303.04:315.76,U_41057:1618.8)1618.8:490.812,(M_p26868:1610.3,((p2523533517:396.008,M_p19866:396.008)396.008:515.409,M_p13725:911.417)911.417:698.877)1610.3:499.316)2109.61:1005.05,(Cyn54:2667.81,(Cyn62:2484.77,(Cyn52:1987.62,((Cyn49:1701.22,((Cyn61:916.604,Cyn53:916.604)916.604:639.516,((Cyn50:1125.7,(Cyn60:627.356,Cyn47:627.356)627.356:498.346)1125.7:389.139,(Cyn55:1202.92,(Cyn59:1079.94,(Cyn48:514.409,Cyn46:514.409)514.409:565.531)1079.94:122.978)1202.92:311.921)1514.84:41.2787)1556.12:145.098)1701.22:119.278,((Cyn58:1603.06,(Cyn56:1317.47,(Cyn57:612.396,Cyn51:612.396)612.396:705.067)1317.47:285.591)1603.06:98.1281,Cyn45:1701.19)1701.19:119.311)1820.5:167.12)1987.62:497.154)2484.77:183.038)2667.81:446.858)3114.67:176.362,((Cf69:2676.31,(Cf70:1319.92,Cf64:1319.92)1319.92:1356.39)2676.31:194.111,((Cf72:1978.76,Cf71:1978.76)1978.76:743.532,(((Cf82:288.806,Cf81:288.806)288.806:877.922,(Cf83:650.758,(Cf67:177.046,Cf66:177.046)177.046:473.712)650.758:515.969)1166.73:1294.62,(Cf65:1325.79,(Cf68:681.541,Cf63:681.541)681.541:644.246)1325.79:1135.56)2461.35:260.941)2722.29:148.13)2870.42:420.608)3291.03:398.259,((((Ig42:733.711,Ig41:733.711)733.711:1898.31,(Chl8:1679.78,((Chl9:863.53,Chl1:863.53)863.53:227.851,(((Chl6:502.282,Chl4:502.282)502.282:180.506,((Chl3:252.535,Chl2:252.535)252.535:354.01,((Chl7:240.866,Chl11:240.866)240.866:108.886,Chl10:349.752)349.752:256.793)606.545:76.2436)682.788:228.752,(Chl5:280.965,Chl0:280.965)280.965:630.577)911.54:179.84)1091.38:588.394)1679.78:952.243)2632.02:509.443,(B39:2347.7,((((B35:1569.36,(B34:1196.77,(((B40:602.568,B36:602.568)602.568:156.633,B30:759.204)759.201:199.208,(B29:495.136,B25:495.136)495.136:463.275)958.409:238.363)1196.77:372.585)1569.36:235.512,B19:1804.87)1804.87:211.47,(B43:1901.4,((B44:1382.35,B21:1382.35)1382.35:263.76,((B23:1121.19,(B20:957.492,((B32:611.647,(B24:388.412,B16:388.412)388.412:223.233)611.647:237.58,(B26:684.514,(B15:335.971,B14:335.971)335.971:348.545)684.514:164.709)849.227:108.265)957.492:163.695)1121.19:295.888,(((B38:951.394,B37:951.394)951.394:191.117,(((B28:180.48,B27:180.48)180.48:306.27,B22:486.75)486.75:156.374,B18:643.124)643.123:499.39)1142.51:151.849,(B79:341.473,B13:341.473)341.473:952.888)1294.36:122.714)1417.07:229.036)1646.11:255.294)1901.4:114.936)2016.34:141.447,(((B33:1150,B31:1150)1150:197.681,B17:1347.68)1347.68:592.035,B12:1939.71)1939.71:218.073)2157.79:189.913)2347.7:793.762)3141.46:406.397,(p156889:2365.11,((A76:1703.9,((A78:991.419,A77:991.419)991.419:325.293,(A75:999.355,A74:999.355)999.355:317.356)1316.71:387.187)1703.9:299.796,(A80:1763.44,(((p269484:511.708,p1359162:511.708)511.708:540.193,p1236908:1051.9)1051.9:281.039,A73:1332.94)1332.94:430.503)1763.44:240.255)2003.69:361.414)2365.11:1182.75)3547.86:141.429)3689.29;
((((((U_71173:1383.96,U_67084:1383.96)1383.96:780.593,U_41057:2164.55)2164.55:667.592,(M_p26868:2296.33,((p2523533517:327.25,M_p19866:327.25)327.25:201.694,M_p13725:528.946)528.944:1767.39)2296.33:535.809)2832.14:279.482,(Cyn54:2645.35,(Cyn62:2298.03,(Cyn52:2116.38,((Cyn49:1843.24,((Cyn61:1079.8,Cyn53:1079.8)1079.8:533.525,((Cyn50:1138.09,(Cyn60:946.607,Cyn47:946.607)946.607:191.483)1138.09:320.869,(Cyn55:1260.55,(Cyn59:803.513,(Cyn48:640.971,Cyn46:640.971)640.971:162.541)803.513:457.039)1260.55:198.405)1458.96:154.368)1613.33:229.911)1843.24:119.112,((Cyn58:1476.42,(Cyn56:1249.38,(Cyn57:491.16,Cyn51:491.16)491.16:758.216)1249.38:227.045)1476.42:193.152,Cyn45:1669.58)1669.58:292.774)1962.35:154.034)2116.38:181.646)2298.03:347.326)2645.35:466.269)3111.62:276.398,((Cf69:2430.11,(Cf70:1829.78,Cf64:1829.78)1829.78:600.329)2430.11:444.861,((Cf72:862.03,Cf71:862.03)862.03:1527.99,(((Cf82:219.666,Cf81:219.666)219.666:806.697,(Cf83:478.549,(Cf67:289.857,Cf66:289.857)289.857:188.691)478.549:547.812)1026.36:797.609,(Cf65:1092.17,(Cf68:602.799,Cf63:602.799)602.799:489.368)1092.17:731.803)1823.97:566.047)2390.02:484.946)2874.97:513.057)3388.02:254.709,((((Ig42:886.939,Ig41:886.939)886.939:1751.96,(Chl8:1714.94,((Chl9:709.433,Chl1:709.433)709.433:540.315,(((Chl6:509.56,Chl4:509.56)509.56:273.888,((Chl3:388.898,Chl2:388.898)388.898:312.054,((Chl7:377.573,Chl11:377.573)377.573:180.906,Chl10:558.478)558.478:142.472)700.952:82.4979)783.448:321.779,(Chl5:375.27,Chl0:375.27)375.27:729.956)1105.23:144.521)1249.75:465.188)1714.94:923.964)2638.9:371.085,(B39:2414.73,((((B35:1468.57,(B34:1138.15,(((B40:572.211,B36:572.211)572.211:290.04,B30:862.249)862.25:138.397,(B29:847.725,B25:847.725)847.725:152.92)1000.65:137.504)1138.15:330.415)1468.57:215.117,B19:1683.68)1683.68:245.265,(B43:1794.85,((B44:1279.61,B21:1279.61)1279.61:282.076,((B23:1127.98,(B20:899.507,((B32:698.377,(B24:489.845,B16:489.845)489.845:208.531)698.377:50.4722,(B26:564.543,(B15:240.383,B14:240.383)240.383:324.159)564.543:184.306)748.849:150.657)899.507:228.475)1127.98:237.008,(((B38:939.42,B37:939.42)939.42:101.822,(((B28:292.837,B27:292.837)292.837:66.8954,B22:359.732)359.732:333.192,B18:692.924)692.924:348.319)1041.24:125.841,(B79:362.35,B13:362.35)362.35:804.734)1167.08:197.904)1364.99:196.694)1561.68:233.167)1794.85:134.098)1928.95:266.882,(((B33:1395.55,B31:1395.55)1395.55:102.391,B17:1497.94)1497.94:443.546,B12:1941.49)1941.49:254.342)2195.83:218.904)2414.73:595.247)3009.98:446.602,(p156889:2350.96,((A76:1837.78,((A78:850.77,A77:850.77)850.77:557.083,(A75:1052.58,A74:1052.58)1052.58:355.271)1407.85:429.922)1837.78:270.13,(A80:1835.28,(((p269484:493.652,p1359162:493.652)493.652:519.592,p1236908:1013.24)1013.24:446.365,A73:1459.61)1459.61:375.675)1835.28:272.62)2107.91:243.054)2350.96:1105.63)3456.59:186.143)3642.73;
[truncated: 2,647,865 more chars]
