# Supplementary material for: Dating phototrophic microbial lineages with reticulate gene histories
Source: Geobiology. 2018 Jan 31;16(2):179–89. doi: 10.1111/gbi.12273 (PMC5873394; doi:10.1111/gbi.12273)
Supplement: Supplementary file 2 [file GBI-16-179-s002.zip › SupplementData6b_MainPaper_Results_datedist.txt]

ModelABC_1.2_akinete.datedist
(((((U_71173:592.91,U_67084:592.91)592.91:1872.65,U_41057:2465.55)2465.56:383.38,((M_p26868:1968.7,((p2523533517:288.439,M_p19866:288.439)288.439:308.96,M_p13725:597.398)597.399:1371.3)1968.7:722.298,(Cyn54:2267.38,(Cyn62:1812.85,(Cyn52:1719.38,((Cyn49:1489.85,((Cyn61:1190.48,Cyn53:1190.48)1190.48:224.105,((Cyn50:1027.67,(Cyn60:682.788,Cyn47:682.788)682.788:344.887)1027.67:334.735,(Cyn55:1229.49,(Cyn59:918.246,(Cyn48:854.659,Cyn46:854.659)854.659:63.5869)918.246:311.245)1229.49:132.919)1362.41:52.1816)1414.59:75.2593)1489.85:120.723,((Cyn58:1264.77,(Cyn56:1160.46,(Cyn57:496.624,Cyn51:496.624)496.624:663.844)1160.46:104.305)1264.77:227.367,Cyn45:1492.14)1492.14:118.435)1610.57:108.811)1719.38:93.4714)1812.85:454.524)2267.38:423.618)2691:157.935)2848.94:245.811,((Cf69:2271.31,(Cf70:1367.05,Cf64:1367.05)1367.05:904.257)2271.31:496.917,((Cf72:1499.5,Cf71:1499.5)1499.5:1116.17,(((Cf82:259.204,Cf81:259.204)259.204:1276.68,(Cf83:431.642,(Cf67:258.435,Cf66:258.435)258.435:173.208)431.642:1104.24)1535.88:796.216,(Cf65:1422.72,(Cf68:772.652,Cf63:772.652)772.652:650.066)1422.72:909.38)2332.1:283.577)2615.68:152.548)2768.22:326.521)3094.75:357.724,((((Ig42:669.789,Ig41:669.789)669.789:2081.93,(Chl8:2142.15,((Chl9:635.089,Chl1:635.089)635.089:212.031,(((Chl6:362.979,Chl4:362.979)362.979:119.335,((Chl3:259.325,Chl2:259.325)259.325:179.881,(Chl11:277.238,(Chl7:179.426,Chl10:179.426)179.426:97.8122)277.238:161.968)439.206:43.1065)482.313:236.376,(Chl5:184.355,Chl0:184.355)184.355:534.335)718.69:128.43)847.12:1295.03)2142.15:609.568)2751.72:209.116,(B39:2244.14,((((B35:1548.98,(B34:1223.82,(((B40:497.743,B36:497.743)497.743:283.232,B30:780.976)780.975:245.446,(B29:759.723,B25:759.723)759.723:266.7)1026.42:197.396)1223.82:325.16)1548.98:107.568,B19:1656.55)1656.55:194.509,(B43:1692.6,((B44:1086.46,B21:1086.46)1086.46:305.585,((B32:732.766,((B23:602.629,B20:602.629)602.629:70.9983,(B26:599.532,((B24:307.138,B16:307.138)307.138:247.36,(B15:246.399,B14:246.399)246.399:308.1)554.498:45.0336)599.532:74.0951)673.627:59.1373)732.766:395.902,(((B38:612.005,B37:612.005)612.005:294.905,(((B28:212.918,B27:212.918)212.918:97.2336,B22:310.152)310.151:138.407,B18:448.559)448.558:458.353)906.91:137.937,(B79:372.204,B13:372.204)372.204:672.645)1044.85:83.8187)1128.67:263.374)1392.04:300.561)1692.6:158.453)1851.06:220.875,((B31:1183.94,(B33:886.232,B17:886.232)886.232:297.706)1183.94:355.881,B12:1539.82)1539.82:532.112)2071.93:172.211)2244.14:716.688)2960.83:485.41,(p156889:2388.33,((A76:1398.75,((A78:1013.36,A77:1013.36)1013.36:139.685,(A75:826.825,A74:826.825)826.825:326.221)1153.05:245.698)1398.75:670.87,(A80:1901.42,(((p269484:657.371,p1359162:657.371)657.371:286.816,p1236908:944.185)944.187:550.724,A73:1494.91)1494.91:406.508)1901.42:168.2)2069.62:318.712)2388.33:1057.91)3446.24:6.2287)3452.47;
(((((U_71173:917.332,U_67084:917.332)917.332:1399.57,U_41057:2316.9)2316.9:580.324,((M_p26868:2370.62,((p2523533517:370.528,M_p19866:370.528)370.528:73.368,M_p13725:443.895)443.896:1926.73)2370.62:438.394,(Cyn54:2389.71,(Cyn62:1976.88,(Cyn52:1861.72,((Cyn49:1634.46,((Cyn61:768.663,Cyn53:768.663)768.663:738.953,((Cyn50:1244.35,(Cyn60:407.505,Cyn47:407.505)407.505:836.843)1244.35:148.618,(Cyn55:1280.22,(Cyn59:1037.13,(Cyn48:760.057,Cyn46:760.057)760.057:277.071)1037.13:243.089)1280.22:112.751)1392.97:114.646)1507.62:126.844)1634.46:93.4989,((Cyn58:1310.56,(Cyn56:1129.76,(Cyn57:370.861,Cyn51:370.861)370.861:758.891)1129.76:180.806)1310.56:226.209,Cyn45:1536.77)1536.77:191.188)1727.96:133.759)1861.72:115.165)1976.88:412.825)2389.71:419.31)2809.02:88.2074)2897.22:274.211,((Cf69:2379.47,(Cf70:1291.11,Cf64:1291.11)1291.11:1088.36)2379.47:158.06,((Cf72:1853.2,Cf71:1853.2)1853.2:608.658,(((Cf82:66.415,Cf81:66.415)66.415:661.396,(Cf83:356.267,(Cf67:141.466,Cf66:141.466)141.466:214.801)356.267:371.545)727.811:1466.08,(Cf65:1044.92,(Cf68:736.134,Cf63:736.134)736.134:308.787)1044.92:1148.97)2193.89:267.97)2461.86:75.6734)2537.53:633.902)3171.43:447.677,((((Ig42:1242.4,Ig41:1242.4)1242.4:1409.28,(Chl8:1949.26,((Chl9:389.789,Chl1:389.789)389.789:312.059,(((Chl6:151.511,Chl4:151.511)151.511:305.439,((Chl3:191.486,Chl2:191.486)191.486:179.882,(Chl11:305.368,(Chl7:241.445,Chl10:241.445)241.445:63.9228)305.368:65.9998)371.368:85.5818)456.95:151.582,(Chl5:337.309,Chl0:337.309)337.309:271.222)608.531:93.3154)701.848:1247.41)1949.26:702.426)2651.68:418.557,(B39:2440.21,((((B35:1387.29,(B34:920.387,(((B40:440.579,B36:440.579)440.579:116.647,B30:557.223)557.226:225.707,(B29:589.14,B25:589.14)589.14:193.79)782.934:137.456)920.387:466.898)1387.29:344.123,B19:1731.41)1731.41:362.208,(B43:1970.78,((B44:1361.19,B21:1361.19)1361.19:356.341,((B32:820.973,((B23:697.04,B20:697.04)697.04:75.7316,(B26:565.265,((B24:365.512,B16:365.512)365.512:142.168,(B15:199.324,B14:199.324)199.324:308.355)507.68:57.588)565.265:207.505)772.772:48.2003)820.973:771.178,(((B38:350.99,B37:350.99)350.99:883.215,(((B28:170.186,B27:170.186)170.186:97.1825,B22:267.368)267.368:140.98,B18:408.348)408.348:825.856)1234.21:235.592,(B79:389.72,B13:389.72)389.72:1080.08)1469.8:122.355)1592.15:125.38)1717.53:253.252)1970.78:122.837)2093.62:128.149,((B31:1514.89,(B33:1135.91,B17:1135.91)1135.91:378.979)1514.89:379.981,B12:1894.87)1894.87:326.901)2221.77:218.436)2440.21:630.036)3070.24:540.67,(p156889:2396.36,((A76:1703.77,((A78:1210.54,A77:1210.54)1210.54:159.922,(A75:865.782,A74:865.782)865.782:504.681)1370.46:333.308)1703.77:397.95,(A80:1778.12,(((p269484:704.083,p1359162:704.083)704.083:324.281,p1236908:1028.37)1028.36:522.878,A73:1551.24)1551.24:226.877)1778.12:323.601)2101.72:294.639)2396.36:1214.55)3610.91:8.2008)3619.11;
(((((U_71173:830.517,U_67084:830.517)830.517:1681.73,U_41057:2512.24)2512.24:321.865,((M_p26868:2002.36,((p2523533517:384.527,M_p19866:384.527)384.527:154.784,M_p13725:539.312)539.312:1463.04)2002.36:759.184,(Cyn54:2240.92,(Cyn62:1898.58,(Cyn52:1690.22,((Cyn49:1520.84,((Cyn61:870.958,Cyn53:870.958)870.958:549.669,((Cyn50:1063.77,(Cyn60:819.481,Cyn47:819.481)819.481:244.29)1063.77:228.107,(Cyn55:1212.19,(Cyn59:753.615,(Cyn48:551.136,Cyn46:551.136)551.136:202.476)753.615:458.582)1212.19:79.6861)1291.88:128.746)1420.63:100.21)1520.84:94.4588,((Cyn58:1392.44,(Cyn56:1187.33,(Cyn57:553.083,Cyn51:553.083)553.083:634.251)1187.33:205.104)1392.44:116.495,Cyn45:1508.94)1508.94:106.36)1615.3:74.9227)1690.22:208.361)1898.58:342.34)2240.92:520.621)2761.54:72.5668)2834.11:378.763,((Cf69:2676.68,(Cf70:1100.14,Cf64:1100.14)1100.14:1576.54)2676.68:160.98,((Cf72:1915.63,Cf71:1915.63)1915.63:878.885,(((Cf82:257.985,Cf81:257.985)257.985:677.13,(Cf83:614.632,(Cf67:145.186,Cf66:145.186)145.186:469.447)614.632:320.482)935.115:685.846,(Cf65:826.887,(Cf68:459.093,Cf63:459.093)459.093:367.794)826.887:794.073)1620.96:1173.55)2794.51:43.1484)2837.66:375.21)3212.87:263.869,((((Ig42:1775.14,Ig41:1775.14)1775.14:778.233,(Chl8:1785.99,((Chl9:348.004,Chl1:348.004)348.004:380.828,(((Chl6:340.262,Chl4:340.262)340.262:95.885,((Chl3:230.241,Chl2:230.241)230.241:177.788,(Chl11:310.901,(Chl7:257.52,Chl10:257.52)257.52:53.3808)310.901:97.1279)408.028:28.1185)436.147:195.713,(Chl5:247.135,Chl0:247.135)247.135:384.726)631.86:96.9721)728.832:1057.16)1785.99:767.383)2553.37:514.436,(B39:2334.22,((((B35:1725.6,(B34:1380.38,(((B40:525.572,B36:525.572)525.572:222.834,B30:748.407)748.406:517.036,(B29:1192.8,B25:1192.8)1192.8:72.6388)1265.44:114.932)1380.38:345.22)1725.6:135.817,B19:1861.41)1861.41:180.357,(B43:1907.91,((B44:1264.76,B21:1264.76)1264.76:250.899,((B32:1091.98,((B23:762.122,B20:762.122)762.122:103.809,(B26:673.747,((B24:370.144,B16:370.144)370.144:234.19,(B15:231.639,B14:231.639)231.639:372.693)604.334:69.4145)673.747:192.182)865.931:226.05)1091.98:338.524,(((B38:577.208,B37:577.208)577.208:298.915,(((B28:295.328,B27:295.328)295.328:119.332,B22:414.66)414.66:94.8447,B18:509.506)509.504:366.619)876.123:397.384,(B79:346.31,B13:346.31)346.31:927.198)1273.51:156.994)1430.5:85.1526)1515.66:392.26)1907.91:133.856)2041.77:151.632,((B31:1543.37,(B33:1209.1,B17:1209.1)1209.1:334.273)1543.37:467.27,B12:2010.65)2010.64:182.756)2193.4:140.818)2334.22:733.592)3067.81:369.935,(p156889:2448.48,((A76:1735.66,((A78:1156.42,A77:1156.42)1156.42:69.5257,(A75:1029.44,A74:1029.44)1029.44:196.508)1225.95:509.714)1735.66:251.927,(A80:1707.93,(((p269484:542.618,p1359162:542.618)542.618:437.624,p1236908:980.242)980.242:511.581,A73:1491.82)1491.82:216.106)1707.93:279.659)1987.59:460.894)2448.48:989.265)3437.74:38.9923)3476.74;
(((((U_71173:1181.11,U_67084:1181.11)1181.11:961.073,U_41057:2142.18)2142.18:562.732,((M_p26868:2046.07,((p2523533517:240.28,M_p19866:240.28)240.28:181.13,M_p13725:421.411)421.41:1624.66)2046.07:461.157,(Cyn54:2109.01,(Cyn62:1886.65,(Cyn52:1808.48,((Cyn49:1590.56,((Cyn61:1115.88,Cyn53:1115.88)1115.88:393.19,((Cyn50:813.702,(Cyn60:571.966,Cyn47:571.966)571.966:241.736)813.702:627.779,(Cyn55:1289.32,(Cyn59:767.71,(Cyn48:251.35,Cyn46:251.35)251.35:516.359)767.71:521.609)1289.32:152.162)1441.48:67.5908)1509.07:81.4831)1590.56:140.834,((Cyn58:1550.84,(Cyn56:1208.23,(Cyn57:435.274,Cyn51:435.274)435.274:772.957)1208.23:342.611)1550.84:121.791,Cyn45:1672.63)1672.63:58.7568)1731.39:77.0894)1808.48:78.1724)1886.65:222.361)2109.01:398.217)2507.23:197.686)2704.92:384.358,((Cf69:2465.04,(Cf70:1080.68,Cf64:1080.68)1080.68:1384.35)2465.04:301.636,((Cf72:887.125,Cf71:887.125)887.125:1723.51,(((Cf82:230.755,Cf81:230.755)230.755:724.186,(Cf83:597.331,(Cf67:142.483,Cf66:142.483)142.483:454.847)597.331:357.61)954.941:1227.09,(Cf65:1088.79,(Cf68:702.176,Cf63:702.176)702.176:386.609)1088.79:1093.25)2182.03:428.603)2610.63:156.04)2766.67:322.601)3089.27:342.185,((((Ig42:1037.49,Ig41:1037.49)1037.49:1516.29,(Chl8:1984.15,((Chl9:717.728,Chl1:717.728)717.728:301.216,(((Chl6:322.043,Chl4:322.043)322.043:160.001,((Chl3:297.391,Chl2:297.391)297.391:104.823,(Chl11:356.124,(Chl7:241.39,Chl10:241.39)241.39:114.732)356.124:46.0917)402.214:79.8301)482.044:368.419,(Chl5:111.726,Chl0:111.726)111.726:738.735)850.463:168.483)1018.94:965.205)1984.15:569.633)2553.78:246.772,(B39:2300.77,((((B35:1422.01,(B34:875.671,(((B40:250.722,B36:250.722)250.722:161.338,B30:412.06)412.06:128.122,(B29:424.702,B25:424.702)424.702:115.48)540.182:335.488)875.671:546.336)1422.01:245.997,B19:1668.01)1668:303.02,(B43:1777.21,((B44:1384.5,B21:1384.5)1384.5:137.998,((B32:1096.03,((B23:669.087,B20:669.087)669.087:152.719,(B26:718.788,((B24:338.63,B16:338.63)338.63:336.414,(B15:332.983,B14:332.983)332.983:342.061)675.044:43.7456)718.788:103.016)821.806:274.219)1096.03:335.6,(((B38:724.162,B37:724.162)724.162:264.534,(((B28:246.956,B27:246.956)246.956:160.251,B22:407.208)407.207:116.981,B18:524.186)524.188:464.51)988.696:250.588,(B79:265.791,B13:265.791)265.791:973.495)1239.28:192.339)1431.63:90.8794)1522.5:254.706)1777.21:193.815)1971.02:154.208,((B31:1292.22,(B33:996.503,B17:996.503)996.503:295.714)1292.22:488.743,B12:1780.96)1780.96:344.275)2125.23:175.538)2300.77:499.782)2800.55:625.377,(p156889:2436.11,((A76:1632.54,((A78:1154.93,A77:1154.93)1154.93:157.696,(A75:1026.79,A74:1026.79)1026.79:285.84)1312.63:319.914)1632.54:405.406,(A80:1914.43,(((p269484:400.242,p1359162:400.242)400.242:535.747,p1236908:935.992)935.989:736.034,A73:1672.02)1672.02:242.404)1914.43:123.519)2037.95:398.169)2436.11:989.815)3425.93:5.5291)3431.46;
(((((U_71173:855.668,U_67084:855.668)855.668:1751.72,U_41057:2607.39)2607.39:262.538,((M_p26868:1166.92,((p2523533517:254.101,M_p19866:254.101)254.101:80.3602,M_p13725:334.462)334.462:832.459)1166.92:1590.59,(Cyn54:2311.88,(Cyn62:2009.37,(Cyn52:1899.23,((Cyn49:1697.54,((Cyn61:1286.05,Cyn53:1286.05)1286.05:181.095,((Cyn50:1211.99,(Cyn60:446.165,Cyn47:446.165)446.165:765.823)1211.99:201.024,(Cyn55:1254.58,(Cyn59:746.868,(Cyn48:528.029,Cyn46:528.029)528.029:218.837)746.868:507.714)1254.58:158.43)1413.01:54.1314)1467.14:230.395)1697.54:50.3762,((Cyn58:1375.93,(Cyn56:1118.31,(Cyn57:352.109,Cyn51:352.109)352.109:766.196)1118.31:257.624)1375.93:171.232,Cyn45:1547.16)1547.16:200.754)1747.91:151.315)1899.23:110.145)2009.37:302.5)2311.88:445.64)2757.51:112.414)2869.93:286.104,((Cf69:2296.39,(Cf70:901.653,Cf64:901.653)901.653:1394.74)2296.39:301.235,((Cf72:1322.22,Cf71:1322.22)1322.22:1123.05,(((Cf82:126.234,Cf81:126.234)126.234:558.022,(Cf83:434.451,(Cf67:151.744,Cf66:151.744)151.744:282.706)434.451:249.805)684.256:1498.11,(Cf65:1277.49,(Cf68:594.057,Cf63:594.057)594.057:683.433)1277.49:904.868)2182.36:262.903)2445.27:152.362)2597.63:558.405)3156.03:297.309,((((Ig42:1559.11,Ig41:1559.11)1559.11:1078.28,(Chl8:1703.66,((Chl9:884.203,Chl1:884.203)884.203:104.274,(((Chl6:278.601,Chl4:278.601)278.601:129.336,((Chl3:292.011,Chl2:292.011)292.011:73.0156,(Chl11:271.179,(Chl7:189.032,Chl10:189.032)189.032:82.147)271.179:93.8469)365.026:42.9112)407.938:425.607,(Chl5:75.6012,Chl0:75.6012)75.6012:757.942)833.544:154.933)988.478:715.187)1703.66:933.731)2637.4:241.509,(B39:2279.69,((((B35:1160.41,(B34:680.698,(((B40:307.844,B36:307.844)307.844:163.372,B30:471.215)471.215:84.8889,(B29:435.311,B25:435.311)435.311:120.793)556.104:124.593)680.698:479.714)1160.41:130.61,B19:1291.02)1291.02:511.491,(B43:1711.7,((B44:809.625,B21:809.625)809.625:592.828,((B32:981.021,((B23:516.423,B20:516.423)516.423:348.325,(B26:723.019,((B24:428.497,B16:428.497)428.497:163.627,(B15:378.641,B14:378.641)378.641:213.484)592.125:130.894)723.019:141.727)864.747:116.275)981.021:275.167,(((B38:828.308,B37:828.308)828.308:155.338,(((B28:382.461,B27:382.461)382.461:174.904,B22:557.362)557.365:66.4039,B18:623.766)623.769:359.879)983.646:175.531,(B79:388.736,B13:388.736)388.736:770.444)1159.18:97.0108)1256.19:146.263)1402.45:309.251)1711.7:90.8117)1802.51:111.804,((B31:1316.6,(B33:1045.79,B17:1045.79)1045.79:270.809)1316.6:204.094,B12:1520.7)1520.69:393.622)1914.32:365.374)2279.69:599.213)2878.9:532.802,(p156889:2348.74,((A76:1247.37,((A78:955.822,A77:955.822)955.822:173.146,(A75:744.706,A74:744.706)744.706:384.264)1128.97:118.406)1247.37:798.478,(A80:1867.14,(((p269484:521.109,p1359162:521.109)521.109:546.27,p1236908:1067.38)1067.38:564.493,A73:1631.87)1631.87:235.269)1867.14:178.711)2045.85:302.89)2348.74:1062.96)3411.71:41.6345)3453.34;
(((((U_71173:1313.26,U_67084:1313.26)1313.26:1344.72,U_41057:2657.98)2657.98:281.997,((M_p26868:2268.14,((p2523533517:310.251,M_p19866:310.251)310.251:133.51,M_p13725:443.76)443.761:1824.38)2268.14:563.794,(Cyn54:2485.32,(Cyn62:2008.27,(Cyn52:1903.84,((Cyn49:1637.26,((Cyn61:986.804,Cyn53:986.804)986.804:573.158,((Cyn50:1244.06,(Cyn60:1007.05,Cyn47:1007.05)1007.05:237.016)1244.06:190.014,(Cyn55:1260.02,(Cyn59:987.457,(Cyn48:319.705,Cyn46:319.705)319.705:667.753)987.457:272.561)1260.02:174.061)1434.08:125.884)1559.96:77.2919)1637.26:166.48,((Cyn58:1557.72,(Cyn56:907.694,(Cyn57:357.395,Cyn51:357.395)357.395:550.299)907.694:650.029)1557.72:153.985,Cyn45:1711.7)1711.71:92.0281)1803.74:100.103)1903.84:104.432)2008.27:477.044)2485.32:346.617)2831.93:108.047)2939.98:326.393,((Cf69:1862.26,(Cf70:649.241,Cf64:649.241)649.241:1213.02)1862.26:872.288,((Cf72:1730.88,Cf71:1730.88)1730.88:842.612,(((Cf82:126.597,Cf81:126.597)126.597:759.46,(Cf83:464.598,(Cf67:128.784,Cf66:128.784)128.784:335.815)464.598:421.46)886.057:1261.29,(Cf65:1059.17,(Cf68:634.772,Cf63:634.772)634.772:424.397)1059.17:1088.18)2147.34:426.152)2573.5:161.048)2734.55:531.827)3266.37:264.358,((((Ig42:981.843,Ig41:981.843)981.843:1648.26,(Chl8:1899.22,((Chl9:390.937,Chl1:390.937)390.937:396.014,(((Chl6:429.736,Chl4:429.736)429.736:93.7677,((Chl3:227.242,Chl2:227.242)227.242:191.16,(Chl11:297.849,(Chl7:190.012,Chl10:190.012)190.012:107.838)297.849:120.553)418.402:105.101)523.503:131.973,(Chl5:304.42,Chl0:304.42)304.42:351.056)655.476:131.473)786.95:1112.27)1899.22:730.879)2630.1:184.946,(B39:2272.67,((((B35:1508.83,(B34:999.055,(((B40:425.545,B36:425.545)425.545:188.533,B30:614.075)614.078:179.534,(B29:481.998,B25:481.998)481.998:311.614)793.612:205.444)999.055:509.77)1508.83:222.011,B19:1730.83)1730.84:172.819,(B43:1693.14,((B44:1242.28,B21:1242.28)1242.28:174.454,((B32:1137.54,((B23:755.424,B20:755.424)755.424:65.7972,(B26:743.399,((B24:522.092,B16:522.092)522.092:147.444,(B15:261.42,B14:261.42)261.42:408.117)669.537:73.8614)743.399:77.8243)821.222:316.318)1137.54:144.199,(((B38:727.524,B37:727.524)727.524:327.566,(((B28:256.567,B27:256.567)256.567:143.038,B22:399.604)399.604:123.325,B18:522.929)522.929:532.162)1055.09:100.735,(B79:408.216,B13:408.216)408.216:747.607)1155.83:125.913)1281.74:134.991)1416.73:276.41)1693.14:210.514)1903.66:144.608,((B31:1442.53,(B33:1328.32,B17:1328.32)1328.32:114.213)1442.53:453.48,B12:1896.01)1896.01:152.252)2048.26:224.406)2272.67:542.377)2815.05:690.618,(p156889:2383.14,((A76:1406.43,((A78:1088.63,A77:1088.63)1088.63:78.3313,(A75:946.419,A74:946.419)946.419:220.548)1166.96:239.465)1406.43:742.064,(A80:1731.37,(((p269484:663.262,p1359162:663.262)663.262:277.576,p1236908:940.837)940.838:513.015,A73:1453.85)1453.85:277.516)1731.37:417.127)2148.5:234.645)2383.14:1122.52)3505.66:25.0657)3530.73;
(((((U_71173:961.394,U_67084:961.394)961.394:977.301,U_41057:1938.7)1938.7:871.404,((M_p26868:2483.66,((p2523533517:534.287,M_p19866:534.287)534.287:317.089,M_p13725:851.377)851.375:1632.28)2483.66:215.154,(Cyn54:2291.5,(Cyn62:2081.34,(Cyn52:1982.36,((Cyn49:1795.47,((Cyn61:1530.99,Cyn53:1530.99)1530.99:201.477,((Cyn50:873.53,(Cyn60:482.366,Cyn47:482.366)482.366:391.164)873.53:806.181,(Cyn55:1292.08,(Cyn59:398.043,(Cyn48:297.936,Cyn46:297.936)297.936:100.107)398.043:894.041)1292.08:387.624)1679.71:52.7618)1732.47:62.9999)1795.47:69.8411,((Cyn58:1591.68,(Cyn56:1130.92,(Cyn57:321.857,Cyn51:321.857)321.857:809.061)1130.92:460.76)1591.68:123.972,Cyn45:1715.65)1715.65:149.666)1865.31:117.05)1982.36:98.9828)2081.34:210.159)2291.5:407.303)2698.81:111.292)2810.1:383.518,((Cf69:2407.89,(Cf70:1161.59,Cf64:1161.59)1161.59:1246.3)2407.89:169.504,((Cf72:1884.56,Cf71:1884.56)1884.56:584.168,(((Cf82:101.072,Cf81:101.072)101.072:971.269,(Cf83:523.303,(Cf67:115.798,Cf66:115.798)115.798:407.506)523.303:549.036)1072.34:824.531,(Cf65:1086.34,(Cf68:381.232,Cf63:381.232)381.232:705.112)1086.34:810.529)1896.87:571.854)2468.73:108.672)2577.4:616.217)3193.62:361.162,((((Ig42:874.344,Ig41:874.344)874.344:1571.51,(Chl8:1924.33,((Chl9:576.948,Chl1:576.948)576.948:355.187,(((Chl6:339.62,Chl4:339.62)339.62:262.977,((Chl3:149.573,Chl2:149.573)149.573:399.923,(Chl11:478.836,(Chl7:401.562,Chl10:401.562)401.562:77.2734)478.836:70.6608)549.496:53.0991)602.597:251.252,(Chl5:154.415,Chl0:154.415)154.415:699.435)853.849:78.2851)932.135:992.192)1924.33:521.536)2445.86:433.505,(B39:2163.06,((((B35:1179.3,(B34:930.862,(((B40:358.443,B36:358.443)358.443:138.397,B30:496.841)496.839:237.083,(B29:521.429,B25:521.429)521.429:212.494)733.923:196.936)930.862:248.441)1179.3:183.883,B19:1363.18)1363.18:564.755,(B43:1798.37,((B44:1305.82,B21:1305.82)1305.82:138.521,((B32:846.784,((B23:588.91,B20:588.91)588.91:159.536,(B26:632.211,((B24:350.643,B16:350.643)350.643:210.553,(B15:163.316,B14:163.316)163.316:397.879)561.196:71.0131)632.211:116.237)748.446:98.3369)846.784:529.673,(((B38:943.005,B37:943.005)943.005:158.482,(((B28:173.277,B27:173.277)173.277:109.883,B22:283.159)283.159:186.543,B18:469.704)469.702:631.784)1101.49:85.8735,(B79:363.704,B13:363.704)363.704:823.657)1187.36:189.096)1376.46:67.8845)1444.34:354.025)1798.37:129.573)1927.94:125.611,((B31:1318.58,(B33:1157.94,B17:1157.94)1157.94:160.639)1318.58:603.587,B12:1922.17)1922.17:131.384)2053.55:109.512)2163.06:716.302)2879.36:657.606,(p156889:2287.14,((A76:1712.73,((A78:1160.01,A77:1160.01)1160.01:91.5949,(A75:945.188,A74:945.188)945.188:306.417)1251.6:461.123)1712.73:338.92,(A80:1885.78,(((p269484:717.884,p1359162:717.884)717.884:461.865,p1236908:1179.75)1179.75:486.081,A73:1665.83)1665.83:219.94)1885.78:165.873)2051.65:235.494)2287.14:1249.83)3536.97:17.8105)3554.78;
(((((U_71173:1808.46,U_67084:1808.46)1808.46:728.086,U_41057:2536.55)2536.55:570.495,((M_p26868:2594.21,((p2523533517:352.949,M_p19866:352.949)352.949:232.229,M_p13725:585.18)585.178:2009.03)2594.21:374.978,(Cyn54:2571.47,(Cyn62:2210.81,(Cyn52:2147.16,((Cyn49:1965.37,((Cyn61:1175.67,Cyn53:1175.67)1175.67:488.202,((Cyn50:1264.37,(Cyn60:802.237,Cyn47:802.237)802.237:462.133)1264.37:144.076,(Cyn55:1297.03,(Cyn59:696.004,(Cyn48:617.064,Cyn46:617.064)617.064:78.941)696.004:601.024)1297.03:111.416)1408.45:255.428)1663.87:301.501)1965.37:57.7038,((Cyn58:1570.34,(Cyn56:1124.87,(Cyn57:587.573,Cyn51:587.573)587.573:537.3)1124.87:445.471)1570.34:382.863,Cyn45:1953.21)1953.21:69.8712)2023.08:124.086)2147.16:63.6493)2210.81:360.654)2571.47:397.715)2969.19:137.857)3107.04:183.071,((Cf69:2213.91,(Cf70:1197.34,Cf64:1197.34)1197.34:1016.57)2213.91:318.868,((Cf72:2051.08,Cf71:2051.08)2051.08:378.307,(((Cf82:98.3346,Cf81:98.3346)98.3346:849.296,(Cf83:550.886,(Cf67:166.072,Cf66:166.072)166.072:384.812)550.886:396.744)947.631:1035.32,(Cf65:1325.92,(Cf68:731.668,Cf63:731.668)731.668:594.248)1325.92:657.039)1982.95:446.435)2429.39:103.388)2532.78:757.336)3290.11:177.478,((((Ig42:1601.89,Ig41:1601.89)1601.89:1189.96,(Chl8:2003,((Chl9:695.654,Chl1:695.654)695.654:389.487,(((Chl6:275.281,Chl4:275.281)275.281:236.965,((Chl3:236.772,Chl2:236.772)236.772:208.974,(Chl11:324.27,(Chl7:264.423,Chl10:264.423)264.423:59.8467)324.27:121.475)445.746:66.4997)512.245:326.213,(Chl5:310.569,Chl0:310.569)310.569:527.889)838.459:246.68)1085.14:917.857)2003:788.859)2791.86:192.224,(B39:2378.68,((((B35:1583.12,(B34:1163.44,(((B40:418.961,B36:418.961)418.961:281.563,B30:700.526)700.524:220.135,(B29:446.872,B25:446.872)446.872:473.787)920.659:242.778)1163.44:419.689)1583.12:152.96,B19:1736.09)1736.08:201.963,(B43:1857.01,((B44:1372.41,B21:1372.41)1372.41:170.12,((B32:709.299,((B23:323.745,B20:323.745)323.745:274.514,(B26:502.218,((B24:249.839,B16:249.839)249.839:166.337,(B15:196.62,B14:196.62)196.62:219.557)416.176:86.0416)502.218:96.0414)598.259:111.038)709.299:678.854,(((B38:760.03,B37:760.03)760.03:168.06,(((B28:151.914,B27:151.914)151.914:119.076,B22:270.99)270.99:92.9456,B18:363.937)363.936:564.153)928.09:168.771,(B79:324.063,B13:324.063)324.063:772.798)1096.86:291.291)1388.15:154.378)1542.53:314.483)1857.01:81.0361)1938.05:141.58,((B31:1405.51,(B33:875.06,B17:875.06)875.06:530.451)1405.51:411.242,B12:1816.76)1816.75:262.874)2079.63:299.049)2378.68:605.403)2984.08:443.727,(p156889:2358.38,((A76:1696.16,((A78:1368.7,A77:1368.7)1368.7:87.5538,(A75:1001.48,A74:1001.48)1001.48:454.771)1456.25:239.915)1696.16:270.8,(A80:1715.17,(((p269484:456.317,p1359162:456.317)456.317:361.711,p1236908:818.029)818.029:709.448,A73:1527.48)1527.48:187.689)1715.17:251.797)1966.96:391.418)2358.38:1069.43)3427.81:39.7822)3467.59;
(((((U_71173:884.009,U_67084:884.009)884.009:1924.19,U_41057:2808.2)2808.2:168.958,((M_p26868:1998.03,((p2523533517:376.594,M_p19866:376.594)376.594:85.6914,M_p13725:462.283)462.285:1535.75)1998.03:901.428,(Cyn54:2495.38,(Cyn62:1918.73,(Cyn52:1838.28,((Cyn49:1519.67,((Cyn61:1089.62,Cyn53:1089.62)1089.62:352.98,((Cyn50:1053.82,(Cyn60:528.012,Cyn47:528.012)528.012:525.805)1053.82:328.094,(Cyn55:1237.47,(Cyn59:466.945,(Cyn48:387.454,Cyn46:387.454)387.454:79.4913)466.945:770.524)1237.47:144.441)1381.91:60.6938)1442.6:77.0638)1519.67:147.994,((Cyn58:1386.9,(Cyn56:1073.07,(Cyn57:363.976,Cyn51:363.976)363.976:709.095)1073.07:313.823)1386.9:145.708,Cyn45:1532.6)1532.6:135.06)1667.66:170.621)1838.28:80.4456)1918.73:576.652)2495.38:404.082)2899.46:77.6918)2977.15:408.179,((Cf69:2220.87,(Cf70:1296.78,Cf64:1296.78)1296.78:924.093)2220.87:235.761,((Cf72:1243.51,Cf71:1243.51)1243.51:1086.65,(((Cf82:150.243,Cf81:150.243)150.243:781.058,(Cf83:650.769,(Cf67:135.198,Cf66:135.198)135.198:515.574)650.769:280.532)931.301:1009.88,(Cf65:1095.57,(Cf68:498.556,Cf63:498.556)498.556:597.009)1095.57:845.614)1941.18:388.974)2330.15:126.481)2456.63:928.699)3385.33:192.957,((((Ig42:1626.13,Ig41:1626.13)1626.13:1181.39,(Chl8:1962.35,((Chl9:402.654,Chl1:402.654)402.654:278.943,(((Chl6:276.3,Chl4:276.3)276.3:113.772,((Chl3:217.793,Chl2:217.793)217.793:134.143,(Chl11:244.68,(Chl7:180.094,Chl10:180.094)180.094:64.5856)244.68:107.256)351.936:38.1356)390.072:220.911,(Chl5:116.394,Chl0:116.394)116.394:494.588)610.983:70.6143)681.597:1280.75)1962.35:845.174)2807.52:241.87,(B39:2400.83,((((B35:1569.05,(B34:1261.84,(((B40:551.894,B36:551.894)551.894:359.844,B30:911.737)911.737:175.053,(B29:837.628,B25:837.628)837.628:249.162)1086.79:175.054)1261.84:307.207)1569.05:156.159,B19:1725.21)1725.21:417.386,(B43:1815.3,((B44:1133.81,B21:1133.81)1133.81:414.048,((B32:741.107,((B23:590.038,B20:590.038)590.038:55.2319,(B26:542.719,((B24:305.833,B16:305.833)305.833:153.579,(B15:281.268,B14:281.268)281.268:178.144)459.412:83.3061)542.719:102.553)645.27:95.8362)741.107:635.801,(((B38:828.793,B37:828.793)828.793:164.073,(((B28:134.461,B27:134.461)134.461:183.588,B22:318.049)318.049:228.596,B18:546.645)546.645:446.223)992.866:207.616,(B79:405.692,B13:405.692)405.692:794.792)1200.48:176.425)1376.91:170.947)1547.86:267.439)1815.3:327.303)2142.6:53.5695,((B31:1271.84,(B33:1025.49,B17:1025.49)1025.49:246.347)1271.84:711.715,B12:1983.56)1983.56:212.611)2196.17:204.666)2400.83:648.558)3049.39:467.468,(p156889:2412.47,((A76:1799.56,((A78:1271.9,A77:1271.9)1271.9:93.5951,(A75:1131.96,A74:1131.96)1131.96:233.533)1365.49:434.064)1799.56:342.014,(A80:1946.7,(((p269484:749.609,p1359162:749.609)749.609:226.124,p1236908:975.732)975.732:693.201,A73:1668.93)1668.93:277.767)1946.7:194.873)2141.58:270.895)2412.47:1104.39)3516.86:61.431)3578.29;
(((((U_71173:2224.57,U_67084:2224.57)2224.57:673.595,U_41057:2898.16)2898.16:253.94,((M_p26868:2314.43,((p2523533517:344.444,M_p19866:344.444)344.444:99.389,M_p13725:443.833)443.834:1870.59)2314.43:766.73,(Cyn54:2384.38,(Cyn62:1956.56,(Cyn52:1801.96,((Cyn49:1610.42,((Cyn61:1050.06,Cyn53:1050.06)1050.06:431.962,((Cyn50:1041.75,(Cyn60:863.404,Cyn47:863.404)863.404:178.352)1041.75:354.494,(Cyn55:1270.7,(Cyn59:787.647,(Cyn48:531.723,Cyn46:531.723)531.723:255.925)787.647:483.057)1270.7:125.546)1396.25:85.7755)1482.03:128.396)1610.42:59.0684,((Cyn58:1420.05,(Cyn56:1032.93,(Cyn57:294.341,Cyn51:294.341)294.341:738.592)1032.93:387.12)1420.05:108.755,Cyn45:1528.81)1528.81:140.682)1669.49:132.474)1801.96:154.596)1956.56:427.826)2384.38:696.768)3081.16:70.9484)3152.1:314.713,((Cf69:2275.49,(Cf70:806.694,Cf64:806.694)806.694:1468.8)2275.49:363.041,((Cf72:786.294,Cf71:786.294)786.294:1380.26,(((Cf82:158.69,Cf81:158.69)158.69:1005.28,(Cf83:689.103,(Cf67:140.263,Cf66:140.263)140.263:548.842)689.103:474.862)1163.97:582.148,(Cf65:895.505,(Cf68:601.724,Cf63:601.724)601.724:293.78)895.505:850.612)1746.11:420.434)2166.55:471.988)2638.53:828.277)3466.81:130.356,((((Ig42:1218.48,Ig41:1218.48)1218.48:1655.25,(Chl8:1963.5,((Chl9:519.237,Chl1:519.237)519.237:430.409,(((Chl6:456.341,Chl4:456.341)456.341:133.35,((Chl3:204.057,Chl2:204.057)204.057:142.831,(Chl11:262.797,(Chl7:196.776,Chl10:196.776)196.776:66.0217)262.797:84.0906)346.888:242.802)589.691:195.532,(Chl5:298.344,Chl0:298.344)298.344:486.877)785.223:164.427)949.646:1013.85)1963.5:910.242)2873.74:274.146,(B39:2421.85,((((B35:1357.61,(B34:1116.62,(((B40:394.455,B36:394.455)394.455:342.809,B30:737.261)737.264:236.781,(B29:745.672,B25:745.672)745.672:228.37)974.045:142.573)1116.62:240.99)1357.61:430.88,B19:1788.49)1788.49:165.093,(B43:1802.17,((B44:1300.47,B21:1300.47)1300.47:242.847,((B32:1018.88,((B23:538.068,B20:538.068)538.068:165.929,(B26:637.048,((B24:401.063,B16:401.063)401.063:180.905,(B15:247.106,B14:247.106)247.106:334.861)581.968:55.0816)637.048:66.9483)703.997:314.882)1018.88:436.981,(((B38:814.097,B37:814.097)814.097:289.192,(((B28:268.35,B27:268.35)268.35:49.9528,B22:318.303)318.303:88.5317,B18:406.833)406.834:696.452)1103.29:165.032,(B79:395.674,B13:395.674)395.674:872.645)1268.32:187.54)1455.86:87.4583)1543.32:258.855)1802.17:151.409)1953.58:155.196,((B31:1541.41,(B33:1292.18,B17:1292.18)1292.18:249.222)1541.41:366.638,B12:1908.04)1908.04:200.735)2108.78:313.071)2421.85:726.035)3147.88:436.229,(p156889:2434.16,((A76:1672.2,((A78:1216.26,A77:1216.26)1216.26:108.963,(A75:963.196,A74:963.196)963.196:362.023)1325.22:346.978)1672.2:343.107,(A80:1752.84,(((p269484:533.572,p1359162:533.572)533.572:349.806,p1236908:883.379)883.378:618.728,A73:1502.1)1502.11:250.741)1752.84:262.461)2015.31:418.854)2434.16:1149.95)3584.11:13.057)3597.17;
(((((U_71173:2495.22,U_67084:2495.22)2495.22:428.538,U_41057:2923.76)2923.76:216.333,((M_p26868:2225.88,((p2523533517:243.497,M_p19866:243.497)243.497:145.194,M_p13725:388.693)388.692:1837.19)2225.88:753.12,(Cyn54:2466.58,(Cyn62:2011.43,(Cyn52:1819.77,((Cyn49:1602.28,((Cyn61:1125.27,Cyn53:1125.27)1125.27:381.326,((Cyn50:1314.19,(Cyn60:658.397,Cyn47:658.397)658.397:655.795)1314.19:117.287,(Cyn55:1271.24,(Cyn59:1088.23,(Cyn48:867.477,Cyn46:867.477)867.477:220.758)1088.23:183.001)1271.24:160.239)1431.47:75.1187)1506.59:95.681)1602.28:96.7679,((Cyn58:1486.54,(Cyn56:1346.94,(Cyn57:314.118,Cyn51:314.118)314.118:1032.82)1346.94:139.596)1486.54:93.4113,Cyn45:1579.95)1579.95:119.096)1699.04:120.73)1819.77:191.661)2011.43:455.151)2466.58:512.417)2979:161.092)3140.09:296.835,((Cf69:2558.42,(Cf70:1218.49,Cf64:1218.49)1218.49:1339.93)2558.42:241.82,((Cf72:2116.34,Cf71:2116.34)2116.34:550.769,(((Cf82:180.675,Cf81:180.675)180.675:1208.13,(Cf83:281.03,(Cf67:124.404,Cf66:124.404)124.404:156.626)281.03:1107.77)1388.8:984.564,(Cf65:1016,(Cf68:542.525,Cf63:542.525)542.525:473.479)1016:1357.36)2373.36:293.743)2667.11:133.129)2800.24:636.689)3436.93:265.05,((((Ig42:2040.26,Ig41:2040.26)2040.26:1029.15,(Chl8:1961.31,((Chl9:663.006,Chl1:663.006)663.006:358.517,(((Chl6:416.606,Chl4:416.606)416.606:148.566,((Chl3:181.102,Chl2:181.102)181.102:315.694,(Chl11:390.896,(Chl7:324.248,Chl10:324.248)324.248:66.6474)390.896:105.9)496.796:68.3759)565.172:243.892,(Chl5:214.526,Chl0:214.526)214.526:594.538)809.064:212.46)1021.52:939.781)1961.31:1108.11)3069.41:171.135,(B39:2394.96,((((B35:1181.2,(B34:909.28,(((B40:510.296,B36:510.296)510.296:155.464,B30:665.76)665.76:92.2137,(B29:619.386,B25:619.386)619.386:138.588)757.973:151.308)909.28:271.92)1181.2:79.581,B19:1260.78)1260.78:691.356,(B43:1794.82,((B44:1269.69,B21:1269.69)1269.69:174.236,((B32:857.701,((B23:648.472,B20:648.472)648.472:87.3012,(B26:648.009,((B24:456.761,B16:456.761)456.761:144.996,(B15:223.027,B14:223.027)223.027:378.731)601.758:46.2506)648.009:87.7617)735.773:121.928)857.701:379.568,(((B38:681.645,B37:681.645)681.645:194.637,(((B28:179.881,B27:179.881)179.881:53.3973,B22:233.278)233.279:102.648,B18:335.927)335.927:540.356)876.283:164.474,(B79:330.551,B13:330.551)330.551:710.206)1040.76:196.51)1237.27:206.663)1443.93:350.886)1794.82:157.323)1952.14:216.39,((B31:1600.98,(B33:1374.53,B17:1374.53)1374.53:226.455)1600.98:367.931,B12:1968.91)1968.91:199.619)2168.53:226.432)2394.96:845.584)3240.55:446.792,(p156889:2314.26,((A76:1510.59,((A78:953.101,A77:953.101)953.101:132.907,(A75:812.677,A74:812.677)812.677:273.328)1086.01:424.58)1510.59:514.786,(A80:1780.98,(((p269484:572.789,p1359162:572.789)572.789:329.135,p1236908:901.924)901.924:646.414,A73:1548.34)1548.34:232.643)1780.98:244.389)2025.37:288.887)2314.26:1373.08)3687.34:14.6401)3701.98;
(((((U_71173:1355.21,U_67084:1355.21)1355.21:1165.23,U_41057:2520.43)2520.43:657.846,((M_p26868:2863.98,((p2523533517:200.381,M_p19866:200.381)200.381:156.451,M_p13725:356.833)356.833:2507.14)2863.98:211.654,(Cyn54:2327.21,(Cyn62:1997.57,(Cyn52:1882.78,((Cyn49:1695.15,((Cyn61:888.976,Cyn53:888.976)888.976:642.688,((Cyn50:1368.19,(Cyn60:793.451,Cyn47:793.451)793.451:574.742)1368.19:119.53,(Cyn55:1310.67,(Cyn59:263.505,(Cyn48:209.77,Cyn46:209.77)209.77:53.736)263.505:1047.17)1310.67:177.048)1487.72:43.943)1531.66:163.483)1695.15:30.1164,((Cyn58:1472.47,(Cyn56:1306.41,(Cyn57:698.099,Cyn51:698.099)698.099:608.316)1306.41:166.06)1472.47:179.093,Cyn45:1651.57)1651.57:73.6962)1725.26:157.515)1882.78:114.793)1997.57:329.644)2327.21:748.416)3075.63:102.646)3178.28:268.285,((Cf69:2845.89,(Cf70:1758.69,Cf64:1758.69)1758.69:1087.2)2845.89:286.131,((Cf72:2150.61,Cf71:2150.61)2150.61:865.162,(((Cf82:150.075,Cf81:150.075)150.075:1000.24,(Cf83:576.803,(Cf67:336.267,Cf66:336.267)336.267:240.537)576.803:573.511)1150.31:1611.03,(Cf65:1835.9,(Cf68:1163.66,Cf63:1163.66)1163.66:672.236)1835.9:925.444)2761.34:254.429)3015.77:116.253)3132.02:314.54)3446.56:412.43,((((Ig42:2164.06,Ig41:2164.06)2164.06:912.763,(Chl8:2208.51,((Chl9:530.468,Chl1:530.468)530.468:434.221,(((Chl6:328.666,Chl4:328.666)328.666:237.399,((Chl3:281.761,Chl2:281.761)281.761:219.025,(Chl11:372.132,(Chl7:283.275,Chl10:283.275)283.275:88.8571)372.132:128.654)500.786:65.2798)566.066:323.68,(Chl5:345.353,Chl0:345.353)345.353:544.395)889.746:74.9439)964.69:1243.82)2208.51:868.315)3076.83:223.364,(B39:2367.93,((((B35:1692.08,(B34:1145.21,(((B40:485.21,B36:485.21)485.21:312.042,B30:797.252)797.252:253.544,(B29:882.061,B25:882.061)882.061:168.735)1050.8:94.4179)1145.21:546.865)1692.08:152.024,B19:1844.1)1844.1:149.573,(B43:1924.18,((B44:915.472,B21:915.472)915.472:618.623,((B32:1001.12,((B23:759.364,B20:759.364)759.364:41.7623,(B26:731.035,((B24:489.551,B16:489.551)489.551:167.359,(B15:163.711,B14:163.711)163.711:493.202)656.91:74.1242)731.035:70.0892)801.127:199.991)1001.12:319.723,(((B38:447.214,B37:447.214)447.214:573.724,(((B28:171.265,B27:171.265)171.265:55.9966,B22:227.262)227.262:157.845,B18:385.107)385.107:635.83)1020.94:139.819,(B79:273.962,B13:273.962)273.962:886.796)1160.76:160.083)1320.84:213.256)1534.1:390.086)1924.18:69.495)1993.67:226.41,((B31:1249.33,(B33:796.661,B17:796.661)796.661:452.671)1249.33:636.598,B12:1885.93)1885.93:334.159)2220.08:147.848)2367.93:932.255)3300.19:514.249,(p156889:2415.52,((A76:1681.82,((A78:1117.07,A77:1117.07)1117.07:291.503,(A75:1207.69,A74:1207.69)1207.69:200.888)1408.57:273.245)1681.82:342.451,(A80:1882.78,(((p269484:690.717,p1359162:690.717)690.717:436.741,p1236908:1127.45)1127.46:468.663,A73:1596.12)1596.12:286.665)1882.78:141.488)2024.27:391.251)2415.52:1398.92)3814.44:44.5516)3858.99;
(((((U_71173:812.765,U_67084:812.765)812.765:1576.89,U_41057:2389.66)2389.65:378.702,((M_p26868:1776.97,((p2523533517:328.696,M_p19866:328.696)328.696:254.573,M_p13725:583.269)583.269:1193.7)1776.97:867.049,(Cyn54:2064.29,(Cyn62:1772.23,(Cyn52:1709.76,((Cyn49:1510.69,((Cyn61:993.845,Cyn53:993.845)993.845:439.481,((Cyn50:1108.54,(Cyn60:506.177,Cyn47:506.177)506.177:602.36)1108.54:288.651,(Cyn55:1289.14,(Cyn59:422.33,(Cyn48:340.431,Cyn46:340.431)340.431:81.8965)422.33:866.81)1289.14:108.051)1397.19:36.1377)1433.33:77.3654)1510.69:54.4092,((Cyn58:1284.33,(Cyn56:1126.46,(Cyn57:449.326,Cyn51:449.326)449.326:677.138)1126.46:157.867)1284.33:185.631,Cyn45:1469.96)1469.96:95.1408)1565.1:144.662)1709.76:62.4718)1772.23:292.057)2064.29:579.729)2644.02:124.339)2768.36:285.376,((Cf69:2170.68,(Cf70:739.279,Cf64:739.279)739.279:1431.4)2170.68:303.516,((Cf72:1153.97,Cf71:1153.97)1153.97:1223.04,(((Cf82:120.921,Cf81:120.921)120.921:869.113,(Cf83:459.632,(Cf67:79.2804,Cf66:79.2804)79.2804:380.351)459.632:530.402)990.034:1215.11,(Cf65:1431.86,(Cf68:644.461,Cf63:644.461)644.461:787.396)1431.86:773.287)2205.14:171.858)2377:97.1906)2474.19:579.545)3053.73:410.454,((((Ig42:602.89,Ig41:602.89)602.89:2004.81,(Chl8:1781.09,((Chl9:468.861,Chl1:468.861)468.861:269.597,(((Chl6:417.934,Chl4:417.934)417.934:109.367,((Chl3:376.405,Chl2:376.405)376.405:126.124,(Chl11:413.901,(Chl7:368.992,Chl10:368.992)368.992:44.9097)413.901:88.6278)502.529:24.7712)527.3:136.42,(Chl5:295.8,Chl0:295.8)295.8:367.921)663.721:74.7392)738.458:1042.63)1781.09:826.608)2607.7:333.959,(B39:2169.58,((((B35:1347.94,(B34:936.086,(((B40:379.724,B36:379.724)379.724:221.505,B30:601.231)601.229:143.878,(B29:602.689,B25:602.689)602.689:142.417)745.106:190.98)936.086:411.851)1347.94:241.276,B19:1589.21)1589.21:207.595,(B43:1643.13,((B44:1221.5,B21:1221.5)1221.5:135.82,((B32:884.92,((B23:504.344,B20:504.344)504.344:293.02,(B26:720.933,((B24:462.327,B16:462.327)462.327:154.703,(B15:245.197,B14:245.197)245.197:371.832)617.03:103.903)720.933:76.4335)797.365:87.5546)884.92:347.133,(((B38:509.752,B37:509.752)509.752:136.041,(((B28:201.991,B27:201.991)201.991:59.3443,B22:261.336)261.336:108.201,B18:369.536)369.536:276.257)645.793:312.548,(B79:393.549,B13:393.549)393.549:564.791)958.34:273.711)1232.05:125.267)1357.32:285.812)1643.13:153.678)1796.81:213.529,((B31:1172.6,(B33:931.431,B17:931.431)931.431:241.168)1172.6:256.874,B12:1429.47)1429.47:580.865)2010.34:159.245)2169.58:772.074)2941.66:513.14,(p156889:2388.77,((A76:1566.03,((A78:972.727,A77:972.727)972.727:239.629,(A75:791.003,A74:791.003)791.003:421.353)1212.36:353.676)1566.03:320.735,(A80:1538.99,(((p269484:411.518,p1359162:411.518)411.518:261.657,p1236908:673.172)673.175:535.145,A73:1208.32)1208.32:330.676)1538.99:347.77)1886.76:502.003)2388.77:1066.03)3454.8:9.3917)3464.19;
(((((U_71173:700.053,U_67084:700.053)700.053:1893.6,U_41057:2593.65)2593.65:309.679,((M_p26868:2468.52,((p2523533517:189.075,M_p19866:189.075)189.075:249.391,M_p13725:438.466)438.466:2030.05)2468.52:302.901,(Cyn54:2231.62,(Cyn62:1940.57,(Cyn52:1788.96,((Cyn49:1620.34,((Cyn61:1056.06,Cyn53:1056.06)1056.06:435.547,((Cyn50:1083.99,(Cyn60:689.238,Cyn47:689.238)689.238:394.749)1083.99:247.442,(Cyn55:1210.61,(Cyn59:780.835,(Cyn48:222.873,Cyn46:222.873)222.873:557.962)780.835:429.777)1210.61:120.814)1331.43:160.177)1491.6:128.732)1620.34:40.55,((Cyn58:1150.71,(Cyn56:950.772,(Cyn57:381.956,Cyn51:381.956)381.956:568.816)950.772:199.941)1150.71:263.542,Cyn45:1414.26)1414.25:246.631)1660.89:128.077)1788.96:151.613)1940.57:291.039)2231.62:539.804)2771.42:131.915)2903.33:230.018,((Cf69:2480.32,(Cf70:1078.47,Cf64:1078.47)1078.47:1401.84)2480.32:221.837,((Cf72:1882.62,Cf71:1882.62)1882.62:708.79,(((Cf82:84.9715,Cf81:84.9715)84.9715:710.98,(Cf83:479.369,(Cf67:191.413,Cf66:191.413)191.413:287.956)479.369:316.581)795.952:1036.39,(Cf65:1013.6,(Cf68:430.323,Cf63:430.323)430.323:583.277)1013.6:818.739)1832.34:759.072)2591.41:110.744)2702.16:431.196)3133.35:387.05,((((Ig42:2232.96,Ig41:2232.96)2232.96:556.093,(Chl8:1814.14,((Chl9:391.092,Chl1:391.092)391.092:525.152,(((Chl6:383.882,Chl4:383.882)383.882:118.299,((Chl3:217.785,Chl2:217.785)217.785:242.366,(Chl11:304.911,(Chl7:278.171,Chl10:278.171)278.171:26.7408)304.911:155.239)460.151:42.0307)502.181:313.611,(Chl5:171.659,Chl0:171.659)171.659:644.135)815.792:100.453)916.244:897.892)1814.14:974.915)2789.05:294.219,(B39:2415.24,((((B35:1311.93,(B34:1085.76,(((B40:307.13,B36:307.13)307.13:332.465,B30:639.593)639.595:154.603,(B29:469.375,B25:469.375)469.375:324.822)794.198:291.56)1085.76:226.175)1311.93:369.216,B19:1681.15)1681.15:206.848,(B43:1777.87,((B44:1094.19,B21:1094.19)1094.19:373.092,((B32:820.63,((B23:592.888,B20:592.888)592.888:72.279,(B26:592.934,((B24:333.116,B16:333.116)333.116:214.854,(B15:175.243,B14:175.243)175.243:372.726)547.97:44.9632)592.934:72.2347)665.167:155.461)820.63:434.424,(((B38:602.235,B37:602.235)602.235:300.453,(((B28:255.085,B27:255.085)255.085:75.6611,B22:330.746)330.746:65.1685,B18:395.915)395.914:506.776)902.688:140.627,(B79:241.906,B13:241.906)241.906:801.408)1043.31:211.738)1255.05:212.229)1467.28:310.583)1777.87:110.13)1888:204.502,((B31:1538.94,(B33:1269.76,B17:1269.76)1269.76:269.183)1538.94:353.842,B12:1892.79)1892.79:199.714)2092.5:322.743)2415.24:668.031)3083.27:422.627,(p156889:2423.19,((A76:1751.69,((A78:1157.03,A77:1157.03)1157.03:256.409,(A75:1212.08,A74:1212.08)1212.08:201.36)1413.43:338.251)1751.69:195.405,(A80:1757.14,(((p269484:516.492,p1359162:516.492)516.492:393.373,p1236908:909.861)909.865:626.864,A73:1536.72)1536.73:220.418)1757.14:189.95)1947.09:476.095)2423.19:1082.71)3505.9:14.4994)3520.4;
(((((U_71173:1745.39,U_67084:1745.39)1745.39:545.926,U_41057:2291.31)2291.31:306.361,((M_p26868:1916.67,((p2523533517:353.118,M_p19866:353.118)353.118:137.663,M_p13725:490.784)490.782:1425.89)1916.67:568.136,(Cyn54:2026.26,(Cyn62:1780.51,(Cyn52:1664.08,((Cyn49:1548.59,((Cyn61:1256.67,Cyn53:1256.67)1256.67:163.156,((Cyn50:1202.3,(Cyn60:755.766,Cyn47:755.766)755.766:446.53)1202.3:135.715,(Cyn55:1236.3,(Cyn59:1068.88,(Cyn48:605.423,Cyn46:605.423)605.423:463.456)1068.88:167.422)1236.3:101.707)1338.01:81.8166)1419.82:128.761)1548.59:30.911,((Cyn58:1309.84,(Cyn56:939.706,(Cyn57:502.013,Cyn51:502.013)502.013:437.693)939.706:370.141)1309.84:196.956,Cyn45:1506.8)1506.8:72.6972)1579.5:84.5792)1664.08:116.438)1780.51:245.744)2026.26:458.548)2484.81:112.868)2597.67:432.796,((Cf69:1874.76,(Cf70:1069.64,Cf64:1069.64)1069.64:805.117)1874.76:539.192,((Cf72:1438.44,Cf71:1438.44)1438.44:871.124,(((Cf82:146.721,Cf81:146.721)146.721:725.019,(Cf83:666.863,(Cf67:143.712,Cf66:143.712)143.712:523.15)666.863:204.879)871.74:901.717,(Cf65:1188.46,(Cf68:413.174,Cf63:413.174)413.174:775.284)1188.46:584.998)1773.46:536.112)2309.57:104.384)2413.95:616.518)3030.47:314.501,((((Ig42:647.212,Ig41:647.212)647.212:1917.21,(Chl8:1693.96,((Chl9:454.224,Chl1:454.224)454.224:460.188,(((Chl6:328.327,Chl4:328.327)328.327:199.262,((Chl3:282.315,Chl2:282.315)282.315:210.531,(Chl11:365.157,(Chl7:249.162,Chl10:249.162)249.162:115.995)365.157:127.69)492.846:34.7425)527.589:284.971,(Chl5:249.457,Chl0:249.457)249.457:563.102)812.56:101.85)914.411:779.545)1693.96:870.471)2564.42:378.246,(B39:2273.28,((((B35:1270.54,(B34:736.221,(((B40:308.214,B36:308.214)308.214:214.146,B30:522.361)522.361:123.238,(B29:560.048,B25:560.048)560.048:85.5522)645.599:90.6219)736.221:534.322)1270.54:277.764,B19:1548.31)1548.31:314.581,(B43:1763.15,((B44:1229.93,B21:1229.93)1229.93:212.369,((B32:773.648,((B23:504.05,B20:504.05)504.05:237.255,(B26:640.231,((B24:463.128,B16:463.128)463.128:129.794,(B15:225.964,B14:225.964)225.964:366.96)592.922:47.3072)640.231:101.075)741.305:32.3416)773.648:393.054,(((B38:644.395,B37:644.395)644.395:246.617,(((B28:221.063,B27:221.063)221.063:128.774,B22:349.837)349.837:124.802,B18:474.641)474.639:416.372)891.012:130.978,(B79:324.396,B13:324.396)324.396:697.593)1021.99:144.712)1166.7:275.601)1442.3:320.849)1763.15:99.7363)1862.89:256.721,((B31:1355.86,(B33:1151.91,B17:1151.91)1151.91:203.945)1355.86:562.641,B12:1918.5)1918.5:201.111)2119.61:153.677)2273.28:669.385)2942.67:390.606,(p156889:2354.88,((A76:1365.77,((A78:912.481,A77:912.481)912.481:88.7169,(A75:863.825,A74:863.825)863.825:137.373)1001.2:364.568)1365.77:638.645,(A80:1740.83,(((p269484:594.602,p1359162:594.602)594.602:231.3,p1236908:825.903)825.902:699.56,A73:1525.46)1525.46:215.371)1740.83:263.579)2004.41:350.462)2354.88:978.4)3333.28:11.6939)3344.97;
(((((U_71173:1952.89,U_67084:1952.89)1952.89:353.23,U_41057:2306.12)2306.12:396.356,((M_p26868:2036.22,((p2523533517:349.648,M_p19866:349.648)349.648:194.484,M_p13725:544.13)544.132:1492.09)2036.22:579.432,(Cyn54:2227.33,(Cyn62:1914.42,(Cyn52:1802.69,((Cyn49:1640.32,((Cyn61:987.333,Cyn53:987.333)987.333:514.357,((Cyn50:1177.63,(Cyn60:837.486,Cyn47:837.486)837.486:340.142)1177.63:183.69,(Cyn55:1207.38,(Cyn59:982.875,(Cyn48:532.1,Cyn46:532.1)532.1:450.775)982.875:224.508)1207.38:153.934)1361.32:140.371)1501.69:138.635)1640.32:99.8667,((Cyn58:1467.49,(Cyn56:1086.53,(Cyn57:377.572,Cyn51:377.572)377.572:708.961)1086.53:380.954)1467.49:196.732,Cyn45:1664.22)1664.22:75.9709)1740.19:62.4949)1802.69:111.738)1914.42:312.909)2227.33:388.322)2615.65:86.8208)2702.48:488.52,((Cf69:1758.59,(Cf70:726.456,Cf64:726.456)726.456:1032.13)1758.59:386.406,((Cf72:1342.91,Cf71:1342.91)1342.91:573.723,(((Cf82:242.764,Cf81:242.764)242.764:673.181,(Cf83:611.101,(Cf67:141.979,Cf66:141.979)141.979:469.122)611.101:304.843)915.945:706.865,(Cf65:1120.77,(Cf68:763.482,Cf63:763.482)763.482:357.288)1120.77:502.036)1622.81:293.83)1916.64:228.36)2145:1046)3191:201.506,((((Ig42:971.408,Ig41:971.408)971.408:1570.16,(Chl8:1805.11,((Chl9:608.458,Chl1:608.458)608.458:334.036,(((Chl6:477.705,Chl4:477.705)477.705:117.342,((Chl3:258.276,Chl2:258.276)258.276:286.012,(Chl11:238.105,(Chl7:191.43,Chl10:191.43)191.43:46.6746)238.105:306.183)544.288:50.7596)595.047:285.424,(Chl5:283.13,Chl0:283.13)283.13:597.341)880.47:62.0227)942.494:862.618)1805.11:736.461)2541.57:231.76,(B39:2205.64,((((B35:1178.49,(B34:804.715,(((B40:276.377,B36:276.377)276.377:169.017,B30:445.394)445.394:190.912,(B29:444.136,B25:444.136)444.136:192.169)636.306:168.408)804.715:373.775)1178.49:264.717,B19:1443.21)1443.21:331.479,(B43:1548.46,((B44:1080.26,B21:1080.26)1080.26:259.806,((B32:950.389,((B23:428.904,B20:428.904)428.904:400.844,(B26:698.468,((B24:389.663,B16:389.663)389.663:233.645,(B15:353.57,B14:353.57)353.57:269.737)623.307:75.1635)698.468:131.279)829.748:120.641)950.389:266.689,(((B38:656.944,B37:656.944)656.944:170.419,(((B28:268.488,B27:268.488)268.488:39.3496,B22:307.837)307.837:152.373,B18:460.209)460.211:367.153)827.363:244.775,(B79:289.175,B13:289.175)289.175:782.962)1072.14:144.939)1217.08:122.989)1340.07:208.394)1548.46:226.226)1774.69:158.772,((B31:1133.64,(B33:994.399,B17:994.399)994.399:139.238)1133.64:333.265,B12:1466.9)1466.9:466.557)1933.46:272.185)2205.64:567.687)2773.33:599.305,(p156889:2415.22,((A76:1599.36,((A78:1293.73,A77:1293.73)1293.73:99.5518,(A75:1165.6,A74:1165.6)1165.6:227.681)1393.28:206.081)1599.36:408.23,(A80:1834.7,(((p269484:542.851,p1359162:542.851)542.851:355.005,p1236908:897.852)897.856:767.18,A73:1665.03)1665.04:169.663)1834.7:172.894)2007.59:407.622)2415.22:957.421)3372.63:19.8634)3392.5;
(((((U_71173:1426.2,U_67084:1426.2)1426.2:1241.13,U_41057:2667.34)2667.34:140.786,((M_p26868:2185.54,((p2523533517:328.778,M_p19866:328.778)328.778:338.503,M_p13725:667.281)667.281:1518.26)2185.54:564.363,(Cyn54:2329.86,(Cyn62:1931.36,(Cyn52:1857.56,((Cyn49:1641.3,((Cyn61:1093.45,Cyn53:1093.45)1093.45:419.818,((Cyn50:865.362,(Cyn60:335.212,Cyn47:335.212)335.212:530.152)865.362:544.207,(Cyn55:1210.63,(Cyn59:332.743,(Cyn48:236.925,Cyn46:236.925)236.925:95.8181)332.743:877.885)1210.63:198.945)1409.57:103.694)1513.26:128.033)1641.3:53.3953,((Cyn58:1338.24,(Cyn56:906.287,(Cyn57:499.603,Cyn51:499.603)499.603:406.687)906.287:431.945)1338.24:244.567,Cyn45:1582.8)1582.8:111.893)1694.69:162.867)1857.56:73.8016)1931.36:398.499)2329.86:420.043)2749.9:58.2199)2808.12:489.03,((Cf69:2031.75,(Cf70:1092.95,Cf64:1092.95)1092.95:938.798)2031.75:312.543,((Cf72:1679.53,Cf71:1679.53)1679.53:544.536,(((Cf82:250.255,Cf81:250.255)250.255:712.668,(Cf83:394.466,(Cf67:141.311,Cf66:141.311)141.311:253.155)394.466:568.459)962.923:791.501,(Cf65:1102.02,(Cf68:756.005,Cf63:756.005)756.005:346.019)1102.02:652.402)1754.42:469.64)2224.07:120.228)2344.29:952.864)3297.15:164.833,((((Ig42:1154.82,Ig41:1154.82)1154.82:1402.13,(Chl8:1988.43,((Chl9:295.101,Chl1:295.101)295.101:725.467,(((Chl6:361.324,Chl4:361.324)361.324:205.219,((Chl3:337.474,Chl2:337.474)337.474:135.84,(Chl11:243.648,(Chl7:216.812,Chl10:216.812)216.812:26.8355)243.648:229.667)473.314:93.2286)566.544:372.611,(Chl5:268.336,Chl0:268.336)268.336:670.816)939.154:81.417)1020.57:967.862)1988.43:568.521)2556.95:283.299,(B39:2189.21,((((B35:1215.29,(B34:736.185,(((B40:338.758,B36:338.758)338.758:184.36,B30:523.117)523.118:143.999,(B29:464.253,B25:464.253)464.253:202.863)667.117:69.0691)736.185:479.101)1215.29:317.834,B19:1533.12)1533.12:307.135,(B43:1757.3,((B44:1127.03,B21:1127.03)1127.03:286.864,((B32:975.25,((B23:750.85,B20:750.85)750.85:180.218,(B26:670.321,((B24:266.086,B16:266.086)266.086:235.49,(B15:148.531,B14:148.531)148.531:353.047)501.577:168.745)670.321:260.747)931.069:44.1812)975.25:233.84,(((B38:571.623,B37:571.623)571.623:446.95,(((B28:158.084,B27:158.084)158.084:44.9889,B22:203.073)203.073:81.9913,B18:285.065)285.065:733.509)1018.57:99.5287,(B79:353.462,B13:353.462)353.462:764.639)1118.1:90.988)1209.09:204.806)1413.89:343.405)1757.3:82.9558)1840.26:172.988,((B31:1185.26,(B33:946.044,B17:946.044)946.044:239.218)1185.26:579.575,B12:1764.84)1764.84:248.41)2013.24:175.97)2189.21:651.034)2840.25:601.06,(p156889:2400.38,((A76:1846.96,((A78:1115.36,A77:1115.36)1115.36:72.2693,(A75:1008.21,A74:1008.21)1008.21:179.421)1187.63:659.329)1846.96:169.744,(A80:1828.19,(((p269484:489.903,p1359162:489.903)489.903:502.085,p1236908:991.988)991.988:544.048,A73:1536.04)1536.04:292.155)1828.19:188.516)2016.71:383.678)2400.38:1040.92)3441.31:20.6803)3461.99;
(((((U_71173:1531.09,U_67084:1531.09)1531.09:437.704,U_41057:1968.8)1968.8:975.083,((M_p26868:2615.87,((p2523533517:327.695,M_p19866:327.695)327.695:78.4016,M_p13725:406.098)406.096:2209.77)2615.87:280.257,(Cyn54:2430.08,(Cyn62:2085.36,(Cyn52:1956.65,((Cyn49:1550.04,((Cyn61:1159.91,Cyn53:1159.91)1159.91:298.555,((Cyn50:1013.44,(Cyn60:788.014,Cyn47:788.014)788.014:225.426)1013.44:354.213,(Cyn55:1223.46,(Cyn59:526.459,(Cyn48:350.082,Cyn46:350.082)350.082:176.379)526.459:697.001)1223.46:144.194)1367.65:90.8108)1458.46:91.5697)1550.04:171.783,((Cyn58:1386.32,(Cyn56:1231.97,(Cyn57:433.066,Cyn51:433.066)433.066:798.899)1231.97:154.352)1386.32:229.177,Cyn45:1615.49)1615.5:106.321)1721.82:234.829)1956.65:128.719)2085.36:344.72)2430.08:466.037)2896.12:47.7601)2943.88:430.966,((Cf69:2021.01,(Cf70:765.186,Cf64:765.186)765.186:1255.83)2021.01:297.231,((Cf72:1509.92,Cf71:1509.92)1509.92:595.922,(((Cf82:270.745,Cf81:270.745)270.745:540.396,(Cf83:420.875,(Cf67:201.368,Cf66:201.368)201.368:219.509)420.875:390.264)811.141:993.084,(Cf65:1203.97,(Cf68:623.191,Cf63:623.191)623.191:580.777)1203.97:600.255)1804.22:301.615)2105.84:212.404)2318.24:1056.61)3374.85:125.24,((((Ig42:1213.28,Ig41:1213.28)1213.28:1494.45,(Chl8:1708.78,((Chl9:446.902,Chl1:446.902)446.902:437.252,(((Chl6:334.491,Chl4:334.491)334.491:142.217,((Chl3:308.398,Chl2:308.398)308.398:114.49,(Chl11:272.624,(Chl7:208.077,Chl10:208.077)208.077:64.5476)272.624:150.264)422.887:53.8205)476.708:239.664,(Chl5:485.585,Chl0:485.585)485.585:230.786)716.372:167.783)884.154:824.625)1708.78:998.954)2707.73:231.845,(B39:2307.76,((((B35:1351.68,(B34:1053.11,(((B40:248.83,B36:248.83)248.83:254.646,B30:503.477)503.476:306.624,(B29:672.357,B25:672.357)672.357:137.744)810.1:243.007)1053.11:298.573)1351.68:337.313,B19:1688.99)1688.99:285.034,(B43:1758.64,((B44:606.692,B21:606.692)606.692:1044.25,((B32:988.961,((B23:627.227,B20:627.227)627.227:233.984,(B26:670.694,((B24:454.385,B16:454.385)454.385:101.356,(B15:252.228,B14:252.228)252.228:303.514)555.741:114.953)670.694:190.515)861.211:127.752)988.961:526.371,(((B38:727.042,B37:727.042)727.042:232.129,(((B28:254.249,B27:254.249)254.249:58.1886,B22:312.437)312.437:87.5344,B18:399.973)399.972:559.199)959.171:397.806,(B79:401.544,B13:401.544)401.544:955.433)1356.98:158.357)1515.33:135.612)1650.94:107.699)1758.64:215.382)1974.03:161.607,((B31:756.124,(B33:619.862,B17:619.862)619.862:136.261)756.124:1081.3,B12:1837.42)1837.42:298.214)2135.63:172.129)2307.76:631.815)2939.58:500.803,(p156889:2381.03,((A76:1729.81,((A78:1264.69,A77:1264.69)1264.69:204.704,(A75:1227.2,A74:1227.2)1227.2:242.186)1469.39:260.415)1729.81:231.582,(A80:1738.74,(((p269484:753.16,p1359162:753.16)753.16:261.995,p1236908:1015.15)1015.15:472.964,A73:1488.12)1488.12:250.625)1738.74:222.648)1961.39:419.64)2381.03:1059.35)3440.38:59.7083)3500.09;
(((((U_71173:1145.17,U_67084:1145.17)1145.17:1542.45,U_41057:2687.62)2687.62:483.457,((M_p26868:2168.68,((p2523533517:323.682,M_p19866:323.682)323.682:376.39,M_p13725:700.071)700.072:1468.6)2168.68:931.269,(Cyn54:2600.87,(Cyn62:2207.73,(Cyn52:1937.09,((Cyn49:1707.58,((Cyn61:1373.57,Cyn53:1373.57)1373.57:247.938,((Cyn50:774.81,(Cyn60:556.584,Cyn47:556.584)556.584:218.225)774.81:646.368,(Cyn55:1257.3,(Cyn59:531.73,(Cyn48:381.863,Cyn46:381.863)381.863:149.867)531.73:725.572)1257.3:163.874)1421.18:200.335)1621.51:86.0718)1707.58:73.2348,((Cyn58:1108.41,(Cyn56:737.519,(Cyn57:387.419,Cyn51:387.419)387.419:350.102)737.519:370.892)1108.41:582.842,Cyn45:1691.25)1691.25:89.5658)1780.82:156.267)1937.09:270.647)2207.73:393.137)2600.87:499.071)3099.95:71.1326)3171.08:227.502,((Cf69:2746.97,(Cf70:1415.15,Cf64:1415.15)1415.15:1331.81)2746.97:159.719,((Cf72:1761.69,Cf71:1761.69)1761.69:949.354,(((Cf82:165.815,Cf81:165.815)165.815:517.423,(Cf83:500.021,(Cf67:120.134,Cf66:120.134)120.134:379.888)500.021:183.215)683.238:632.802,(Cf65:905.81,(Cf68:271.069,Cf63:271.069)271.069:634.741)905.81:410.229)1316.04:1395.01)2711.04:195.64)2906.68:491.895)3398.58:199.831,((((Ig42:980.268,Ig41:980.268)980.268:1625.71,(Chl8:1857.47,((Chl9:478.175,Chl1:478.175)478.175:266.431,(((Chl6:378.401,Chl4:378.401)378.401:69.3089,((Chl3:151.757,Chl2:151.757)151.757:252.609,(Chl11:281.98,(Chl7:170.302,Chl10:170.302)170.302:111.678)281.98:122.387)404.367:43.3424)447.711:153.187,(Chl5:177.921,Chl0:177.921)177.921:422.975)600.897:143.71)744.606:1112.86)1857.47:748.516)2605.98:232.049,(B39:2448.57,((((B35:1476.8,(B34:1134.36,(((B40:648.225,B36:648.225)648.225:155.116,B30:803.341)803.341:172.881,(B29:787.469,B25:787.469)787.469:188.752)976.221:158.14)1134.36:342.436)1476.8:393.249,B19:1870.05)1870.05:205.89,(B43:1656.96,((B44:1041.56,B21:1041.56)1041.56:419.513,((B32:928.206,((B23:676.238,B20:676.238)676.238:132.567,(B26:700.035,((B24:449.373,B16:449.373)449.373:104.055,(B15:141.037,B14:141.037)141.037:412.389)553.429:146.606)700.035:108.77)808.805:119.403)928.206:369.988,(((B38:646.296,B37:646.296)646.296:269.022,(((B28:245.331,B27:245.331)245.331:181.239,B22:426.57)426.57:103.054,B18:529.625)529.624:385.695)915.318:301.051,(B79:397.909,B13:397.909)397.909:818.462)1216.37:81.8264)1298.19:162.877)1461.07:195.886)1656.96:418.981)2075.94:163.274,((B31:1643.34,(B33:886.069,B17:886.069)886.069:757.271)1643.34:479.78,B12:2123.12)2123.12:116.092)2239.21:209.359)2448.57:389.459)2838.03:732.784,(p156889:2239.62,((A76:1621.2,((A78:1018.8,A77:1018.8)1018.8:116.31,(A75:818.886,A74:818.886)818.886:316.224)1135.11:486.084)1621.2:352.873,(A80:1729.96,(((p269484:638.361,p1359162:638.361)638.361:430.006,p1236908:1068.37)1068.37:490.046,A73:1558.41)1558.41:171.547)1729.96:244.112)1974.07:265.549)2239.62:1331.2)3570.82:27.5948)3598.41;
(((((U_71173:856.708,U_67084:856.708)856.708:1603.13,U_41057:2459.84)2459.83:305.95,((M_p26868:2182.59,((p2523533517:265.954,M_p19866:265.954)265.954:161.294,M_p13725:427.25)427.248:1755.34)2182.59:432.996,(Cyn54:2255.44,(Cyn62:1980.78,(Cyn52:1745.79,((Cyn49:1538.92,((Cyn61:1081.59,Cyn53:1081.59)1081.59:320.745,((Cyn50:1153.55,(Cyn60:691.685,Cyn47:691.685)691.685:461.864)1153.55:167.035,(Cyn55:1200.2,(Cyn59:819.99,(Cyn48:709.372,Cyn46:709.372)709.372:110.62)819.99:380.212)1200.2:120.382)1320.58:81.7491)1402.34:136.59)1538.92:34.2779,((Cyn58:1269.6,(Cyn56:997.041,(Cyn57:470.256,Cyn51:470.256)470.256:526.785)997.041:272.553)1269.6:170.347,Cyn45:1439.94)1439.94:133.261)1573.2:172.587)1745.79:234.993)1980.78:274.657)2255.44:360.142)2615.58:150.203)2765.78:484.975,((Cf69:2587.14,(Cf70:1909,Cf64:1909)1909:678.145)2587.14:73.7235,((Cf72:1240.88,Cf71:1240.88)1240.88:1353.13,(((Cf82:209.375,Cf81:209.375)209.375:364.425,(Cf83:335.75,(Cf67:141.393,Cf66:141.393)141.393:194.357)335.75:238.049)573.8:1311.25,(Cf65:1242.02,(Cf68:590.176,Cf63:590.176)590.176:651.842)1242.02:643.03)1885.05:708.955)2594.01:66.8629)2660.87:589.889)3250.76:248.82,((((Ig42:653.55,Ig41:653.55)653.55:2166.46,(Chl8:1654.17,((Chl9:321.622,Chl1:321.622)321.622:568.825,(((Chl6:331.085,Chl4:331.085)331.085:113.778,((Chl3:260.31,Chl2:260.31)260.31:154.255,(Chl11:311.292,(Chl7:259.765,Chl10:259.765)259.765:51.5271)311.292:103.273)414.565:30.2989)444.863:95.4513,(Chl5:168.276,Chl0:168.276)168.276:372.037)540.315:350.133)890.447:763.724)1654.17:1165.84)2820.01:242.191,(B39:2273.12,((((B35:1571.06,(B34:1107.61,(((B40:510.403,B36:510.403)510.403:277.173,B30:787.577)787.577:113.282,(B29:544.72,B25:544.72)544.72:356.138)900.859:206.756)1107.61:463.446)1571.06:153.696,B19:1724.76)1724.76:168.185,(B43:1696.21,((B44:1004.4,B21:1004.4)1004.4:564.766,((B32:999.736,((B23:521.332,B20:521.332)521.332:173.08,(B26:623.751,((B24:354.878,B16:354.878)354.878:202.511,(B15:173.117,B14:173.117)173.117:384.275)557.39:66.3614)623.751:70.66)694.413:305.323)999.736:422.431,(((B38:834.989,B37:834.989)834.989:163.942,(((B28:150.469,B27:150.469)150.469:139.849,B22:290.318)290.318:80.5718,B18:370.889)370.89:628.042)998.932:108.992,(B79:374.903,B13:374.903)374.903:733.022)1107.92:314.246)1422.17:146.995)1569.16:127.05)1696.21:196.731)1892.94:95.936,((B31:1720.64,(B33:1215.63,B17:1215.63)1215.63:505.007)1720.64:117.467,B12:1838.11)1838.11:150.773)1988.88:284.243)2273.12:789.078)3062.2:405.615,(p156889:2426.9,((A76:1869.82,((A78:1045.72,A77:1045.72)1045.72:172.107,(A75:916.97,A74:916.97)916.97:300.857)1217.83:651.989)1869.82:293.958,(A80:1778.81,(((p269484:414.238,p1359162:414.238)414.238:285.773,p1236908:700.014)700.011:886.23,A73:1586.24)1586.24:192.566)1778.81:384.964)2163.77:263.128)2426.9:1040.91)3467.82:31.7637)3499.58;
(((((U_71173:1388.14,U_67084:1388.14)1388.14:1068.62,U_41057:2456.76)2456.76:456.122,((M_p26868:2433.2,((p2523533517:622.261,M_p19866:622.261)622.261:67.4037,M_p13725:689.663)689.665:1743.53)2433.2:352.114,(Cyn54:2372.66,(Cyn62:2212.7,(Cyn52:1935.64,((Cyn49:1577.09,((Cyn61:751.304,Cyn53:751.304)751.304:759.018,((Cyn50:1044.76,(Cyn60:361.621,Cyn47:361.621)361.621:683.14)1044.76:357.726,(Cyn55:1210.74,(Cyn59:910.827,(Cyn48:772.396,Cyn46:772.396)772.396:138.429)910.827:299.917)1210.74:191.743)1402.49:107.838)1510.32:66.7683)1577.09:164.652,((Cyn58:1401.31,(Cyn56:1060.24,(Cyn57:537.213,Cyn51:537.213)537.213:523.026)1060.24:341.066)1401.31:191.144,Cyn45:1592.45)1592.45:149.29)1741.74:193.9)1935.64:277.061)2212.7:159.961)2372.66:412.642)2785.31:127.569)2912.88:388.438,((Cf69:2383.12,(Cf70:1202.1,Cf64:1202.1)1202.1:1181.02)2383.12:336.279,((Cf72:1474.07,Cf71:1474.07)1474.07:1090.54,(((Cf82:120.151,Cf81:120.151)120.151:961.824,(Cf83:599.194,(Cf67:216.669,Cf66:216.669)216.669:382.527)599.194:482.778)1081.97:997.088,(Cf65:1703.11,(Cf68:920.548,Cf63:920.548)920.548:782.557)1703.11:375.954)2079.06:485.547)2564.61:154.796)2719.4:581.916)3301.32:276.644,((((Ig42:1112,Ig41:1112)1112:1612.98,(Chl8:1676.3,((Chl9:380.573,Chl1:380.573)380.573:707.674,(((Chl6:439.069,Chl4:439.069)439.069:222.839,((Chl3:448.912,Chl2:448.912)448.912:149.627,(Chl11:438.107,(Chl7:245.282,Chl10:245.282)245.282:192.826)438.107:160.431)598.539:63.3688)661.908:298.748,(Chl5:439.13,Chl0:439.13)439.13:521.527)960.656:127.592)1088.25:588.056)1676.3:1048.68)2724.98:188.955,(B39:2342.67,((((B35:1599.79,(B34:1008.22,(((B40:534.733,B36:534.733)534.733:154.366,B30:689.097)689.099:204.381,(B29:653.024,B25:653.024)653.024:240.453)893.48:114.746)1008.22:591.566)1599.79:143.006,B19:1742.8)1742.79:342.702,(B43:1946.69,((B44:1384.06,B21:1384.06)1384.06:241.463,((B32:1135.66,((B23:703.266,B20:703.266)703.266:231.101,(B26:626.615,((B24:402.392,B16:402.392)402.392:154.457,(B15:163.643,B14:163.643)163.643:393.207)556.848:69.7662)626.615:307.751)934.367:201.29)1135.66:364.007,(((B38:364.322,B37:364.322)364.322:581.483,(((B28:336.75,B27:336.75)336.75:72.9943,B22:409.744)409.744:76.3901,B18:486.134)486.134:459.671)945.805:228.543,(B79:388.724,B13:388.724)388.724:785.623)1174.35:325.315)1499.66:125.863)1625.53:321.168)1946.69:138.803)2085.5:149.675,((B31:1160.51,(B33:1036.75,B17:1036.75)1036.75:123.768)1160.51:757.096,B12:1917.61)1917.61:317.56)2235.17:107.501)2342.67:571.264)2913.94:632.193,(p156889:2303.5,((A76:1754.48,((A78:1274.16,A77:1274.16)1274.16:141.973,(A75:1161.24,A74:1161.24)1161.24:254.886)1416.13:338.349)1754.48:208.942,(A80:1799.54,(((p269484:647.468,p1359162:647.468)647.468:314.044,p1236908:961.512)961.512:509.537,A73:1471.05)1471.05:328.494)1799.54:163.878)1963.42:340.083)2303.5:1242.63)3546.13:31.8267)3577.96;
(((((U_71173:772.621,U_67084:772.621)772.621:1043.82,U_41057:1816.44)1816.44:1275.13,((M_p26868:2042.83,((p2523533517:307.739,M_p19866:307.739)307.739:83.4321,M_p13725:391.171)391.171:1651.66)2042.83:734.762,(Cyn54:2367.96,(Cyn62:2052.78,(Cyn52:1891.42,((Cyn49:1497.16,((Cyn61:746.966,Cyn53:746.966)746.966:666.082,((Cyn50:1315.97,(Cyn60:637.752,Cyn47:637.752)637.752:678.217)1315.97:49.1302,(Cyn55:1210.9,(Cyn59:1059.05,(Cyn48:669.607,Cyn46:669.607)669.607:389.441)1059.05:151.846)1210.9:154.204)1365.1:47.9497)1413.05:84.1098)1497.16:256.534,((Cyn58:1255.39,(Cyn56:1086.23,(Cyn57:382.005,Cyn51:382.005)382.005:704.224)1086.23:169.161)1255.39:281.032,Cyn45:1536.42)1536.42:217.269)1753.69:137.722)1891.42:161.362)2052.78:315.182)2367.96:409.636)2777.59:313.977)3091.57:298.945,((Cf69:2857.59,(Cf70:1395.32,Cf64:1395.32)1395.32:1462.27)2857.59:181.746,((Cf72:1628.21,Cf71:1628.21)1628.21:1275.67,(((Cf82:151.038,Cf81:151.038)151.038:1234.2,(Cf83:982.609,(Cf67:179.767,Cf66:179.767)179.767:802.844)982.609:402.635)1385.24:958.909,(Cf65:1307.54,(Cf68:685.451,Cf63:685.451)685.451:622.089)1307.54:1036.61)2344.15:559.725)2903.87:135.455)3039.33:351.184)3390.52:235.093,((((Ig42:1117.93,Ig41:1117.93)1117.93:1367.74,(Chl8:1814.03,((Chl9:942.51,Chl1:942.51)942.51:171.819,(((Chl6:334.421,Chl4:334.421)334.421:204.273,((Chl3:295.55,Chl2:295.55)295.55:207.327,(Chl11:343.598,(Chl7:304.808,Chl10:304.808)304.808:38.7904)343.598:159.279)502.877:35.8164)538.693:298.96,(Chl5:380.279,Chl0:380.279)380.279:457.374)837.653:276.676)1114.33:699.703)1814.03:671.637)2485.67:362.471,(B39:2308.72,((((B35:1463.44,(B34:1123.87,(((B40:398.763,B36:398.763)398.763:274.623,B30:673.385)673.385:251.819,(B29:505.319,B25:505.319)505.319:419.885)925.204:198.666)1123.87:339.574)1463.44:376.839,B19:1840.28)1840.28:195.115,(B43:1917.91,((B44:1320.4,B21:1320.4)1320.4:395.627,((B32:859.842,((B23:560.45,B20:560.45)560.45:85.0383,(B26:532.015,((B24:350.618,B16:350.618)350.618:65.5017,(B15:211.988,B14:211.988)211.988:204.132)416.12:115.893)532.015:113.474)645.489:214.354)859.842:767.139,(((B38:538.747,B37:538.747)538.747:556.02,(((B28:179.75,B27:179.75)179.75:199.56,B22:379.311)379.31:233.992,B18:613.301)613.302:481.466)1094.77:271.995,(B79:403.287,B13:403.287)403.287:963.477)1366.76:260.219)1626.98:89.0409)1716.02:201.886)1917.91:117.491)2035.4:158.82,((B31:1736.7,(B33:1248.65,B17:1248.65)1248.65:488.043)1736.7:190.757,B12:1927.45)1927.45:266.766)2194.22:114.5)2308.72:539.426)2848.14:749.812,(p156889:2405.01,((A76:1985.11,((A78:1579.33,A77:1579.33)1579.33:186.759,(A75:993.348,A74:993.348)993.348:772.741)1766.09:219.021)1985.11:141.559,(A80:1885.74,(((p269484:697.386,p1359162:697.386)697.386:246.428,p1236908:943.812)943.814:670.056,A73:1613.87)1613.87:271.878)1885.74:240.923)2126.67:278.342)2405.01:1192.95)3597.95:27.6549)3625.61;
(((((U_71173:1843.51,U_67084:1843.51)1843.51:866.326,U_41057:2709.84)2709.84:113.017,((M_p26868:1932.12,((p2523533517:415.044,M_p19866:415.044)415.044:222.604,M_p13725:637.647)637.648:1294.48)1932.12:817.348,(Cyn54:2149.76,(Cyn62:1970.08,(Cyn52:1884.05,((Cyn49:1664.19,((Cyn61:1186.08,Cyn53:1186.08)1186.08:383.757,((Cyn50:1315.58,(Cyn60:460.015,Cyn47:460.015)460.015:855.565)1315.58:135.831,(Cyn55:1296.79,(Cyn59:532.052,(Cyn48:431.174,Cyn46:431.174)431.174:100.878)532.052:764.737)1296.79:154.618)1451.41:118.427)1569.84:94.352)1664.19:78.434,((Cyn58:1379.93,(Cyn56:1312.24,(Cyn57:781.212,Cyn51:781.212)781.212:531.028)1312.24:67.6918)1379.93:202.31,Cyn45:1582.24)1582.24:160.381)1742.62:141.429)1884.05:86.0305)1970.08:179.681)2149.76:599.711)2749.47:73.3805)2822.86:431.549,((Cf69:2530.4,(Cf70:1273.3,Cf64:1273.3)1273.3:1257.11)2530.4:231.223,((Cf72:1877.36,Cf71:1877.36)1877.36:757.815,(((Cf82:82.2245,Cf81:82.2245)82.2245:735.903,(Cf83:612.743,(Cf67:365.14,Cf66:365.14)365.14:247.602)612.743:205.383)818.127:1450.87,(Cf65:1149.64,(Cf68:375.219,Cf63:375.219)375.219:774.419)1149.64:1119.36)2269:366.175)2635.17:126.455)2761.63:492.774)3254.41:160.808,((((Ig42:1839.87,Ig41:1839.87)1839.87:857.231,(Chl8:1640.78,((Chl9:651.735,Chl1:651.735)651.735:265.415,(((Chl6:489.372,Chl4:489.372)489.372:87.7889,((Chl3:288.475,Chl2:288.475)288.475:262.113,(Chl11:310.815,(Chl7:243.647,Chl10:243.647)243.647:67.1676)310.815:239.774)550.588:26.5743)577.161:151.145,(Chl5:178.132,Chl0:178.132)178.132:550.177)728.307:188.842)917.15:723.628)1640.78:1056.33)2697.1:290.874,(B39:2435.83,((((B35:1279.02,(B34:888.907,(((B40:367.808,B36:367.808)367.808:241.31,B30:609.116)609.118:155.52,(B29:400.061,B25:400.061)400.061:364.577)764.638:124.269)888.907:390.113)1279.02:174.475,B19:1453.49)1453.49:521.96,(B43:1924.17,((B44:1475.66,B21:1475.66)1475.66:242.351,((B32:1103.48,((B23:652.438,B20:652.438)652.438:118.641,(B26:679.818,((B24:221.483,B16:221.483)221.483:314.87,(B15:249.171,B14:249.171)249.171:287.182)536.353:143.465)679.818:91.2622)771.079:332.407)1103.48:472.59,(((B38:949.596,B37:949.596)949.596:230.153,(((B28:210.426,B27:210.426)210.426:175.578,B22:386.004)386.004:99.972,B18:485.978)485.976:693.773)1179.75:252.623,(B79:397.814,B13:397.814)397.814:1034.56)1432.37:143.705)1576.08:141.937)1718.02:206.16)1924.17:51.2766)1975.45:263.721,((B31:1585.01,(B33:1224.3,B17:1224.3)1224.3:360.708)1585.01:332.962,B12:1917.97)1917.97:321.2)2239.17:196.659)2435.83:552.147)2987.98:416.98,(p156889:2333.25,((A76:1656.28,((A78:1350.85,A77:1350.85)1350.85:212.641,(A75:1146.54,A74:1146.54)1146.54:416.953)1563.49:92.7868)1656.28:452.877,(A80:1812.33,(((p269484:562.861,p1359162:562.861)562.861:407.25,p1236908:970.107)970.111:639.03,A73:1609.14)1609.14:203.193)1812.33:296.824)2109.16:224.095)2333.25:1071.71)3404.96:10.2492)3415.21;
(((((U_71173:1570.32,U_67084:1570.32)1570.32:604.857,U_41057:2175.18)2175.18:495.983,((M_p26868:2321.21,((p2523533517:396.835,M_p19866:396.835)396.835:85.2624,M_p13725:482.099)482.098:1839.11)2321.21:250.843,(Cyn54:2154,(Cyn62:1830.08,(Cyn52:1698.77,((Cyn49:1534.81,((Cyn61:1014.73,Cyn53:1014.73)1014.73:456.961,((Cyn50:1171.91,(Cyn60:692.176,Cyn47:692.176)692.176:479.732)1171.91:243.92,(Cyn55:1201.1,(Cyn59:637.977,(Cyn48:313.784,Cyn46:313.784)313.784:324.195)637.977:563.122)1201.1:214.728)1415.83:55.8617)1471.69:63.1151)1534.81:65.3595,((Cyn58:1237.09,(Cyn56:1045.24,(Cyn57:444.135,Cyn51:444.135)444.135:601.103)1045.24:191.851)1237.09:193.947,Cyn45:1431.04)1431.04:169.127)1600.17:98.5998)1698.77:131.319)1830.08:323.918)2154:418.055)2572.06:99.1086)2671.16:320.218,((Cf69:2108.12,(Cf70:1099.8,Cf64:1099.8)1099.8:1008.32)2108.12:264.035,((Cf72:1430.11,Cf71:1430.11)1430.11:808.914,(((Cf82:152.215,Cf81:152.215)152.215:810.989,(Cf83:343.862,(Cf67:122.432,Cf66:122.432)122.432:221.429)343.862:619.343)963.203:606.392,(Cf65:838.527,(Cf68:502.239,Cf63:502.239)502.239:336.288)838.527:731.069)1569.59:669.428)2239.03:133.126)2372.15:619.231)2991.38:301.558,((((Ig42:1609.07,Ig41:1609.07)1609.07:1044.47,(Chl8:1715.92,((Chl9:548.354,Chl1:548.354)548.354:600.777,(((Chl6:470.373,Chl4:470.373)470.373:128.413,((Chl3:319.799,Chl2:319.799)319.799:228.684,(Chl11:468.566,(Chl7:377.035,Chl10:377.035)377.035:91.5302)468.566:79.9186)548.484:50.3049)598.787:274.175,(Chl5:194.391,Chl0:194.391)194.391:678.573)872.962:276.169)1149.13:566.787)1715.92:937.625)2653.55:273.672,(B39:2395.18,((((B35:1474.85,(B34:1066.72,(((B40:532.587,B36:532.587)532.587:159.788,B30:692.377)692.375:156.544,(B29:532.343,B25:532.343)532.343:316.576)848.92:217.796)1066.72:408.13)1474.85:126.435,B19:1601.28)1601.28:348.311,(B43:1858.36,((B44:622.455,B21:622.455)622.455:991.784,((B32:814.584,((B23:559.661,B20:559.661)559.661:147.975,(B26:551.811,((B24:288.686,B16:288.686)288.686:156.404,(B15:202.817,B14:202.817)202.817:242.273)445.091:106.719)551.811:155.827)707.636:106.946)814.584:717.851,(((B38:418.157,B37:418.157)418.157:820.074,(((B28:221.477,B27:221.477)221.477:61.8582,B22:283.335)283.335:140.888,B18:424.223)424.223:814.008)1238.23:135.838,(B79:342.729,B13:342.729)342.729:1031.34)1374.07:158.368)1532.44:81.8015)1614.24:244.128)1858.36:91.2272)1949.59:289.928,((B31:1099.59,(B33:918.22,B17:918.22)918.22:181.368)1099.59:265.236,B12:1364.82)1364.82:874.697)2239.52:155.662)2395.18:532.034)2927.22:353.596,(p156889:2321.91,((A76:1171.04,((A78:680.41,A77:680.41)680.41:149.466,(A75:660.551,A74:660.551)660.551:169.324)829.876:341.162)1171.04:842.08,(A80:1768.36,(((p269484:595.215,p1359162:595.215)595.215:261.975,p1236908:857.192)857.19:727.019,A73:1584.21)1584.21:184.147)1768.36:244.759)2013.12:308.791)2321.91:958.904)3280.81:12.1293)3292.94;
(((((U_71173:1424.99,U_67084:1424.99)1424.99:864.578,U_41057:2289.56)2289.56:460.757,((M_p26868:1689.96,((p2523533517:399.913,M_p19866:399.913)399.913:75.1372,M_p13725:475.051)475.05:1214.91)1689.96:927.091,(Cyn54:2194.81,(Cyn62:1922.6,(Cyn52:1829.29,((Cyn49:1623.89,((Cyn61:1231.42,Cyn53:1231.42)1231.42:275.977,((Cyn50:1149.24,(Cyn60:823.784,Cyn47:823.784)823.784:325.458)1149.24:291.685,(Cyn55:1323.91,(Cyn59:1046.21,(Cyn48:866.155,Cyn46:866.155)866.155:180.057)1046.21:277.696)1323.91:117.018)1440.93:66.4732)1507.4:116.496)1623.89:119.037,((Cyn58:1483.36,(Cyn56:1106.08,(Cyn57:316.338,Cyn51:316.338)316.338:789.74)1106.08:377.287)1483.36:148.192,Cyn45:1631.56)1631.55:111.376)1742.93:86.3543)1829.29:93.3114)1922.6:272.217)2194.81:422.235)2617.05:133.275)2750.32:340.838,((Cf69:2384.93,(Cf70:1754.77,Cf64:1754.77)1754.77:630.16)2384.93:336.865,((Cf72:1724.17,Cf71:1724.17)1724.17:907.809,(((Cf82:203.379,Cf81:203.379)203.379:881.552,(Cf83:625.44,(Cf67:268.153,Cf66:268.153)268.153:357.289)625.44:459.487)1084.93:971.51,(Cf65:1366.79,(Cf68:593.683,Cf63:593.683)593.683:773.108)1366.79:689.649)2056.44:575.539)2631.98:89.8143)2721.79:369.368)3091.16:322.027,((((Ig42:1720.86,Ig41:1720.86)1720.86:958.905,(Chl8:1830.31,((Chl9:383.086,Chl1:383.086)383.086:672.538,(((Chl6:413.641,Chl4:413.641)413.641:156.466,((Chl3:314.045,Chl2:314.045)314.045:165.135,(Chl11:285.234,(Chl7:159.379,Chl10:159.379)159.379:125.855)285.234:193.945)479.179:90.9266)570.107:394.302,(Chl5:684.662,Chl0:684.662)684.662:279.747)964.409:91.2147)1055.62:774.692)1830.31:849.447)2679.76:122.314,(B39:2344.82,((((B35:1474.31,(B34:1067.28,(((B40:356.057,B36:356.057)356.057:204.212,B30:560.268)560.269:399.275,(B29:730.249,B25:730.249)730.249:229.296)959.544:107.736)1067.28:407.03)1474.31:218.128,B19:1692.44)1692.44:200.881,(B43:1729.55,((B44:1119.06,B21:1119.06)1119.06:329.054,((B32:682.761,((B23:406.921,B20:406.921)406.921:154.514,(B26:441.442,((B24:246.055,B16:246.055)246.055:90.0099,(B15:114.263,B14:114.263)114.263:221.801)336.065:105.376)441.442:119.993)561.434:121.327)682.761:620.815,(((B38:554.466,B37:554.466)554.466:425.345,(((B28:176.485,B27:176.485)176.485:101.62,B22:278.105)278.105:118.642,B18:396.746)396.747:583.062)979.811:133.42,(B79:355.402,B13:355.402)355.402:757.827)1113.23:190.346)1303.58:144.542)1448.12:281.429)1729.55:163.772)1893.32:177.034,((B31:1182.57,(B33:1085.2,B17:1085.2)1085.2:97.3735)1182.57:762.213,B12:1944.79)1944.79:125.564)2070.35:274.473)2344.82:457.251)2802.07:595.342,(p156889:2440.9,((A76:2054.9,((A78:1224.7,A77:1224.7)1224.7:235.069,(A75:1173.19,A74:1173.19)1173.19:286.579)1459.77:595.134)2054.9:149.472,(A80:1871.81,(((p269484:827.029,p1359162:827.029)827.029:385.114,p1236908:1212.14)1212.14:495.226,A73:1707.37)1707.37:164.435)1871.81:332.567)2204.37:236.524)2440.9:956.519)3397.42:15.7726)3413.19;
(((((U_71173:1075.68,U_67084:1075.68)1075.68:1269.25,U_41057:2344.93)2344.93:673.804,((M_p26868:2244.97,((p2523533517:301.28,M_p19866:301.28)301.28:99.2665,M_p13725:400.548)400.547:1844.42)2244.97:536.317,(Cyn54:2256.55,(Cyn62:1848.74,(Cyn52:1721.91,((Cyn49:1445.6,((Cyn61:648.392,Cyn53:648.392)648.392:748.31,((Cyn50:1174.89,(Cyn60:502.561,Cyn47:502.561)502.561:672.329)1174.89:162.748,(Cyn55:1215.84,(Cyn59:545.295,(Cyn48:328.515,Cyn46:328.515)328.515:216.779)545.295:670.548)1215.84:121.796)1337.64:59.0629)1396.7:48.8947)1445.6:142.855,((Cyn58:1310.15,(Cyn56:1065.55,(Cyn57:462.939,Cyn51:462.939)462.939:602.612)1065.55:244.594)1310.15:101.273,Cyn45:1411.42)1411.42:177.031)1588.45:133.454)1721.91:126.833)1848.74:407.812)2256.55:524.735)2781.29:237.444)3018.73:218.018,((Cf69:2615.86,(Cf70:1380.28,Cf64:1380.28)1380.28:1235.58)2615.86:291.026,((Cf72:1205.16,Cf71:1205.16)1205.16:1493.38,(((Cf82:89.8518,Cf81:89.8518)89.8518:1699.46,(Cf83:541.848,(Cf67:177.691,Cf66:177.691)177.691:364.157)541.848:1247.47)1789.32:559.595,(Cf65:847.953,(Cf68:528.652,Cf63:528.652)528.652:319.299)847.953:1500.96)2348.91:349.634)2698.55:208.345)2906.89:329.86)3236.75:248.609,((((Ig42:1160.43,Ig41:1160.43)1160.43:1419.04,(Chl8:1669.36,((Chl9:298.773,Chl1:298.773)298.773:533.047,(((Chl6:423.788,Chl4:423.788)423.788:110.026,((Chl3:287.829,Chl2:287.829)287.829:203.055,(Chl11:345.997,(Chl7:264.671,Chl10:264.671)264.671:81.3259)345.997:144.888)490.884:42.9312)533.814:144.966,(Chl5:290.167,Chl0:290.167)290.167:388.614)678.78:153.038)831.82:837.539)1669.36:910.111)2579.47:450.476,(B39:2425.25,((((B35:1441.95,(B34:986.21,(((B40:497.925,B36:497.925)497.925:180.945,B30:678.871)678.87:214.88,(B29:664.975,B25:664.975)664.975:228.778)893.75:92.4578)986.21:455.739)1441.95:246.718,B19:1688.67)1688.67:467.338,(B43:1727.85,((B44:1225.29,B21:1225.29)1225.29:347.574,((B32:936.628,((B23:582.278,B20:582.278)582.278:254.674,(B26:585.736,((B24:297.173,B16:297.173)297.173:154.614,(B15:252.656,B14:252.656)252.656:199.13)451.786:133.949)585.736:251.216)836.952:99.676)936.628:491.286,(((B38:599.726,B37:599.726)599.726:492.248,(((B28:212.719,B27:212.719)212.719:87.9063,B22:300.625)300.625:78.057,B18:378.681)378.682:713.293)1091.97:146.546,(B79:410.46,B13:410.46)410.46:828.059)1238.52:189.392)1427.91:144.948)1572.86:154.993)1727.85:428.152)2156.01:77.9619,((B31:1535.72,(B33:1225.99,B17:1225.99)1225.99:309.737)1535.72:409.878,B12:1945.6)1945.6:288.365)2233.97:191.286)2425.25:604.692)3029.95:412.695,(p156889:2368.75,((A76:1768.18,((A78:1475.51,A77:1475.51)1475.51:63.7116,(A75:1085.1,A74:1085.1)1085.1:454.121)1539.22:228.963)1768.18:199.468,(A80:1716.22,(((p269484:617.937,p1359162:617.937)617.937:333.094,p1236908:951.033)951.031:562.708,A73:1513.74)1513.74:202.478)1716.22:251.431)1967.65:401.102)2368.75:1073.89)3442.64:42.7186)3485.36;
(((((U_71173:1530.33,U_67084:1530.33)1530.33:1122.08,U_41057:2652.41)2652.41:331.789,((M_p26868:2027.01,((p2523533517:225.459,M_p19866:225.459)225.459:291.408,M_p13725:516.869)516.867:1510.14)2027.01:882.898,(Cyn54:2318.87,(Cyn62:1863.29,(Cyn52:1728.63,((Cyn49:1489.19,((Cyn61:556.636,Cyn53:556.636)556.636:867.463,((Cyn50:1241.65,(Cyn60:869.578,Cyn47:869.578)869.578:372.074)1241.65:85.7886,(Cyn55:1203.72,(Cyn59:680.45,(Cyn48:571.392,Cyn46:571.392)571.392:109.058)680.45:523.265)1203.72:123.725)1327.44:96.6603)1424.1:65.0894)1489.19:135.348,((Cyn58:1448.43,(Cyn56:1283.52,(Cyn57:552.727,Cyn51:552.727)552.727:730.792)1283.52:164.911)1448.43:80.9332,Cyn45:1529.36)1529.36:95.1757)1624.54:104.091)1728.63:134.665)1863.29:455.575)2318.87:591.037)2909.91:74.2917)2984.2:339.084,((Cf69:2204.19,(Cf70:1120.77,Cf64:1120.77)1120.77:1083.41)2204.19:492.755,((Cf72:1830.9,Cf71:1830.9)1830.9:740.092,(((Cf82:287.492,Cf81:287.492)287.492:710.314,(Cf83:763.488,(Cf67:345.007,Cf66:345.007)345.007:418.482)763.488:234.318)997.807:1164.37,(Cf65:774.576,(Cf68:305.679,Cf63:305.679)305.679:468.896)774.576:1387.6)2162.18:408.808)2570.99:125.954)2696.94:626.339)3323.28:266.159,((((Ig42:988.334,Ig41:988.334)988.334:1660.38,(Chl8:1704.27,((Chl9:453.648,Chl1:453.648)453.648:488.609,(((Chl6:338.75,Chl4:338.75)338.75:141.753,((Chl3:213.927,Chl2:213.927)213.927:199.471,(Chl11:306.428,(Chl7:222.619,Chl10:222.619)222.619:83.8083)306.428:106.97)413.398:67.1056)480.504:210.019,(Chl5:441.867,Chl0:441.867)441.867:248.655)690.523:251.733)942.257:762.013)1704.27:944.446)2648.72:245.155,(B39:2332.52,((((B35:1534.93,(B34:1207.61,(((B40:515.889,B36:515.889)515.889:148.022,B30:663.91)663.91:243.868,(B29:725.986,B25:725.986)725.986:181.792)907.778:299.834)1207.61:327.312)1534.93:197.333,B19:1732.26)1732.26:286.394,(B43:1924.86,((B44:1299.59,B21:1299.59)1299.59:342.943,((B32:885.497,((B23:749.163,B20:749.163)749.163:90.5673,(B26:696.786,((B24:382.498,B16:382.498)382.498:212.696,(B15:136.653,B14:136.653)136.653:458.54)595.194:101.592)696.786:142.943)839.73:45.7678)885.497:570.104,(((B38:486.627,B37:486.627)486.627:593.395,(((B28:202.315,B27:202.315)202.315:88.3827,B22:290.698)290.698:53.904,B18:344.602)344.602:735.422)1080.02:145.931,(B79:314.017,B13:314.017)314.017:911.937)1225.95:229.646)1455.6:186.93)1642.53:282.325)1924.86:93.7974)2018.65:200.205,((B31:1627.04,(B33:1195.89,B17:1195.89)1195.89:431.142)1627.04:431.551,B12:2058.59)2058.59:160.272)2218.86:113.664)2332.52:561.349)2893.87:667.783,(p156889:2420.33,((A76:1789.81,((A78:1297.44,A77:1297.44)1297.44:89.5863,(A75:1247.67,A74:1247.67)1247.67:139.36)1387.03:402.778)1789.81:295.246,(A80:1859.99,(((p269484:539.478,p1359162:539.478)539.478:331.635,p1236908:871.114)871.114:485.92,A73:1357.04)1357.03:502.956)1859.99:225.059)2085.05:335.275)2420.33:1141.33)3561.65:27.7867)3589.44;
(((((U_71173:2060.19,U_67084:2060.19)2060.19:316.845,U_41057:2377.03)2377.03:596.872,((M_p26868:2456.65,((p2523533517:562.416,M_p19866:562.416)562.416:261.816,M_p13725:824.233)824.232:1632.42)2456.65:412.629,(Cyn54:2362.84,(Cyn62:2034.58,(Cyn52:1792.3,((Cyn49:1562.75,((Cyn61:1216.48,Cyn53:1216.48)1216.48:184.049,((Cyn50:1244.65,(Cyn60:719.837,Cyn47:719.837)719.837:524.808)1244.65:109.953,(Cyn55:1210.86,(Cyn59:748.053,(Cyn48:586.622,Cyn46:586.622)586.622:161.432)748.053:462.808)1210.86:143.74)1354.6:45.9271)1400.53:162.221)1562.75:115.082,((Cyn58:1317.69,(Cyn56:1041.06,(Cyn57:377.581,Cyn51:377.581)377.581:663.478)1041.06:276.628)1317.69:124.518,Cyn45:1442.2)1442.2:235.626)1677.83:114.472)1792.3:242.28)2034.58:328.26)2362.84:506.44)2869.28:104.623)2973.9:368.832,((Cf69:2254.03,(Cf70:914.893,Cf64:914.893)914.893:1339.13)2254.03:599.387,((Cf72:1382.95,Cf71:1382.95)1382.95:1364.19,(((Cf82:144.988,Cf81:144.988)144.988:495.36,(Cf83:374.645,(Cf67:93.1237,Cf66:93.1237)93.1237:281.519)374.645:265.704)640.348:1784.44,(Cf65:1329.66,(Cf68:786.476,Cf63:786.476)786.476:543.187)1329.66:1095.12)2424.78:322.349)2747.13:106.282)2853.41:489.32)3342.74:383.031,((((Ig42:422.644,Ig41:422.644)422.644:2313.55,(Chl8:1707.49,((Chl9:279.904,Chl1:279.904)279.904:670.333,(((Chl6:449.142,Chl4:449.142)449.142:96.0306,((Chl3:302.544,Chl2:302.544)302.544:184.756,(Chl11:339.069,(Chl7:259.625,Chl10:259.625)259.625:79.4434)339.069:148.231)487.3:57.8716)545.172:180.728,(Chl5:190.822,Chl0:190.822)190.822:535.076)725.901:224.339)950.237:757.251)1707.49:1028.7)2736.19:303.981,(B39:2300.1,((((B35:1403.33,(B34:1118.07,(((B40:421.105,B36:421.105)421.105:261.182,B30:682.285)682.287:256.788,(B29:515.46,B25:515.46)515.46:423.613)939.075:179)1118.07:285.25)1403.33:391.761,B19:1795.09)1795.09:206.687,(B43:1726.14,((B44:1140.2,B21:1140.2)1140.2:355.164,((B32:1031.7,((B23:558.418,B20:558.418)558.418:286.976,(B26:710.922,((B24:413.259,B16:413.259)413.259:173.186,(B15:322.156,B14:322.156)322.156:264.289)586.445:124.477)710.922:134.472)845.394:186.306)1031.7:364.406,(((B38:823.034,B37:823.034)823.034:183.423,(((B28:207.325,B27:207.325)207.325:49.4394,B22:256.764)256.764:180.681,B18:437.446)437.445:569.011)1006.46:180.72,(B79:394.257,B13:394.257)394.257:792.918)1187.18:208.931)1396.11:99.2556)1495.36:230.778)1726.14:275.634)2001.77:114.479,((B31:1306.75,(B33:1083.48,B17:1083.48)1083.48:223.277)1306.75:396.344,B12:1703.1)1703.1:413.158)2116.25:183.847)2300.1:740.076)3040.18:667.315,(p156889:2394.06,((A76:1849.42,((A78:1431.65,A77:1431.65)1431.65:178.953,(A75:1172.86,A74:1172.86)1172.86:437.737)1610.6:238.819)1849.42:222.189,(A80:1794.28,(((p269484:691.734,p1359162:691.734)691.734:216.642,p1236908:908.376)908.376:670.605,A73:1578.98)1578.98:215.299)1794.28:277.331)2071.61:322.457)2394.06:1313.42)3707.49:18.2816)3725.77;
(((((U_71173:1418.03,U_67084:1418.03)1418.03:1245.12,U_41057:2663.16)2663.16:411.397,((M_p26868:1995.94,((p2523533517:311.999,M_p19866:311.999)311.999:115.572,M_p13725:427.572)427.572:1568.37)1995.94:883.77,(Cyn54:2433.51,(Cyn62:1908.88,(Cyn52:1800.16,((Cyn49:1471.32,((Cyn61:697.941,Cyn53:697.941)697.941:705.343,((Cyn50:1156.21,(Cyn60:525.672,Cyn47:525.672)525.672:630.538)1156.21:215.335,(Cyn55:1212.42,(Cyn59:704.284,(Cyn48:420.318,Cyn46:420.318)420.318:283.969)704.284:508.128)1212.42:159.13)1371.54:31.7386)1403.28:68.0381)1471.32:249.67,((Cyn58:1496.52,(Cyn56:1082.94,(Cyn57:450.133,Cyn51:450.133)450.133:632.804)1082.94:413.582)1496.52:89.7052,Cyn45:1586.22)1586.22:134.767)1720.99:79.1686)1800.16:108.721)1908.88:524.628)2433.51:446.201)2879.71:194.844)3074.55:447.974,((Cf69:2639.28,(Cf70:1846.13,Cf64:1846.13)1846.13:793.146)2639.28:145.114,((Cf72:1521.52,Cf71:1521.52)1521.52:1083.25,(((Cf82:417.455,Cf81:417.455)417.455:1124.66,(Cf83:425.513,(Cf67:95.7275,Cf66:95.7275)95.7275:329.784)425.513:1116.6)1542.12:754.795,(Cf65:617.403,(Cf68:328.332,Cf63:328.332)328.332:289.073)617.403:1679.51)2296.91:307.863)2604.78:179.619)2784.39:738.136)3522.53:180.352,((((Ig42:903.921,Ig41:903.921)903.921:1734.94,(Chl8:1911,((Chl9:395.027,Chl1:395.027)395.027:795.904,(((Chl6:490.594,Chl4:490.594)490.594:140.103,((Chl3:371.295,Chl2:371.295)371.295:215.027,(Chl11:253.711,(Chl7:164.911,Chl10:164.911)164.911:88.7998)253.711:332.61)586.322:44.3745)630.698:202.226,(Chl5:80.6583,Chl0:80.6583)80.6583:752.262)832.924:358.009)1190.93:720.073)1911:727.857)2638.86:385,(B39:2389.18,((((B35:1437,(B34:1194.53,(((B40:300.625,B36:300.625)300.625:169.535,B30:470.162)470.16:532.689,(B29:502.921,B25:502.921)502.921:499.93)1002.85:191.68)1194.53:242.471)1437:386.281,B19:1823.28)1823.28:135.344,(B43:1869.93,((B44:1480.5,B21:1480.5)1480.5:264.319,((B32:958.983,((B23:537.847,B20:537.847)537.847:271.106,(B26:724.828,((B24:462.59,B16:462.59)462.59:175.369,(B15:403.84,B14:403.84)403.84:234.118)637.958:86.8721)724.828:84.1238)808.953:150.032)958.983:556.902,(((B38:857.32,B37:857.32)857.32:158.192,(((B28:169.499,B27:169.499)169.499:42.0906,B22:211.59)211.589:147.362,B18:358.952)358.952:656.558)1015.51:346.322,(B79:349.183,B13:349.183)349.183:1012.65)1361.84:154.052)1515.88:228.929)1744.82:125.112)1869.93:88.6984)1958.63:124.831,((B31:1437.64,(B33:1275.22,B17:1275.22)1275.22:162.414)1437.64:273.338,B12:1710.98)1710.98:372.48)2083.46:305.722)2389.18:634.681)3023.86:665.389,(p156889:2414.97,((A76:1767.39,((A78:1240.64,A77:1240.64)1240.64:113.876,(A75:893.679,A74:893.679)893.679:460.838)1354.52:412.871)1767.39:214.122,(A80:1815.2,(((p269484:576.894,p1359162:576.894)576.894:430.541,p1236908:1007.44)1007.44:543.049,A73:1550.48)1550.48:264.716)1815.2:166.314)1981.51:433.463)2414.97:1274.28)3689.25:13.6302)3702.88;
(((((U_71173:1407.28,U_67084:1407.28)1407.28:1287.4,U_41057:2694.68)2694.68:197.435,((M_p26868:1558.77,((p2523533517:259.54,M_p19866:259.54)259.54:98.1745,M_p13725:357.714)357.715:1201.06)1558.77:1122.66,(Cyn54:2153.45,(Cyn62:1867.77,(Cyn52:1668.94,((Cyn49:1391.81,((Cyn61:1108.25,Cyn53:1108.25)1108.25:229.345,((Cyn50:757.296,(Cyn60:481.222,Cyn47:481.222)481.222:276.073)757.296:520.299,(Cyn55:1213.8,(Cyn59:731.429,(Cyn48:493.9,Cyn46:493.9)493.9:237.529)731.429:482.372)1213.8:63.7901)1277.6:59.9995)1337.59:54.2138)1391.81:65.7136,((Cyn58:1247.55,(Cyn56:1063.77,(Cyn57:429.89,Cyn51:429.89)429.89:633.885)1063.77:183.782)1247.55:65.8027,Cyn45:1313.36)1313.36:144.161)1457.52:211.425)1668.94:198.829)1867.77:285.68)2153.45:527.986)2681.44:210.674)2892.11:475.35,((Cf69:2668.14,(Cf70:1411.81,Cf64:1411.81)1411.81:1256.34)2668.14:271.662,((Cf72:2298.04,Cf71:2298.04)2298.04:500.103,(((Cf82:129.055,Cf81:129.055)129.055:1374.96,(Cf83:347.377,(Cf67:173.153,Cf66:173.153)173.153:174.224)347.377:1156.64)1504.02:936.084,(Cf65:1164.83,(Cf68:584.777,Cf63:584.777)584.777:580.055)1164.83:1275.27)2440.1:358.04)2798.14:141.662)2939.81:427.659)3367.46:283.966,((((Ig42:977.437,Ig41:977.437)977.437:1887.8,(Chl8:1919.78,((Chl9:293.139,Chl1:293.139)293.139:717.601,(((Chl6:425.056,Chl4:425.056)425.056:226.623,((Chl3:353.652,Chl2:353.652)353.652:256.113,(Chl11:496.244,(Chl7:303.558,Chl10:303.558)303.558:192.685)496.244:113.522)609.765:41.9125)651.679:257.467,(Chl5:211.473,Chl0:211.473)211.473:697.671)909.146:101.596)1010.74:909.045)1919.78:945.461)2865.24:152.195,(B39:2424.97,((((B35:1547.18,(B34:1306.07,(((B40:581.961,B36:581.961)581.961:214.512,B30:796.472)796.473:302.335,(B29:707.654,B25:707.654)707.654:391.152)1098.81:207.265)1306.07:241.111)1547.18:156.181,B19:1703.36)1703.37:246.591,(B43:1823.17,((B44:1240.05,B21:1240.05)1240.05:297.835,((B32:1108.21,((B23:815.258,B20:815.258)815.258:179.845,(B26:819.019,((B24:544.176,B16:544.176)544.176:212.207,(B15:457.148,B14:457.148)457.148:299.236)756.383:62.6366)819.019:176.084)995.103:113.105)1108.21:233.43,(((B38:807.112,B37:807.112)807.112:284.191,(((B28:126.113,B27:126.113)126.113:159.204,B22:285.318)285.318:97.6147,B18:382.933)382.932:708.37)1091.3:113.774,(B79:380.826,B13:380.826)380.826:824.248)1205.08:136.562)1341.64:196.245)1537.89:285.288)1823.17:126.783)1949.96:223.716,((B31:1294.93,(B33:1144.12,B17:1144.12)1144.12:150.812)1294.93:354.873,B12:1649.8)1649.81:523.867)2173.67:251.294)2424.97:592.474)3017.44:619.954,(p156889:2428.23,((A76:1491.31,((A78:1069.14,A77:1069.14)1069.14:164.984,(A75:834.165,A74:834.165)834.165:399.956)1234.12:257.191)1491.31:586.138,(A80:1818.66,(((p269484:546.221,p1359162:546.221)546.221:477.019,p1236908:1023.24)1023.24:613.046,A73:1636.28)1636.29:182.373)1818.66:258.794)2077.45:350.777)2428.23:1209.17)3637.39:14.0359)3651.43;
(((((U_71173:922.539,U_67084:922.539)922.539:1508.4,U_41057:2430.94)2430.94:512.341,((M_p26868:2352.55,((p2523533517:406.735,M_p19866:406.735)406.735:328.485,M_p13725:735.222)735.221:1617.34)2352.55:359.804,(Cyn54:2298.56,(Cyn62:1920.35,(Cyn52:1817.28,((Cyn49:1556.87,((Cyn61:760.971,Cyn53:760.971)760.971:682.5,((Cyn50:1155.12,(Cyn60:934.181,Cyn47:934.181)934.181:220.938)1155.12:234.847,(Cyn55:1202.23,(Cyn59:713.737,(Cyn48:326.767,Cyn46:326.767)326.767:386.969)713.737:488.488)1202.23:187.741)1389.97:53.5043)1443.47:113.401)1556.87:163.997,((Cyn58:1224.99,(Cyn56:1097.06,(Cyn57:440.491,Cyn51:440.491)440.491:656.572)1097.06:127.93)1224.99:259.184,Cyn45:1484.18)1484.18:236.692)1720.87:96.4126)1817.28:103.071)1920.35:378.208)2298.56:413.8)2712.36:230.924)2943.28:510.531,((Cf69:3004.09,(Cf70:2364.57,Cf64:2364.57)2364.57:639.521)3004.09:186.955,((Cf72:1953.31,Cf71:1953.31)1953.31:874.542,(((Cf82:235.92,Cf81:235.92)235.92:627.083,(Cf83:503.414,(Cf67:258.73,Cf66:258.73)258.73:244.683)503.414:359.589)863.002:1329.3,(Cf65:1154.92,(Cf68:767.829,Cf63:767.829)767.829:387.095)1154.92:1037.38)2192.3:635.548)2827.85:363.196)3191.05:262.767)3453.81:249.066,((((Ig42:1847.7,Ig41:1847.7)1847.7:949.429,(Chl8:1822.22,((Chl9:568.214,Chl1:568.214)568.214:485.881,(((Chl6:490.376,Chl4:490.376)490.376:99.4489,((Chl3:349.026,Chl2:349.026)349.026:205.131,(Chl11:460.512,(Chl7:291.333,Chl10:291.333)291.333:169.179)460.512:93.645)554.157:35.6686)589.825:383.544,(Chl5:217.195,Chl0:217.195)217.195:756.176)973.369:80.7257)1054.1:768.122)1822.22:974.909)2797.13:111.734,(B39:2397.89,((((B35:1335.61,(B34:953.021,(((B40:333.141,B36:333.141)333.141:157.094,B30:490.235)490.235:270.659,(B29:610.771,B25:610.771)610.771:150.123)760.895:192.126)953.021:382.585)1335.61:311.845,B19:1647.45)1647.45:426.016,(B43:1990.09,((B44:1179.58,B21:1179.58)1179.58:516.281,((B32:1166.66,((B23:848.793,B20:848.793)848.793:205.611,(B26:871.732,((B24:542.128,B16:542.128)542.128:162.31,(B15:351.326,B14:351.326)351.326:353.114)704.438:167.291)871.732:182.672)1054.4:112.255)1166.66:348.537,(((B38:883.363,B37:883.363)883.363:270.99,(((B28:204.477,B27:204.477)204.477:84.4852,B22:288.962)288.962:159.528,B18:448.489)448.49:705.861)1154.35:128.446,(B79:365.897,B13:365.897)365.897:916.903)1282.8:232.395)1515.2:180.667)1695.86:294.228)1990.09:83.377)2073.47:156.822,((B31:1681.17,(B33:1435.83,B17:1435.83)1435.83:245.342)1681.17:419.906,B12:2101.07)2101.07:129.217)2230.29:167.606)2397.89:510.968)2908.86:695.349,(p156889:2418.99,((A76:1611.67,((A78:1114.28,A77:1114.28)1114.28:146.15,(A75:1050.83,A74:1050.83)1050.83:209.595)1260.43:351.245)1611.67:508.502,(A80:1900.2,(((p269484:622.858,p1359162:622.858)622.858:396.016,p1236908:1018.87)1018.87:429.819,A73:1448.69)1448.69:451.507)1900.2:219.974)2120.17:298.81)2418.99:1185.23)3604.21:98.6665)3702.88;
(((((U_71173:691.158,U_67084:691.158)691.158:1814.2,U_41057:2505.35)2505.36:636.636,((M_p26868:1661.89,((p2523533517:265.813,M_p19866:265.813)265.813:132.957,M_p13725:398.771)398.77:1263.12)1661.89:1405.17,(Cyn54:2201.05,(Cyn62:1923.04,(Cyn52:1830.81,((Cyn49:1501.54,((Cyn61:1094.39,Cyn53:1094.39)1094.39:306.002,((Cyn50:1031.32,(Cyn60:653.262,Cyn47:653.262)653.262:378.056)1031.32:314.516,(Cyn55:1232.99,(Cyn59:553.415,(Cyn48:445.367,Cyn46:445.367)445.367:108.049)553.415:679.575)1232.99:112.843)1345.84:54.561)1400.4:101.146)1501.54:57.1603,((Cyn58:1037.89,(Cyn56:856.114,(Cyn57:425.298,Cyn51:425.298)425.298:430.817)856.114:181.773)1037.89:120.481,Cyn45:1158.37)1158.37:400.334)1558.7:272.105)1830.81:92.2316)1923.04:278.011)2201.05:866.004)3067.06:74.9329)3141.99:262.219,((Cf69:2764.19,(Cf70:1356.43,Cf64:1356.43)1356.43:1407.76)2764.19:267.138,((Cf72:1935.31,Cf71:1935.31)1935.31:952.799,(((Cf82:75.1188,Cf81:75.1188)75.1188:673.757,(Cf83:299.364,(Cf67:113.157,Cf66:113.157)113.157:186.207)299.364:449.51)748.875:1782.77,(Cf65:1927.48,(Cf68:1024.08,Cf63:1024.08)1024.08:903.392)1927.48:604.172)2531.65:356.459)2888.1:143.222)3031.33:372.88)3404.21:205.333,((((Ig42:1859.92,Ig41:1859.92)1859.92:999.817,(Chl8:1725.7,((Chl9:503.228,Chl1:503.228)503.228:360.073,(((Chl6:158.429,Chl4:158.429)158.429:389.866,((Chl3:264.835,Chl2:264.835)264.835:240.602,(Chl11:321.945,(Chl7:85.3241,Chl10:85.3241)85.3241:236.62)321.945:183.493)505.437:42.8575)548.296:223.073,(Chl5:178.887,Chl0:178.887)178.887:592.481)771.368:91.9349)863.301:862.399)1725.7:1134.03)2859.74:171.214,(B39:2245.33,((((B35:1450.97,(B34:1065.47,(((B40:384.817,B36:384.817)384.817:264.683,B30:649.501)649.5:223.843,(B29:598.686,B25:598.686)598.686:274.657)873.343:192.122)1065.47:385.51)1450.97:210.915,B19:1661.89)1661.89:352.928,(B43:1847.07,((B44:1059.73,B21:1059.73)1059.73:517.085,((B32:921.097,((B23:753.21,B20:753.21)753.21:58.4074,(B26:684.802,((B24:483.985,B16:483.985)483.985:115.743,(B15:327.103,B14:327.103)327.103:272.626)599.729:85.0732)684.802:126.815)811.617:109.479)921.097:507.256,(((B38:622.234,B37:622.234)622.234:346.651,(((B28:229.534,B27:229.534)229.534:115.163,B22:344.698)344.698:138.809,B18:483.509)483.507:485.378)968.885:194.298,(B79:372.779,B13:372.779)372.779:790.406)1163.18:265.171)1428.35:148.464)1576.82:270.257)1847.07:167.745)2014.82:139.983,((B31:1565.57,(B33:1289.31,B17:1289.31)1289.31:276.263)1565.57:501.603,B12:2067.17)2067.17:87.6277)2154.8:90.5294)2245.33:785.62)3030.95:517.933,(p156889:2400.96,((A76:1491.12,((A78:1240.49,A77:1240.49)1240.49:67.7391,(A75:1020.73,A74:1020.73)1020.73:287.508)1308.23:182.882)1491.12:572.477,(A80:1921.76,(((p269484:729.178,p1359162:729.178)729.178:283.943,p1236908:1013.12)1013.12:641.805,A73:1654.93)1654.93:266.828)1921.76:141.838)2063.59:337.371)2400.96:1147.92)3548.88:60.6575)3609.54;
(((((U_71173:1115.82,U_67084:1115.82)1115.82:1421.98,U_41057:2537.8)2537.79:460.026,((M_p26868:2175.54,((p2523533517:339.018,M_p19866:339.018)339.018:311.631,M_p13725:650.647)650.649:1524.89)2175.54:747.13,(Cyn54:2468.29,(Cyn62:1924.21,(Cyn52:1803.41,((Cyn49:1556.22,((Cyn61:1074.84,Cyn53:1074.84)1074.84:399.409,((Cyn50:1083.5,(Cyn60:670.068,Cyn47:670.068)670.068:413.437)1083.5:288.073,(Cyn55:1234.94,(Cyn59:634.973,(Cyn48:555.144,Cyn46:555.144)555.144:79.8309)634.973:599.962)1234.94:136.641)1371.58:102.668)1474.25:81.9736)1556.22:89.3679,((Cyn58:1315.67,(Cyn56:923.724,(Cyn57:439.748,Cyn51:439.748)439.748:483.975)923.724:391.948)1315.67:116.411,Cyn45:1432.08)1432.08:213.506)1645.59:157.822)1803.41:120.796)1924.21:544.085)2468.29:454.382)2922.67:75.1521)2997.82:339.864,((Cf69:2341.75,(Cf70:1605.25,Cf64:1605.25)1605.25:736.496)2341.75:563.023,((Cf72:1395.62,Cf71:1395.62)1395.62:1427.34,(((Cf82:194.405,Cf81:194.405)194.405:548.303,(Cf83:504.57,(Cf67:187.513,Cf66:187.513)187.513:317.057)504.57:238.136)742.708:1236.24,(Cf65:890.776,(Cf68:492.026,Cf63:492.026)492.026:398.75)890.776:1088.17)1978.95:844.017)2822.96:81.8115)2904.77:432.911)3337.68:264.714,((((Ig42:647.085,Ig41:647.085)647.085:1679.53,(Chl8:1882.78,((Chl9:686.538,Chl1:686.538)686.538:368.515,(((Chl6:201.634,Chl4:201.634)201.634:313.511,((Chl3:282.058,Chl2:282.058)282.058:135.877,(Chl11:282.597,(Chl7:163.726,Chl10:163.726)163.726:118.871)282.597:135.339)417.936:97.2096)515.145:417.922,(Chl5:410.637,Chl0:410.637)410.637:522.431)933.067:121.986)1055.05:827.723)1882.78:443.837)2326.61:539.989,(B39:2246.68,((((B35:1312.02,(B34:836.715,(((B40:305.68,B36:305.68)305.68:107.724,B30:413.404)413.404:289.846,(B29:464.173,B25:464.173)464.173:239.076)703.25:133.466)836.715:475.297)1312.02:218.081,B19:1530.09)1530.1:436.312,(B43:1716.25,((B44:1395.5,B21:1395.5)1395.5:221.128,((B32:1092.99,((B23:719.388,B20:719.388)719.388:250.033,(B26:866.024,((B24:480.358,B16:480.358)480.358:184.99,(B15:190.351,B14:190.351)190.351:474.998)665.348:200.674)866.024:103.397)969.421:123.566)1092.99:428.412,(((B38:594.936,B37:594.936)594.936:487.614,(((B28:312.998,B27:312.998)312.998:43.2421,B22:356.241)356.241:58.0116,B18:414.254)414.252:668.296)1082.55:123.427,(B79:349.442,B13:349.442)349.442:856.535)1205.98:315.423)1521.4:95.2334)1616.63:99.6196)1716.25:250.155)1966.41:182.05,((B31:1667.81,(B33:1186.75,B17:1186.75)1186.75:481.057)1667.81:213.046,B12:1880.85)1880.85:267.605)2148.46:98.2201)2246.68:619.923)2866.6:707.216,(p156889:2439.7,((A76:1769.12,((A78:1353.57,A77:1353.57)1353.57:219.249,(A75:979.734,A74:979.734)979.734:593.081)1572.82:196.305)1769.12:390.165,(A80:1803.67,(((p269484:791.602,p1359162:791.602)791.602:183.156,p1236908:974.759)974.758:441.46,A73:1416.22)1416.22:387.449)1803.67:355.617)2159.29:280.417)2439.7:1134.11)3573.82:28.5815)3602.4;
(((((U_71173:938.436,U_67084:938.436)938.436:1539.54,U_41057:2477.98)2477.98:396.617,((M_p26868:2285.48,((p2523533517:401.17,M_p19866:401.17)401.17:476.933,M_p13725:878.103)878.103:1407.38)2285.48:477.31,(Cyn54:2234.78,(Cyn62:1922.47,(Cyn52:1793.6,((Cyn49:1592.12,((Cyn61:706.939,Cyn53:706.939)706.939:815.802,((Cyn50:1257.85,(Cyn60:1080.49,Cyn47:1080.49)1080.49:177.355)1257.85:215.844,(Cyn55:1270.72,(Cyn59:570.72,(Cyn48:409.161,Cyn46:409.161)409.161:161.56)570.72:700.001)1270.72:202.97)1473.69:49.0472)1522.74:69.3863)1592.12:52.3904,((Cyn58:1267.89,(Cyn56:884.889,(Cyn57:357.04,Cyn51:357.04)357.04:527.853)884.889:383.002)1267.89:237.551,Cyn45:1505.45)1505.45:139.071)1644.52:149.08)1793.6:128.875)1922.47:312.305)2234.78:528.012)2762.79:111.809)2874.6:542.503,((Cf69:2695.7,(Cf70:1343.91,Cf64:1343.91)1343.91:1351.79)2695.7:259.593,((Cf72:1792.64,Cf71:1792.64)1792.64:1064.51,(((Cf82:164.142,Cf81:164.142)164.142:1024.19,(Cf83:632.54,(Cf67:98.2652,Cf66:98.2652)98.2652:534.273)632.54:555.788)1188.33:969.577,(Cf65:1481.35,(Cf68:511.575,Cf63:511.575)511.575:969.78)1481.35:676.554)2157.91:699.245)2857.15:98.1425)2955.29:461.81)3417.1:201.899,((((Ig42:919.584,Ig41:919.584)919.584:1880.81,(Chl8:1767.17,((Chl9:535.398,Chl1:535.398)535.398:643.777,(((Chl6:456.844,Chl4:456.844)456.844:141.712,((Chl3:236.963,Chl2:236.963)236.963:173.371,(Chl11:323.709,(Chl7:238.832,Chl10:238.832)238.832:84.8767)323.709:86.6251)410.334:188.221)598.557:487.783,(Chl5:355.988,Chl0:355.988)355.988:730.35)1086.34:92.8331)1179.18:587.993)1767.17:1033.23)2800.39:244.211,(B39:2305.75,((((B35:1228.76,(B34:769.092,(((B40:287.149,B36:287.149)287.149:160.591,B30:447.739)447.74:208.978,(B29:392.151,B25:392.151)392.151:264.566)656.718:112.372)769.092:459.675)1228.76:205.563,B19:1434.33)1434.33:547.287,(B43:1835.29,((B44:1113.98,B21:1113.98)1113.98:516.192,((B32:1199.6,((B23:520.351,B20:520.351)520.351:598.753,(B26:1040.99,((B24:391.065,B16:391.065)391.065:396.45,(B15:311.54,B14:311.54)311.54:475.974)787.516:253.471)1040.99:78.1164)1119.1:80.4988)1199.6:298.59,(((B38:943.585,B37:943.585)943.585:257.61,(((B28:198.389,B27:198.389)198.389:66.6807,B22:265.07)265.07:83.9159,B18:348.986)348.986:852.209)1201.2:73.5869,(B79:372.077,B13:372.077)372.077:902.705)1274.78:223.409)1498.19:131.976)1630.17:205.121)1835.29:146.324)1981.61:165.179,((B31:1365.02,(B33:1228.65,B17:1228.65)1228.65:136.373)1365.02:229.425,B12:1594.44)1594.45:552.346)2146.79:158.957)2305.75:738.859)3044.6:543.498,(p156889:2427.33,((A76:1803.05,((A78:1223.82,A77:1223.82)1223.82:182.211,(A75:1096.47,A74:1096.47)1096.47:309.562)1406.03:397.026)1803.05:248.495,(A80:1833.73,(((p269484:649.013,p1359162:649.013)649.013:333.834,p1236908:982.848)982.848:664.535,A73:1647.38)1647.38:186.342)1833.73:217.826)2051.55:375.779)2427.33:1160.78)3588.1:30.8965)3619;
(((((U_71173:1277.87,U_67084:1277.87)1277.87:1551.09,U_41057:2828.96)2828.96:124.251,((M_p26868:2074.54,((p2523533517:474.114,M_p19866:474.114)474.114:163.492,M_p13725:637.605)637.606:1436.93)2074.54:720.966,(Cyn54:2421.41,(Cyn62:1799.59,(Cyn52:1703,((Cyn49:1454.3,((Cyn61:941.1,Cyn53:941.1)941.1:433.615,((Cyn50:1186.07,(Cyn60:501.861,Cyn47:501.861)501.861:684.206)1186.07:117.105,(Cyn55:1209.53,(Cyn59:996.123,(Cyn48:821.674,Cyn46:821.674)821.674:174.447)996.123:213.409)1209.53:93.6437)1303.17:71.5419)1374.71:79.5794)1454.3:79.7563,((Cyn58:1146.38,(Cyn56:901.829,(Cyn57:248.411,Cyn51:248.411)248.411:653.42)901.829:244.55)1146.38:193.284,Cyn45:1339.66)1339.66:194.388)1534.05:168.947)1703:96.5916)1799.59:621.822)2421.41:374.088)2795.5:157.715)2953.22:392.204,((Cf69:2404.1,(Cf70:1419.07,Cf64:1419.07)1419.07:985.033)2404.1:431.81,((Cf72:1765.61,Cf71:1765.61)1765.61:763.182,(((Cf82:332.028,Cf81:332.028)332.028:605.535,(Cf83:413.303,(Cf67:118.624,Cf66:118.624)118.624:294.678)413.303:524.261)937.562:1419.68,(Cf65:858.707,(Cf68:417.758,Cf63:417.758)417.758:440.949)858.707:1498.53)2357.24:171.557)2528.8:307.113)2835.91:509.51)3345.42:151.87,((((Ig42:1230.28,Ig41:1230.28)1230.28:1685.53,(Chl8:2065.67,((Chl9:661.698,Chl1:661.698)661.698:641.616,(((Chl6:428.88,Chl4:428.88)428.88:159.627,((Chl3:302.823,Chl2:302.823)302.823:223.69,(Chl11:322.841,(Chl7:175.141,Chl10:175.141)175.141:147.701)322.841:203.672)526.514:61.9947)588.506:202.422,(Chl5:354.464,Chl0:354.464)354.464:436.469)790.928:512.384)1303.31:762.353)2065.67:850.139)2915.8:121.882,(B39:2307.7,((((B35:1087.52,(B34:901.189,(((B40:467.161,B36:467.161)467.161:160.515,B30:627.676)627.676:155.987,(B29:408.889,B25:408.889)408.889:374.773)783.663:117.527)901.189:186.332)1087.52:459.1,B19:1546.62)1546.62:297.322,(B43:1634.75,((B44:1346.97,B21:1346.97)1346.97:200.703,((B32:910.488,((B23:723.747,B20:723.747)723.747:99.096,(B26:632.737,((B24:361.036,B16:361.036)361.036:214.763,(B15:242.664,B14:242.664)242.664:333.134)575.799:56.9397)632.737:190.103)822.843:87.6452)910.488:521.271,(((B38:687.48,B37:687.48)687.48:315.642,(((B28:231.578,B27:231.578)231.578:138.355,B22:369.933)369.933:71.1149,B18:441.047)441.048:562.074)1003.12:215.723,(B79:335.766,B13:335.766)335.766:883.08)1218.84:212.913)1431.76:115.914)1547.67:87.073)1634.75:209.197)1843.94:212.139,((B31:1472.57,(B33:1248.98,B17:1248.98)1248.98:223.596)1472.57:453.025,B12:1925.59)1925.6:130.487)2056.08:251.62)2307.7:729.986)3037.68:414.663,(p156889:2307.91,((A76:1831.5,((A78:802.359,A77:802.359)802.359:317.573,(A75:814.141,A74:814.141)814.141:305.794)1119.93:711.562)1831.5:197.435,(A80:1825.77,(((p269484:744.034,p1359162:744.034)744.034:240.38,p1236908:984.414)984.414:469.214,A73:1453.63)1453.63:372.147)1825.77:203.156)2028.93:278.984)2307.91:1144.44)3452.35:44.9415)3497.29;
(((((U_71173:1107.97,U_67084:1107.97)1107.97:1360.25,U_41057:2468.22)2468.22:639.25,((M_p26868:2533.42,((p2523533517:275.791,M_p19866:275.791)275.791:237.787,M_p13725:513.579)513.578:2019.84)2533.42:379.188,(Cyn54:2470.72,(Cyn62:1911.57,(Cyn52:1781.81,((Cyn49:1604.07,((Cyn61:1206.16,Cyn53:1206.16)1206.16:291.561,((Cyn50:1292.25,(Cyn60:777.686,Cyn47:777.686)777.686:514.567)1292.25:110.971,(Cyn55:1231.99,(Cyn59:943.496,(Cyn48:758.43,Cyn46:758.43)758.43:185.066)943.496:288.494)1231.99:171.233)1403.22:94.5002)1497.72:106.343)1604.07:35.0736,((Cyn58:1248.2,(Cyn56:986.755,(Cyn57:423.933,Cyn51:423.933)423.933:562.818)986.755:261.443)1248.2:88.4067,Cyn45:1336.6)1336.61:302.536)1639.14:142.668)1781.81:129.763)1911.57:559.155)2470.72:441.886)2912.61:194.856)3107.47:454.189,((Cf69:2485.56,(Cf70:1348.74,Cf64:1348.74)1348.74:1136.82)2485.56:537.785,((Cf72:1915.98,Cf71:1915.98)1915.98:796.816,(((Cf82:259.754,Cf81:259.754)259.754:886.735,(Cf83:569.148,(Cf67:116.071,Cf66:116.071)116.071:453.078)569.148:577.339)1146.49:1244.77,(Cf65:1884.5,(Cf68:1107.24,Cf63:1107.24)1107.24:777.248)1884.5:506.768)2391.26:321.535)2712.79:310.549)3023.35:538.308)3561.66:281.866,((((Ig42:995.034,Ig41:995.034)995.034:1733.74,(Chl8:2003.17,((Chl9:583.45,Chl1:583.45)583.45:453.109,(((Chl6:390.955,Chl4:390.955)390.955:182.772,((Chl3:400.203,Chl2:400.203)400.203:118.027,(Chl11:415.204,(Chl7:247.096,Chl10:247.096)247.096:168.106)415.204:103.029)518.229:55.4977)573.727:301.015,(Chl5:318.261,Chl0:318.261)318.261:556.484)874.742:161.817)1036.56:966.607)2003.17:725.607)2728.78:249.382,(B39:2383.92,((((B35:1366.23,(B34:1055.48,(((B40:428.937,B36:428.937)428.937:222.696,B30:651.634)651.633:216.15,(B29:785.177,B25:785.177)785.177:82.6091)867.783:187.699)1055.48:310.75)1366.23:199.691,B19:1565.93)1565.92:504.881,(B43:1948.41,((B44:1383.44,B21:1383.44)1383.44:388.234,((B32:771.106,((B23:624.453,B20:624.453)624.453:88.7511,(B26:534.261,((B24:260.869,B16:260.869)260.869:156.101,(B15:223.222,B14:223.222)223.222:193.749)416.97:117.29)534.261:178.945)713.204:57.901)771.106:782.291,(((B38:909.707,B37:909.707)909.707:258.125,(((B28:227.273,B27:227.273)227.273:52.8914,B22:280.164)280.164:205.616,B18:485.782)485.781:682.052)1167.83:193.49,(B79:358.267,B13:358.267)358.267:1003.06)1361.32:192.073)1553.4:218.278)1771.68:176.734)1948.41:122.398)2070.8:192.68,((B31:1733.28,(B33:1383.34,B17:1383.34)1383.34:349.934)1733.28:306.168,B12:2039.44)2039.45:224.043)2263.48:120.436)2383.92:594.235)2978.16:836.062,(p156889:2431.27,((A76:1503.3,((A78:1056.88,A77:1056.88)1056.88:264.036,(A75:969.059,A74:969.059)969.059:351.859)1320.92:182.386)1503.3:646.957,(A80:1843.24,(((p269484:488.65,p1359162:488.65)488.65:449.077,p1236908:937.727)937.727:615.248,A73:1552.97)1552.97:290.266)1843.24:307.021)2150.26:281.012)2431.27:1382.95)3814.22:29.3004)3843.53;
(((((U_71173:1936.71,U_67084:1936.71)1936.71:751.294,U_41057:2688.01)2688.01:361.394,((M_p26868:2304.97,((p2523533517:243.289,M_p19866:243.289)243.289:99.0847,M_p13725:342.374)342.374:1962.6)2304.97:553.479,(Cyn54:2426.35,(Cyn62:2066.37,(Cyn52:1924.33,((Cyn49:1556.32,((Cyn61:864.252,Cyn53:864.252)864.252:582.965,((Cyn50:1253.5,(Cyn60:814.981,Cyn47:814.981)814.981:438.52)1253.5:112.77,(Cyn55:1210.49,(Cyn59:859.956,(Cyn48:417.51,Cyn46:417.51)417.51:442.445)859.956:350.533)1210.49:155.778)1366.27:80.9478)1447.22:109.101)1556.32:179.712,((Cyn58:1312.09,(Cyn56:1162.02,(Cyn57:549.316,Cyn51:549.316)549.316:612.707)1162.02:150.071)1312.09:119.975,Cyn45:1432.07)1432.07:303.961)1736.03:188.295)1924.33:142.043)2066.37:359.981)2426.35:432.104)2858.45:190.949)3049.4:363.262,((Cf69:2589.08,(Cf70:1386.06,Cf64:1386.06)1386.06:1203.02)2589.08:369.504,((Cf72:1749.33,Cf71:1749.33)1749.33:804.769,(((Cf82:180.369,Cf81:180.369)180.369:537.934,(Cf83:436.433,(Cf67:128.852,Cf66:128.852)128.852:307.58)436.433:281.872)718.303:995.151,(Cf65:1143.46,(Cf68:502.628,Cf63:502.628)502.628:640.835)1143.46:569.992)1713.45:840.645)2554.1:404.49)2958.59:454.075)3412.66:287.456,((((Ig42:1190.33,Ig41:1190.33)1190.33:1744.11,(Chl8:1986.76,((Chl9:387.895,Chl1:387.895)387.895:365.415,(((Chl6:341.925,Chl4:341.925)341.925:183.923,((Chl3:266.715,Chl2:266.715)266.715:187.724,(Chl11:332.572,(Chl7:233.01,Chl10:233.01)233.01:99.5624)332.572:121.867)454.439:71.4078)525.848:187.287,(Chl5:224.606,Chl0:224.606)224.606:488.527)713.135:40.177)753.31:1233.45)1986.76:947.675)2934.44:152.251,(B39:2411.79,((((B35:1590.32,(B34:1055.87,(((B40:387.114,B36:387.114)387.114:320.775,B30:707.892)707.889:173.409,(B29:739.003,B25:739.003)739.003:142.298)881.298:174.571)1055.87:534.442)1590.32:141.618,B19:1731.93)1731.93:296.585,(B43:1831.7,((B44:1458.23,B21:1458.23)1458.23:223.168,((B32:890.667,((B23:545.993,B20:545.993)545.993:242.851,(B26:704.196,((B24:447.57,B16:447.57)447.57:116.359,(B15:327.129,B14:327.129)327.129:236.8)563.93:140.267)704.196:84.6487)788.845:101.821)890.667:600.259,(((B38:522.12,B37:522.12)522.12:504.656,(((B28:248.399,B27:248.399)248.399:159.076,B22:407.476)407.474:93.7207,B18:501.196)501.195:525.58)1026.78:247.182,(B79:409.474,B13:409.474)409.474:864.481)1273.96:216.97)1490.93:190.471)1681.4:150.304)1831.7:196.816)2028.52:126.844,((B31:1516.35,(B33:1344.06,B17:1344.06)1344.06:172.282)1516.35:375.666,B12:1892.01)1892.01:263.352)2155.36:256.428)2411.79:674.898)3086.69:560.816,(p156889:2393.55,((A76:1648.88,((A78:1271.38,A77:1271.38)1271.38:144.459,(A75:1090.54,A74:1090.54)1090.54:325.291)1415.84:233.047)1648.88:307.283,(A80:1727.77,(((p269484:531.559,p1359162:531.559)531.559:480.176,p1236908:1011.73)1011.73:508.215,A73:1519.95)1519.95:207.82)1727.77:228.398)1956.16:437.384)2393.55:1253.96)3647.5:52.6149)3700.12;
(((((U_71173:1743.75,U_67084:1743.75)1743.75:924.366,U_41057:2668.11)2668.11:470.18,((M_p26868:2340.14,((p2523533517:380.91,M_p19866:380.91)380.91:145.553,M_p13725:526.465)526.462:1813.67)2340.14:667.512,(Cyn54:2307.33,(Cyn62:2000.84,(Cyn52:1866.38,((Cyn49:1594.82,((Cyn61:1056.38,Cyn53:1056.38)1056.38:386.079,((Cyn50:1145.96,(Cyn60:521.2,Cyn47:521.2)521.2:624.764)1145.96:231.873,(Cyn55:1229.53,(Cyn59:1035.82,(Cyn48:851.641,Cyn46:851.641)851.641:184.181)1035.82:193.701)1229.53:148.312)1377.84:64.6285)1442.46:152.359)1594.82:102.393,((Cyn58:1483.51,(Cyn56:1146.28,(Cyn57:524.325,Cyn51:524.325)524.325:621.951)1146.28:337.241)1483.51:95.6645,Cyn45:1579.18)1579.18:118.039)1697.22:169.168)1866.38:134.459)2000.84:306.487)2307.33:700.32)3007.65:130.643)3138.29:297.941,((Cf69:2796.91,(Cf70:1445.36,Cf64:1445.36)1445.36:1351.54)2796.91:278.871,((Cf72:2005.21,Cf71:2005.21)2005.21:779.514,(((Cf82:182.899,Cf81:182.899)182.899:857.594,(Cf83:477.547,(Cf67:190.808,Cf66:190.808)190.808:286.741)477.547:562.945)1040.49:648.829,(Cf65:1016.32,(Cf68:685.427,Cf63:685.427)685.427:330.896)1016.32:673.001)1689.32:1095.4)2784.72:291.06)3075.78:360.455)3436.23:364.957,((((Ig42:1006.19,Ig41:1006.19)1006.19:1801.54,(Chl8:2100.32,((Chl9:632.522,Chl1:632.522)632.522:193.881,(((Chl6:506.923,Chl4:506.923)506.923:110.148,((Chl3:286.904,Chl2:286.904)286.904:212.089,(Chl11:420.016,(Chl7:343.383,Chl10:343.383)343.383:76.6327)420.016:78.9777)498.994:118.077)617.071:133.091,(Chl5:340.597,Chl0:340.597)340.597:409.567)750.163:76.2404)826.403:1273.92)2100.32:707.405)2807.73:273.199,(B39:2361.69,((((B35:1661.5,(B34:1294.5,(((B40:741.574,B36:741.574)741.574:169.253,B30:910.826)910.827:172.965,(B29:882.918,B25:882.918)882.918:200.872)1083.79:210.709)1294.5:367.003)1661.5:174.086,B19:1835.59)1835.59:261.523,(B43:2005.1,((B44:1265.72,B21:1265.72)1265.72:567.149,((B32:1062.74,((B23:633.616,B20:633.616)633.616:334.462,(B26:713.175,((B24:404.918,B16:404.918)404.918:203.968,(B15:326.453,B14:326.453)326.453:282.433)608.886:104.289)713.175:254.905)968.078:94.6595)1062.74:341.774,(((B38:812.618,B37:812.618)812.618:331.576,(((B28:271.548,B27:271.548)271.548:119.471,B22:391.021)391.019:70.0053,B18:461.024)461.025:683.169)1144.19:111.409,(B79:358.759,B13:358.759)358.759:896.845)1255.6:148.91)1404.51:428.356)1832.87:172.234)2005.1:92.0093)2097.11:132.113,((B31:1497.58,(B33:1256.07,B17:1256.07)1256.07:241.513)1497.58:488.886,B12:1986.46)1986.46:242.763)2229.23:132.464)2361.69:719.242)3080.93:674.388,(p156889:2433.83,((A76:1704.51,((A78:1292.62,A77:1292.62)1292.62:104.721,(A75:1227.43,A74:1227.43)1227.43:169.916)1397.35:307.164)1704.51:428.147,(A80:1869.57,(((p269484:604.245,p1359162:604.245)604.245:308.034,p1236908:912.278)912.278:733.242,A73:1645.52)1645.52:224.046)1869.57:263.092)2132.66:301.176)2433.83:1321.48)3755.32:45.8739)3801.19;
(((((U_71173:615.132,U_67084:615.132)615.132:2248.55,U_41057:2863.68)2863.68:192.646,((M_p26868:2264.26,((p2523533517:266.605,M_p19866:266.605)266.605:432.499,M_p13725:699.106)699.105:1565.16)2264.26:305.475,(Cyn54:2186.38,(Cyn62:1944,(Cyn52:1767.44,((Cyn49:1563.34,((Cyn61:603.506,Cyn53:603.506)603.506:858.665,((Cyn50:1169.35,(Cyn60:437.848,Cyn47:437.848)437.848:731.499)1169.35:194.057,(Cyn55:1204.63,(Cyn59:420.212,(Cyn48:282.46,Cyn46:282.46)282.46:137.75)420.212:784.415)1204.63:158.779)1363.4:98.7628)1462.17:101.177)1563.34:61.1594,((Cyn58:1266.9,(Cyn56:908.684,(Cyn57:460.131,Cyn51:460.131)460.131:448.553)908.684:358.218)1266.9:97.1352,Cyn45:1364.04)1364.04:260.466)1624.5:142.933)1767.44:176.567)1944:242.369)2186.38:383.363)2569.74:486.587)3056.32:274.125,((Cf69:2406.81,(Cf70:1615.51,Cf64:1615.51)1615.51:791.294)2406.81:236.177,((Cf72:2070.32,Cf71:2070.32)2070.32:410.945,(((Cf82:138.356,Cf81:138.356)138.356:1533.33,(Cf83:749.702,(Cf67:254.264,Cf66:254.264)254.264:495.439)749.702:921.981)1671.68:623.024,(Cf65:1465.76,(Cf68:630.733,Cf63:630.733)630.733:835.025)1465.76:828.948)2294.71:186.555)2481.26:161.72)2642.98:687.465)3330.45:186.321,((((Ig42:767.349,Ig41:767.349)767.349:1420.91,(Chl8:1728.74,((Chl9:531.549,Chl1:531.549)531.549:203.736,(((Chl6:235.785,Chl4:235.785)235.785:208.349,((Chl3:237.126,Chl2:237.126)237.126:154.216,(Chl11:305.369,(Chl7:166.666,Chl10:166.666)166.666:138.704)305.369:85.972)391.341:52.7919)444.134:188.203,(Chl5:137.558,Chl0:137.558)137.558:494.778)632.337:102.949)735.285:993.456)1728.74:459.515)2188.26:609.836,(B39:2271.87,((((B35:1463.26,(B34:1226.29,(((B40:403.683,B36:403.683)403.683:212.004,B30:615.684)615.687:334.445,(B29:678.005,B25:678.005)678.005:272.124)950.132:276.161)1226.29:236.971)1463.26:120.976,B19:1584.24)1584.24:341.742,(B43:1767.02,((B44:1390.59,B21:1390.59)1390.59:210.844,((B32:1150.82,((B23:900.975,B20:900.975)900.975:179.561,(B26:991.515,((B24:329.304,B16:329.304)329.304:227.771,(B15:388.403,B14:388.403)388.403:168.673)557.075:434.441)991.515:89.0224)1080.54:70.2787)1150.82:355.398,(((B38:826.216,B37:826.216)826.216:205.964,(((B28:214.536,B27:214.536)214.536:71.5138,B22:286.049)286.049:271.594,B18:557.644)557.644:474.535)1032.18:175.581,(B79:374.698,B13:374.698)374.698:833.063)1207.76:298.451)1506.21:95.2267)1601.44:165.583)1767.02:158.959)1925.98:140.415,((B31:1563.5,(B33:1441.97,B17:1441.97)1441.97:121.53)1563.5:326.688,B12:1890.19)1890.19:176.204)2066.4:205.478)2271.87:526.221)2798.09:620.066,(p156889:2414.8,((A76:1483.77,((A78:620.137,A77:620.137)620.137:587.585,(A75:880.3,A74:880.3)880.3:327.421)1207.72:276.051)1483.77:557.587,(A80:1746.58,(((p269484:372.092,p1359162:372.092)372.092:420.655,p1236908:792.747)792.747:735.793,A73:1528.54)1528.54:218.035)1746.58:294.786)2041.36:373.442)2414.8:1003.36)3418.16:98.6091)3516.77;
(((((U_71173:702.447,U_67084:702.447)702.447:1745.49,U_41057:2447.93)2447.93:315.109,((M_p26868:2410.15,((p2523533517:634.393,M_p19866:634.393)634.393:94.5579,M_p13725:728.95)728.951:1681.2)2410.15:273.822,(Cyn54:2308.51,(Cyn62:1966.81,(Cyn52:1772.68,((Cyn49:1537.46,((Cyn61:665.559,Cyn53:665.559)665.559:755.23,((Cyn50:1207.99,(Cyn60:738.207,Cyn47:738.207)738.207:469.781)1207.99:136.843,(Cyn55:1205.98,(Cyn59:661.672,(Cyn48:601.869,Cyn46:601.869)601.869:59.8033)661.672:544.306)1205.98:138.855)1344.83:75.9514)1420.79:116.674)1537.46:67.5132,((Cyn58:1379.25,(Cyn56:1181.69,(Cyn57:488.798,Cyn51:488.798)488.798:692.885)1181.69:197.562)1379.25:61.9571,Cyn45:1441.2)1441.2:163.769)1604.97:167.703)1772.68:194.135)1966.81:341.704)2308.51:375.461)2683.98:79.0683)2763.04:432.288,((Cf69:2430.52,(Cf70:1627.6,Cf64:1627.6)1627.6:802.921)2430.52:189.696,((Cf72:1796.4,Cf71:1796.4)1796.4:709.465,(((Cf82:115.703,Cf81:115.703)115.703:1543.56,(Cf83:915.309,(Cf67:119.448,Cf66:119.448)119.448:795.861)915.309:743.959)1659.26:572.113,(Cf65:1178.09,(Cf68:508.143,Cf63:508.143)508.143:669.952)1178.09:1053.29)2231.38:274.484)2505.86:114.356)2620.22:575.111)3195.33:399.699,((((Ig42:722.612,Ig41:722.612)722.612:1875.73,(Chl8:2143.76,((Chl9:390.625,Chl1:390.625)390.625:640.868,(((Chl6:350.404,Chl4:350.404)350.404:158.923,((Chl3:300.022,Chl2:300.022)300.022:157.486,(Chl11:340.308,(Chl7:292.236,Chl10:292.236)292.236:48.072)340.308:117.201)457.509:51.8184)509.327:160.237,(Chl5:378.086,Chl0:378.086)378.086:291.479)669.563:361.926)1031.49:1112.27)2143.76:454.584)2598.34:459.722,(B39:2446.99,((((B35:1559.4,(B34:1381.51,(((B40:578.322,B36:578.322)578.322:96.5517,B30:674.873)674.873:144.408,(B29:674.593,B25:674.593)674.593:144.691)819.281:562.223)1381.51:177.892)1559.4:127.32,B19:1686.72)1686.72:403.707,(B43:1922.16,((B44:1407.38,B21:1407.38)1407.38:231.627,((B32:964.978,((B23:694.527,B20:694.527)694.527:203.549,(B26:772.604,((B24:314.621,B16:314.621)314.621:234.454,(B15:247.436,B14:247.436)247.436:301.639)549.076:223.53)772.604:125.472)898.077:66.8999)964.978:381.81,(((B38:803.813,B37:803.813)803.813:187.498,(((B28:211.778,B27:211.778)211.778:177.791,B22:389.568)389.568:95.2873,B18:484.854)484.856:506.453)991.311:198.575,(B79:351.685,B13:351.685)351.685:838.203)1189.89:156.901)1346.79:292.219)1639.01:283.156)1922.16:168.263)2090.43:157.676,((B31:1301.37,(B33:940.589,B17:940.589)940.589:360.783)1301.37:762.287,B12:2063.66)2063.66:184.443)2248.1:198.888)2446.99:611.08)3058.07:517.724,(p156889:2441.78,((A76:1550.05,((A78:931.458,A77:931.458)931.458:335.845,(A75:1084.39,A74:1084.39)1084.39:182.907)1267.3:282.752)1550.05:557.851,(A80:1901.62,(((p269484:875.321,p1359162:875.321)875.321:180.84,p1236908:1056.16)1056.16:523.199,A73:1579.36)1579.36:322.256)1901.62:206.286)2107.91:333.871)2441.78:1134.02)3575.79:19.2376)3595.03;
(((((U_71173:2063.32,U_67084:2063.32)2063.32:1006.38,U_41057:3069.69)3069.69:315.283,((M_p26868:2831.9,((p2523533517:836.348,M_p19866:836.348)836.348:176.969,M_p13725:1013.32)1013.32:1818.58)2831.9:393.9,(Cyn54:2534.35,(Cyn62:2076.92,(Cyn52:1912.2,((Cyn49:1626.14,((Cyn61:807.931,Cyn53:807.931)807.931:681.718,((Cyn50:1030.72,(Cyn60:463.772,Cyn47:463.772)463.772:566.943)1030.72:305.188,(Cyn55:1230.52,(Cyn59:1178.97,(Cyn48:849.005,Cyn46:849.005)849.005:329.962)1178.97:51.5535)1230.52:105.384)1335.9:153.745)1489.65:136.486)1626.14:91.7971,((Cyn58:1220.24,(Cyn56:950.928,(Cyn57:554.341,Cyn51:554.341)554.341:396.587)950.928:269.317)1220.24:95.2176,Cyn45:1315.46)1315.46:402.471)1717.93:194.264)1912.2:164.724)2076.92:457.43)2534.35:691.442)3225.8:159.182)3384.98:217.956,((Cf69:2575.21,(Cf70:1808.94,Cf64:1808.94)1808.94:766.266)2575.21:511.045,((Cf72:1540.54,Cf71:1540.54)1540.54:926.612,(((Cf82:424.275,Cf81:424.275)424.275:501.061,(Cf83:521.373,(Cf67:250.407,Cf66:250.407)250.407:270.965)521.373:403.964)925.336:1283.87,(Cf65:1193.65,(Cf68:669.409,Cf63:669.409)669.409:524.244)1193.65:1015.55)2209.21:257.943)2467.15:619.104)3086.25:516.68)3602.93:214.998,((((Ig42:1987.35,Ig41:1987.35)1987.35:950.535,(Chl8:1990.63,((Chl9:641.55,Chl1:641.55)641.55:710.269,(((Chl6:533.651,Chl4:533.651)533.651:246.747,((Chl3:479.288,Chl2:479.288)479.288:265.026,(Chl11:422.916,(Chl7:262.877,Chl10:262.877)262.877:160.038)422.916:321.399)744.314:36.0828)780.398:334.109,(Chl5:310.023,Chl0:310.023)310.023:804.484)1114.51:237.312)1351.82:638.808)1990.63:947.255)2937.89:118.807,(B39:2418.57,((((B35:1684.55,(B34:1550.57,(((B40:650.358,B36:650.358)650.358:128.408,B30:778.762)778.766:182.682,(B29:561.942,B25:561.942)561.942:399.504)961.448:589.126)1550.57:133.978)1684.55:101.467,B19:1786.02)1786.02:369.262,(B43:1804.81,((B44:1432.96,B21:1432.96)1432.96:262.189,((B32:919.923,((B23:680.24,B20:680.24)680.24:182.903,(B26:695.684,((B24:308.259,B16:308.259)308.259:244.222,(B15:152.971,B14:152.971)152.971:399.508)552.481:143.203)695.684:167.459)863.144:56.7798)919.923:586.892,(((B38:993.001,B37:993.001)993.001:98.9714,(((B28:200.511,B27:200.511)200.511:108.685,B22:309.195)309.195:115.608,B18:424.802)424.803:667.172)1091.97:246.684,(B79:348.322,B13:348.322)348.322:990.337)1338.66:168.159)1506.81:188.336)1695.15:109.657)1804.81:350.47)2155.28:163.732,((B31:1719.16,(B33:1450.32,B17:1450.32)1450.32:268.842)1719.16:298.927,B12:2018.09)2018.09:300.926)2319.01:99.559)2418.57:638.121)3056.69:707.039,(p156889:2359.74,((A76:1821.09,((A78:1071.36,A77:1071.36)1071.36:327.385,(A75:1210.99,A74:1210.99)1210.99:187.758)1398.75:422.347)1821.09:310.716,(A80:1779.28,(((p269484:649.388,p1359162:649.388)649.388:451.848,p1236908:1101.24)1101.24:418.373,A73:1519.61)1519.61:259.669)1779.28:352.531)2131.81:227.929)2359.74:1403.99)3763.73:54.1989)3817.93;
(((((U_71173:1637.74,U_67084:1637.74)1637.74:898.512,U_41057:2536.25)2536.25:469.272,((M_p26868:1684.08,((p2523533517:335.61,M_p19866:335.61)335.61:101.593,M_p13725:437.203)437.203:1246.88)1684.08:1199.03,(Cyn54:2241.31,(Cyn62:1858.27,(Cyn52:1735.61,((Cyn49:1562.11,((Cyn61:844.881,Cyn53:844.881)844.881:640.196,((Cyn50:1372,(Cyn60:558.114,Cyn47:558.114)558.114:813.889)1372:77.7732,(Cyn55:1276.46,(Cyn59:991.233,(Cyn48:552.039,Cyn46:552.039)552.039:439.194)991.233:285.231)1276.46:173.311)1449.78:35.3014)1485.08:77.0347)1562.11:56.5997,((Cyn58:1404.76,(Cyn56:1327.88,(Cyn57:609.947,Cyn51:609.947)609.947:717.929)1327.88:76.8797)1404.76:132.267,Cyn45:1537.02)1537.02:81.6892)1618.71:116.901)1735.61:122.66)1858.27:383.041)2241.31:641.801)2883.11:122.413)3005.52:295.714,((Cf69:2580.23,(Cf70:1578.37,Cf64:1578.37)1578.37:1001.86)2580.23:479.689,((Cf72:1466.65,Cf71:1466.65)1466.65:1406.43,(((Cf82:167.157,Cf81:167.157)167.157:607.577,(Cf83:497.505,(Cf67:116.564,Cf66:116.564)116.564:380.941)497.505:277.229)774.735:1325.53,(Cf65:1291.81,(Cf68:848.503,Cf63:848.503)848.503:443.307)1291.81:808.459)2100.27:772.812)2873.08:186.845)3059.92:241.315)3301.24:338.451,((((Ig42:1871.04,Ig41:1871.04)1871.04:868.823,(Chl8:1853.37,((Chl9:697.172,Chl1:697.172)697.172:491.325,(((Chl6:429.334,Chl4:429.334)429.334:262.776,((Chl3:187.302,Chl2:187.302)187.302:396.468,(Chl11:395.609,(Chl7:275.828,Chl10:275.828)275.828:119.781)395.609:188.161)583.77:108.34)692.11:346.897,(Chl5:221.816,Chl0:221.816)221.816:817.19)1039.01:149.489)1188.5:664.873)1853.37:886.497)2739.86:493.043,(B39:2326.7,((((B35:1392.4,(B34:1077.46,(((B40:392.533,B36:392.533)392.533:188.755,B30:581.288)581.288:166.94,(B29:630.908,B25:630.908)630.908:117.319)748.228:329.235)1077.46:314.934)1392.4:386.728,B19:1779.12)1779.12:327.692,(B43:2014.96,((B44:1282.19,B21:1282.19)1282.19:236.796,((B32:1057.51,((B23:844.517,B20:844.517)844.517:138.026,(B26:849.143,((B24:370.961,B16:370.961)370.961:405.323,(B15:368.788,B14:368.788)368.788:407.496)776.284:72.8593)849.143:133.401)982.544:74.9663)1057.51:273.412,(((B38:751.487,B37:751.487)751.487:329.67,(((B28:186.221,B27:186.221)186.221:215.15,B22:401.37)401.371:103.482,B18:504.854)504.853:576.301)1081.16:94.7997,(B79:387.605,B13:387.605)387.605:788.35)1175.96:154.969)1330.92:188.062)1518.99:495.973)2014.96:91.8592)2106.82:110.83,((B31:1619.88,(B33:1458.36,B17:1458.36)1458.36:161.514)1619.88:354.637,B12:1974.51)1974.51:243.135)2217.65:109.056)2326.7:906.206)3232.91:386.004,(p156889:2365.76,((A76:1672.78,((A78:1089.26,A77:1089.26)1089.26:125.212,(A75:1067.86,A74:1067.86)1067.86:146.605)1214.47:458.317)1672.78:315.472,(A80:1760.15,(((p269484:572.927,p1359162:572.927)572.927:330.272,p1236908:903.196)903.199:606.219,A73:1509.42)1509.42:250.732)1760.15:228.107)1988.26:377.501)2365.76:1253.16)3618.91:20.7742)3639.69;
(((((U_71173:1265.37,U_67084:1265.37)1265.37:1131.19,U_41057:2396.56)2396.56:657.029,((M_p26868:2080.51,((p2523533517:225.5,M_p19866:225.5)225.5:165.475,M_p13725:390.973)390.975:1689.54)2080.51:749.761,(Cyn54:2260.6,(Cyn62:1852.21,(Cyn52:1788.05,((Cyn49:1515.69,((Cyn61:713.145,Cyn53:713.145)713.145:717.875,((Cyn50:1207.71,(Cyn60:816.762,Cyn47:816.762)816.762:390.949)1207.71:133.861,(Cyn55:1237.27,(Cyn59:525.314,(Cyn48:331.286,Cyn46:331.286)331.286:194.027)525.314:711.958)1237.27:104.298)1341.57:89.4523)1431.02:84.6664)1515.69:76.0059,((Cyn58:1391.54,(Cyn56:1122.61,(Cyn57:471.716,Cyn51:471.716)471.716:650.899)1122.61:268.928)1391.54:98.045,Cyn45:1489.59)1489.59:102.107)1591.69:196.351)1788.05:64.165)1852.21:408.388)2260.6:569.679)2830.28:223.312)3053.59:189.963,((Cf69:2531.84,(Cf70:1574.33,Cf64:1574.33)1574.33:957.517)2531.84:493.403,((Cf72:1929.18,Cf71:1929.18)1929.18:962.77,(((Cf82:138.722,Cf81:138.722)138.722:1164.6,(Cf83:608.233,(Cf67:218.484,Cf66:218.484)218.484:389.748)608.233:695.085)1303.32:923.461,(Cf65:1313.16,(Cf68:625.981,Cf63:625.981)625.981:687.178)1313.16:913.623)2226.78:665.168)2891.95:133.301)3025.24:218.304)3243.55:267.439,((((Ig42:475.767,Ig41:475.767)475.767:2597.41,(Chl8:2238.29,((Chl9:738.287,Chl1:738.287)738.287:88.4049,(((Chl6:337.276,Chl4:337.276)337.276:128.669,((Chl3:175.477,Chl2:175.477)175.477:226.298,(Chl11:301.455,(Chl7:236.073,Chl10:236.073)236.073:65.3816)301.455:100.321)401.776:64.17)465.945:169.148,(Chl5:319.299,Chl0:319.299)319.299:315.795)635.094:191.598)826.692:1411.6)2238.29:834.878)3073.17:88.5699,(B39:2293.49,((((B35:1585.49,(B34:1080.46,(((B40:283.748,B36:283.748)283.748:149.207,B30:432.954)432.955:434.78,(B29:762.461,B25:762.461)762.461:105.275)867.735:212.732)1080.46:505.024)1585.49:129.276,B19:1714.77)1714.77:292.682,(B43:1881.03,((B44:1090.27,B21:1090.27)1090.27:624.535,((B32:661.439,((B23:309.108,B20:309.108)309.108:246.347,(B26:420.567,((B24:158.181,B16:158.181)158.181:221.535,(B15:165.991,B14:165.991)165.991:213.725)379.716:40.851)420.567:134.888)555.455:105.984)661.439:700.699,(((B38:528.973,B37:528.973)528.973:446.531,(((B28:217.514,B27:217.514)217.514:174.664,B22:392.178)392.178:47.7635,B18:439.941)439.941:535.559)975.504:146.427,(B79:395.408,B13:395.408)395.408:726.522)1121.93:240.208)1362.14:352.668)1714.81:166.226)1881.03:126.415)2007.45:147.923,((B31:1391.26,(B33:1309.77,B17:1309.77)1309.77:81.4837)1391.26:225.824,B12:1617.08)1617.09:538.287)2155.37:138.116)2293.49:868.257)3161.74:317.401,(p156889:2445.04,((A76:1719.49,((A78:797.146,A77:797.146)797.146:586.602,(A75:937.136,A74:937.136)937.136:446.608)1383.75:335.744)1719.49:371.01,(A80:1873.25,(((p269484:507.819,p1359162:507.819)507.819:544.695,p1236908:1052.51)1052.51:562.619,A73:1615.13)1615.13:258.116)1873.25:217.251)2090.5:354.536)2445.04:1034.11)3479.14:31.845)3510.99;
(((((U_71173:2247.99,U_67084:2247.99)2247.99:763.905,U_41057:3011.9)3011.9:163.858,((M_p26868:2470.18,((p2523533517:464.021,M_p19866:464.021)464.021:202.221,M_p13725:666.241)666.242:1803.93)2470.18:504.914,(Cyn54:2366.56,(Cyn62:1785.24,(Cyn52:1723.51,((Cyn49:1567.01,((Cyn61:1278.95,Cyn53:1278.95)1278.95:210.513,((Cyn50:679.309,(Cyn60:513.032,Cyn47:513.032)513.032:166.278)679.309:736.398,(Cyn55:1233.15,(Cyn59:701.773,(Cyn48:586.127,Cyn46:586.127)586.127:115.645)701.773:531.375)1233.15:182.561)1415.71:73.7525)1489.46:77.5519)1567.01:35.9847,((Cyn58:1119.43,(Cyn56:747.992,(Cyn57:233.466,Cyn51:233.466)233.466:514.528)747.992:371.437)1119.43:221.483,Cyn45:1340.92)1340.92:262.085)1603:120.505)1723.51:61.7366)1785.24:581.324)2366.56:608.523)2975.09:200.667)3175.76:274.643,((Cf69:2329.3,(Cf70:1448.99,Cf64:1448.99)1448.99:880.313)2329.3:541.802,((Cf72:1355.86,Cf71:1355.86)1355.86:939.489,(((Cf82:156.822,Cf81:156.822)156.822:889.168,(Cf83:540.366,(Cf67:84.7591,Cf66:84.7591)84.7591:455.606)540.366:505.626)1045.99:804.393,(Cf65:1100.3,(Cf68:770.827,Cf63:770.827)770.827:329.472)1100.3:750.086)1850.38:444.962)2295.34:575.758)2871.1:579.298)3450.4:128.85,((((Ig42:2133.61,Ig41:2133.61)2133.61:713.899,(Chl8:1945.49,((Chl9:251.791,Chl1:251.791)251.791:709.014,(((Chl6:259.116,Chl4:259.116)259.116:308.946,((Chl3:294.241,Chl2:294.241)294.241:220.114,(Chl11:363.172,(Chl7:259.705,Chl10:259.705)259.705:103.465)363.172:151.185)514.356:53.707)568.063:191.117,(Chl5:155.643,Chl0:155.643)155.643:603.537)759.18:201.624)960.804:984.687)1945.49:902.018)2847.51:245.179,(B39:2191.55,((((B35:1471.14,(B34:771.862,(((B40:298.17,B36:298.17)298.17:187.296,B30:485.464)485.466:246.006,(B29:434.045,B25:434.045)434.045:297.426)731.472:40.3889)771.862:699.282)1471.14:226.557,B19:1697.7)1697.7:284.662,(B43:1855.19,((B44:719.028,B21:719.028)719.028:925.809,((B32:815.074,((B23:594.861,B20:594.861)594.861:175.667,(B26:658.514,((B24:319.992,B16:319.992)319.992:156.92,(B15:215.086,B14:215.086)215.086:261.827)476.913:181.602)658.514:112.012)770.527:44.5491)815.074:667.874,(((B38:918.718,B37:918.718)918.718:351.894,(((B28:233.867,B27:233.867)233.867:131.636,B22:365.502)365.503:159.556,B18:525.058)525.059:745.554)1270.61:130.335,(B79:352.726,B13:352.726)352.726:1048.22)1400.95:81.9984)1482.95:161.89)1644.84:210.356)1855.19:127.168)1982.36:97.3684,((B31:1618.09,(B33:1230.79,B17:1230.79)1230.79:387.303)1618.09:298.928,B12:1917.02)1917.02:162.71)2079.73:111.817)2191.55:901.141)3092.69:465.94,(p156889:2346.78,((A76:1755.97,((A78:1260.14,A77:1260.14)1260.14:91.3968,(A75:884.708,A74:884.708)884.708:466.831)1351.54:404.434)1755.97:271.066,(A80:1727.67,(((p269484:507.498,p1359162:507.498)507.498:321.626,p1236908:829.122)829.124:693.079,A73:1522.2)1522.2:205.465)1727.67:299.371)2027.04:319.74)2346.78:1211.85)3558.63:20.6221)3579.25;
(((((U_71173:898.194,U_67084:898.194)898.194:1546.56,U_41057:2444.76)2444.76:544.894,((M_p26868:2181.48,((p2523533517:531.347,M_p19866:531.347)531.347:175.879,M_p13725:707.225)707.226:1474.26)2181.48:674.841,(Cyn54:2187.08,(Cyn62:1856.44,(Cyn52:1775.43,((Cyn49:1557.22,((Cyn61:1101.12,Cyn53:1101.12)1101.12:353.687,((Cyn50:773.098,(Cyn60:479.283,Cyn47:479.283)479.283:293.814)773.098:570.535,(Cyn55:1226.9,(Cyn59:667.647,(Cyn48:266.611,Cyn46:266.611)266.611:401.038)667.647:559.256)1226.9:116.729)1343.63:111.172)1454.81:102.413)1557.22:77.2399,((Cyn58:1455.43,(Cyn56:1284.32,(Cyn57:336.746,Cyn51:336.746)336.746:947.568)1284.32:171.119)1455.43:100.496,Cyn45:1555.93)1555.93:78.5282)1634.46:140.974)1775.43:81.0132)1856.44:330.635)2187.08:669.24)2856.32:133.328)2989.65:354.218,((Cf69:2089.14,(Cf70:1281.89,Cf64:1281.89)1281.89:807.247)2089.14:679.178,((Cf72:1745.9,Cf71:1745.9)1745.9:822.927,(((Cf82:146.461,Cf81:146.461)146.461:1235.76,(Cf83:626.592,(Cf67:171.047,Cf66:171.047)171.047:455.544)626.592:755.627)1382.22:612.769,(Cf65:1285.22,(Cf68:836.878,Cf63:836.878)836.878:448.343)1285.22:709.766)1994.99:573.832)2568.82:199.488)2768.31:575.557)3343.87:205.141,((((Ig42:1769.71,Ig41:1769.71)1769.71:950.003,(Chl8:1879.92,((Chl9:1088.41,Chl1:1088.41)1088.41:144.722,(((Chl6:312.229,Chl4:312.229)312.229:298.115,((Chl3:307.957,Chl2:307.957)307.957:240.094,(Chl11:269.36,(Chl7:186.638,Chl10:186.638)186.638:82.7224)269.36:278.691)548.051:62.2932)610.344:527.759,(Chl5:552.027,Chl0:552.027)552.027:586.076)1138.1:95.0293)1233.13:646.786)1879.92:839.795)2719.72:279.51,(B39:2348.83,((((B35:1328.43,(B34:1001.2,(((B40:365.197,B36:365.197)365.197:315.771,B30:680.97)680.968:257.34,(B29:785.328,B25:785.328)785.328:152.98)938.308:62.8859)1001.2:327.229)1328.43:421.143,B19:1749.57)1749.57:262.368,(B43:1747.38,((B44:1355.85,B21:1355.85)1355.85:252.563,((B32:877.784,((B23:334.014,B20:334.014)334.014:467.241,(B26:552.833,((B24:241.196,B16:241.196)241.196:186.664,(B15:254.354,B14:254.354)254.354:173.505)427.859:124.975)552.833:248.422)801.255:76.5273)877.784:592.55,(((B38:834.578,B37:834.578)834.578:246.883,(((B28:198.405,B27:198.405)198.405:273.904,B22:472.309)472.309:223.456,B18:695.766)695.765:385.699)1081.46:215.759,(B79:313.974,B13:313.974)313.974:983.246)1297.22:173.111)1470.33:138.084)1608.42:138.96)1747.38:264.559)2011.94:150.078,((B31:1515.32,(B33:1326.22,B17:1326.22)1326.22:189.105)1515.32:525.626,B12:2040.95)2040.95:121.068)2162.02:186.821)2348.83:650.391)2999.23:516.587,(p156889:2357.27,((A76:1205.39,((A78:626.862,A77:626.862)626.862:370.79,(A75:704.546,A74:704.546)704.546:293.105)997.652:207.744)1205.39:834.809,(A80:1852.25,(((p269484:436.911,p1359162:436.911)436.911:399.548,p1236908:836.459)836.459:637.438,A73:1473.9)1473.9:378.353)1852.25:187.952)2040.2:317.067)2357.27:1158.55)3515.81:33.1971)3549.01;
(((((U_71173:1314.11,U_67084:1314.11)1314.11:1406.66,U_41057:2720.77)2720.77:311.726,((M_p26868:2491.24,((p2523533517:343.346,M_p19866:343.346)343.346:289.514,M_p13725:632.859)632.86:1858.38)2491.24:378.824,(Cyn54:2440.77,(Cyn62:1838.48,(Cyn52:1770.77,((Cyn49:1566.48,((Cyn61:1229.67,Cyn53:1229.67)1229.67:273.032,((Cyn50:1059.14,(Cyn60:525.333,Cyn47:525.333)525.333:533.806)1059.14:387.26,(Cyn55:1251.23,(Cyn59:455.894,(Cyn48:252.895,Cyn46:252.895)252.895:203.001)455.894:795.334)1251.23:195.17)1446.4:56.2987)1502.7:63.7889)1566.48:63.324,((Cyn58:1281.89,(Cyn56:976.484,(Cyn57:556.824,Cyn51:556.824)556.824:419.663)976.484:305.408)1281.89:162.258,Cyn45:1444.15)1444.15:185.659)1629.81:140.96)1770.77:67.7141)1838.48:602.283)2440.77:429.291)2870.06:162.438)3032.5:444.508,((Cf69:2499.6,(Cf70:1411.12,Cf64:1411.12)1411.12:1088.48)2499.6:417.538,((Cf72:2163.44,Cf71:2163.44)2163.44:524.425,(((Cf82:130.237,Cf81:130.237)130.237:528.446,(Cf83:440.578,(Cf67:113.165,Cf66:113.165)113.165:327.415)440.578:218.104)658.683:1081.79,(Cf65:830.926,(Cf68:430.882,Cf63:430.882)430.882:400.041)830.926:909.55)1740.47:947.39)2687.86:229.275)2917.14:559.868)3477:154.773,((((Ig42:832.905,Ig41:832.905)832.905:1810.38,(Chl8:1911.8,((Chl9:939.226,Chl1:939.226)939.226:327.123,(((Chl6:404.675,Chl4:404.675)404.675:232.283,((Chl3:299.332,Chl2:299.332)299.332:286.874,(Chl11:470.359,(Chl7:230.712,Chl10:230.712)230.712:239.648)470.359:115.847)586.206:50.7533)636.958:355.918,(Chl5:275.156,Chl0:275.156)275.156:717.72)992.876:273.47)1266.35:645.451)1911.8:731.488)2643.29:214.09,(B39:2186.82,((((B35:1291.78,(B34:1058.77,(((B40:317.019,B36:317.019)317.019:181.329,B30:498.349)498.348:338.015,(B29:631.955,B25:631.955)631.955:204.41)836.363:222.406)1058.77:233.011)1291.78:225.469,B19:1517.25)1517.25:394.531,(B43:1686.55,((B44:1007.97,B21:1007.97)1007.97:473.432,((B32:1068.67,((B23:826.027,B20:826.027)826.027:72.2854,(B26:655.685,((B24:379.416,B16:379.416)379.416:168.316,(B15:229.46,B14:229.46)229.46:318.271)547.732:107.955)655.685:242.625)898.312:170.353)1068.67:202.975,(((B38:712.119,B37:712.119)712.119:289.499,(((B28:284.818,B27:284.818)284.818:78.0603,B22:362.879)362.878:105.607,B18:468.485)468.485:533.134)1001.62:157.231,(B79:381.682,B13:381.682)381.682:777.172)1158.85:112.788)1271.64:209.757)1481.4:205.15)1686.55:225.233)1911.78:168.944,((B31:1466.39,(B33:1382.87,B17:1382.87)1382.87:83.5258)1466.39:191.095,B12:1657.49)1657.49:423.237)2080.73:106.092)2186.82:670.561)2857.38:768.394,(p156889:2403.03,((A76:1467.62,((A78:845.467,A77:845.467)845.467:303.934,(A75:851.696,A74:851.696)851.696:297.706)1149.4:318.216)1467.62:492.546,(A80:1807.4,(((p269484:665.298,p1359162:665.298)665.298:424.882,p1236908:1090.18)1090.18:506.23,A73:1596.41)1596.41:210.986)1807.4:152.767)1960.16:442.866)2403.03:1222.74)3625.77:6.0086)3631.78;
(((((U_71173:1184.63,U_67084:1184.63)1184.63:1582.86,U_41057:2767.49)2767.49:328.563,((M_p26868:2571.59,((p2523533517:479.886,M_p19866:479.886)479.886:470.325,M_p13725:950.211)950.211:1621.38)2571.59:287.3,(Cyn54:2462.47,(Cyn62:2083.11,(Cyn52:2019.08,((Cyn49:1855.98,((Cyn61:1189.89,Cyn53:1189.89)1189.89:467.486,((Cyn50:1425.46,(Cyn60:692.548,Cyn47:692.548)692.548:732.908)1425.46:162.189,(Cyn55:1420.23,(Cyn59:511.492,(Cyn48:273,Cyn46:273)273:238.491)511.492:908.74)1420.23:167.416)1587.65:69.7337)1657.38:198.606)1855.98:55.4278,((Cyn58:1136.41,(Cyn56:976.223,(Cyn57:381.304,Cyn51:381.304)381.304:594.916)976.223:160.185)1136.41:511.061,Cyn45:1647.47)1647.47:263.944)1911.41:107.662)2019.08:64.0332)2083.11:379.36)2462.47:396.418)2858.89:237.161)3096.05:256.677,((Cf69:1986.49,(Cf70:750.712,Cf64:750.712)750.712:1235.79)1986.49:309.233,((Cf72:1773.79,Cf71:1773.79)1773.79:249.956,(((Cf82:102.274,Cf81:102.274)102.274:796.158,(Cf83:693.122,(Cf67:57.4321,Cf66:57.4321)57.4321:635.689)693.122:205.311)898.431:648.392,(Cf65:858.07,(Cf68:348.408,Cf63:348.408)348.408:509.658)858.07:688.76)1546.82:476.923)2023.75:271.979)2295.73:1057)3352.73:300.765,((((Ig42:871.825,Ig41:871.825)871.825:1737.66,(Chl8:1927.09,((Chl9:482.487,Chl1:482.487)482.487:370.252,(((Chl6:300.67,Chl4:300.67)300.67:262.619,((Chl3:305.622,Chl2:305.622)305.622:210.588,(Chl11:375.937,(Chl7:235.286,Chl10:235.286)235.286:140.65)375.937:140.273)516.21:47.0792)563.289:105.42,(Chl5:253.533,Chl0:253.533)253.533:415.175)668.709:184.031)852.739:1074.35)1927.09:682.403)2609.49:511.306,(B39:2388.52,((((B35:1510.8,(B34:1080.22,(((B40:573.784,B36:573.784)573.784:105.838,B30:679.622)679.622:248.824,(B29:745.345,B25:745.345)745.345:183.098)928.446:151.779)1080.22:430.575)1510.8:140.377,B19:1651.18)1651.18:255.987,(B43:1773.46,((B44:1166.01,B21:1166.01)1166.01:410.641,((B32:1049.19,((B23:689.764,B20:689.764)689.764:214.74,(B26:772.625,((B24:485.764,B16:485.764)485.764:174.925,(B15:245.137,B14:245.137)245.137:415.552)660.689:111.937)772.625:131.878)904.504:144.688)1049.19:394.643,(((B38:902.766,B37:902.766)902.766:142.933,(((B28:159.562,B27:159.562)159.562:163.202,B22:322.764)322.764:193.396,B18:516.161)516.16:529.537)1045.7:174.337,(B79:398.61,B13:398.61)398.61:821.425)1220.04:223.798)1443.83:132.821)1576.66:196.801)1773.46:133.706)1907.16:307.821,((B31:1740.84,(B33:1577.22,B17:1577.22)1577.22:163.619)1740.84:202.445,B12:1943.28)1943.29:271.697)2214.98:173.535)2388.52:732.276)3120.79:501.069,(p156889:2420.27,((A76:1808.81,((A78:1005.52,A77:1005.52)1005.52:551.304,(A75:1353.53,A74:1353.53)1353.53:203.293)1556.82:251.986)1808.81:243.455,(A80:1731.74,(((p269484:561.081,p1359162:561.081)561.081:418.471,p1236908:979.552)979.552:602.154,A73:1581.71)1581.71:150.036)1731.74:320.521)2052.26:368.001)2420.27:1201.6)3621.86:31.6287)3653.49;
(((((U_71173:1610.51,U_67084:1610.51)1610.51:1131.89,U_41057:2742.41)2742.4:348.018,((M_p26868:2346.03,((p2523533517:357.049,M_p19866:357.049)357.049:296.147,M_p13725:653.196)653.196:1692.84)2346.03:502.844,(Cyn54:2232.2,(Cyn62:1866.9,(Cyn52:1783.76,((Cyn49:1603.06,((Cyn61:1234.57,Cyn53:1234.57)1234.57:279.602,((Cyn50:1228.55,(Cyn60:753.057,Cyn47:753.057)753.057:475.496)1228.55:145.878,(Cyn55:1239.22,(Cyn59:903.796,(Cyn48:818.538,Cyn46:818.538)818.538:85.2561)903.796:335.423)1239.22:135.214)1374.43:139.734)1514.17:88.8906)1603.06:77.0262,((Cyn58:1168.48,(Cyn56:893.158,(Cyn57:342.284,Cyn51:342.284)342.284:550.875)893.158:275.318)1168.48:251.488,Cyn45:1419.96)1419.96:260.12)1680.08:103.671)1783.76:83.1466)1866.9:365.293)2232.2:616.681)2848.88:241.547)3090.42:318.615,((Cf69:2457.69,(Cf70:982.602,Cf64:982.602)982.602:1475.09)2457.69:317.38,((Cf72:2079.94,Cf71:2079.94)2079.94:448.091,(((Cf82:278.547,Cf81:278.547)278.547:927.557,(Cf83:516.924,(Cf67:222.418,Cf66:222.418)222.418:294.505)516.924:689.18)1206.1:1000.58,(Cf65:929.059,(Cf68:309.377,Cf63:309.377)309.377:619.682)929.059:1277.62)2206.68:321.35)2528.03:247.04)2775.07:633.965)3409.03:203.112,((((Ig42:941.745,Ig41:941.745)941.745:1845.88,(Chl8:1698.9,((Chl9:704.163,Chl1:704.163)704.163:387.201,(((Chl6:664.664,Chl4:664.664)664.664:69.5981,((Chl3:358.109,Chl2:358.109)358.109:254.322,(Chl11:392.85,(Chl7:310.125,Chl10:310.125)310.125:82.7254)392.85:219.581)612.431:121.83)734.263:202.857,(Chl5:223.993,Chl0:223.993)223.993:713.125)937.12:154.247)1091.36:607.538)1698.9:1088.72)2787.62:153.23,(B39:2274.1,((((B35:1306.57,(B34:1048.33,(((B40:539.46,B36:539.46)539.46:187.415,B30:726.876)726.875:227.533,(B29:747.133,B25:747.133)747.133:207.278)954.408:93.9213)1048.33:258.236)1306.57:307.342,B19:1613.91)1613.91:386.247,(B43:1882.4,((B44:1483.18,B21:1483.18)1483.18:104.521,((B32:1141.74,((B23:768.275,B20:768.275)768.275:294.375,(B26:752.158,((B24:349.17,B16:349.17)349.17:358.236,(B15:417.351,B14:417.351)417.351:290.053)707.407:44.7509)752.158:310.495)1062.65:79.0833)1141.74:292.088,(((B38:537.842,B37:537.842)537.842:570.127,(((B28:165.701,B27:165.701)165.701:81.0273,B22:246.728)246.728:61.6041,B18:308.332)308.332:799.636)1107.97:210.196,(B79:380.273,B13:380.273)380.273:937.895)1318.16:115.659)1433.82:153.881)1587.71:294.693)1882.4:117.758)2000.15:111.733,((B31:1610,(B33:1329.72,B17:1329.72)1329.72:280.274)1610:276.57,B12:1886.57)1886.57:225.32)2111.89:162.215)2274.1:666.749)2940.85:664.69,(p156889:2409.56,((A76:1478.5,((A78:1074.23,A77:1074.23)1074.23:153.885,(A75:912.451,A74:912.451)912.451:315.663)1228.11:250.39)1478.5:658.834,(A80:1872.71,(((p269484:420.252,p1359162:420.252)420.252:434.953,p1236908:855.209)855.205:758.588,A73:1613.79)1613.79:258.914)1872.71:264.63)2137.34:272.22)2409.56:1195.99)3605.54:6.6048)3612.15;
(((((U_71173:1466.7,U_67084:1466.7)1466.7:1313.34,U_41057:2780.04)2780.04:235.326,((M_p26868:2233.5,((p2523533517:302.941,M_p19866:302.941)302.941:139.018,M_p13725:441.959)441.959:1791.54)2233.5:581.483,(Cyn54:2151.92,(Cyn62:1804.58,(Cyn52:1628.59,((Cyn49:1490.45,((Cyn61:667.231,Cyn53:667.231)667.231:750.287,((Cyn50:1034.85,(Cyn60:306.834,Cyn47:306.834)306.834:728.019)1034.85:320.464,(Cyn55:1218.67,(Cyn59:549.884,(Cyn48:388.865,Cyn46:388.865)388.865:161.019)549.884:668.791)1218.67:136.642)1355.32:62.2015)1417.52:72.9356)1490.45:46.6187,((Cyn58:1122.71,(Cyn56:868.417,(Cyn57:271.654,Cyn51:271.654)271.654:596.764)868.417:254.291)1122.71:301.777,Cyn45:1424.48)1424.49:112.589)1537.07:91.5143)1628.59:175.991)1804.58:347.335)2151.92:663.07)2814.99:200.38)3015.36:308.325,((Cf69:2419.99,(Cf70:1039.62,Cf64:1039.62)1039.62:1380.37)2419.99:233.844,((Cf72:1764.99,Cf71:1764.99)1764.99:606.439,(((Cf82:139.51,Cf81:139.51)139.51:696.055,(Cf83:543.147,(Cf67:133.532,Cf66:133.532)133.532:409.615)543.147:292.416)835.565:633.083,(Cf65:789.379,(Cf68:414.263,Cf63:414.263)414.263:375.116)789.379:679.27)1468.65:902.788)2371.43:282.403)2653.84:669.849)3323.69:157.891,((((Ig42:1647.06,Ig41:1647.06)1647.06:922.466,(Chl8:1864.61,((Chl9:537.107,Chl1:537.107)537.107:233.677,(((Chl6:421.309,Chl4:421.309)421.309:122.138,((Chl3:337.496,Chl2:337.496)337.496:174.635,(Chl11:227.777,(Chl7:154.054,Chl10:154.054)154.054:73.7235)227.777:284.353)512.131:31.315)543.447:181.981,(Chl5:286.148,Chl0:286.148)286.148:439.278)725.429:45.3569)770.784:1093.83)1864.61:704.909)2569.52:396.963,(B39:2363.29,((((B35:1465.38,(B34:1113.91,(((B40:466.699,B36:466.699)466.699:128.612,B30:595.312)595.311:396.729,(B29:857.28,B25:857.28)857.28:134.76)992.04:121.868)1113.91:351.472)1465.38:233.119,B19:1698.5)1698.5:194.667,(B43:1795.64,((B44:1398.37,B21:1398.37)1398.37:110.505,((B32:774.321,((B23:584.279,B20:584.279)584.279:94.1589,(B26:602.439,((B24:473.592,B16:473.592)473.592:86.551,(B15:221.027,B14:221.027)221.027:339.116)560.143:42.2966)602.439:75.9976)678.438:95.8834)774.321:399.658,(((B38:530.596,B37:530.596)530.596:382.403,(((B28:247.482,B27:247.482)247.482:89.6743,B22:337.156)337.156:89.565,B18:426.72)426.721:486.279)912.999:160.548,(B79:318.535,B13:318.535)318.535:755.012)1073.55:100.432)1173.98:334.897)1508.88:286.762)1795.64:97.5281)1893.17:256.02,((B31:1355.05,(B33:1140.97,B17:1140.97)1140.97:214.084)1355.05:502.705,B12:1857.76)1857.75:291.432)2149.19:214.1)2363.29:603.198)2966.48:501.006,(p156889:2386.63,((A76:1711.13,((A78:892.378,A77:892.378)892.378:257.598,(A75:910.621,A74:910.621)910.621:239.356)1149.98:561.151)1711.13:394.686,(A80:1784.63,(((p269484:484.375,p1359162:484.375)484.375:374.305,p1236908:858.679)858.679:708.139,A73:1566.82)1566.82:217.812)1784.63:321.181)2105.81:280.815)2386.63:1080.86)3467.49:14.0889)3481.58;
(((((U_71173:1712.09,U_67084:1712.09)1712.09:732.245,U_41057:2444.34)2444.33:551.933,((M_p26868:1965.95,((p2523533517:244.761,M_p19866:244.761)244.761:114.939,M_p13725:359.702)359.7:1606.25)1965.95:959.545,(Cyn54:2322.99,(Cyn62:1842.25,(Cyn52:1764.12,((Cyn49:1539.78,((Cyn61:1115.86,Cyn53:1115.86)1115.86:343.465,((Cyn50:1262.23,(Cyn60:861.753,Cyn47:861.753)861.753:400.48)1262.23:105.489,(Cyn55:1215.55,(Cyn59:607.785,(Cyn48:214.646,Cyn46:214.646)214.646:393.138)607.785:607.763)1215.55:152.173)1367.72:91.6032)1459.32:80.4528)1539.78:53.6478,((Cyn58:1038.62,(Cyn56:843.165,(Cyn57:400.837,Cyn51:400.837)400.837:442.325)843.165:195.458)1038.62:444.905,Cyn45:1483.53)1483.53:109.897)1593.43:170.693)1764.12:78.1292)1842.25:480.74)2322.99:602.51)2925.49:70.773)2996.27:327.047,((Cf69:2695.16,(Cf70:1439.14,Cf64:1439.14)1439.14:1256.02)2695.16:274.902,((Cf72:1892.09,Cf71:1892.09)1892.09:665.315,(((Cf82:135.855,Cf81:135.855)135.855:603.86,(Cf83:383.065,(Cf67:146.857,Cf66:146.857)146.857:236.208)383.065:356.651)739.716:1635.44,(Cf65:1363.38,(Cf68:782.024,Cf63:782.024)782.024:581.359)1363.38:1011.77)2375.16:182.246)2557.4:412.659)2970.06:353.258)3323.31:240.943,((((Ig42:1626.18,Ig41:1626.18)1626.18:1334.52,(Chl8:2040.2,((Chl9:587.647,Chl1:587.647)587.647:284.487,(((Chl6:501.37,Chl4:501.37)501.37:97.6186,((Chl3:360.45,Chl2:360.45)360.45:187.618,(Chl11:458.709,(Chl7:349.856,Chl10:349.856)349.856:108.854)458.709:89.3581)548.068:50.9204)598.989:183.903,(Chl5:178.523,Chl0:178.523)178.523:604.37)782.892:89.2419)872.134:1168.07)2040.2:920.488)2960.69:166.163,(B39:2305.87,((((B35:1633.29,(B34:1092.05,(((B40:694.236,B36:694.236)694.236:100.016,B30:794.253)794.251:200.648,(B29:575.87,B25:575.87)575.87:419.029)994.899:97.1499)1092.05:541.247)1633.29:75.6018,B19:1708.9)1708.9:291.733,(B43:1766.03,((B44:1009.53,B21:1009.53)1009.53:486.311,((B32:899.961,((B23:628.978,B20:628.978)628.978:102.113,(B26:636.997,((B24:277.71,B16:277.71)277.71:299.335,(B15:272.375,B14:272.375)272.375:304.669)577.044:59.9526)636.997:94.0921)731.091:168.873)899.961:416.437,(((B38:891.04,B37:891.04)891.04:183.219,(((B28:254.858,B27:254.858)254.858:113.194,B22:368.053)368.053:87.3076,B18:455.359)455.36:618.898)1074.26:96.8003,(B79:393.163,B13:393.163)393.163:777.896)1171.06:145.343)1316.4:179.435)1495.84:270.197)1766.03:234.596)2000.63:176.242,((B31:1669.37,(B33:1469.84,B17:1469.84)1469.84:199.522)1669.37:235.27,B12:1904.64)1904.64:272.235)2176.87:128.993)2305.87:820.992)3126.85:432.812,(p156889:2440.94,((A76:1795.96,((A78:1246.75,A77:1246.75)1246.75:151.147,(A75:1119.81,A74:1119.81)1119.81:278.092)1397.9:398.057)1795.96:226.404,(A80:1773.49,(((p269484:547.242,p1359162:547.242)547.242:347.431,p1236908:894.676)894.673:644.365,A73:1539.04)1539.04:234.455)1773.49:248.864)2022.36:418.579)2440.94:1118.73)3559.67:4.5923)3564.26;
(((((U_71173:845.328,U_67084:845.328)845.328:1241.02,U_41057:2086.35)2086.35:878.088,((M_p26868:2511.24,((p2523533517:357.983,M_p19866:357.983)357.983:68.7167,M_p13725:426.698)426.699:2084.55)2511.24:307.671,(Cyn54:2444.79,(Cyn62:1934.2,(Cyn52:1813.28,((Cyn49:1612,((Cyn61:725.91,Cyn53:725.91)725.91:726.069,((Cyn50:1226.12,(Cyn60:768.622,Cyn47:768.622)768.622:457.496)1226.12:174.533,(Cyn55:1266.87,(Cyn59:1060.99,(Cyn48:924.07,Cyn46:924.07)924.07:136.918)1060.99:205.883)1266.87:133.782)1400.65:51.3261)1451.98:160.018)1612:66.6818,((Cyn58:1307.18,(Cyn56:822.478,(Cyn57:459.543,Cyn51:459.543)459.543:362.936)822.478:484.7)1307.18:180.139,Cyn45:1487.32)1487.32:191.361)1678.68:134.598)1813.28:120.923)1934.2:510.591)2444.79:374.126)2818.91:145.522)2964.44:403.862,((Cf69:2206.28,(Cf70:998.353,Cf64:998.353)998.353:1207.93)2206.28:318.144,((Cf72:1498.81,Cf71:1498.81)1498.81:881.228,(((Cf82:118.71,Cf81:118.71)118.71:887.211,(Cf83:539.78,(Cf67:157.14,Cf66:157.14)157.14:382.639)539.78:466.143)1005.92:1097.41,(Cf65:1202.31,(Cf68:483.663,Cf63:483.663)483.663:718.646)1202.31:901.019)2103.33:276.711)2380.04:144.382)2524.42:843.878)3368.3:159.561,((((Ig42:938.174,Ig41:938.174)938.174:1514.01,(Chl8:2025.89,((Chl9:479.715,Chl1:479.715)479.715:629.384,(((Chl6:345.332,Chl4:345.332)345.332:199.897,((Chl3:294.661,Chl2:294.661)294.661:187.258,(Chl11:270.165,(Chl7:225.586,Chl10:225.586)225.586:44.5783)270.165:211.755)481.919:63.3102)545.23:382.286,(Chl5:175.22,Chl0:175.22)175.22:752.295)927.516:181.584)1109.1:916.792)2025.89:426.296)2452.18:503.754,(B39:2437.73,((((B35:1405.38,(B34:1049.18,(((B40:327.557,B36:327.557)327.557:199.417,B30:526.974)526.974:273.064,(B29:602.992,B25:602.992)602.992:197.047)800.038:249.145)1049.18:356.194)1405.38:204.969,B19:1610.34)1610.34:522.913,(B43:1837.76,((B44:1137.88,B21:1137.88)1137.88:395.385,((B32:950.716,((B23:627.716,B20:627.716)627.716:126.835,(B26:561.409,((B24:244.347,B16:244.347)244.347:248.115,(B15:259.82,B14:259.82)259.82:232.641)492.461:68.9477)561.409:193.14)754.551:196.166)950.716:257.711,(((B38:759.058,B37:759.058)759.058:138.343,(((B28:138.204,B27:138.204)138.204:64.6956,B22:202.899)202.899:134.911,B18:337.81)337.81:559.593)897.4:106.681,(B79:368.252,B13:368.252)368.252:635.83)1004.08:204.344)1208.43:324.841)1533.27:304.492)1837.76:295.499)2133.26:127.712,((B31:1895.78,(B33:1563.66,B17:1563.66)1563.66:332.126)1895.78:259.361,B12:2155.14)2155.15:105.827)2260.97:176.756)2437.73:518.211)2955.94:568.899,(p156889:2358.92,((A76:1722.05,((A78:1361.88,A77:1361.88)1361.88:142.242,(A75:1066.89,A74:1066.89)1066.89:437.232)1504.13:217.92)1722.05:326.51,(A80:1751.52,(((p269484:532.121,p1359162:532.121)532.121:380.695,p1236908:912.816)912.816:495.742,A73:1408.56)1408.56:342.957)1751.52:297.04)2048.56:310.361)2358.92:1165.92)3524.84:3.0228)3527.86;
(((((U_71173:1897.75,U_67084:1897.75)1897.75:356.254,U_41057:2254)2254:568.741,((M_p26868:2238.91,((p2523533517:274.497,M_p19866:274.497)274.497:170.352,M_p13725:444.848)444.849:1794.06)2238.91:481.121,(Cyn54:2218.14,(Cyn62:1802.6,(Cyn52:1713.57,((Cyn49:1561.24,((Cyn61:1203.98,Cyn53:1203.98)1203.98:252.941,((Cyn50:1162.62,(Cyn60:676.808,Cyn47:676.808)676.808:485.809)1162.62:236.705,(Cyn55:1242.57,(Cyn59:352.843,(Cyn48:201.849,Cyn46:201.849)201.849:150.994)352.843:889.731)1242.57:156.747)1399.32:57.5956)1456.92:104.322)1561.24:63.7704,((Cyn58:1294.47,(Cyn56:1030.14,(Cyn57:457.538,Cyn51:457.538)457.538:572.604)1030.14:264.326)1294.47:263.01,Cyn45:1557.48)1557.48:67.5307)1625.01:88.5671)1713.57:89.0201)1802.6:415.54)2218.14:501.892)2720.03:102.713)2822.74:226.605,((Cf69:2049.64,(Cf70:1190.84,Cf64:1190.84)1190.84:858.798)2049.64:342.679,((Cf72:1399.71,Cf71:1399.71)1399.71:817.415,(((Cf82:129.765,Cf81:129.765)129.765:784.768,(Cf83:604.553,(Cf67:132.523,Cf66:132.523)132.523:472.031)604.553:309.981)914.533:790.851,(Cf65:1093.49,(Cf68:624.16,Cf63:624.16)624.16:469.335)1093.49:611.889)1705.38:511.735)2217.12:175.196)2392.32:657.03)3049.35:384.954,((((Ig42:898.2,Ig41:898.2)898.2:1538.42,(Chl8:1761.82,((Chl9:659.801,Chl1:659.801)659.801:440.116,(((Chl6:556.721,Chl4:556.721)556.721:83.2996,((Chl3:354.276,Chl2:354.276)354.276:183.859,(Chl11:374.991,(Chl7:349.107,Chl10:349.107)349.107:25.8857)374.991:163.142)538.134:101.884)640.02:224.505,(Chl5:210.167,Chl0:210.167)210.167:654.358)864.525:235.396)1099.92:661.899)1761.82:674.799)2436.62:473.367,(B39:2366.46,((((B35:1214.9,(B34:1058.82,(((B40:470.685,B36:470.685)470.685:172.143,B30:642.825)642.827:139.99,(B29:423.078,B25:423.078)423.078:359.739)782.817:276.002)1058.82:156.08)1214.9:190.636,B19:1405.54)1405.53:464.379,(B43:1679.55,((B44:1109.93,B21:1109.93)1109.93:356.319,((B32:1093.72,((B23:562.452,B20:562.452)562.452:460.378,(B26:959.275,((B24:415.849,B16:415.849)415.849:400.628,(B15:478.394,B14:478.394)478.394:338.083)816.477:142.799)959.275:63.553)1022.83:70.8911)1093.72:258.476,(((B38:592.839,B37:592.839)592.839:485.17,(((B28:374.071,B27:374.071)374.071:107.245,B22:481.317)481.316:65.5831,B18:546.899)546.899:531.111)1078.01:114.671,(B79:371.021,B13:371.021)371.021:821.66)1192.68:159.515)1352.2:114.048)1466.25:213.308)1679.55:190.359)1869.91:284.116,((B31:1527.4,(B33:1369.34,B17:1369.34)1369.34:158.059)1527.4:221.88,B12:1749.28)1749.28:404.746)2154.03:212.432)2366.46:543.526)2909.99:516.364,(p156889:2421.95,((A76:1401.93,((A78:1033.29,A77:1033.29)1033.29:81.2977,(A75:745.274,A74:745.274)745.274:369.307)1114.59:287.34)1401.93:722.649,(A80:1850.33,(((p269484:552.191,p1359162:552.191)552.191:416.903,p1236908:969.094)969.094:567.772,A73:1536.86)1536.87:313.468)1850.33:274.242)2124.57:297.374)2421.95:1004.41)3426.35:7.9475)3434.3;
(((((U_71173:808.424,U_67084:808.424)808.424:1199.64,U_41057:2008.06)2008.06:801.516,((M_p26868:1751.42,((p2523533517:183.102,M_p19866:183.102)183.102:184.223,M_p13725:367.326)367.326:1384.09)1751.42:978.356,(Cyn54:2433,(Cyn62:1986.62,(Cyn52:1915.78,((Cyn49:1631.89,((Cyn61:1345.96,Cyn53:1345.96)1345.96:190.05,((Cyn50:975.084,(Cyn60:859.845,Cyn47:859.845)859.845:115.24)975.084:439.735,(Cyn55:1261.49,(Cyn59:670.924,(Cyn48:628.875,Cyn46:628.875)628.875:42.0501)670.924:590.568)1261.49:153.327)1414.82:121.187)1536.01:95.8857)1631.89:124.835,((Cyn58:1387.79,(Cyn56:1080.93,(Cyn57:427.219,Cyn51:427.219)427.219:653.716)1080.93:306.856)1387.79:156.899,Cyn45:1544.69)1544.69:212.04)1756.73:159.055)1915.78:70.8322)1986.62:446.385)2433:296.778)2729.78:79.8021)2809.58:423.396,((Cf69:2386.29,(Cf70:1398.06,Cf64:1398.06)1398.06:988.232)2386.29:586.896,((Cf72:2047.32,Cf71:2047.32)2047.32:574.614,(((Cf82:157.564,Cf81:157.564)157.564:461.445,(Cf83:383.679,(Cf67:194.172,Cf66:194.172)194.172:189.508)383.679:235.329)619.009:1424.73,(Cf65:1441.88,(Cf68:464.509,Cf63:464.509)464.509:977.366)1441.88:601.868)2043.74:578.19)2621.93:351.263)2973.19:259.784)3232.98:300.564,((((Ig42:1598.23,Ig41:1598.23)1598.23:1301.75,(Chl8:1666.76,((Chl9:617.808,Chl1:617.808)617.808:356.845,(((Chl6:344.554,Chl4:344.554)344.554:269.781,((Chl3:387.308,Chl2:387.308)387.308:186.908,(Chl11:365.057,(Chl7:262.536,Chl10:262.536)262.536:102.523)365.057:209.159)574.216:40.1176)614.336:248.119,(Chl5:189.222,Chl0:189.222)189.222:673.235)862.455:112.195)974.653:692.111)1666.76:1233.22)2899.98:120.897,(B39:2206.25,((((B35:1693.58,(B34:1051.72,(((B40:380.318,B36:380.318)380.318:187.67,B30:567.988)567.988:331.88,(B29:740.149,B25:740.149)740.149:159.716)899.869:151.85)1051.72:641.864)1693.58:104.243,B19:1797.83)1797.83:212.525,(B43:1925.9,((B44:1417.95,B21:1417.95)1417.95:293.921,((B32:1207.16,((B23:979.451,B20:979.451)979.451:155.175,(B26:1069.04,((B24:386.732,B16:386.732)386.732:364.647,(B15:323.766,B14:323.766)323.766:427.611)751.379:317.663)1069.04:65.5825)1134.63:72.5375)1207.16:330.633,(((B38:642.005,B37:642.005)642.005:358.248,(((B28:284.007,B27:284.007)284.007:241.009,B22:525.017)525.016:145.456,B18:670.471)670.473:329.779)1000.25:286.26,(B79:400.986,B13:400.986)400.986:885.523)1286.51:251.283)1537.8:174.079)1711.87:214.021)1925.9:84.4558)2010.35:134.198,((B31:1368.35,(B33:1130.65,B17:1130.65)1130.65:237.69)1368.35:404.043,B12:1772.39)1772.39:372.159)2144.55:61.6987)2206.25:814.636)3020.88:493.346,(p156889:2407.33,((A76:1621.81,((A78:900.197,A77:900.197)900.197:362.269,(A75:1017.56,A74:1017.56)1017.56:244.905)1262.47:359.347)1621.81:341.111,(A80:1760.07,(((p269484:474.356,p1359162:474.356)474.356:287.939,p1236908:762.298)762.296:675.189,A73:1437.49)1437.48:322.585)1760.07:202.851)1962.92:444.413)2407.33:1106.89)3514.23:19.3131)3533.54;
(((((U_71173:1229.94,U_67084:1229.94)1229.94:1505.66,U_41057:2735.61)2735.6:247.68,((M_p26868:2180.88,((p2523533517:396.172,M_p19866:396.172)396.172:254.527,M_p13725:650.7)650.699:1530.18)2180.88:605.72,(Cyn54:2395.93,(Cyn62:2000.06,(Cyn52:1844.25,((Cyn49:1503.61,((Cyn61:1168.65,Cyn53:1168.65)1168.65:259.342,((Cyn50:1225.34,(Cyn60:1024.22,Cyn47:1024.22)1024.22:201.121)1225.34:130.735,(Cyn55:1220.72,(Cyn59:1030.78,(Cyn48:241.6,Cyn46:241.6)241.6:789.184)1030.78:189.94)1220.72:135.352)1356.08:71.9154)1427.99:75.6227)1503.61:198.634,((Cyn58:1438.99,(Cyn56:993.662,(Cyn57:405.44,Cyn51:405.44)405.44:588.222)993.662:445.329)1438.99:205.545,Cyn45:1644.53)1644.54:57.7119)1702.25:142.001)1844.25:155.815)2000.06:395.87)2395.93:390.67)2786.6:196.683)2983.28:193.44,((Cf69:2242.1,(Cf70:1335.22,Cf64:1335.22)1335.22:906.88)2242.1:335.722,((Cf72:1734.72,Cf71:1734.72)1734.72:623.65,(((Cf82:256.215,Cf81:256.215)256.215:545.713,(Cf83:541.832,(Cf67:81.1762,Cf66:81.1762)81.1762:460.658)541.832:260.094)801.929:1279.96,(Cf65:740.411,(Cf68:380.882,Cf63:380.882)380.882:359.524)740.411:1341.48)2081.89:276.483)2358.37:219.453)2577.82:598.899)3176.72:338.995,((((Ig42:1418.46,Ig41:1418.46)1418.46:1204.53,(Chl8:1873.43,((Chl9:955.263,Chl1:955.263)955.263:398.229,(((Chl6:572.908,Chl4:572.908)572.908:63.0259,((Chl3:361.968,Chl2:361.968)361.968:165.125,(Chl11:379.578,(Chl7:350.903,Chl10:350.903)350.903:28.677)379.578:147.513)527.093:108.839)635.934:650.781,(Chl5:401.942,Chl0:401.942)401.942:884.773)1286.71:66.7789)1353.49:519.936)1873.43:749.562)2622.99:356.469,(B39:2427.76,((((B35:1424.69,(B34:932.647,(((B40:405.148,B36:405.148)405.148:133.813,B30:538.96)538.961:298.091,(B29:537.037,B25:537.037)537.037:300.015)837.052:95.5955)932.647:492.039)1424.69:136.654,B19:1561.34)1561.34:510.746,(B43:1908.35,((B44:1382.75,B21:1382.75)1382.75:285.732,((B32:1142.07,((B23:839.202,B20:839.202)839.202:89.2627,(B26:677.251,((B24:390.238,B16:390.238)390.238:180.501,(B15:340.164,B14:340.164)340.164:230.574)570.739:106.514)677.251:251.214)928.465:213.608)1142.07:307.904,(((B38:538.489,B37:538.489)538.489:419.657,(((B28:183.415,B27:183.415)183.415:98.2211,B22:281.637)281.637:96.1637,B18:377.799)377.8:580.347)958.146:130.996,(B79:317.121,B13:317.121)317.121:772.02)1089.14:360.836)1449.98:218.503)1668.48:239.871)1908.35:163.736)2072.09:217.501,((B31:1240.87,(B33:986.391,B17:986.391)986.391:254.483)1240.87:658.515,B12:1899.39)1899.39:390.199)2289.59:138.172)2427.76:551.701)2979.46:533.778,(p156889:2438.45,((A76:1384.55,((A78:786.59,A77:786.59)786.59:339.937,(A75:622.398,A74:622.398)622.398:504.13)1126.53:258.018)1384.55:655.682,(A80:1797.24,(((p269484:593.183,p1359162:593.183)593.183:292.066,p1236908:885.248)885.248:620.391,A73:1505.64)1505.64:291.603)1797.24:242.984)2040.23:398.222)2438.45:1074.79)3513.24:2.4804)3515.72;
(((((U_71173:775.726,U_67084:775.726)775.726:1451.5,U_41057:2227.23)2227.23:315.343,((M_p26868:2141.74,((p2523533517:393.928,M_p19866:393.928)393.928:124.696,M_p13725:518.621)518.624:1623.12)2141.74:243.489,(Cyn54:2094.7,(Cyn62:1879.17,(Cyn52:1738.35,((Cyn49:1482.19,((Cyn61:458.468,Cyn53:458.468)458.468:927.491,((Cyn50:1230.2,(Cyn60:807.67,Cyn47:807.67)807.67:422.532)1230.2:116.922,(Cyn55:1204.63,(Cyn59:1102.63,(Cyn48:248.759,Cyn46:248.759)248.759:853.874)1102.63:101.995)1204.63:142.498)1347.12:38.8358)1385.96:96.2253)1482.19:52.7014,((Cyn58:1190.76,(Cyn56:886.959,(Cyn57:549.49,Cyn51:549.49)549.49:337.469)886.959:303.8)1190.76:227.011,Cyn45:1417.77)1417.77:117.118)1534.89:203.462)1738.35:140.817)1879.17:215.531)2094.7:290.534)2385.23:157.337)2542.57:495.743,((Cf69:2400.04,(Cf70:1030.43,Cf64:1030.43)1030.43:1369.6)2400.04:215.814,((Cf72:1606.63,Cf71:1606.63)1606.63:837.599,(((Cf82:155.776,Cf81:155.776)155.776:857.858,(Cf83:486.49,(Cf67:229.003,Cf66:229.003)229.003:257.487)486.49:527.144)1013.63:1190.02,(Cf65:816.737,(Cf68:506.672,Cf63:506.672)506.672:310.063)816.737:1386.92)2203.65:240.581)2444.23:171.62)2615.85:422.462)3038.32:182.577,((((Ig42:1817.35,Ig41:1817.35)1817.35:838.398,(Chl8:1778.96,((Chl9:574.568,Chl1:574.568)574.568:500.021,(((Chl6:424.336,Chl4:424.336)424.336:164.18,((Chl3:333.378,Chl2:333.378)333.378:179.981,(Chl11:234.964,(Chl7:212.923,Chl10:212.923)212.923:22.0405)234.964:278.397)513.36:75.1546)588.516:325.609,(Chl5:280.424,Chl0:280.424)280.424:633.7)914.126:160.466)1074.59:704.37)1778.96:876.784)2655.74:180.728,(B39:2405.53,((((B35:1110.54,(B34:800.71,(((B40:236.915,B36:236.915)236.915:285.744,B30:522.66)522.66:145.369,(B29:415.26,B25:415.26)415.26:252.768)668.028:132.683)800.71:309.831)1110.54:427.377,B19:1537.92)1537.92:390.201,(B43:1764.29,((B44:1456.45,B21:1456.45)1456.45:182.496,((B32:893.159,((B23:376.986,B20:376.986)376.986:389.084,(B26:697.055,((B24:431.528,B16:431.528)431.528:172.097,(B15:209.057,B14:209.057)209.057:394.569)603.625:93.4309)697.055:69.0127)766.069:127.09)893.159:554.866,(((B38:992.218,B37:992.218)992.218:133.176,(((B28:272.934,B27:272.934)272.934:108.487,B22:381.421)381.422:255.728,B18:637.15)637.15:488.242)1125.39:176.746,(B79:343.904,B13:343.904)343.904:958.234)1302.14:145.885)1448.03:190.923)1638.95:125.345)1764.29:163.83)1928.12:155.447,((B31:1748.71,(B33:1144.5,B17:1144.5)1144.5:604.21)1748.71:220.819,B12:1969.53)1969.53:114.042)2083.57:321.962)2405.53:430.942)2836.47:374.425,(p156889:2421.73,((A76:1418.36,((A78:709.085,A77:709.085)709.085:507.332,(A75:973.311,A74:973.311)973.311:243.108)1216.42:201.939)1418.36:727.609,(A80:1829.74,(((p269484:684.181,p1359162:684.181)684.181:262.953,p1236908:947.135)947.135:545.928,A73:1493.06)1493.06:336.673)1829.74:316.229)2145.97:275.762)2421.73:789.166)3210.9:9.9936)3220.89;
(((((U_71173:846.367,U_67084:846.367)846.367:662.45,U_41057:1508.82)1508.82:996.119,((M_p26868:1749.92,((p2523533517:268.202,M_p19866:268.202)268.202:107.76,M_p13725:375.962)375.963:1373.96)1749.92:636.745,(Cyn54:2045.67,(Cyn62:1776.83,(Cyn52:1640.19,((Cyn49:1476.28,((Cyn61:946.601,Cyn53:946.601)946.601:427.199,((Cyn50:869.779,(Cyn60:424.067,Cyn47:424.067)424.067:445.712)869.779:457.331,(Cyn55:1272.37,(Cyn59:790.436,(Cyn48:700.286,Cyn46:700.286)700.286:90.1491)790.436:481.933)1272.37:54.7418)1327.11:46.6868)1373.8:102.49)1476.28:76.3283,((Cyn58:1362.11,(Cyn56:945.571,(Cyn57:600.718,Cyn51:600.718)600.718:344.853)945.571:416.54)1362.11:148.59,Cyn45:1510.7)1510.7:41.9143)1552.61:87.5783)1640.19:136.635)1776.83:268.846)2045.67:340.99)2386.67:118.273)2504.94:288.978,((Cf69:2182.94,(Cf70:904.713,Cf64:904.713)904.713:1278.23)2182.94:380.409,((Cf72:1841.03,Cf71:1841.03)1841.03:470.367,(((Cf82:107.403,Cf81:107.403)107.403:869.145,(Cf83:628.476,(Cf67:192.387,Cf66:192.387)192.387:436.089)628.476:348.072)976.547:708.916,(Cf65:1349.16,(Cf68:833.23,Cf63:833.23)833.23:515.929)1349.16:336.308)1685.46:625.936)2311.4:251.955)2563.35:230.563)2793.91:346.533,((((Ig42:859.557,Ig41:859.557)859.557:1763.3,(Chl8:1874.64,((Chl9:477.857,Chl1:477.857)477.857:320.458,(((Chl6:405.671,Chl4:405.671)405.671:151.917,((Chl3:281.232,Chl2:281.232)281.232:139.86,(Chl11:309.93,(Chl7:275.401,Chl10:275.401)275.401:34.5295)309.93:111.162)421.091:136.497)557.588:142.303,(Chl5:150.221,Chl0:150.221)150.221:549.67)699.891:98.4251)798.315:1076.32)1874.64:748.222)2622.86:100.782,(B39:2252.07,((((B35:1328.14,(B34:1053.38,(((B40:288.596,B36:288.596)288.596:194.493,B30:483.089)483.09:186.108,(B29:451.016,B25:451.016)451.016:218.182)669.198:384.181)1053.38:274.76)1328.14:148.133,B19:1476.27)1476.27:326.557,(B43:1655.01,((B44:1327.99,B21:1327.99)1327.99:175.291,((B32:970.945,((B23:516.039,B20:516.039)516.039:368.858,(B26:823.818,((B24:509.786,B16:509.786)509.786:196.843,(B15:200.597,B14:200.597)200.597:506.03)706.629:117.192)823.818:61.0773)884.897:86.0495)970.945:390.964,(((B38:978.263,B37:978.263)978.263:151.319,(((B28:204.782,B27:204.782)204.782:56.7174,B22:261.499)261.499:160.572,B18:422.07)422.072:707.512)1129.58:52.833,(B79:394.642,B13:394.642)394.642:787.772)1182.42:179.496)1361.91:141.368)1503.28:151.733)1655.01:147.817)1802.83:147.192,((B31:1637.24,(B33:1249.52,B17:1249.52)1249.52:387.717)1637.24:212.995,B12:1850.23)1850.23:99.7884)1950.02:302.047)2252.07:471.573)2723.64:413.475,(p156889:2402.25,((A76:1413.62,((A78:870.347,A77:870.347)870.347:155.293,(A75:763.173,A74:763.173)763.173:262.466)1025.64:387.974)1413.62:454.991,(A80:1756.42,(((p269484:712.813,p1359162:712.813)712.813:409.154,p1236908:1121.97)1121.97:431.573,A73:1553.54)1553.54:202.877)1756.42:112.191)1868.61:533.641)2402.25:734.868)3137.12:3.3333)3140.45;
(((((U_71173:1869.24,U_67084:1869.24)1869.24:921.069,U_41057:2790.31)2790.31:478.517,((M_p26868:2116.74,((p2523533517:256.399,M_p19866:256.399)256.399:56.6772,M_p13725:313.076)313.076:1803.67)2116.74:1039.77,(Cyn54:2512.25,(Cyn62:2116.99,(Cyn52:1999.6,((Cyn49:1792.43,((Cyn61:818.762,Cyn53:818.762)818.762:890.702,((Cyn50:1397.15,(Cyn60:913.322,Cyn47:913.322)913.322:483.832)1397.15:168.978,(Cyn55:1370.93,(Cyn59:1160.1,(Cyn48:439.921,Cyn46:439.921)439.921:720.177)1160.1:210.838)1370.93:195.196)1566.13:143.332)1709.46:82.9648)1792.43:97.2441,((Cyn58:1377.59,(Cyn56:967.259,(Cyn57:433.742,Cyn51:433.742)433.742:533.514)967.259:410.335)1377.59:411.666,Cyn45:1789.26)1789.26:100.413)1889.67:109.933)1999.6:117.379)2116.99:395.272)2512.25:644.256)3156.51:112.315)3268.83:283.551,((Cf69:2806.14,(Cf70:1849.38,Cf64:1849.38)1849.38:956.751)2806.14:273.36,((Cf72:2260.61,Cf71:2260.61)2260.61:596.365,(((Cf82:146.232,Cf81:146.232)146.232:700.217,(Cf83:706.603,(Cf67:199.311,Cf66:199.311)199.311:507.29)706.603:139.849)846.45:1319.36,(Cf65:1171.24,(Cf68:584.697,Cf63:584.697)584.697:586.546)1171.24:994.572)2165.81:691.162)2856.97:222.523)3079.5:472.886)3552.38:154.12,((((Ig42:1487.15,Ig41:1487.15)1487.15:1565.75,(Chl8:1645.04,((Chl9:744.562,Chl1:744.562)744.562:238.23,(((Chl6:501.979,Chl4:501.979)501.979:216.795,((Chl3:454.569,Chl2:454.569)454.569:175.631,(Chl11:552.787,(Chl7:513.669,Chl10:513.669)513.669:39.1184)552.787:77.4135)630.2:88.5716)718.774:174.455,(Chl5:171.973,Chl0:171.973)171.973:721.255)893.229:89.5627)982.792:662.251)1645.04:1407.86)3052.9:175.693,(B39:2399.63,((((B35:1629.36,(B34:1165.31,(((B40:502.683,B36:502.683)502.683:138.262,B30:640.943)640.945:216.702,(B29:781.723,B25:781.723)781.723:75.9228)857.647:307.664)1165.31:464.054)1629.36:132.626,B19:1761.99)1761.99:323.433,(B43:1944.12,((B44:1407.49,B21:1407.49)1407.49:349.524,((B32:1165.89,((B23:979.632,B20:979.632)979.632:72.2285,(B26:892.547,((B24:290.107,B16:290.107)290.107:471.363,(B15:529.333,B14:529.333)529.333:232.136)761.47:131.076)892.547:159.312)1051.86:114.036)1165.89:345.739,(((B38:591.772,B37:591.772)591.772:702.86,(((B28:103.764,B27:103.764)103.764:128.829,B22:232.593)232.593:225.405,B18:457.997)457.998:836.635)1294.63:109.676,(B79:400.554,B13:400.554)400.554:1003.76)1404.31:107.324)1511.63:245.377)1757.01:187.107)1944.12:141.303)2085.42:158.959,((B31:1532.4,(B33:1251.95,B17:1251.95)1251.95:280.453)1532.4:270.269,B12:1802.67)1802.67:441.711)2244.38:155.253)2399.63:828.962)3228.59:475.803,(p156889:2442.16,((A76:1468.89,((A78:702.578,A77:702.578)702.578:214.158,(A75:828.447,A74:828.447)828.447:88.2903)916.736:552.154)1468.89:605.95,(A80:1870.4,(((p269484:731.9,p1359162:731.9)731.9:447.167,p1236908:1179.07)1179.07:444.365,A73:1623.43)1623.43:246.968)1870.4:204.437)2074.84:367.324)2442.16:1262.24)3704.4:2.0992)3706.5;
(((((U_71173:932.43,U_67084:932.43)932.43:1789.77,U_41057:2722.2)2722.2:161.598,((M_p26868:1739.83,((p2523533517:286.58,M_p19866:286.58)286.58:255.347,M_p13725:541.927)541.927:1197.91)1739.83:1033.7,(Cyn54:2380.96,(Cyn62:1903.34,(Cyn52:1790.81,((Cyn49:1605.27,((Cyn61:1133.06,Cyn53:1133.06)1133.06:343.794,((Cyn50:985.717,(Cyn60:677.896,Cyn47:677.896)677.896:307.821)985.717:398.08,(Cyn55:1211.03,(Cyn59:820.178,(Cyn48:745.037,Cyn46:745.037)745.037:75.1408)820.178:390.852)1211.03:172.77)1383.8:93.051)1476.85:128.417)1605.27:53.0768,((Cyn58:1070.41,(Cyn56:960.213,(Cyn57:491.098,Cyn51:491.098)491.098:469.115)960.213:110.194)1070.41:385.702,Cyn45:1456.11)1456.11:202.238)1658.34:132.463)1790.81:112.534)1903.34:477.616)2380.96:392.568)2773.53:110.266)2883.8:325.888,((Cf69:2366.45,(Cf70:1365.54,Cf64:1365.54)1365.54:1000.91)2366.45:250.844,((Cf72:1533.72,Cf71:1533.72)1533.72:1032.9,(((Cf82:206.691,Cf81:206.691)206.691:1000.72,(Cf83:541.01,(Cf67:149.381,Cf66:149.381)149.381:391.631)541.01:666.398)1207.41:891.498,(Cf65:1209.85,(Cf68:578.848,Cf63:578.848)578.848:630.997)1209.85:889.06)2098.91:467.717)2566.62:50.6712)2617.29:592.391)3209.68:175.987,((((Ig42:1814.21,Ig41:1814.21)1814.21:686.902,(Chl8:1776.24,((Chl9:609.979,Chl1:609.979)609.979:301.644,(((Chl6:438.817,Chl4:438.817)438.817:154.325,((Chl3:295.336,Chl2:295.336)295.336:254.763,(Chl11:385.878,(Chl7:290.2,Chl10:290.2)290.2:95.68)385.878:164.22)550.1:43.0413)593.142:166.737,(Chl5:161.575,Chl0:161.575)161.575:598.302)759.879:151.743)911.623:864.615)1776.24:724.872)2501.11:463.833,(B39:2227.35,((((B35:1264.89,(B34:746.699,(((B40:323.099,B36:323.099)323.099:95.4173,B30:418.516)418.516:153.016,(B29:454.215,B25:454.215)454.215:117.317)571.532:175.168)746.699:518.187)1264.89:122.558,B19:1387.44)1387.44:567.459,(B43:1769.81,((B44:1330.95,B21:1330.95)1330.95:303.388,((B32:989.712,((B23:641.595,B20:641.595)641.595:225.809,(B26:758.668,((B24:449.603,B16:449.603)449.603:93.1712,(B15:198.251,B14:198.251)198.251:344.522)542.775:215.894)758.668:108.736)867.404:122.308)989.712:418.34,(((B38:685.05,B37:685.05)685.05:445.023,(((B28:370.223,B27:370.223)370.223:102.501,B22:472.724)472.724:87.6939,B18:560.416)560.418:569.656)1130.07:143.79,(B79:350.058,B13:350.058)350.058:923.807)1273.86:134.187)1408.05:226.289)1634.34:135.475)1769.81:185.087)1954.9:150.036,((B31:1401.96,(B33:882.624,B17:882.624)882.624:519.338)1401.96:346.594,B12:1748.56)1748.56:356.382)2104.94:122.41)2227.35:737.595)2964.94:414.44,(p156889:2309.7,((A76:1649.19,((A78:1106.06,A77:1106.06)1106.06:87.7562,(A75:849.143,A74:849.143)849.143:344.675)1193.82:455.369)1649.19:419.461,(A80:1813.66,(((p269484:634.928,p1359162:634.928)634.928:371.672,p1236908:1006.6)1006.6:464.48,A73:1471.08)1471.08:342.579)1813.66:254.988)2068.65:241.059)2309.7:1069.68)3379.38:6.287)3385.67;
(((((U_71173:574.262,U_67084:574.262)574.262:2017.84,U_41057:2592.1)2592.1:355.631,((M_p26868:2160.44,((p2523533517:257.412,M_p19866:257.412)257.412:245.695,M_p13725:503.105)503.107:1657.33)2160.44:629.926,(Cyn54:2442.56,(Cyn62:2187.95,(Cyn52:2059.48,((Cyn49:1760.61,((Cyn61:1156.34,Cyn53:1156.34)1156.34:412.538,((Cyn50:912.966,(Cyn60:446.924,Cyn47:446.924)446.924:466.046)912.966:534.103,(Cyn55:1210.27,(Cyn59:917.622,(Cyn48:740.995,Cyn46:740.995)740.995:176.629)917.622:292.645)1210.27:236.803)1447.07:121.808)1568.88:191.731)1760.61:186.99,((Cyn58:1403.28,(Cyn56:1247.85,(Cyn57:522.797,Cyn51:522.797)522.797:725.051)1247.85:155.426)1403.28:412.027,Cyn45:1815.3)1815.3:132.301)1947.6:111.88)2059.48:128.462)2187.95:254.618)2442.56:347.799)2790.36:157.374)2947.73:376.686,((Cf69:2445.27,(Cf70:1048.03,Cf64:1048.03)1048.03:1397.23)2445.27:418.493,((Cf72:2109.2,Cf71:2109.2)2109.2:624.505,(((Cf82:280.27,Cf81:280.27)280.27:965.643,(Cf83:925.811,(Cf67:120.646,Cf66:120.646)120.646:805.165)925.811:320.101)1245.91:1030.72,(Cf65:1121.19,(Cf68:583.987,Cf63:583.987)583.987:537.199)1121.19:1155.45)2276.63:457.071)2733.71:130.053)2863.76:460.664)3324.42:197.69,((((Ig42:653.837,Ig41:653.837)653.837:1883.33,(Chl8:1709.52,((Chl9:632.367,Chl1:632.367)632.367:247.458,(((Chl6:244.077,Chl4:244.077)244.077:322.137,((Chl3:162.384,Chl2:162.384)162.384:356.318,(Chl11:332.992,(Chl7:240.087,Chl10:240.087)240.087:92.9055)332.992:185.71)518.701:47.5115)566.213:241.498,(Chl5:342.452,Chl0:342.452)342.452:465.26)807.711:72.1144)879.824:829.689)1709.52:827.654)2537.17:374.964,(B39:2419.8,((((B35:1350.65,(B34:967.872,(((B40:363.327,B36:363.327)363.327:124.552,B30:487.879)487.879:296.788,(B29:565.365,B25:565.365)565.365:219.301)784.667:183.205)967.872:382.776)1350.65:165.36,B19:1516.01)1516.01:473.467,(B43:1767.63,((B44:1115.21,B21:1115.21)1115.21:431.821,((B32:939.748,((B23:655.947,B20:655.947)655.947:229.143,(B26:791.238,((B24:598.727,B16:598.727)598.727:118.637,(B15:270.606,B14:270.606)270.606:446.759)717.364:73.873)791.238:93.8519)885.09:54.6571)939.748:483.885,(((B38:875.987,B37:875.987)875.987:229.623,(((B28:158.008,B27:158.008)158.008:141.069,B22:299.077)299.077:164.106,B18:463.182)463.183:642.429)1105.61:217.876,(B79:311.388,B13:311.388)311.388:1012.1)1323.49:100.146)1423.63:123.395)1547.03:220.603)1767.63:221.842)1989.47:192.967,((B31:1645.92,(B33:1531.62,B17:1531.62)1531.62:114.304)1645.92:294.266,B12:1940.19)1940.19:242.252)2182.44:237.355)2419.8:492.338)2912.13:595.666,(p156889:2404.77,((A76:1764.51,((A78:1344.49,A77:1344.49)1344.49:188.707,(A75:1269.29,A74:1269.29)1269.29:263.911)1533.2:231.316)1764.51:314.332,(A80:1990.58,(((p269484:494.592,p1359162:494.592)494.592:602.753,p1236908:1097.35)1097.35:626.907,A73:1724.25)1724.25:266.327)1990.58:88.2658)2078.85:325.929)2404.77:1103.03)3507.8:14.3089)3522.11;
(((((U_71173:1194.19,U_67084:1194.19)1194.19:1086.38,U_41057:2280.58)2280.58:682.466,((M_p26868:2118.58,((p2523533517:217.885,M_p19866:217.885)217.885:176.65,M_p13725:394.535)394.535:1724.05)2118.58:662.989,(Cyn54:2319.62,(Cyn62:1904.23,(Cyn52:1821.76,((Cyn49:1624.74,((Cyn61:1279.15,Cyn53:1279.15)1279.15:221.918,((Cyn50:1019.51,(Cyn60:509.065,Cyn47:509.065)509.065:510.446)1019.51:385.627,(Cyn55:1347.73,(Cyn59:716.682,(Cyn48:144.966,Cyn46:144.966)144.966:571.715)716.682:631.048)1347.73:57.4086)1405.14:95.9281)1501.07:123.674)1624.74:56.2373,((Cyn58:1399.03,(Cyn56:1320.08,(Cyn57:595.019,Cyn51:595.019)595.019:725.064)1320.08:78.9489)1399.03:194.057,Cyn45:1593.09)1593.09:87.8914)1680.98:140.779)1821.76:82.4747)1904.23:415.391)2319.62:461.943)2781.57:181.477)2963.04:407.895,((Cf69:2435.75,(Cf70:1308.62,Cf64:1308.62)1308.62:1127.12)2435.75:190.236,((Cf72:1627.41,Cf71:1627.41)1627.41:772,(((Cf82:111.775,Cf81:111.775)111.775:1330.79,(Cf83:638.502,(Cf67:146.577,Cf66:146.577)146.577:491.924)638.502:804.066)1442.57:657.335,(Cf65:1427.26,(Cf68:761.256,Cf63:761.256)761.256:666.006)1427.26:672.637)2099.9:299.511)2399.41:226.573)2625.98:744.956)3370.94:117.188,((((Ig42:1564.33,Ig41:1564.33)1564.33:1059.51,(Chl8:1765.59,((Chl9:435.053,Chl1:435.053)435.053:389.551,(((Chl6:282.661,Chl4:282.661)282.661:227.817,((Chl3:279.836,Chl2:279.836)279.836:177.069,(Chl11:385.93,(Chl7:266.241,Chl10:266.241)266.241:119.691)385.93:70.9729)456.905:53.5734)510.478:202.717,(Chl5:172.738,Chl0:172.738)172.738:540.458)713.195:111.41)824.604:940.982)1765.59:858.258)2623.84:211.601,(B39:2291.64,((((B35:1730.78,(B34:973.349,(((B40:512.256,B36:512.256)512.256:165.272,B30:677.527)677.528:151.456,(B29:587.551,B25:587.551)587.551:241.431)828.984:144.363)973.349:757.433)1730.78:89.0156,B19:1819.8)1819.79:185.599,(B43:1771.26,((B44:1029.3,B21:1029.3)1029.3:403.507,((B32:1057.54,((B23:529.421,B20:529.421)529.421:412.991,(B26:786.395,((B24:407.609,B16:407.609)407.609:339.439,(B15:434.834,B14:434.834)434.834:312.214)747.048:39.3457)786.395:156.021)942.412:115.122)1057.54:274.29,(((B38:763.457,B37:763.457)763.457:219.588,(((B28:190.137,B27:190.137)190.137:79.0445,B22:269.181)269.181:213.628,B18:482.81)482.81:500.236)983.045:195.645,(B79:387.088,B13:387.088)387.088:791.6)1178.69:153.138)1331.83:100.978)1432.81:338.456)1771.26:234.132)2005.39:87.1774,((B31:1231.07,(B33:1024.3,B17:1024.3)1024.3:206.765)1231.07:687.807,B12:1918.87)1918.88:173.698)2092.57:199.07)2291.64:543.799)2835.44:644.927,(p156889:2326.06,((A76:1631.46,((A78:1019.92,A77:1019.92)1019.92:40.6625,(A75:939.025,A74:939.025)939.025:121.56)1060.58:570.878)1631.46:413.675,(A80:1850.8,(((p269484:517.799,p1359162:517.799)517.799:427.108,p1236908:944.907)944.907:754.451,A73:1699.36)1699.36:151.444)1850.8:194.334)2045.14:280.923)2326.06:1154.31)3480.37:7.7606)3488.13;
(((((U_71173:1623.55,U_67084:1623.55)1623.55:723.604,U_41057:2347.15)2347.15:716.237,((M_p26868:2493.04,((p2523533517:382.536,M_p19866:382.536)382.536:141.802,M_p13725:524.338)524.338:1968.69)2493.04:456.587,(Cyn54:2520.27,(Cyn62:1981.64,(Cyn52:1816.29,((Cyn49:1526.18,((Cyn61:627.875,Cyn53:627.875)627.875:815.089,((Cyn50:1145.48,(Cyn60:869.162,Cyn47:869.162)869.162:276.32)1145.48:226.352,(Cyn55:1237.31,(Cyn59:1126.01,(Cyn48:682.219,Cyn46:682.219)682.219:443.793)1126.01:111.296)1237.31:134.525)1371.83:71.1329)1442.96:83.214)1526.18:90.2105,((Cyn58:1328.01,(Cyn56:828.326,(Cyn57:333.357,Cyn51:333.357)333.357:494.969)828.326:499.687)1328.01:237.563,Cyn45:1565.58)1565.58:50.8153)1616.39:199.897)1816.29:165.353)1981.64:538.628)2520.27:429.349)2949.62:113.766)3063.39:396.669,((Cf69:2708.81,(Cf70:1615.27,Cf64:1615.27)1615.27:1093.55)2708.81:170.783,((Cf72:2381.35,Cf71:2381.35)2381.35:405.831,(((Cf82:191.89,Cf81:191.89)191.89:1218.03,(Cf83:826.248,(Cf67:383.085,Cf66:383.085)383.085:443.167)826.248:583.671)1409.92:1030.49,(Cf65:1479.12,(Cf68:617.089,Cf63:617.089)617.089:862.03)1479.12:961.288)2440.41:346.768)2787.18:92.4193)2879.6:580.459)3460.06:197.463,((((Ig42:1065.31,Ig41:1065.31)1065.31:1840.14,(Chl8:1738.88,((Chl9:578.521,Chl1:578.521)578.521:407.693,(((Chl6:360.997,Chl4:360.997)360.997:217.797,((Chl3:262.703,Chl2:262.703)262.703:280.37,(Chl11:457.552,(Chl7:277.223,Chl10:277.223)277.223:180.327)457.552:85.5226)543.073:35.7215)578.794:359.587,(Chl5:166.54,Chl0:166.54)166.54:771.843)938.381:47.829)986.214:752.67)1738.88:1166.58)2905.46:246.4,(B39:2325.82,((((B35:1340.03,(B34:1016.81,(((B40:463.978,B36:463.978)463.978:95.0746,B30:559.052)559.053:228.287,(B29:647.652,B25:647.652)647.652:139.687)787.34:229.468)1016.81:323.225)1340.03:146.938,B19:1486.97)1486.97:506.625,(B43:1807.54,((B44:1318.74,B21:1318.74)1318.74:344.238,((B32:1251.53,((B23:888.686,B20:888.686)888.686:228.901,(B26:814.065,((B24:511.833,B16:511.833)511.833:195.117,(B15:156.747,B14:156.747)156.747:550.204)706.95:107.112)814.065:303.521)1117.59:133.944)1251.53:264.666,(((B38:957.502,B37:957.502)957.502:220.189,(((B28:146.989,B27:146.989)146.989:103.546,B22:250.535)250.536:139.466,B18:390.001)390.002:787.687)1177.69:185.369,(B79:401.303,B13:401.303)401.303:961.756)1363.06:153.137)1516.2:146.78)1662.97:144.567)1807.54:186.053)1993.59:241.903,((B31:1505.37,(B33:1356.99,B17:1356.99)1356.99:148.377)1505.37:304.341,B12:1809.71)1809.71:425.794)2235.5:90.3195)2325.82:826.04)3151.86:493.791,(p156889:2417.83,((A76:1847.23,((A78:1130.14,A77:1130.14)1130.14:102.055,(A75:1027.2,A74:1027.2)1027.2:204.993)1232.19:615.041)1847.23:320.121,(A80:1940.04,(((p269484:631.559,p1359162:631.559)631.559:361.716,p1236908:993.276)993.274:690.324,A73:1683.6)1683.6:256.44)1940.04:227.318)2167.35:250.477)2417.83:1227.82)3645.65:11.8698)3657.52;
(((((U_71173:798.673,U_67084:798.673)798.673:1048.9,U_41057:1847.57)1847.57:968.395,((M_p26868:2439.45,((p2523533517:299.024,M_p19866:299.024)299.024:48.2363,M_p13725:347.261)347.26:2092.19)2439.45:286.771,(Cyn54:2159.58,(Cyn62:1844.33,(Cyn52:1731.49,((Cyn49:1528.79,((Cyn61:836.502,Cyn53:836.502)836.502:607.086,((Cyn50:1247.66,(Cyn60:832.488,Cyn47:832.488)832.488:415.178)1247.66:110.402,(Cyn55:1208.55,(Cyn59:607.686,(Cyn48:368.618,Cyn46:368.618)368.618:239.067)607.686:600.867)1208.55:149.51)1358.06:85.5208)1443.59:85.2068)1528.79:53.9196,((Cyn58:1111.57,(Cyn56:884.818,(Cyn57:473.191,Cyn51:473.191)473.191:411.627)884.818:226.752)1111.57:253.047,Cyn45:1364.62)1364.62:218.095)1582.71:148.774)1731.49:112.84)1844.33:315.25)2159.58:566.652)2726.23:89.7413)2815.97:263.878,((Cf69:2382.36,(Cf70:1236.94,Cf64:1236.94)1236.94:1145.42)2382.36:400.774,((Cf72:1679.66,Cf71:1679.66)1679.66:1019.54,(((Cf82:109.188,Cf81:109.188)109.188:1052.46,(Cf83:922.781,(Cf67:401.554,Cf66:401.554)401.554:521.231)922.781:238.868)1161.65:551.699,(Cf65:776.452,(Cf68:502.803,Cf63:502.803)502.803:273.648)776.452:936.895)1713.35:985.853)2699.2:83.9317)2783.13:296.715)3079.85:371.051,((((Ig42:744.487,Ig41:744.487)744.487:1924.92,(Chl8:1792.08,((Chl9:345.121,Chl1:345.121)345.121:515.278,(((Chl6:356.178,Chl4:356.178)356.178:82.7394,((Chl3:206.665,Chl2:206.665)206.665:194.363,(Chl11:292.766,(Chl7:152.063,Chl10:152.063)152.063:140.703)292.766:108.263)401.028:37.8901)438.917:328.413,(Chl5:321.531,Chl0:321.531)321.531:445.801)767.33:93.069)860.399:931.677)1792.08:877.329)2669.41:323.429,(B39:2320.87,((((B35:1397.42,(B34:915.289,(((B40:309.151,B36:309.151)309.151:108.406,B30:417.559)417.558:356.34,(B29:703.349,B25:703.349)703.349:70.547)773.897:141.394)915.289:482.132)1397.42:296.714,B19:1694.14)1694.14:340.872,(B43:1890.79,((B44:1599.3,B21:1599.3)1599.3:103.434,((B32:946.333,((B23:614.074,B20:614.074)614.074:137.551,(B26:645.888,((B24:433.709,B16:433.709)433.709:135.138,(B15:368.746,B14:368.746)368.746:200.102)568.847:77.0389)645.888:105.738)751.625:194.709)946.333:554.173,(((B38:615.975,B37:615.975)615.975:567.97,(((B28:208.875,B27:208.875)208.875:84.704,B22:293.579)293.579:262.82,B18:556.399)556.398:627.546)1183.95:144.274,(B79:399.393,B13:399.393)399.393:928.823)1328.22:172.287)1500.51:202.229)1702.74:188.055)1890.79:144.219)2035.01:139.645,((B31:1789.73,(B33:1377.42,B17:1377.42)1377.42:412.313)1789.73:225.507,B12:2015.24)2015.24:159.414)2174.66:146.217)2320.87:671.963)2992.83:454.801,(p156889:2135.27,((A76:1579.18,((A78:1296.87,A77:1296.87)1296.87:99.9066,(A75:1067.83,A74:1067.83)1067.83:328.948)1396.78:182.394)1579.18:358.911,(A80:1652.82,(((p269484:665.872,p1359162:665.872)665.872:277.969,p1236908:943.842)943.841:442.554,A73:1386.4)1386.39:266.423)1652.82:285.269)1938.09:197.187)2135.27:1312.37)3447.64:3.2614)3450.9;
(((((U_71173:732.269,U_67084:732.269)732.269:1566.22,U_41057:2298.48)2298.48:615.418,((M_p26868:2229.84,((p2523533517:312.979,M_p19866:312.979)312.979:160.836,M_p13725:473.814)473.814:1756.02)2229.84:568.845,(Cyn54:2240.66,(Cyn62:1898.77,(Cyn52:1695.96,((Cyn49:1495.02,((Cyn61:549.588,Cyn53:549.588)549.588:872.755,((Cyn50:1171.85,(Cyn60:890.748,Cyn47:890.748)890.748:281.103)1171.85:162.829,(Cyn55:1211.38,(Cyn59:515.132,(Cyn48:425.604,Cyn46:425.604)425.604:89.5263)515.132:696.248)1211.38:123.3)1334.68:87.6617)1422.34:72.6791)1495.02:57.853,((Cyn58:1190.44,(Cyn56:916.417,(Cyn57:423.843,Cyn51:423.843)423.843:492.574)916.417:274.027)1190.44:313.423,Cyn45:1503.87)1503.87:49.0074)1552.87:143.086)1695.96:202.805)1898.77:341.899)2240.66:558.02)2798.68:115.221)2913.9:371.1,((Cf69:2225.5,(Cf70:1266.78,Cf64:1266.78)1266.78:958.719)2225.5:380.409,((Cf72:1539.44,Cf71:1539.44)1539.44:992.819,(((Cf82:101.487,Cf81:101.487)101.487:1040.64,(Cf83:341.625,(Cf67:84.023,Cf66:84.023)84.023:257.602)341.625:800.499)1142.13:947.691,(Cf65:1401.5,(Cf68:917.712,Cf63:917.712)917.712:483.79)1401.5:688.316)2089.82:442.443)2532.26:73.6526)2605.91:679.093)3285:265.308,((((Ig42:1456.99,Ig41:1456.99)1456.99:1299.8,(Chl8:1717.42,((Chl9:612.553,Chl1:612.553)612.553:360.111,(((Chl6:399.697,Chl4:399.697)399.697:138.25,((Chl3:274.487,Chl2:274.487)274.487:229.386,(Chl11:381.875,(Chl7:310.123,Chl10:310.123)310.123:71.7521)381.875:121.998)503.873:34.0741)537.947:273.861,(Chl5:216.701,Chl0:216.701)216.701:595.106)811.808:160.856)972.664:744.756)1717.42:1039.37)2756.79:299.307,(B39:2390.52,((((B35:1478.32,(B34:1135.68,(((B40:408.839,B36:408.839)408.839:107.423,B30:516.261)516.262:262.812,(B29:640.316,B25:640.316)640.316:138.758)779.074:356.611)1135.68:342.633)1478.32:240.441,B19:1718.76)1718.76:325.755,(B43:1890.26,((B44:1521.08,B21:1521.08)1521.08:109.055,((B32:822.067,((B23:512.548,B20:512.548)512.548:167.614,(B26:562.259,((B24:296.814,B16:296.814)296.814:154.172,(B15:218.706,B14:218.706)218.706:232.279)450.986:111.275)562.259:117.9)680.161:141.907)822.067:709.558,(((B38:958.289,B37:958.289)958.289:205.933,(((B28:167.609,B27:167.609)167.609:71.9541,B22:239.563)239.564:296.364,B18:535.926)535.927:628.295)1164.22:165.1,(B79:371.597,B13:371.597)371.597:957.725)1329.32:202.302)1531.62:98.5118)1630.14:260.125)1890.26:154.251)2044.51:168.936,((B31:1365.81,(B33:1184.85,B17:1184.85)1184.85:180.954)1365.81:511.078,B12:1876.89)1876.89:336.563)2213.45:177.071)2390.52:665.58)3056.1:489.616,(p156889:2413.7,((A76:1832.46,((A78:1261.85,A77:1261.85)1261.85:172.865,(A75:1069.55,A74:1069.55)1069.55:365.163)1434.72:397.738)1832.46:244.256,(A80:1748.9,(((p269484:493.276,p1359162:493.276)493.276:422.774,p1236908:916.051)916.051:455.434,A73:1371.48)1371.48:377.416)1748.9:327.814)2076.71:336.985)2413.7:1132.02)3545.71:4.5925)3550.31;
(((((U_71173:1251.15,U_67084:1251.15)1251.15:1312.8,U_41057:2563.96)2563.96:379.584,((M_p26868:2496.1,((p2523533517:438.798,M_p19866:438.798)438.798:136.335,M_p13725:575.132)575.133:1920.97)2496.1:354.389,(Cyn54:2272.88,(Cyn62:1752.76,(Cyn52:1636.12,((Cyn49:1437.76,((Cyn61:1033.76,Cyn53:1033.76)1033.76:327.861,((Cyn50:1113.89,(Cyn60:579.332,Cyn47:579.332)579.332:534.562)1113.89:221.209,(Cyn55:1229.08,(Cyn59:710.886,(Cyn48:561.907,Cyn46:561.907)561.907:148.981)710.886:518.194)1229.08:106.019)1335.1:26.5217)1361.62:76.135)1437.76:64.8722,((Cyn58:1197.9,(Cyn56:810.876,(Cyn57:423.895,Cyn51:423.895)423.895:386.981)810.876:387.025)1197.9:176.36,Cyn45:1374.26)1374.26:128.37)1502.63:133.491)1636.12:116.636)1752.76:520.126)2272.88:577.604)2850.49:93.0509)2943.54:359.511,((Cf69:2373.88,(Cf70:1472.46,Cf64:1472.46)1472.46:901.425)2373.88:616.249,((Cf72:2346.81,Cf71:2346.81)2346.81:510.504,(((Cf82:157.091,Cf81:157.091)157.091:726.989,(Cf83:463.671,(Cf67:108.99,Cf66:108.99)108.99:354.683)463.671:420.408)884.08:1459.43,(Cf65:927.541,(Cf68:488.968,Cf63:488.968)488.968:438.569)927.541:1415.97)2343.51:513.802)2857.31:132.817)2990.13:312.919)3303.05:321.218,((((Ig42:1672.68,Ig41:1672.68)1672.68:1058.54,(Chl8:1850.08,((Chl9:448.5,Chl1:448.5)448.5:259.409,(((Chl6:379.305,Chl4:379.305)379.305:114.594,((Chl3:237.66,Chl2:237.66)237.66:176.453,(Chl11:224.167,(Chl7:189.589,Chl10:189.589)189.589:34.5777)224.167:189.945)414.113:79.7854)493.899:96.5828,(Chl5:233.215,Chl0:233.215)233.215:357.266)590.482:117.427)707.908:1142.17)1850.08:881.143)2731.22:410.916,(B39:2387.13,((((B35:1660.73,(B34:1285.24,(((B40:604.789,B36:604.789)604.789:186.547,B30:791.334)791.336:239.621,(B29:786.369,B25:786.369)786.369:244.587)1030.96:254.285)1285.24:375.492)1660.73:106.027,B19:1766.76)1766.76:142.085,(B43:1792.33,((B44:1472.94,B21:1472.94)1472.94:202.616,((B32:963.882,((B23:474.308,B20:474.308)474.308:153.192,(B26:526.878,((B24:283.27,B16:283.27)283.27:179.66,(B15:137.395,B14:137.395)137.395:325.536)462.93:63.9487)526.878:100.62)627.5:336.385)963.882:449.949,(((B38:897.155,B37:897.155)897.155:163.851,(((B28:198.086,B27:198.086)198.086:88.9156,B22:287.002)287.002:151.626,B18:438.627)438.628:622.378)1061.01:137.242,(B79:370.687,B13:370.687)370.687:827.562)1198.25:215.586)1413.83:261.724)1675.56:116.772)1792.33:116.515)1908.84:231.381,((B31:1533.64,(B33:1329.73,B17:1329.73)1329.73:203.913)1533.64:403.918,B12:1937.56)1937.56:202.67)2140.22:246.901)2387.13:755.011)3142.14:474.968,(p156889:2356.78,((A76:1402.25,((A78:1040.21,A77:1040.21)1040.21:93.3709,(A75:841.617,A74:841.617)841.617:291.967)1133.58:268.667)1402.25:448.84,(A80:1765.76,(((p269484:533.826,p1359162:533.826)533.826:345.119,p1236908:878.947)878.945:603.281,A73:1482.23)1482.23:283.532)1765.76:85.3334)1851.09:505.683)2356.78:1260.33)3617.1:7.165)3624.27;
(((((U_71173:1647.96,U_67084:1647.96)1647.96:619.33,U_41057:2267.29)2267.29:670.489,((M_p26868:2142.8,((p2523533517:403.342,M_p19866:403.342)403.342:117.063,M_p13725:520.406)520.404:1622.4)2142.8:463.606,(Cyn54:2236.12,(Cyn62:1967.75,(Cyn52:1815.88,((Cyn49:1490.43,((Cyn61:984.393,Cyn53:984.393)984.393:382.487,((Cyn50:1037.61,(Cyn60:647.592,Cyn47:647.592)647.592:390.017)1037.61:299.493,(Cyn55:1209.17,(Cyn59:661.894,(Cyn48:570.814,Cyn46:570.814)570.814:91.0807)661.894:547.279)1209.17:127.931)1337.1:29.7731)1366.88:123.554)1490.43:115.991,((Cyn58:1345.28,(Cyn56:1029.46,(Cyn57:393.403,Cyn51:393.403)393.403:636.056)1029.46:315.819)1345.28:153.804,Cyn45:1499.08)1499.08:107.34)1606.42:209.459)1815.88:151.867)1967.75:268.368)2236.12:370.295)2606.41:331.366)2937.78:376.42,((Cf69:2476.75,(Cf70:704.328,Cf64:704.328)704.328:1772.42)2476.75:282.792,((Cf72:1377.83,Cf71:1377.83)1377.83:1125.98,(((Cf82:189.152,Cf81:189.152)189.152:519.82,(Cf83:426.052,(Cf67:180.859,Cf66:180.859)180.859:245.192)426.052:282.921)708.972:1302.02,(Cf65:1167.6,(Cf68:635.593,Cf63:635.593)635.593:532.01)1167.6:843.397)2011:492.805)2503.8:255.739)2759.54:554.653)3314.2:419.205,((((Ig42:1012.71,Ig41:1012.71)1012.71:1684.31,(Chl8:1922.97,((Chl9:487.082,Chl1:487.082)487.082:370.021,(((Chl6:397.932,Chl4:397.932)397.932:81.6132,((Chl3:201.8,Chl2:201.8)201.8:224.644,(Chl11:301.686,(Chl7:171.756,Chl10:171.756)171.756:129.93)301.686:124.757)426.443:53.1001)479.545:214.782,(Chl5:200.617,Chl0:200.617)200.617:493.709)694.328:162.777)857.103:1065.86)1922.97:774.061)2697.02:342.961,(B39:2439.02,((((B35:1575.09,(B34:1221.08,(((B40:323.093,B36:323.093)323.093:147.157,B30:470.252)470.25:164.19,(B29:401.516,B25:401.516)401.516:232.924)634.44:586.64)1221.08:354.009)1575.09:115.586,B19:1690.67)1690.67:266.359,(B43:1654.12,((B44:1424.59,B21:1424.59)1424.59:103.44,((B32:854.486,((B23:603.556,B20:603.556)603.556:93.9558,(B26:399.104,((B24:219.728,B16:219.728)219.728:146.956,(B15:167.227,B14:167.227)167.227:199.456)366.684:32.4205)399.104:298.408)697.512:156.973)854.486:521.22,(((B38:848.871,B37:848.871)848.871:298.804,(((B28:264.633,B27:264.633)264.633:77.2011,B22:341.834)341.834:128.209,B18:470.043)470.043:677.631)1147.67:101.563,(B79:407.777,B13:407.777)407.777:841.46)1249.24:126.469)1375.71:152.323)1528.03:126.087)1654.12:302.916)1957.03:174.657,((B31:1597.84,(B33:1290.52,B17:1290.52)1290.52:307.321)1597.84:311.054,B12:1908.89)1908.89:222.798)2131.69:307.332)2439.02:600.962)3039.98:680.039,(p156889:2422.34,((A76:1881.41,((A78:1107.44,A77:1107.44)1107.44:170.649,(A75:984.031,A74:984.031)984.031:294.061)1278.09:603.317)1881.41:227.709,(A80:1924.89,(((p269484:380.799,p1359162:380.799)380.799:578.699,p1236908:959.499)959.499:638.975,A73:1598.47)1598.47:326.416)1924.89:184.232)2109.12:313.221)2422.34:1297.68)3720.02:13.3773)3733.4;
(((((U_71173:1723.01,U_67084:1723.01)1723.01:870.83,U_41057:2593.84)2593.84:465.309,((M_p26868:2268.8,((p2523533517:334.123,M_p19866:334.123)334.123:127.299,M_p13725:461.423)461.422:1807.38)2268.8:658.4,(Cyn54:2186.15,(Cyn62:1844.69,(Cyn52:1646.88,((Cyn49:1478.22,((Cyn61:805.647,Cyn53:805.647)805.647:589.849,((Cyn50:1100.65,(Cyn60:703.034,Cyn47:703.034)703.034:397.615)1100.65:246.698,(Cyn55:1208.02,(Cyn59:798.475,(Cyn48:556.467,Cyn46:556.467)556.467:242.009)798.475:409.541)1208.02:139.33)1347.35:48.1481)1395.5:82.7264)1478.22:92.5418,((Cyn58:1399.24,(Cyn56:1140.05,(Cyn57:354.667,Cyn51:354.667)354.667:785.39)1140.05:259.179)1399.24:111.837,Cyn45:1511.07)1511.07:59.6927)1570.76:76.1178)1646.88:197.806)1844.69:341.461)2186.15:741.047)2927.2:131.953)3059.15:255.96,((Cf69:2641.09,(Cf70:1560.36,Cf64:1560.36)1560.36:1080.73)2641.09:239.013,((Cf72:1778.01,Cf71:1778.01)1778.01:943.171,(((Cf82:260.485,Cf81:260.485)260.485:1070.8,(Cf83:557.684,(Cf67:180.935,Cf66:180.935)180.935:376.749)557.684:773.597)1331.28:721.848,(Cf65:1239.27,(Cf68:566.868,Cf63:566.868)566.868:672.403)1239.27:813.863)2053.13:668.055)2721.18:158.918)2880.1:435.008)3315.11:283.569,((((Ig42:1221.09,Ig41:1221.09)1221.09:1483.56,(Chl8:1834.38,((Chl9:437.24,Chl1:437.24)437.24:612.74,(((Chl6:495.635,Chl4:495.635)495.635:52.7221,((Chl3:361.692,Chl2:361.692)361.692:144.748,(Chl11:280.643,(Chl7:157.195,Chl10:157.195)157.195:123.448)280.643:225.799)506.441:41.9174)548.357:192.41,(Chl5:302.253,Chl0:302.253)302.253:438.517)740.767:309.21)1049.98:784.408)1834.38:870.258)2704.65:279.522,(B39:2179.59,((((B35:1356.33,(B34:1022.41,(((B40:465.093,B36:465.093)465.093:214.109,B30:679.204)679.203:190.922,(B29:680.251,B25:680.251)680.251:189.875)870.125:152.285)1022.41:333.918)1356.33:93.7517,B19:1450.08)1450.08:275.084,(B43:1538.08,((B44:845.276,B21:845.276)845.276:591.77,((B32:957.774,((B23:776.61,B20:776.61)776.61:78.0873,(B26:778.877,((B24:349.936,B16:349.936)349.936:314.585,(B15:349.103,B14:349.103)349.103:315.418)664.521:114.354)778.877:75.8209)854.697:103.079)957.774:318.165,(((B38:665.18,B37:665.18)665.18:355.564,(((B28:299.116,B27:299.116)299.116:159.978,B22:459.094)459.095:142.995,B18:602.091)602.09:418.652)1020.74:95.4013,(B79:410.185,B13:410.185)410.185:705.96)1116.14:159.795)1275.94:161.109)1437.05:101.031)1538.08:187.082)1725.16:163.109,((B31:1339.92,(B33:1134.91,B17:1134.91)1134.91:205.013)1339.92:334.127,B12:1674.05)1674.05:214.224)1888.27:291.314)2179.59:804.582)2984.17:610.235,(p156889:2435.55,((A76:1780.68,((A78:1113.28,A77:1113.28)1113.28:107.474,(A75:731.619,A74:731.619)731.619:489.132)1220.75:559.933)1780.68:376.908,(A80:1995.18,(((p269484:562.341,p1359162:562.341)562.341:282.897,p1236908:845.236)845.237:689.259,A73:1534.5)1534.5:460.689)1995.18:162.408)2157.59:277.962)2435.55:1158.85)3594.4:4.2766)3598.68;
(((((U_71173:381.273,U_67084:381.273)381.273:2236.79,U_41057:2618.07)2618.07:358.777,((M_p26868:1979.81,((p2523533517:445.846,M_p19866:445.846)445.846:238.215,M_p13725:684.061)684.061:1295.74)1979.81:831.621,(Cyn54:2372.98,(Cyn62:1897.51,(Cyn52:1758.66,((Cyn49:1545.94,((Cyn61:1114.11,Cyn53:1114.11)1114.11:302.996,((Cyn50:944.923,(Cyn60:569.546,Cyn47:569.546)569.546:375.377)944.923:412.984,(Cyn55:1224.32,(Cyn59:576.743,(Cyn48:439.241,Cyn46:439.241)439.241:137.503)576.743:647.574)1224.32:133.589)1357.91:59.2026)1417.11:128.825)1545.94:95.9577,((Cyn58:1374.74,(Cyn56:918.928,(Cyn57:461.916,Cyn51:461.916)461.916:457.013)918.928:455.82)1374.74:160.437,Cyn45:1535.18)1535.18:106.71)1641.89:116.762)1758.66:138.853)1897.51:475.472)2372.98:438.441)2811.43:165.418)2976.84:380.645,((Cf69:2150.95,(Cf70:1024.61,Cf64:1024.61)1024.61:1126.34)2150.95:365.807,((Cf72:1721.95,Cf71:1721.95)1721.95:701.794,(((Cf82:85.4615,Cf81:85.4615)85.4615:1006.41,(Cf83:635.972,(Cf67:148.446,Cf66:148.446)148.446:487.527)635.972:455.9)1091.87:662.938,(Cf65:823.676,(Cf68:566.405,Cf63:566.405)566.405:257.269)823.676:931.134)1754.81:668.939)2423.75:93.0074)2516.76:840.728)3357.49:151.924,((((Ig42:891.962,Ig41:891.962)891.962:1947.93,(Chl8:1844.15,((Chl9:739.847,Chl1:739.847)739.847:347.501,(((Chl6:312.237,Chl4:312.237)312.237:220.831,((Chl3:302.852,Chl2:302.852)302.852:191.536,(Chl11:344.97,(Chl7:287.28,Chl10:287.28)287.28:57.6901)344.97:149.417)494.387:38.6803)533.068:372.264,(Chl5:455.935,Chl0:455.935)455.935:449.397)905.332:182.015)1087.35:756.804)1844.15:995.735)2839.89:154.276,(B39:2372.52,((((B35:1467.11,(B34:1051.49,(((B40:434.058,B36:434.058)434.058:96.1897,B30:530.247)530.248:179.351,(B29:507.955,B25:507.955)507.955:201.645)709.599:341.893)1051.49:415.619)1467.11:227.309,B19:1694.42)1694.42:239.236,(B43:1682.3,((B44:1169.33,B21:1169.33)1169.33:248.813,((B32:922.354,((B23:675.551,B20:675.551)675.551:67.1988,(B26:555.473,((B24:344.059,B16:344.059)344.059:130.28,(B15:272.968,B14:272.968)272.968:201.37)474.339:81.134)555.473:187.277)742.75:179.603)922.354:332.474,(((B38:620.481,B37:620.481)620.481:379.778,(((B28:222.394,B27:222.394)222.394:105.796,B22:328.19)328.19:70.0966,B18:398.286)398.286:601.973)1000.26:123.593,(B79:270.554,B13:270.554)270.554:853.295)1123.85:130.977)1254.83:163.319)1418.15:264.155)1682.3:251.355)1933.66:261.319,((B31:1524.84,(B33:1371.62,B17:1371.62)1371.62:153.211)1524.84:272.699,B12:1797.53)1797.53:397.441)2194.98:177.54)2372.52:621.646)2994.16:503.19,(p156889:2425.56,((A76:1572.19,((A78:1041.29,A77:1041.29)1041.29:78.6904,(A75:833.927,A74:833.927)833.927:286.058)1119.98:452.205)1572.19:446.004,(A80:1865.4,(((p269484:695.161,p1359162:695.161)695.161:255.808,p1236908:950.969)950.969:647.139,A73:1598.11)1598.11:267.292)1865.4:152.793)2018.19:407.365)2425.56:1071.79)3497.35:12.0572)3509.41;
(((((U_71173:1426.54,U_67084:1426.54)1426.54:1313.35,U_41057:2739.89)2739.89:238.411,((M_p26868:1860.75,((p2523533517:238.601,M_p19866:238.601)238.601:143.845,M_p13725:382.446)382.446:1478.31)1860.75:989.702,(Cyn54:2353.56,(Cyn62:1983.28,(Cyn52:1826.46,((Cyn49:1628.04,((Cyn61:1277.67,Cyn53:1277.67)1277.67:269.486,((Cyn50:753.208,(Cyn60:391.188,Cyn47:391.188)391.188:362.018)753.208:606.336,(Cyn55:1284.24,(Cyn59:627.581,(Cyn48:495.092,Cyn46:495.092)495.092:132.488)627.581:656.661)1284.24:75.3001)1359.54:187.612)1547.15:80.8894)1628.04:72.3692,((Cyn58:1342.24,(Cyn56:1036.36,(Cyn57:500.82,Cyn51:500.82)500.82:535.538)1036.36:305.883)1342.24:207.526,Cyn45:1549.77)1549.77:150.647)1700.41:126.053)1826.46:156.816)1983.28:370.284)2353.56:496.889)2850.46:127.845)2978.3:364.288,((Cf69:2438.46,(Cf70:1385.92,Cf64:1385.92)1385.92:1052.54)2438.46:295.537,((Cf72:1563.67,Cf71:1563.67)1563.67:605.713,(((Cf82:212.032,Cf81:212.032)212.032:735.242,(Cf83:401.839,(Cf67:156.453,Cf66:156.453)156.453:245.388)401.839:545.432)947.274:1031.26,(Cf65:1286.35,(Cf68:486.955,Cf63:486.955)486.955:799.399)1286.35:692.18)1978.53:190.85)2169.38:564.615)2734:608.589)3342.59:280.289,((((Ig42:1180.69,Ig41:1180.69)1180.69:1561.98,(Chl8:1909.84,((Chl9:597.84,Chl1:597.84)597.84:199.882,(((Chl6:507.312,Chl4:507.312)507.312:81.2731,((Chl3:222.203,Chl2:222.203)222.203:237.579,(Chl11:307.843,(Chl7:179.93,Chl10:179.93)179.93:127.914)307.843:151.94)459.783:128.801)588.585:145.159,(Chl5:248.197,Chl0:248.197)248.197:485.546)733.744:63.9789)797.723:1112.12)1909.84:832.828)2742.67:403.701,(B39:2433.16,((((B35:1367.8,(B34:1117.06,(((B40:405.755,B36:405.755)405.755:242.707,B30:648.459)648.462:259.524,(B29:646.126,B25:646.126)646.126:261.86)907.986:209.073)1117.06:250.742)1367.8:118.905,B19:1486.7)1486.71:509.261,(B43:1768.41,((B44:1196.61,B21:1196.61)1196.61:359.432,((B32:910.991,((B23:666.711,B20:666.711)666.711:139.931,(B26:639.062,((B24:381.207,B16:381.207)381.207:160.569,(B15:139.504,B14:139.504)139.504:402.27)541.776:97.2888)639.062:167.578)806.643:104.349)910.991:483.365,(((B38:748.302,B37:748.302)748.302:329.245,(((B28:243.396,B27:243.396)243.396:50.413,B22:293.809)293.809:238.975,B18:532.784)532.784:544.765)1077.55:237.55,(B79:347.56,B13:347.56)347.56:967.537)1315.1:79.2581)1394.36:161.686)1556.04:212.368)1768.41:227.557)1995.97:104.26,((B31:1645.14,(B33:1311.19,B17:1311.19)1311.19:333.954)1645.14:301.067,B12:1946.21)1946.21:154.021)2100.23:332.935)2433.16:713.207)3146.37:450.976,(p156889:2387.38,((A76:1685.89,((A78:1142.2,A77:1142.2)1142.2:183.939,(A75:1147.5,A74:1147.5)1147.5:178.643)1326.14:359.752)1685.89:440.021,(A80:1858.48,(((p269484:676.33,p1359162:676.33)676.33:415.537,p1236908:1091.87)1091.87:509.855,A73:1601.72)1601.72:256.753)1858.48:267.433)2125.91:261.472)2387.38:1209.97)3597.35:25.5329)3622.88;
(((((U_71173:1038.14,U_67084:1038.14)1038.14:829.792,U_41057:1867.94)1867.94:1307.86,((M_p26868:2363.51,((p2523533517:491.284,M_p19866:491.284)491.284:140.513,M_p13725:631.798)631.797:1731.72)2363.51:686.014,(Cyn54:2706.47,(Cyn62:2132.66,(Cyn52:1955.66,((Cyn49:1699.33,((Cyn61:1270.08,Cyn53:1270.08)1270.08:361.568,((Cyn50:1341.64,(Cyn60:523.29,Cyn47:523.29)523.29:818.35)1341.64:172.168,(Cyn55:1226.88,(Cyn59:629.655,(Cyn48:358.181,Cyn46:358.181)358.181:271.473)629.655:597.221)1226.88:286.937)1513.81:117.841)1631.65:67.6791)1699.33:87.1263,((Cyn58:1404.06,(Cyn56:1009.29,(Cyn57:318.302,Cyn51:318.302)318.302:690.994)1009.29:394.769)1404.06:214.553,Cyn45:1618.62)1618.62:167.84)1786.46:169.204)1955.66:176.993)2132.66:573.821)2706.47:343.052)3049.53:126.271)3175.8:226.213,((Cf69:1670.12,(Cf70:945.213,Cf64:945.213)945.213:724.914)1670.12:984.276,((Cf72:2204.9,Cf71:2204.9)2204.9:339.885,(((Cf82:92.231,Cf81:92.231)92.231:1241.36,(Cf83:833.713,(Cf67:83.027,Cf66:83.027)83.027:750.686)833.713:499.876)1333.59:756.684,(Cf65:1514.23,(Cf68:425.861,Cf63:425.861)425.861:1088.37)1514.23:576.048)2090.28:454.513)2544.79:109.612)2654.4:747.61)3402.01:224.72,((((Ig42:1373.67,Ig41:1373.67)1373.67:900.96,(Chl8:1881.54,((Chl9:285.031,Chl1:285.031)285.031:589.59,(((Chl6:298.983,Chl4:298.983)298.983:227.643,((Chl3:154.028,Chl2:154.028)154.028:308.926,(Chl11:231.059,(Chl7:131.821,Chl10:131.821)131.821:99.2378)231.059:231.894)462.954:63.6719)526.625:191.163,(Chl5:186.988,Chl0:186.988)186.988:530.801)717.788:156.833)874.621:1006.91)1881.54:393.098)2274.63:424.008,(B39:2114.14,((((B35:1146.53,(B34:823.126,(((B40:319.763,B36:319.763)319.763:129.583,B30:449.344)449.345:245.441,(B29:506.487,B25:506.487)506.487:188.299)694.787:128.338)823.126:323.405)1146.53:434.435,B19:1580.96)1580.96:292.918,(B43:1771.83,((B44:1104.35,B21:1104.35)1104.35:377.118,((B32:956.107,((B23:575.899,B20:575.899)575.899:306.745,(B26:582.714,((B24:372.451,B16:372.451)372.451:168.903,(B15:284.846,B14:284.846)284.846:256.509)541.354:41.357)582.714:299.933)882.644:73.463)956.107:280.241,(((B38:559.844,B37:559.844)559.844:197.272,(((B28:151.596,B27:151.596)151.596:110.743,B22:262.338)262.339:225.367,B18:487.704)487.706:269.409)757.116:238.15,(B79:304.661,B13:304.661)304.661:690.606)995.266:241.085)1236.35:245.122)1481.47:290.353)1771.83:102.056)1873.88:135.11,((B31:1594.96,(B33:1394.21,B17:1394.21)1394.21:200.74)1594.96:206.931,B12:1801.89)1801.89:207.108)2008.99:105.144)2114.14:584.505)2698.64:829.799,(p156889:2435.42,((A76:1491.27,((A78:905.341,A77:905.341)905.341:206.612,(A75:890.681,A74:890.681)890.681:221.272)1111.95:379.316)1491.27:739.03,(A80:2033.96,(((p269484:761.501,p1359162:761.501)761.501:351.94,p1236908:1113.44)1113.44:677.404,A73:1790.85)1790.84:243.117)2033.96:196.333)2230.3:205.125)2435.42:1093.02)3528.44:98.2887)3626.73;
(((((U_71173:1338.99,U_67084:1338.99)1338.99:1342.49,U_41057:2681.48)2681.48:373.833,((M_p26868:2678.41,((p2523533517:236.536,M_p19866:236.536)236.536:295.941,M_p13725:532.476)532.477:2145.93)2678.41:274.114,(Cyn54:2492.85,(Cyn62:2141.14,(Cyn52:1999.41,((Cyn49:1723.58,((Cyn61:497.214,Cyn53:497.214)497.214:1008.02,((Cyn50:1105.69,(Cyn60:649.89,Cyn47:649.89)649.89:455.805)1105.69:356.539,(Cyn55:1253.53,(Cyn59:723.097,(Cyn48:617.964,Cyn46:617.964)617.964:105.133)723.097:530.426)1253.53:208.709)1462.23:42.9946)1505.23:218.354)1723.58:103.49,((Cyn58:1354.94,(Cyn56:1066.53,(Cyn57:314.161,Cyn51:314.161)314.161:752.369)1066.53:288.405)1354.94:381.402,Cyn45:1736.34)1736.34:90.735)1827.07:172.334)1999.41:141.738)2141.14:351.704)2492.85:459.672)2952.52:102.79)3055.31:290.33,((Cf69:2270.77,(Cf70:1481.59,Cf64:1481.59)1481.59:789.183)2270.77:517.592,((Cf72:1410.47,Cf71:1410.47)1410.47:1083,(((Cf82:230.077,Cf81:230.077)230.077:839.077,(Cf83:815.601,(Cf67:237.488,Cf66:237.488)237.488:578.112)815.601:253.556)1069.15:591.079,(Cf65:1122.09,(Cf68:626.765,Cf63:626.765)626.765:495.325)1122.09:538.143)1660.23:833.239)2493.47:294.892)2788.37:557.275)3345.64:245.21,((((Ig42:1410.19,Ig41:1410.19)1410.19:1309.27,(Chl8:1777.09,((Chl9:519.697,Chl1:519.697)519.697:414.632,(((Chl6:285.594,Chl4:285.594)285.594:281.549,((Chl3:206.708,Chl2:206.708)206.708:327.208,(Chl11:378.54,(Chl7:306.598,Chl10:306.598)306.598:71.9419)378.54:155.376)533.916:33.2274)567.143:179.765,(Chl5:199.54,Chl0:199.54)199.54:547.368)746.908:187.421)934.328:842.765)1777.09:942.368)2719.46:438.963,(B39:2293.5,((((B35:1269.93,(B34:1049.23,(((B40:559.526,B36:559.526)559.526:204.932,B30:764.46)764.458:99.6148,(B29:713.671,B25:713.671)713.671:150.405)864.073:185.153)1049.23:220.703)1269.93:177.259,B19:1447.19)1447.19:456.156,(B43:1688.28,((B44:900.151,B21:900.151)900.151:630.65,((B32:1104.13,((B23:925.301,B20:925.301)925.301:57.1889,(B26:788.095,((B24:481.195,B16:481.195)481.195:140.782,(B15:359.588,B14:359.588)359.588:262.388)621.977:166.117)788.095:194.397)982.49:121.635)1104.13:270.182,(((B38:460.254,B37:460.254)460.254:378.203,(((B28:152.244,B27:152.244)152.244:94.682,B22:246.927)246.927:52.7201,B18:299.647)299.647:538.811)838.456:368.13,(B79:392.663,B13:392.663)392.663:813.924)1206.59:167.72)1374.31:156.494)1530.8:157.483)1688.28:215.062)1903.34:165.736,((B31:1504.84,(B33:1015.69,B17:1015.69)1015.69:489.149)1504.84:464.864,B12:1969.7)1969.7:99.3828)2069.08:224.419)2293.5:864.924)3158.43:414.592,(p156889:2446.29,((A76:1486.9,((A78:993.983,A77:993.983)993.983:124.182,(A75:680.606,A74:680.606)680.606:437.559)1118.16:368.734)1486.9:699.839,(A80:2088.26,(((p269484:722.098,p1359162:722.098)722.098:248.819,p1236908:970.919)970.917:784.708,A73:1755.63)1755.63:332.628)2088.26:98.4826)2186.74:259.555)2446.29:1126.73)3573.02:17.8326)3590.85;
(((((U_71173:716.988,U_67084:716.988)716.988:2049.24,U_41057:2766.23)2766.23:213.954,((M_p26868:1934.45,((p2523533517:356.306,M_p19866:356.306)356.306:121.305,M_p13725:477.612)477.611:1456.83)1934.45:963.444,(Cyn54:2284.28,(Cyn62:1928.73,(Cyn52:1838.72,((Cyn49:1577.73,((Cyn61:1037.27,Cyn53:1037.27)1037.27:482.696,((Cyn50:1147.76,(Cyn60:697.954,Cyn47:697.954)697.954:449.802)1147.76:255.629,(Cyn55:1223.9,(Cyn59:830.478,(Cyn48:482.686,Cyn46:482.686)482.686:347.796)830.478:393.418)1223.9:179.49)1403.38:116.583)1519.97:57.7576)1577.73:126.393,((Cyn58:1395.49,(Cyn56:1145.53,(Cyn57:461.825,Cyn51:461.825)461.825:683.707)1145.53:249.955)1395.49:243.335,Cyn45:1638.82)1638.82:65.2977)1704.12:134.597)1838.72:90.0097)1928.73:355.553)2284.28:613.614)2897.89:82.2938)2980.18:349.039,((Cf69:2772.69,(Cf70:940.632,Cf64:940.632)940.632:1832.06)2772.69:212.521,((Cf72:2314.63,Cf71:2314.63)2314.63:498.895,(((Cf82:163.945,Cf81:163.945)163.945:442.079,(Cf83:269.213,(Cf67:119.662,Cf66:119.662)119.662:149.55)269.213:336.81)606.024:1544.29,(Cf65:1371.16,(Cf68:773.186,Cf63:773.186)773.186:597.972)1371.16:779.15)2150.31:663.212)2813.52:171.695)2985.21:344.009)3329.22:124.626,((((Ig42:1070.36,Ig41:1070.36)1070.36:1572.61,(Chl8:1642.01,((Chl9:538.573,Chl1:538.573)538.573:347.637,(((Chl6:418.227,Chl4:418.227)418.227:78.7826,((Chl3:262.328,Chl2:262.328)262.328:156.099,(Chl11:281.122,(Chl7:178.623,Chl10:178.623)178.623:102.499)281.122:137.305)418.427:78.5833)497.009:286.477,(Chl5:164.908,Chl0:164.908)164.908:618.581)783.486:102.72)886.21:755.806)1642.01:1000.95)2642.97:353.477,(B39:2236.89,((((B35:1288.02,(B34:1064.98,(((B40:439.44,B36:439.44)439.44:169.449,B30:608.889)608.889:221.36,(B29:615.148,B25:615.148)615.148:215.101)830.249:234.736)1064.98:223.03)1288.02:203.896,B19:1491.91)1491.91:353.764,(B43:1708.42,((B44:1293.5,B21:1293.5)1293.5:179.58,((B32:890.869,((B23:603.529,B20:603.529)603.529:188.411,(B26:699.301,((B24:348.234,B16:348.234)348.234:199.95,(B15:225.734,B14:225.734)225.734:322.45)548.184:151.118)699.301:92.6408)791.941:98.9255)890.869:506.569,(((B38:940.939,B37:940.939)940.939:99.8376,(((B28:195.468,B27:195.468)195.468:80.9306,B22:276.398)276.398:89.2319,B18:365.631)365.63:675.148)1040.78:137.955,(B79:359.332,B13:359.332)359.332:819.402)1178.73:218.704)1397.44:75.6472)1473.08:235.331)1708.42:137.262)1845.68:260.719,((B31:1465.4,(B33:1288.28,B17:1288.28)1288.28:177.121)1465.4:507.022,B12:1972.42)1972.42:133.971)2106.4:130.489)2236.89:759.557)2996.44:437.634,(p156889:2356.13,((A76:1222.1,((A78:836.377,A77:836.377)836.377:137.098,(A75:809.144,A74:809.144)809.144:164.332)973.475:248.627)1222.1:833.828,(A80:1935.9,(((p269484:606.786,p1359162:606.786)606.786:572.382,p1236908:1179.17)1179.17:505.675,A73:1684.84)1684.84:251.054)1935.9:120.036)2055.93:300.196)2356.13:1077.95)3434.08:19.7744)3453.85;
(((((U_71173:1422.98,U_67084:1422.98)1422.98:837.86,U_41057:2260.84)2260.84:643.596,((M_p26868:1794.81,((p2523533517:367.514,M_p19866:367.514)367.514:175.429,M_p13725:542.944)542.943:1251.86)1794.81:1050.19,(Cyn54:2361.7,(Cyn62:2033.82,(Cyn52:1944.12,((Cyn49:1549.39,((Cyn61:792.434,Cyn53:792.434)792.434:594.035,((Cyn50:1113.69,(Cyn60:565.389,Cyn47:565.389)565.389:548.301)1113.69:215.792,(Cyn55:1205.18,(Cyn59:530.061,(Cyn48:293.544,Cyn46:293.544)293.544:236.516)530.061:675.117)1205.18:124.303)1329.48:56.9881)1386.47:162.923)1549.39:181.865,((Cyn58:1294.21,(Cyn56:1089.36,(Cyn57:491.864,Cyn51:491.864)491.864:597.499)1089.36:204.852)1294.21:316.095,Cyn45:1610.31)1610.31:120.95)1731.26:212.863)1944.12:89.7008)2033.82:327.871)2361.7:483.306)2845:59.4332)2904.44:353.624,((Cf69:1980.82,(Cf70:724.315,Cf64:724.315)724.315:1256.51)1980.82:830.681,((Cf72:2041.38,Cf71:2041.38)2041.38:566.019,(((Cf82:132.104,Cf81:132.104)132.104:557.734,(Cf83:409.448,(Cf67:213.667,Cf66:213.667)213.667:195.781)409.448:280.387)689.837:1397.42,(Cf65:1251.02,(Cf68:436.778,Cf63:436.778)436.778:814.24)1251.02:836.24)2087.26:520.145)2607.4:204.101)2811.5:446.55)3258.06:240.813,((((Ig42:1993.83,Ig41:1993.83)1993.83:737.912,(Chl8:1777.24,((Chl9:486.476,Chl1:486.476)486.476:364.523,(((Chl6:385.768,Chl4:385.768)385.768:116.677,((Chl3:275.458,Chl2:275.458)275.458:162.147,(Chl11:314.028,(Chl7:239.016,Chl10:239.016)239.016:75.0119)314.028:123.578)437.605:64.8393)502.445:281.341,(Chl5:206.6,Chl0:206.6)206.6:577.184)783.785:67.2143)850.999:926.235)1777.24:954.509)2731.75:170.592,(B39:2396.02,((((B35:1558.21,(B34:1049.37,(((B40:604.955,B36:604.955)604.955:224.951,B30:829.904)829.906:156.574,(B29:660.454,B25:660.454)660.454:326.026)986.479:62.8949)1049.37:508.834)1558.21:279.401,B19:1837.61)1837.61:212.677,(B43:1763.47,((B44:1043.59,B21:1043.59)1043.59:407.16,((B32:951.357,((B23:771.844,B20:771.844)771.844:87.6834,(B26:697.815,((B24:323.043,B16:323.043)323.043:178.246,(B15:223.105,B14:223.105)223.105:278.184)501.288:196.527)697.815:161.712)859.527:91.8281)951.357:403.196,(((B38:924.041,B37:924.041)924.041:85.6929,(((B28:281.415,B27:281.415)281.415:64.8739,B22:346.289)346.289:178.211,B18:524.502)524.5:485.234)1009.73:216.408,(B79:328.299,B13:328.299)328.299:897.841)1226.14:128.411)1354.55:96.2024)1450.75:312.713)1763.47:286.817)2050.29:177.395,((B31:1769.24,(B33:1483.13,B17:1483.13)1483.13:286.112)1769.24:336.2,B12:2105.44)2105.44:122.244)2227.68:168.334)2396.02:506.321)2902.34:561.52,(p156889:2442.9,((A76:1675.37,((A78:1154.77,A77:1154.77)1154.77:75.5416,(A75:946.693,A74:946.693)946.693:283.624)1230.32:445.056)1675.37:558.951,(A80:2111.63,(((p269484:794.985,p1359162:794.985)794.985:273.63,p1236908:1068.62)1068.62:639.94,A73:1708.56)1708.56:403.077)2111.63:122.689)2234.33:208.582)2442.9:1020.95)3463.86:35.0142)3498.87;
(((((U_71173:626.862,U_67084:626.862)626.862:1551.44,U_41057:2178.3)2178.3:512.884,((M_p26868:1824.21,((p2523533517:333.135,M_p19866:333.135)333.135:89.9516,M_p13725:423.087)423.087:1401.12)1824.21:770.598,(Cyn54:2231.36,(Cyn62:1898.59,(Cyn52:1831.73,((Cyn49:1516.01,((Cyn61:1152.05,Cyn53:1152.05)1152.05:286.718,((Cyn50:1215.48,(Cyn60:683.181,Cyn47:683.181)683.181:532.296)1215.48:141.43,(Cyn55:1245.94,(Cyn59:549.87,(Cyn48:321.625,Cyn46:321.625)321.625:228.247)549.87:696.063)1245.94:110.969)1356.91:81.8651)1438.77:77.2426)1516.01:60.1864,((Cyn58:1363.53,(Cyn56:1034.1,(Cyn57:539.945,Cyn51:539.945)539.945:494.158)1034.1:329.427)1363.53:159.15,Cyn45:1522.68)1522.68:53.5201)1576.2:255.527)1831.73:66.8608)1898.59:332.774)2231.36:363.447)2594.81:96.3754)2691.19:382.424,((Cf69:2096.56,(Cf70:965.344,Cf64:965.344)965.344:1131.21)2096.56:229.492,((Cf72:1902.94,Cf71:1902.94)1902.94:210.592,(((Cf82:175.716,Cf81:175.716)175.716:1007.37,(Cf83:428.285,(Cf67:65.8873,Cf66:65.8873)65.8873:362.396)428.285:754.8)1183.08:662.714,(Cf65:1022.81,(Cf68:444.821,Cf63:444.821)444.821:577.983)1022.81:822.995)1845.8:267.735)2113.54:212.515)2326.05:747.561)3073.61:151.039,((((Ig42:601.839,Ig41:601.839)601.839:1676.52,(Chl8:1771.36,((Chl9:555.046,Chl1:555.046)555.046:156.305,(((Chl6:308.023,Chl4:308.023)308.023:133.355,((Chl3:212.87,Chl2:212.87)212.87:172.949,(Chl11:314.198,(Chl7:227.495,Chl10:227.495)227.495:86.7027)314.198:71.6214)385.819:55.5584)441.378:125.929,(Chl5:202.343,Chl0:202.343)202.343:364.963)567.307:144.044)711.351:1060.01)1771.36:506.999)2278.36:501.672,(B39:2351.74,((((B35:1554.6,(B34:910.354,(((B40:417.757,B36:417.757)417.757:247.346,B30:665.103)665.103:130.262,(B29:590.53,B25:590.53)590.53:204.833)795.364:114.989)910.354:644.25)1554.6:301.354,B19:1855.96)1855.95:90.8383,(B43:1778.75,((B44:1382.7,B21:1382.7)1382.7:282.358,((B32:1035.35,((B23:454.979,B20:454.979)454.979:307.494,(B26:579.463,((B24:320.925,B16:320.925)320.925:128.489,(B15:173.505,B14:173.505)173.505:275.909)449.414:130.048)579.463:183.011)762.473:272.877)1035.35:391.302,(((B38:771.759,B37:771.759)771.759:368.336,(((B28:253.329,B27:253.329)253.329:71.8771,B22:325.206)325.207:168.197,B18:493.404)493.403:646.691)1140.09:138.253,(B79:368.429,B13:368.429)368.429:909.919)1278.35:148.305)1426.65:238.41)1665.06:113.689)1778.75:168.043)1946.79:276.201,((B31:1270.7,(B33:971.474,B17:971.474)971.474:299.222)1270.7:423.532,B12:1694.23)1694.23:528.765)2222.99:128.741)2351.74:428.291)2780.03:431.681,(p156889:2398.43,((A76:1335.65,((A78:839.886,A77:839.886)839.886:134.449,(A75:658.889,A74:658.889)658.889:315.445)974.335:361.315)1335.65:653.733,(A80:1836.6,(((p269484:455.772,p1359162:455.772)455.772:485.868,p1236908:941.643)941.64:626.524,A73:1568.17)1568.16:268.435)1836.6:152.785)1989.39:409.047)2398.43:813.276)3211.71:12.9405)3224.65;
(((((U_71173:1136.84,U_67084:1136.84)1136.84:1187.79,U_41057:2324.63)2324.63:508.047,((M_p26868:2077.58,((p2523533517:356.315,M_p19866:356.315)356.315:128.117,M_p13725:484.432)484.432:1593.14)2077.58:655.394,(Cyn54:2316.08,(Cyn62:1913.33,(Cyn52:1791.82,((Cyn49:1548.63,((Cyn61:1132.13,Cyn53:1132.13)1132.13:353.783,((Cyn50:1330.39,(Cyn60:735.474,Cyn47:735.474)735.474:594.915)1330.39:72.3478,(Cyn55:1201.33,(Cyn59:936.037,(Cyn48:462.377,Cyn46:462.377)462.377:473.659)936.037:265.293)1201.33:201.407)1402.74:83.1761)1485.92:62.7159)1548.63:116.712,((Cyn58:1020.36,(Cyn56:813.749,(Cyn57:346.845,Cyn51:346.845)346.845:466.9)813.749:206.616)1020.36:281.297,Cyn45:1301.66)1301.66:363.682)1665.34:126.479)1791.82:121.507)1913.33:402.749)2316.08:416.892)2732.97:99.7059)2832.67:267.959,((Cf69:1560.19,(Cf70:605.395,Cf64:605.395)605.395:954.801)1560.19:520.253,((Cf72:1392.85,Cf71:1392.85)1392.85:556.266,(((Cf82:196.685,Cf81:196.685)196.685:734.907,(Cf83:689.148,(Cf67:162.68,Cf66:162.68)162.68:526.468)689.148:242.444)931.592:539.581,(Cf65:1014.58,(Cf68:691.562,Cf63:691.562)691.562:323.019)1014.58:456.59)1471.17:477.94)1949.11:131.333)2080.45:1020.19)3100.63:84.6155,((((Ig42:1334.39,Ig41:1334.39)1334.39:1262.81,(Chl8:1661.81,((Chl9:701.166,Chl1:701.166)701.166:233.327,(((Chl6:310.686,Chl4:310.686)310.686:131.054,((Chl3:132.038,Chl2:132.038)132.038:269.154,(Chl11:301.199,(Chl7:250.726,Chl10:250.726)250.726:50.4728)301.199:99.9935)401.192:40.5472)441.74:400.013,(Chl5:182.872,Chl0:182.872)182.872:658.882)841.753:92.7407)934.493:727.31)1661.81:935.4)2597.2:208.535,(B39:2295.17,((((B35:1363.43,(B34:1135.17,(((B40:477.033,B36:477.033)477.033:196.631,B30:673.664)673.663:355.834,(B29:528.649,B25:528.649)528.649:500.849)1029.5:105.674)1135.17:228.258)1363.43:163.569,B19:1527)1527:425.871,(B43:1852.29,((B44:1417,B21:1417)1417:313.858,((B32:772.175,((B23:434.49,B20:434.49)434.49:179.506,(B26:540.476,((B24:400.045,B16:400.045)400.045:99.8534,(B15:341.628,B14:341.628)341.628:158.27)499.899:40.5768)540.476:73.5206)613.996:158.18)772.175:652.772,(((B38:537.409,B37:537.409)537.409:505.184,(((B28:261.566,B27:261.566)261.566:34.9224,B22:296.489)296.488:195.918,B18:492.408)492.406:550.182)1042.59:142.549,(B79:318.347,B13:318.347)318.347:866.793)1185.14:239.809)1424.95:305.913)1730.86:121.434)1852.29:100.576)1952.87:172.988,((B31:1528.63,(B33:966.093,B17:966.093)966.093:562.537)1528.63:230.221,B12:1758.85)1758.85:367.008)2125.86:169.308)2295.17:510.573)2805.74:363.504,(p156889:2334.08,((A76:1338.6,((A78:756.803,A77:756.803)756.803:132.366,(A75:729.196,A74:729.196)729.196:159.972)889.168:449.439)1338.6:684.539,(A80:1895.24,(((p269484:549.659,p1359162:549.659)549.659:258.684,p1236908:808.343)808.343:925.341,A73:1733.68)1733.68:161.556)1895.24:127.905)2023.14:310.941)2334.08:835.16)3169.24:16.0063)3185.25;
(((((U_71173:1689.96,U_67084:1689.96)1689.96:422.406,U_41057:2112.37)2112.37:836.849,((M_p26868:2629.68,((p2523533517:417.163,M_p19866:417.163)417.163:150.941,M_p13725:568.104)568.104:2061.58)2629.68:219.959,(Cyn54:2269.42,(Cyn62:1948.51,(Cyn52:1845.4,((Cyn49:1595.36,((Cyn61:762.912,Cyn53:762.912)762.912:744.844,((Cyn50:1278.26,(Cyn60:613.704,Cyn47:613.704)613.704:664.551)1278.26:154.233,(Cyn55:1212.53,(Cyn59:966.882,(Cyn48:399.803,Cyn46:399.803)399.803:567.079)966.882:245.645)1212.53:219.961)1432.49:75.2677)1507.76:87.5983)1595.36:74.5637,((Cyn58:1340.72,(Cyn56:1059.3,(Cyn57:441.706,Cyn51:441.706)441.706:617.592)1059.3:281.418)1340.72:277.606,Cyn45:1618.32)1618.32:51.5959)1669.92:175.476)1845.4:103.12)1948.51:320.905)2269.42:580.224)2849.64:99.5783)2949.22:287.276,((Cf69:2795.82,(Cf70:1613.44,Cf64:1613.44)1613.44:1182.38)2795.82:166.548,((Cf72:1842.58,Cf71:1842.58)1842.58:512.3,(((Cf82:110.784,Cf81:110.784)110.784:855.86,(Cf83:381.388,(Cf67:176.03,Cf66:176.03)176.03:205.358)381.388:585.252)966.643:1002.57,(Cf65:1362.38,(Cf68:551.513,Cf63:551.513)551.513:810.865)1362.38:606.837)1969.22:385.664)2354.88:607.491)2962.37:274.125)3236.49:168.054,((((Ig42:1063.72,Ig41:1063.72)1063.72:1634.39,(Chl8:2032.83,((Chl9:900.051,Chl1:900.051)900.051:479.66,(((Chl6:383.584,Chl4:383.584)383.584:302.994,((Chl3:330.801,Chl2:330.801)330.801:323.397,(Chl11:454.395,(Chl7:345.766,Chl10:345.766)345.766:108.628)454.395:199.802)654.197:32.3793)686.577:322.854,(Chl5:294.608,Chl0:294.608)294.608:714.823)1009.43:370.282)1379.71:653.115)2032.83:665.283)2698.11:215.367,(B39:2445.01,((((B35:1530.5,(B34:983.278,(((B40:304.373,B36:304.373)304.373:334.349,B30:638.721)638.722:251.255,(B29:611.331,B25:611.331)611.331:278.647)889.977:93.3016)983.278:547.223)1530.5:218.575,B19:1749.08)1749.08:334.725,(B43:1700.83,((B44:715.919,B21:715.919)715.919:744.97,((B32:1099.63,((B23:766.885,B20:766.885)766.885:256.036,(B26:833.948,((B24:509.436,B16:509.436)509.436:144.956,(B15:391.813,B14:391.813)391.813:262.581)654.393:179.553)833.948:188.973)1022.92:76.7126)1099.63:141.188,(((B38:680.025,B37:680.025)680.025:189.34,(((B28:167.981,B27:167.981)167.981:233.211,B22:401.192)401.192:84.6068,B18:485.799)485.799:383.567)869.365:216.896,(B79:339.151,B13:339.151)339.151:747.111)1086.26:154.56)1240.82:220.067)1460.89:239.939)1700.83:382.974)2083.8:138.384,((B31:1808.79,(B33:1625.92,B17:1625.92)1625.92:182.863)1808.79:170.816,B12:1979.6)1979.6:242.584)2222.19:222.824)2445.01:468.466)2913.48:416.237,(p156889:2405.8,((A76:1726.42,((A78:1143.98,A77:1143.98)1143.98:42.9718,(A75:1009.63,A74:1009.63)1009.63:177.319)1186.95:539.475)1726.42:382.988,(A80:1933.62,(((p269484:569.837,p1359162:569.837)569.837:542.495,p1236908:1112.33)1112.33:627.799,A73:1740.13)1740.13:193.494)1933.62:175.786)2109.41:296.389)2405.8:923.913)3329.71:74.8377)3404.55;
(((((U_71173:1722.53,U_67084:1722.53)1722.53:917.468,U_41057:2640)2640:328.81,((M_p26868:2349.64,((p2523533517:441.536,M_p19866:441.536)441.536:208.588,M_p13725:650.121)650.124:1699.52)2349.64:532.741,(Cyn54:2555.97,(Cyn62:2049.66,(Cyn52:1894.4,((Cyn49:1699.56,((Cyn61:1359.65,Cyn53:1359.65)1359.65:195.048,((Cyn50:1119.34,(Cyn60:703.823,Cyn47:703.823)703.823:415.522)1119.34:255.94,(Cyn55:1231.96,(Cyn59:772.209,(Cyn48:547.771,Cyn46:547.771)547.771:224.441)772.209:459.752)1231.96:143.32)1375.28:179.417)1554.7:144.857)1699.56:124.548,((Cyn58:1555.62,(Cyn56:1279.27,(Cyn57:510.141,Cyn51:510.141)510.141:769.126)1279.27:276.354)1555.62:161.106,Cyn45:1716.73)1716.73:107.375)1824.1:70.2951)1894.4:155.263)2049.66:506.305)2555.97:326.417)2882.38:86.4261)2968.81:333.609,((Cf69:2173.47,(Cf70:1101.62,Cf64:1101.62)1101.62:1071.85)2173.47:690.418,((Cf72:1858.24,Cf71:1858.24)1858.24:781.077,(((Cf82:114.99,Cf81:114.99)114.99:642.118,(Cf83:477.048,(Cf67:147.244,Cf66:147.244)147.244:329.805)477.048:280.06)757.108:1122.25,(Cf65:821.339,(Cf68:414.333,Cf63:414.333)414.333:407.006)821.339:1058.02)1879.36:759.955)2639.32:224.571)2863.89:438.53)3302.42:184.7,((((Ig42:464.878,Ig41:464.878)464.878:1961.85,(Chl8:1999.1,((Chl9:717.984,Chl1:717.984)717.984:382.861,(((Chl6:390.39,Chl4:390.39)390.39:355.892,((Chl3:291.827,Chl2:291.827)291.827:364.007,(Chl11:537.125,(Chl7:406.124,Chl10:406.124)406.124:130.999)537.125:118.709)655.833:90.4475)746.282:277.695,(Chl5:194.313,Chl0:194.313)194.313:829.663)1023.98:76.8714)1100.85:898.258)1999.1:427.625)2426.73:385.602,(B39:2351.73,((((B35:1559.37,(B34:1130.65,(((B40:441.504,B36:441.504)441.504:337.56,B30:779.064)779.064:250.951,(B29:663.337,B25:663.337)663.337:366.678)1030.02:100.634)1130.65:428.72)1559.37:59.6949,B19:1619.07)1619.07:404.513,(B43:1857.57,((B44:1261.41,B21:1261.41)1261.41:402.515,((B32:926.939,((B23:685.913,B20:685.913)685.913:135.165,(B26:702.686,((B24:488.413,B16:488.413)488.413:165.646,(B15:226,B14:226)226:428.058)654.059:48.6271)702.686:118.391)821.078:105.863)926.939:480.738,(((B38:603.606,B37:603.606)603.606:538.603,(((B28:202.629,B27:202.629)202.629:133.275,B22:335.904)335.904:92.1352,B18:428.04)428.039:714.173)1142.21:127.084,(B79:388.852,B13:388.852)388.852:880.442)1269.29:138.38)1407.68:256.245)1663.92:193.654)1857.57:166.003)2023.58:185.575,((B31:1606.47,(B33:1455.81,B17:1455.81)1455.81:150.66)1606.47:395.743,B12:2002.22)2002.22:206.938)2209.15:142.58)2351.73:460.6)2812.33:665.151,(p156889:2436.58,((A76:1565.65,((A78:1013.06,A77:1013.06)1013.06:277.448,(A75:1129.03,A74:1129.03)1129.03:161.473)1290.51:275.143)1565.65:559.529,(A80:1933.88,(((p269484:674.901,p1359162:674.901)674.901:428.379,p1236908:1103.28)1103.28:614.664,A73:1717.94)1717.94:215.937)1933.88:191.297)2125.18:311.398)2436.58:1040.91)3477.48:9.6362)3487.12;
(((((U_71173:1338.05,U_67084:1338.05)1338.05:839.781,U_41057:2177.84)2177.84:653.224,((M_p26868:2083.24,((p2523533517:332.665,M_p19866:332.665)332.665:122.087,M_p13725:454.752)454.752:1628.49)2083.24:617.583,(Cyn54:2339.65,(Cyn62:2030.37,(Cyn52:1940.12,((Cyn49:1622.36,((Cyn61:1337.47,Cyn53:1337.47)1337.47:180.543,((Cyn50:1048.7,(Cyn60:643.035,Cyn47:643.035)643.035:405.66)1048.7:370.612,(Cyn55:1285.98,(Cyn59:415.686,(Cyn48:227.568,Cyn46:227.568)227.568:188.118)415.686:870.295)1285.98:133.326)1419.31:98.7031)1518.01:104.344)1622.36:209.688,((Cyn58:1592.76,(Cyn56:1103.87,(Cyn57:339.486,Cyn51:339.486)339.486:764.381)1103.87:488.891)1592.76:171.005,Cyn45:1763.76)1763.76:68.2781)1832.04:108.078)1940.12:90.252)2030.37:309.276)2339.65:361.175)2700.82:130.239)2831.06:322.327,((Cf69:1901.86,(Cf70:708.767,Cf64:708.767)708.767:1193.09)1901.86:481.83,((Cf72:1568.27,Cf71:1568.27)1568.27:585.378,(((Cf82:114.206,Cf81:114.206)114.206:997.425,(Cf83:514.917,(Cf67:112.291,Cf66:112.291)112.291:402.627)514.917:596.711)1111.63:853.259,(Cf65:1125.47,(Cf68:654.228,Cf63:654.228)654.228:471.249)1125.47:839.414)1964.89:188.756)2153.64:230.041)2383.69:769.702)3153.39:251,((((Ig42:737.289,Ig41:737.289)737.289:1998.39,(Chl8:1757.72,((Chl9:413.116,Chl1:413.116)413.116:631.211,(((Chl6:211.953,Chl4:211.953)211.953:385.254,((Chl3:267.791,Chl2:267.791)267.791:312.318,(Chl11:491.485,(Chl7:101.121,Chl10:101.121)101.121:390.364)491.485:88.622)580.109:17.0983)597.208:217.523,(Chl5:256.871,Chl0:256.871)256.871:557.86)814.731:229.597)1044.33:713.39)1757.72:977.959)2735.68:224.441,(B39:2363.42,((((B35:1625.43,(B34:1317.29,(((B40:499.223,B36:499.223)499.223:148.626,B30:647.849)647.849:494.641,(B29:896.624,B25:896.624)896.624:245.863)1142.49:174.805)1317.29:308.133)1625.43:86.2767,B19:1711.7)1711.7:291.6,(B43:1864.13,((B44:1441.32,B21:1441.32)1441.32:152.12,((B32:998.865,((B23:723.79,B20:723.79)723.79:126.611,(B26:798.66,((B24:567.148,B16:567.148)567.148:190.832,(B15:142.191,B14:142.191)142.191:615.789)757.98:40.6797)798.66:51.7412)850.401:148.462)998.865:457.894,(((B38:863.956,B37:863.956)863.956:296.717,(((B28:171.63,B27:171.63)171.63:53.0798,B22:224.71)224.71:101.343,B18:326.053)326.053:834.62)1160.67:157.801,(B79:297.325,B13:297.325)297.325:1021.15)1318.47:138.283)1456.76:136.682)1593.44:270.692)1864.13:139.171)2003.3:107.433,((B31:1374.09,(B33:1170.9,B17:1170.9)1170.9:203.185)1374.09:329.458,B12:1703.55)1703.54:407.189)2110.74:252.688)2363.42:596.694)2960.12:436.947,(p156889:2432.68,((A76:1574.9,((A78:650.293,A77:650.293)650.293:245.889,(A75:687.292,A74:687.292)687.292:208.89)896.182:678.716)1574.9:458.081,(A80:1876.07,(((p269484:565.602,p1359162:565.602)565.602:572.356,p1236908:1137.96)1137.96:563.488,A73:1701.45)1701.45:174.623)1876.07:156.912)2032.98:399.699)2432.68:964.385)3397.06:7.3252)3404.39;
(((((U_71173:1224.55,U_67084:1224.55)1224.55:983.893,U_41057:2208.45)2208.45:520.295,((M_p26868:2330.47,((p2523533517:277.473,M_p19866:277.473)277.473:275.827,M_p13725:553.302)553.3:1777.16)2330.47:325.818,(Cyn54:2324.41,(Cyn62:2012.01,(Cyn52:1893.04,((Cyn49:1693.67,((Cyn61:962.449,Cyn53:962.449)962.449:685.404,((Cyn50:948.485,(Cyn60:378.568,Cyn47:378.568)378.568:569.92)948.485:416.618,(Cyn55:1289.66,(Cyn59:920.525,(Cyn48:387.489,Cyn46:387.489)387.489:533.035)920.525:369.131)1289.66:75.4474)1365.1:282.749)1647.85:45.8104)1693.67:125.572,((Cyn58:1500.38,(Cyn56:1044.08,(Cyn57:338.662,Cyn51:338.662)338.662:705.415)1044.08:456.298)1500.38:235.416,Cyn45:1735.79)1735.79:83.4417)1819.24:73.8015)1893.04:118.974)2012.01:312.401)2324.41:331.87)2656.28:72.4564)2728.74:515.099,((Cf69:2259.98,(Cf70:1511.43,Cf64:1511.43)1511.43:748.545)2259.98:290.471,((Cf72:2270.55,Cf71:2270.55)2270.55:224.704,(((Cf82:170.457,Cf81:170.457)170.457:673.668,(Cf83:479.155,(Cf67:256.643,Cf66:256.643)256.643:222.51)479.155:364.972)844.125:1448.82,(Cf65:925.466,(Cf68:638.766,Cf63:638.766)638.766:286.697)925.466:1367.48)2292.95:202.309)2495.26:55.1895)2550.45:693.391)3243.84:151.942,((((Ig42:1247.99,Ig41:1247.99)1247.99:1181.13,(Chl8:1711.2,((Chl9:479.165,Chl1:479.165)479.165:514.277,(((Chl6:516.929,Chl4:516.929)516.929:126.715,((Chl3:331.718,Chl2:331.718)331.718:202.798,(Chl11:430.317,(Chl7:176.552,Chl10:176.552)176.552:253.765)430.317:104.2)534.516:109.128)643.644:211.781,(Chl5:175.441,Chl0:175.441)175.441:679.985)855.426:138.016)993.442:717.766)1711.2:717.915)2429.12:438.266,(B39:2404.78,((((B35:1789.39,(B34:1271.63,(((B40:404.627,B36:404.627)404.627:86.2609,B30:490.887)490.889:666.836,(B29:1034.47,B25:1034.47)1034.47:123.251)1157.72:113.904)1271.63:517.765)1789.39:97.9322,B19:1887.32)1887.32:156.476,(B43:1741.22,((B44:1190.84,B21:1190.84)1190.84:169.349,((B32:850.551,((B23:733.512,B20:733.512)733.512:58.3883,(B26:549.424,((B24:234.59,B16:234.59)234.59:256.849,(B15:268.617,B14:268.617)268.617:222.821)491.439:57.9853)549.424:242.476)791.901:58.6522)850.551:386.487,(((B38:729.206,B37:729.206)729.206:200.836,(((B28:216.565,B27:216.565)216.565:66.8347,B22:283.4)283.4:199.818,B18:483.219)483.218:446.824)930.043:199.933,(B79:312.811,B13:312.811)312.811:817.164)1129.98:107.063)1237.04:123.144)1360.18:381.04)1741.22:302.577)2043.8:174.037,((B31:1598.63,(B33:1445.37,B17:1445.37)1445.37:153.269)1598.63:416.231,B12:2014.87)2014.87:202.972)2217.84:186.939)2404.78:462.611)2867.39:523.198,(p156889:2367.43,((A76:1451.74,((A78:823.762,A77:823.762)823.762:344.006,(A75:889.552,A74:889.552)889.552:278.218)1167.77:283.972)1451.74:681.995,(A80:1881.91,(((p269484:438.473,p1359162:438.473)438.473:583.993,p1236908:1022.47)1022.47:685.893,A73:1708.36)1708.36:173.551)1881.91:251.825)2133.73:233.695)2367.43:1023.15)3390.58:5.1963)3395.78;
(((((U_71173:1774.21,U_67084:1774.21)1774.21:457.255,U_41057:2231.47)2231.47:309.644,((M_p26868:2070.33,((p2523533517:267.458,M_p19866:267.458)267.458:269.647,M_p13725:537.105)537.106:1533.22)2070.33:379.702,(Cyn54:2113.42,(Cyn62:1909.32,(Cyn52:1751.24,((Cyn49:1647.82,((Cyn61:905.894,Cyn53:905.894)905.894:621.559,((Cyn50:1241.15,(Cyn60:778.971,Cyn47:778.971)778.971:462.183)1241.15:198.318,(Cyn55:1332.93,(Cyn59:912.015,(Cyn48:732.438,Cyn46:732.438)732.438:179.578)912.015:420.915)1332.93:106.538)1439.47:87.9848)1527.45:120.368)1647.82:40.4795,((Cyn58:1421.69,(Cyn56:1115.96,(Cyn57:241.545,Cyn51:241.545)241.545:874.418)1115.96:305.728)1421.69:209.052,Cyn45:1630.75)1630.75:57.5577)1688.3:62.9388)1751.24:158.076)1909.32:204.101)2113.42:336.609)2450.03:91.0844)2541.11:495.76,((Cf69:1968.6,(Cf70:1085.59,Cf64:1085.59)1085.59:883.009)1968.6:577.041,((Cf72:1483,Cf71:1483)1483:980.482,(((Cf82:412.315,Cf81:412.315)412.315:682.692,(Cf83:584.941,(Cf67:111.43,Cf66:111.43)111.43:473.51)584.941:510.068)1095.01:924.036,(Cf65:820.633,(Cf68:621.235,Cf63:621.235)621.235:199.398)820.633:1198.41)2019.04:444.438)2463.48:82.1621)2545.64:491.229)3036.87:268.306,((((Ig42:1617.22,Ig41:1617.22)1617.22:905.358,(Chl8:1641.06,((Chl9:368.025,Chl1:368.025)368.025:628.41,(((Chl6:504.377,Chl4:504.377)504.377:258.872,((Chl3:542.482,Chl2:542.482)542.482:162.689,(Chl11:535.158,(Chl7:470.41,Chl10:470.41)470.41:64.7507)535.158:170.011)705.171:58.0792)763.249:158.944,(Chl5:212.478,Chl0:212.478)212.478:709.715)922.193:74.2426)996.436:644.626)1641.06:881.515)2522.58:332.65,(B39:2387.02,((((B35:1410.41,(B34:1056.57,(((B40:307.223,B36:307.223)307.223:294.966,B30:602.191)602.189:359.762,(B29:808.87,B25:808.87)808.87:153.084)961.952:94.6127)1056.57:353.839)1410.41:121.99,B19:1532.39)1532.4:408.332,(B43:1607.07,((B44:1250.23,B21:1250.23)1250.23:197.546,((B32:929.939,((B23:796.155,B20:796.155)796.155:63.5477,(B26:681.915,((B24:408.461,B16:408.461)408.461:204.572,(B15:256.282,B14:256.282)256.282:356.751)613.033:68.8812)681.915:177.787)859.703:70.236)929.939:441.592,(((B38:836.634,B37:836.634)836.634:294.875,(((B28:227.265,B27:227.265)227.265:197.891,B22:425.155)425.156:80.1806,B18:505.336)505.337:626.17)1131.51:170.601,(B79:318.024,B13:318.024)318.024:984.084)1302.11:69.4206)1371.53:76.2495)1447.78:159.297)1607.07:333.655)1940.73:204.096,((B31:1708.16,(B33:1591.73,B17:1591.73)1591.73:116.433)1708.16:319.64,B12:2027.8)2027.8:117.027)2144.82:242.192)2387.02:468.212)2855.23:440.769,(p156889:2449.35,((A76:1181.24,((A78:751.307,A77:751.307)751.307:219.518,(A75:888.456,A74:888.456)888.456:82.369)970.825:210.418)1181.24:992.506,(A80:1814.66,(((p269484:443.929,p1359162:443.929)443.929:359.603,p1236908:803.532)803.532:816.161,A73:1619.69)1619.69:194.964)1814.66:359.094)2173.75:275.596)2449.35:846.652)3296:9.182)3305.18;
(((((U_71173:705.456,U_67084:705.456)705.456:737.554,U_41057:1443.01)1443.01:1417.1,((M_p26868:2421.96,((p2523533517:248.953,M_p19866:248.953)248.953:290.903,M_p13725:539.857)539.856:1882.1)2421.96:356.417,(Cyn54:2439.26,(Cyn62:2004.96,(Cyn52:1777.87,((Cyn49:1603.52,((Cyn61:733.162,Cyn53:733.162)733.162:836.686,((Cyn50:1297.85,(Cyn60:1069.77,Cyn47:1069.77)1069.77:228.083)1297.85:109.82,(Cyn55:1213.51,(Cyn59:766.941,(Cyn48:608.833,Cyn46:608.833)608.833:158.106)766.941:446.564)1213.51:194.167)1407.67:162.178)1569.85:33.672)1603.52:102.588,((Cyn58:1409.15,(Cyn56:1000.9,(Cyn57:487.249,Cyn51:487.249)487.249:513.65)1000.9:408.246)1409.15:210.582,Cyn45:1619.73)1619.73:86.3826)1706.11:71.7625)1777.87:227.091)2004.96:434.3)2439.26:339.115)2778.38:81.7346)2860.11:309.865,((Cf69:2259.25,(Cf70:1803.02,Cf64:1803.02)1803.02:456.227)2259.25:497.559,((Cf72:1907.12,Cf71:1907.12)1907.12:784.35,(((Cf82:218.395,Cf81:218.395)218.395:850.953,(Cf83:547.052,(Cf67:136.939,Cf66:136.939)136.939:410.112)547.052:522.299)1069.35:1175.36,(Cf65:1133.12,(Cf68:785.144,Cf63:785.144)785.144:347.98)1133.12:1111.58)2244.71:446.762)2691.47:65.3382)2756.81:413.17)3169.98:234.883,((((Ig42:987.951,Ig41:987.951)987.951:1374.36,(Chl8:1660.86,((Chl9:540.212,Chl1:540.212)540.212:397.194,(((Chl6:252.142,Chl4:252.142)252.142:466.925,((Chl3:419.945,Chl2:419.945)419.945:165.637,(Chl11:411.297,(Chl7:287.475,Chl10:287.475)287.475:123.822)411.297:174.286)585.582:133.484)719.068:180.828,(Chl5:164.545,Chl0:164.545)164.545:735.351)899.896:37.5079)937.406:723.458)1660.86:701.445)2362.31:380.81,(B39:2195.73,((((B35:1398.09,(B34:1201.84,(((B40:404.13,B36:404.13)404.13:358.229,B30:762.362)762.358:299.521,(B29:901.382,B25:901.382)901.382:160.499)1061.88:139.955)1201.84:196.251)1398.09:125.251,B19:1523.34)1523.34:258.76,(B43:1651.09,((B44:1028.38,B21:1028.38)1028.38:446.329,((B32:1011.75,((B23:465.873,B20:465.873)465.873:439.598,(B26:680.209,((B24:378.774,B16:378.774)378.774:190.991,(B15:233.924,B14:233.924)233.924:335.839)569.765:110.447)680.209:225.261)905.471:106.281)1011.75:305.341,(((B38:808.174,B37:808.174)808.174:198.376,(((B28:224.133,B27:224.133)224.133:57.6568,B22:281.79)281.79:157.085,B18:438.876)438.875:567.675)1006.55:209.868,(B79:353.418,B13:353.418)353.418:862.999)1216.42:100.675)1317.1:157.611)1474.71:176.391)1651.09:131.001)1782.1:164.963,((B31:1409.5,(B33:991.625,B17:991.625)991.625:417.875)1409.5:353.949,B12:1763.45)1763.45:183.613)1947.06:248.669)2195.73:547.386)2743.12:653.488,(p156889:2361.76,((A76:1363.66,((A78:1030.02,A77:1030.02)1030.02:72.6314,(A75:837.463,A74:837.463)837.463:265.192)1102.66:261.004)1363.66:597.825,(A80:1631.94,(((p269484:540.852,p1359162:540.852)540.852:341.848,p1236908:882.696)882.7:483.548,A73:1366.24)1366.25:265.695)1631.94:329.545)1961.49:400.272)2361.76:1034.85)3396.61:8.2548)3404.86;
(((((U_71173:2044.51,U_67084:2044.51)2044.51:767.732,U_41057:2812.25)2812.25:304.207,((M_p26868:1866.69,((p2523533517:176.698,M_p19866:176.698)176.698:140.018,M_p13725:316.716)316.716:1549.97)1866.69:1132.63,(Cyn54:2395.42,(Cyn62:2111.01,(Cyn52:2045.23,((Cyn49:1910.67,((Cyn61:922.775,Cyn53:922.775)922.775:814.708,((Cyn50:1159.22,(Cyn60:935.092,Cyn47:935.092)935.092:224.125)1159.22:293.591,(Cyn55:1319.75,(Cyn59:498.692,(Cyn48:452.123,Cyn46:452.123)452.123:46.5714)498.692:821.057)1319.75:133.06)1452.81:284.675)1737.48:173.183)1910.67:63.875,((Cyn58:1557.01,(Cyn56:1061.55,(Cyn57:597.13,Cyn51:597.13)597.13:464.421)1061.55:495.457)1557.01:188.405,Cyn45:1745.41)1745.41:229.129)1974.54:70.6833)2045.23:65.7889)2111.01:284.401)2395.42:603.904)2999.32:117.136)3116.45:314.401,((Cf69:2837.16,(Cf70:1640.87,Cf64:1640.87)1640.87:1196.29)2837.16:298.979,((Cf72:1627.86,Cf71:1627.86)1627.86:1331.35,(((Cf82:367.719,Cf81:367.719)367.719:1345.89,(Cf83:1376.49,(Cf67:107.049,Cf66:107.049)107.049:1269.43)1376.49:337.128)1713.61:745.957,(Cf65:1927.76,(Cf68:938.22,Cf63:938.22)938.22:989.543)1927.76:531.81)2459.57:499.634)2959.21:176.929)3136.14:294.72)3430.85:262.474,((((Ig42:484.432,Ig41:484.432)484.432:2248.91,(Chl8:2063.85,((Chl9:489.787,Chl1:489.787)489.787:661.571,(((Chl6:692.695,Chl4:692.695)692.695:140.369,((Chl3:457.109,Chl2:457.109)457.109:340.823,(Chl11:523.4,(Chl7:298.366,Chl10:298.366)298.366:225.033)523.4:274.531)797.931:35.1357)833.064:142.552,(Chl5:397.938,Chl0:397.938)397.938:577.681)975.616:175.74)1151.36:912.489)2063.85:669.494)2733.34:388.413,(B39:2351.01,((((B35:1318.44,(B34:902.07,(((B40:369.82,B36:369.82)369.82:265.581,B30:635.4)635.401:107.624,(B29:417.897,B25:417.897)417.897:325.131)743.025:159.044)902.07:416.371)1318.44:291.342,B19:1609.79)1609.78:341.042,(B43:1851.4,((B44:1330.03,B21:1330.03)1330.03:229.613,((B32:1222.35,((B23:1030.07,B20:1030.07)1030.07:96.4915,(B26:920.116,((B24:682.228,B16:682.228)682.228:108.691,(B15:399.903,B14:399.903)399.903:391.013)790.919:129.198)920.116:206.449)1126.57:95.7854)1222.35:202.598,(((B38:1073.61,B37:1073.61)1073.61:127.321,(((B28:348.801,B27:348.801)348.801:36.529,B22:385.329)385.33:160.582,B18:545.911)545.911:655.016)1200.93:117.656,(B79:379.552,B13:379.552)379.552:939.033)1318.58:106.363)1424.95:134.695)1559.64:291.756)1851.4:99.4288)1950.83:122.382,((B31:1327.43,(B33:1188.71,B17:1188.71)1188.71:138.72)1327.43:421.442,B12:1748.87)1748.87:324.338)2073.21:277.798)2351.01:770.75)3121.75:560.215,(p156889:2434.09,((A76:1609.38,((A78:1019.43,A77:1019.43)1019.43:332.707,(A75:1050.64,A74:1050.64)1050.64:301.499)1352.14:257.237)1609.38:486.205,(A80:1885.52,(((p269484:588.72,p1359162:588.72)588.72:420.124,p1236908:1008.84)1008.84:634.798,A73:1643.64)1643.64:241.882)1885.52:210.062)2095.58:338.506)2434.09:1247.88)3681.97:11.3563)3693.33;
(((((U_71173:1317.64,U_67084:1317.64)1317.64:838.661,U_41057:2156.3)2156.3:946.822,((M_p26868:2486.7,((p2523533517:421.471,M_p19866:421.471)421.471:126.388,M_p13725:547.857)547.859:1938.84)2486.7:480.29,(Cyn54:2520.06,(Cyn62:1999.15,(Cyn52:1857.81,((Cyn49:1666.52,((Cyn61:631.006,Cyn53:631.006)631.006:925.104,((Cyn50:1325.51,(Cyn60:994.402,Cyn47:994.402)994.402:331.109)1325.51:133.095,(Cyn55:1320.69,(Cyn59:537.025,(Cyn48:434.031,Cyn46:434.031)434.031:102.996)537.025:783.661)1320.69:137.919)1458.61:97.5045)1556.11:110.411)1666.52:57.8922,((Cyn58:1559.49,(Cyn56:1110.78,(Cyn57:510.168,Cyn51:510.168)510.168:600.611)1110.78:448.707)1559.49:82.9447,Cyn45:1642.43)1642.43:81.9811)1724.41:133.397)1857.81:141.345)1999.15:520.903)2520.06:446.934)2966.99:136.127)3103.12:307.198,((Cf69:2445.33,(Cf70:1100.7,Cf64:1100.7)1100.7:1344.63)2445.33:404.886,((Cf72:1806.26,Cf71:1806.26)1806.26:704.079,(((Cf82:153.611,Cf81:153.611)153.611:784.56,(Cf83:501.372,(Cf67:207.613,Cf66:207.613)207.613:293.756)501.372:436.802)938.172:965.269,(Cf65:1067.71,(Cf68:517.395,Cf63:517.395)517.395:550.318)1067.71:835.727)1903.44:606.909)2510.34:339.866)2850.21:560.105)3410.32:290.143,((((Ig42:1795.75,Ig41:1795.75)1795.75:917.548,(Chl8:1651.8,((Chl9:608.23,Chl1:608.23)608.23:441.813,(((Chl6:545.078,Chl4:545.078)545.078:62.5881,((Chl3:386.391,Chl2:386.391)386.391:135.894,(Chl11:451.038,(Chl7:290.201,Chl10:290.201)290.201:160.838)451.038:71.2471)522.285:85.3781)607.666:355.183,(Chl5:170.246,Chl0:170.246)170.246:792.601)962.848:87.1957)1050.04:601.761)1651.8:1061.5)2713.3:346.911,(B39:2349.95,((((B35:1524.67,(B34:1042.75,(((B40:352.057,B36:352.057)352.057:151.299,B30:503.355)503.356:286.14,(B29:583.292,B25:583.292)583.292:206.204)789.496:253.252)1042.75:481.922)1524.67:188.042,B19:1712.71)1712.71:282.293,(B43:1884.02,((B44:1050.19,B21:1050.19)1050.19:718.163,((B32:1178.05,((B23:707.565,B20:707.565)707.565:231.775,(B26:817.387,((B24:643.643,B16:643.643)643.643:64.3328,(B15:242.723,B14:242.723)242.723:465.255)707.976:109.409)817.387:121.954)939.34:238.706)1178.05:418.115,(((B38:840.774,B37:840.774)840.774:375.463,(((B28:468.175,B27:468.175)468.175:229.756,B22:697.933)697.931:170.499,B18:868.431)868.43:347.804)1216.24:110.044,(B79:370.25,B13:370.25)370.25:956.029)1326.28:269.883)1596.16:172.194)1768.35:115.667)1884.02:110.981)1995.01:165.882,((B31:1348.62,(B33:1167.36,B17:1167.36)1167.36:181.264)1348.62:306.853,B12:1655.47)1655.47:505.409)2160.89:189.071)2349.95:710.255)3060.21:634.773,(p156889:2446.71,((A76:1881.34,((A78:1224.99,A77:1224.99)1224.99:513.838,(A75:1438.51,A74:1438.51)1438.51:300.324)1738.83:142.511)1881.34:265.736,(A80:1982.38,(((p269484:484.349,p1359162:484.349)484.349:594.923,p1236908:1079.27)1079.27:537.347,A73:1616.62)1616.62:365.761)1982.38:164.699)2147.08:299.635)2446.71:1248.27)3694.98:5.4779)3700.46;
(((((U_71173:1496.28,U_67084:1496.28)1496.28:1149.29,U_41057:2645.57)2645.57:178.808,((M_p26868:1761.69,((p2523533517:238.35,M_p19866:238.35)238.35:84.196,M_p13725:322.546)322.546:1439.14)1761.69:969.754,(Cyn54:2131.79,(Cyn62:1783.89,(Cyn52:1673.58,((Cyn49:1505.09,((Cyn61:1184.51,Cyn53:1184.51)1184.51:285.858,((Cyn50:1194.2,(Cyn60:606.225,Cyn47:606.225)606.225:587.974)1194.2:171.03,(Cyn55:1222.73,(Cyn59:935.448,(Cyn48:311.875,Cyn46:311.875)311.875:623.572)935.448:287.284)1222.73:142.495)1365.23:105.14)1470.37:34.7224)1505.09:97.2846,((Cyn58:1330.3,(Cyn56:1051.26,(Cyn57:305.257,Cyn51:305.257)305.257:746.009)1051.26:279.033)1330.3:177.045,Cyn45:1507.34)1507.34:95.0301)1602.37:71.2072)1673.58:110.312)1783.89:347.9)2131.79:599.646)2731.44:92.9402)2824.38:361.434,((Cf69:2395.97,(Cf70:825.019,Cf64:825.019)825.019:1570.95)2395.97:306.895,((Cf72:2116.05,Cf71:2116.05)2116.05:388.379,(((Cf82:222.293,Cf81:222.293)222.293:524.94,(Cf83:440.517,(Cf67:177.214,Cf66:177.214)177.214:263.304)440.517:306.715)747.233:1364.02,(Cf65:1498.32,(Cf68:1147.14,Cf63:1147.14)1147.14:351.185)1498.32:612.932)2111.26:393.175)2504.43:198.437)2702.87:482.947)3185.81:276.667,((((Ig42:576.413,Ig41:576.413)576.413:1924.44,(Chl8:1752.1,((Chl9:328.896,Chl1:328.896)328.896:499.508,(((Chl6:523.929,Chl4:523.929)523.929:62.9832,((Chl3:299.419,Chl2:299.419)299.419:221.061,(Chl11:400.959,(Chl7:329.76,Chl10:329.76)329.76:71.2)400.959:119.521)520.48:66.4332)586.912:199.09,(Chl5:411.557,Chl0:411.557)411.557:374.446)786.002:42.3997)828.404:923.693)1752.1:748.754)2500.85:397.839,(B39:2356.47,((((B35:1576.91,(B34:916.401,(((B40:321.02,B36:321.02)321.02:221.987,B30:543.007)543.006:198.71,(B29:405.2,B25:405.2)405.2:336.518)741.716:174.683)916.401:660.51)1576.91:136.967,B19:1713.88)1713.88:298.645,(B43:1793.8,((B44:1345.3,B21:1345.3)1345.3:339.451,((B32:801.869,((B23:605.588,B20:605.588)605.588:113.89,(B26:660.575,((B24:510.546,B16:510.546)510.546:84.5004,(B15:229.958,B14:229.958)229.958:365.091)595.047:65.5288)660.575:58.9009)719.477:82.39)801.869:563.83,(((B38:736.397,B37:736.397)736.397:133.638,(((B28:171.607,B27:171.607)171.607:99.601,B22:271.208)271.208:44.7989,B18:316.007)316.007:554.028)870.035:357.183,(B79:355.597,B13:355.597)355.597:871.62)1227.22:138.481)1365.7:319.053)1684.75:109.046)1793.8:218.723)2012.52:162.088,((B31:1431.56,(B33:1285.82,B17:1285.82)1285.82:145.739)1431.56:371.292,B12:1802.85)1802.85:371.756)2174.61:181.862)2356.47:542.221)2898.69:548.713,(p156889:2273.73,((A76:1624.67,((A78:1037.51,A77:1037.51)1037.51:148.122,(A75:1054.88,A74:1054.88)1054.88:130.759)1185.64:439.036)1624.67:417.128,(A80:1771.76,(((p269484:520.262,p1359162:520.262)520.262:454.516,p1236908:974.778)974.778:540.368,A73:1515.15)1515.15:256.612)1771.76:270.041)2041.8:231.931)2273.73:1173.67)3447.4:15.0774)3462.48;
(((((U_71173:910.214,U_67084:910.214)910.214:1607.9,U_41057:2518.12)2518.12:453.327,((M_p26868:2423.24,((p2523533517:215.02,M_p19866:215.02)215.02:325.796,M_p13725:540.814)540.815:1882.42)2423.24:352.671,(Cyn54:2384.4,(Cyn62:1956.72,(Cyn52:1858.25,((Cyn49:1633.71,((Cyn61:964.825,Cyn53:964.825)964.825:575.687,((Cyn50:1122.28,(Cyn60:768.016,Cyn47:768.016)768.016:354.264)1122.28:283.658,(Cyn55:1213.8,(Cyn59:232.733,(Cyn48:178.087,Cyn46:178.087)178.087:54.6468)232.733:981.064)1213.8:192.142)1405.94:134.576)1540.51:93.1982)1633.71:85.4649,((Cyn58:1389.74,(Cyn56:870.254,(Cyn57:337.903,Cyn51:337.903)337.903:532.35)870.254:519.491)1389.74:94.3313,Cyn45:1484.08)1484.08:235.102)1719.18:139.071)1858.25:98.4739)1956.72:427.682)2384.4:391.504)2775.91:195.538)2971.45:258.097,((Cf69:2209.56,(Cf70:1576.6,Cf64:1576.6)1576.6:632.966)2209.56:258.37,((Cf72:1622.61,Cf71:1622.61)1622.61:608.499,(((Cf82:94.8523,Cf81:94.8523)94.8523:815.81,(Cf83:557.376,(Cf67:284.204,Cf66:284.204)284.204:273.171)557.376:353.286)910.662:614.964,(Cf65:661.884,(Cf68:288.621,Cf63:288.621)288.621:373.263)661.884:863.743)1525.63:705.485)2231.11:236.821)2467.93:761.612)3229.54:241.085,((((Ig42:1953.58,Ig41:1953.58)1953.58:880.114,(Chl8:2173.4,((Chl9:532.44,Chl1:532.44)532.44:346.448,(((Chl6:335.601,Chl4:335.601)335.601:264.567,((Chl3:326.797,Chl2:326.797)326.797:212.708,(Chl11:483.247,(Chl7:377.743,Chl10:377.743)377.743:105.504)483.247:56.2564)539.505:60.6634)600.168:148.675,(Chl5:152.251,Chl0:152.251)152.251:596.594)748.844:130.043)878.887:1294.51)2173.4:660.294)2833.7:297.611,(B39:2444.02,((((B35:1448.81,(B34:870.843,(((B40:367.987,B36:367.987)367.987:131.218,B30:499.205)499.205:246.373,(B29:511.519,B25:511.519)511.519:234.059)745.578:125.265)870.843:577.964)1448.81:200.261,B19:1649.07)1649.07:375.366,(B43:1759.34,((B44:1306.89,B21:1306.89)1306.89:214.859,((B32:873.544,((B23:585.214,B20:585.214)585.214:225.834,(B26:622.745,((B24:281.26,B16:281.26)281.26:236.438,(B15:289.134,B14:289.134)289.134:228.565)517.699:105.046)622.745:188.303)811.048:62.4945)873.544:507.455,(((B38:915.018,B37:915.018)915.018:229.808,(((B28:269.689,B27:269.689)269.689:85.1543,B22:354.844)354.843:101.714,B18:456.558)456.557:688.268)1144.83:86.5557,(B79:341.743,B13:341.743)341.743:889.64)1231.38:149.615)1381:140.748)1521.75:237.596)1759.34:265.094)2024.43:186.567,((B31:1545.86,(B33:1363.13,B17:1363.13)1363.13:182.722)1545.86:551.983,B12:2097.84)2097.84:113.164)2211:233.023)2444.02:687.278)3131.31:334.062,(p156889:2386.22,((A76:1505.87,((A78:628.937,A77:628.937)628.937:502.336,(A75:953.268,A74:953.268)953.268:178.005)1131.27:374.596)1505.87:439.909,(A80:1628.38,(((p269484:648.855,p1359162:648.855)648.855:344.32,p1236908:993.176)993.175:433.207,A73:1426.38)1426.38:202.003)1628.38:317.393)1945.78:440.44)2386.22:1079.15)3465.37:5.2638)3470.63;
(((((U_71173:720.832,U_67084:720.832)720.832:1857.78,U_41057:2578.62)2578.62:311.293,((M_p26868:2054.21,((p2523533517:492.933,M_p19866:492.933)492.933:206.415,M_p13725:699.349)699.349:1354.86)2054.21:760.037,(Cyn54:2414.29,(Cyn62:2112.6,(Cyn52:1837.98,((Cyn49:1604.46,((Cyn61:1150.8,Cyn53:1150.8)1150.8:320.35,((Cyn50:840.906,(Cyn60:303.649,Cyn47:303.649)303.649:537.255)840.906:542.551,(Cyn55:1241.02,(Cyn59:585.943,(Cyn48:372.226,Cyn46:372.226)372.226:213.719)585.943:655.076)1241.02:142.434)1383.46:87.6962)1471.15:133.304)1604.46:88.8751,((Cyn58:1505.05,(Cyn56:1069.75,(Cyn57:340.171,Cyn51:340.171)340.171:729.579)1069.75:435.298)1505.05:121.935,Cyn45:1626.98)1626.98:66.3468)1693.33:144.65)1837.98:274.618)2112.6:301.694)2414.29:399.948)2814.24:75.6688)2889.91:269.945,((Cf69:2072.15,(Cf70:842.909,Cf64:842.909)842.909:1229.24)2072.15:478.422,((Cf72:1738.12,Cf71:1738.12)1738.12:701.441,(((Cf82:155.078,Cf81:155.078)155.078:721.84,(Cf83:557.196,(Cf67:174.12,Cf66:174.12)174.12:383.079)557.196:319.72)876.919:842.297,(Cf65:915.204,(Cf68:697.735,Cf63:697.735)697.735:217.468)915.204:804.014)1719.22:720.343)2439.56:111.014)2550.58:609.285)3159.85:281.264,((((Ig42:1336.85,Ig41:1336.85)1336.85:1232.1,(Chl8:1671.14,((Chl9:538.067,Chl1:538.067)538.067:375.701,(((Chl6:464.83,Chl4:464.83)464.83:121.166,((Chl3:339.594,Chl2:339.594)339.594:158.404,(Chl11:404.043,(Chl7:348.389,Chl10:348.389)348.389:55.6532)404.043:93.9566)497.998:87.9959)585.995:130.01,(Chl5:301.037,Chl0:301.037)301.037:414.968)716.005:197.768)913.769:757.373)1671.14:897.805)2568.95:357.636,(B39:2249.53,((((B35:1427.45,(B34:868.109,(((B40:473.023,B36:473.023)473.023:75.0601,B30:548.084)548.083:195.187,(B29:633.434,B25:633.434)633.434:109.835)743.27:124.839)868.109:559.344)1427.45:239.224,B19:1666.68)1666.68:253.308,(B43:1767.02,((B44:1151.78,B21:1151.78)1151.78:368.561,((B32:866.839,((B23:682.677,B20:682.677)682.677:97.7185,(B26:716.926,((B24:451.595,B16:451.595)451.595:198.344,(B15:422.941,B14:422.941)422.941:226.999)649.939:66.9848)716.926:63.4718)780.395:86.4423)866.839:527.795,(((B38:849.771,B37:849.771)849.771:288.142,(((B28:186.112,B27:186.112)186.112:325.44,B22:511.553)511.552:209.026,B18:720.577)720.579:417.332)1137.91:56.189,(B79:347.209,B13:347.209)347.209:846.891)1194.1:200.535)1394.63:125.704)1520.34:246.683)1767.02:152.961)1919.98:165.335,((B31:1104.55,(B33:957.98,B17:957.98)957.98:146.568)1104.55:501.743,B12:1606.29)1606.29:479.028)2085.32:164.205)2249.53:677.064)2926.59:499.489,(p156889:2428.11,((A76:1534.75,((A78:1120.16,A77:1120.16)1120.16:101.109,(A75:1041.04,A74:1041.04)1041.04:180.227)1221.27:313.481)1534.75:554.743,(A80:1742.38,(((p269484:458.061,p1359162:458.061)458.061:348.596,p1236908:806.654)806.657:789.53,A73:1596.18)1596.19:146.201)1742.38:347.113)2089.5:338.612)2428.11:997.97)3426.08:15.0435)3441.12;
(((((U_71173:1563.44,U_67084:1563.44)1563.44:1262.67,U_41057:2826.11)2826.11:466.485,((M_p26868:2796.25,((p2523533517:746.475,M_p19866:746.475)746.475:517.794,M_p13725:1264.27)1264.27:1531.98)2796.25:337.687,(Cyn54:2370.9,(Cyn62:1904.93,(Cyn52:1786.74,((Cyn49:1647.01,((Cyn61:455.772,Cyn53:455.772)455.772:1084.73,((Cyn50:1306.46,(Cyn60:700.257,Cyn47:700.257)700.257:606.202)1306.46:106.707,(Cyn55:1240.77,(Cyn59:913.182,(Cyn48:677.696,Cyn46:677.696)677.696:235.486)913.182:327.584)1240.77:172.398)1413.17:127.339)1540.5:106.51)1647.01:49.2635,((Cyn58:1314.07,(Cyn56:803.625,(Cyn57:405.624,Cyn51:405.624)405.624:398.001)803.625:510.448)1314.07:308.955,Cyn45:1623.03)1623.03:73.2474)1696.28:90.4617)1786.74:118.192)1904.93:465.967)2370.9:763.036)3133.93:158.659)3292.59:313.829,((Cf69:2363.05,(Cf70:911.412,Cf64:911.412)911.412:1451.64)2363.05:531.723,((Cf72:1797.62,Cf71:1797.62)1797.62:918.784,(((Cf82:92.3944,Cf81:92.3944)92.3944:1902.54,(Cf83:437.217,(Cf67:133.875,Cf66:133.875)133.875:303.344)437.217:1557.71)1994.93:470.438,(Cf65:1384.71,(Cf68:988.626,Cf63:988.626)988.626:396.08)1384.71:1080.67)2465.37:251.035)2716.41:178.364)2894.77:711.651)3606.42:176.358,((((Ig42:491.788,Ig41:491.788)491.788:2372.03,(Chl8:2057.14,((Chl9:762.953,Chl1:762.953)762.953:369.239,(((Chl6:597.464,Chl4:597.464)597.464:36.2428,((Chl3:390.795,Chl2:390.795)390.795:193.696,(Chl11:466.387,(Chl7:297.029,Chl10:297.029)297.029:169.357)466.387:118.103)584.491:49.2169)633.706:345.303,(Chl5:188.483,Chl0:188.483)188.483:790.525)979.01:153.181)1132.19:924.954)2057.14:806.67)2863.81:346.272,(B39:2443.48,((((B35:1400.48,(B34:1126.24,(((B40:405.722,B36:405.722)405.722:186.059,B30:591.782)591.781:207.569,(B29:412.993,B25:412.993)412.993:386.358)799.35:326.889)1126.24:274.244)1400.48:457.103,B19:1857.58)1857.59:181.651,(B43:1766.73,((B44:1140.82,B21:1140.82)1140.82:462.66,((B32:1052.99,((B23:602.612,B20:602.612)602.612:305.212,(B26:696.3,((B24:370.811,B16:370.811)370.811:229.423,(B15:194.506,B14:194.506)194.506:405.726)600.234:96.0674)696.3:211.522)907.824:145.164)1052.99:444.938,(((B38:701.191,B37:701.191)701.191:285.383,(((B28:144.641,B27:144.641)144.641:83.7098,B22:228.352)228.351:121.642,B18:349.994)349.994:636.581)986.574:251.53,(B79:305.572,B13:305.572)305.572:932.535)1238.1:259.822)1497.92:105.555)1603.48:163.247)1766.73:272.507)2039.24:146.863,((B31:1373.2,(B33:879.61,B17:879.61)879.61:493.588)1373.2:590.242,B12:1963.44)1963.44:222.656)2186.1:257.38)2443.48:766.611)3210.09:429.043,(p156889:2442.95,((A76:1614.84,((A78:1214.09,A77:1214.09)1214.09:175.418,(A75:1194.19,A74:1194.19)1194.19:195.32)1389.51:225.326)1614.84:511.368,(A80:1796.36,(((p269484:516.387,p1359162:516.387)516.387:301.473,p1236908:817.864)817.86:713.232,A73:1531.09)1531.09:265.268)1796.36:329.844)2126.21:316.747)2442.95:1196.18)3639.13:143.649)3782.78;
(((((U_71173:925.299,U_67084:925.299)925.299:1094.42,U_41057:2019.72)2019.72:967.897,((M_p26868:1885.12,((p2523533517:619.036,M_p19866:619.036)619.036:125.47,M_p13725:744.506)744.506:1140.62)1885.12:969.745,(Cyn54:2372.75,(Cyn62:2100.08,(Cyn52:1960.89,((Cyn49:1647.08,((Cyn61:1444.57,Cyn53:1444.57)1444.57:136.158,((Cyn50:1154.03,(Cyn60:619.46,Cyn47:619.46)619.46:534.571)1154.03:209.696,(Cyn55:1211.3,(Cyn59:1094.35,(Cyn48:235.311,Cyn46:235.311)235.311:859.04)1094.35:116.949)1211.3:152.429)1363.73:217.001)1580.73:66.3553)1647.08:85.4679,((Cyn58:1360.35,(Cyn56:1214.13,(Cyn57:527.995,Cyn51:527.995)527.995:686.132)1214.13:146.224)1360.35:121.455,Cyn45:1481.81)1481.81:250.747)1732.55:228.341)1960.89:139.185)2100.08:272.674)2372.75:482.114)2854.87:132.744)2987.61:393.64,((Cf69:2821.39,(Cf70:1589.24,Cf64:1589.24)1589.24:1232.15)2821.39:199.746,((Cf72:1753.84,Cf71:1753.84)1753.84:1155.54,(((Cf82:117.654,Cf81:117.654)117.654:1423.54,(Cf83:736.496,(Cf67:197.175,Cf66:197.175)197.175:539.322)736.496:804.696)1541.19:994.25,(Cf65:1370.04,(Cf68:468.064,Cf63:468.064)468.064:901.979)1370.04:1165.4)2535.44:373.936)2909.38:111.757)3021.14:360.115)3381.25:207.698,((((Ig42:1865.5,Ig41:1865.5)1865.5:628.666,(Chl8:1973.31,((Chl9:689.15,Chl1:689.15)689.15:339.378,(((Chl6:497.26,Chl4:497.26)497.26:104.046,((Chl3:335.156,Chl2:335.156)335.156:221.093,(Chl11:465.189,(Chl7:206.751,Chl10:206.751)206.751:258.437)465.189:91.0602)556.249:45.0571)601.306:368.025,(Chl5:266.805,Chl0:266.805)266.805:702.526)969.331:59.1968)1028.53:944.784)1973.31:520.854)2494.16:456.694,(B39:2285.78,((((B35:1236.38,(B34:1027.62,(((B40:432.185,B36:432.185)432.185:228.447,B30:660.632)660.632:289.647,(B29:705.43,B25:705.43)705.43:244.849)950.279:77.3386)1027.62:208.757)1236.38:189.24,B19:1425.61)1425.62:610.434,(B43:1848.94,((B44:1375.26,B21:1375.26)1375.26:300.624,((B32:979.816,((B23:715.938,B20:715.938)715.938:144.854,(B26:699.271,((B24:344.637,B16:344.637)344.637:139.779,(B15:209.585,B14:209.585)209.585:274.83)484.416:214.855)699.271:161.521)860.792:119.022)979.816:571.447,(((B38:729.809,B37:729.809)729.809:519.992,(((B28:285.863,B27:285.863)285.863:127.504,B22:413.368)413.367:331.735,B18:745.102)745.102:504.7)1249.8:150.57,(B79:378.821,B13:378.821)378.821:1021.55)1400.37:150.888)1551.26:124.624)1675.88:173.055)1848.94:187.107)2036.05:117.111,((B31:1545.03,(B33:1401.69,B17:1401.69)1401.69:143.343)1545.03:366.442,B12:1911.47)1911.47:241.682)2153.16:132.624)2285.78:665.079)2950.86:607.021,(p156889:2419.16,((A76:1792.4,((A78:1030.92,A77:1030.92)1030.92:394.085,(A75:1288,A74:1288)1288:137.002)1425:367.394)1792.4:288.502,(A80:1851.49,(((p269484:488.309,p1359162:488.309)488.309:250.053,p1236908:738.362)738.361:869.366,A73:1607.73)1607.73:243.764)1851.49:229.407)2080.9:338.265)2419.16:1138.72)3557.88:31.0674)3588.95;
(((((U_71173:1625.35,U_67084:1625.35)1625.35:850.358,U_41057:2475.71)2475.71:508.828,((M_p26868:2685,((p2523533517:469.148,M_p19866:469.148)469.148:265.501,M_p13725:734.652)734.649:1950.35)2685:229.144,(Cyn54:2375.3,(Cyn62:2034.91,(Cyn52:1904.6,((Cyn49:1766.08,((Cyn61:1151.51,Cyn53:1151.51)1151.51:485.446,((Cyn50:1208.81,(Cyn60:607.069,Cyn47:607.069)607.069:601.734)1208.81:301.479,(Cyn55:1328.34,(Cyn59:582.333,(Cyn48:420.774,Cyn46:420.774)420.774:161.56)582.333:746.003)1328.34:181.947)1510.29:126.67)1636.95:129.129)1766.08:57.1979,((Cyn58:1543.7,(Cyn56:1093.55,(Cyn57:383.927,Cyn51:383.927)383.927:709.618)1093.55:450.15)1543.7:198.709,Cyn45:1742.41)1742.41:80.8742)1823.28:81.3223)1904.6:130.306)2034.91:340.392)2375.3:538.847)2914.15:70.3861)2984.53:272.861,((Cf69:2380.78,(Cf70:1144.8,Cf64:1144.8)1144.8:1235.98)2380.78:441.145,((Cf72:1225.39,Cf71:1225.39)1225.39:1290.91,(((Cf82:176.651,Cf81:176.651)176.651:1168.94,(Cf83:1009.59,(Cf67:447.373,Cf66:447.373)447.373:562.222)1009.59:336.004)1345.6:693.806,(Cf65:1162.34,(Cf68:549.778,Cf63:549.778)549.778:612.566)1162.34:877.059)2039.4:476.893)2516.3:305.63)2821.93:435.469)3257.39:243.864,((((Ig42:613.55,Ig41:613.55)613.55:2263.24,(Chl8:2046.16,((Chl9:833.937,Chl1:833.937)833.937:583.075,(((Chl6:328.538,Chl4:328.538)328.538:167.29,((Chl3:293.206,Chl2:293.206)293.206:126.272,(Chl11:286.102,(Chl7:193.121,Chl10:193.121)193.121:92.9812)286.102:133.376)419.479:76.3495)495.828:799.642,(Chl5:338.422,Chl0:338.422)338.422:957.048)1295.47:121.543)1417.01:629.148)2046.16:830.632)2876.79:90.7242,(B39:2361.13,((((B35:1522.53,(B34:1097.65,(((B40:518.957,B36:518.957)518.957:210.781,B30:729.74)729.738:197.415,(B29:590.155,B25:590.155)590.155:336.997)927.153:170.5)1097.65:424.878)1522.53:142.6,B19:1665.13)1665.13:174.435,(B43:1722.7,((B44:849.85,B21:849.85)849.85:737.705,((B32:864.269,((B23:677.949,B20:677.949)677.949:151.285,(B26:615.206,((B24:426.39,B16:426.39)426.39:90.4869,(B15:229.393,B14:229.393)229.393:287.485)516.877:98.329)615.206:214.027)829.234:35.0322)864.269:455.01,(((B38:470.79,B37:470.79)470.79:482.274,(((B28:388.797,B27:388.797)388.797:178.446,B22:567.243)567.243:126.626,B18:693.869)693.87:259.193)953.064:175.474,(B79:388.342,B13:388.342)388.342:740.194)1128.54:190.738)1319.28:268.279)1587.56:135.143)1722.7:116.87)1839.57:297.967,((B31:1703.52,(B33:1521.06,B17:1521.06)1521.06:182.456)1703.52:221.591,B12:1925.11)1925.11:212.424)2137.54:223.599)2361.13:606.383)2967.52:497.63,(p156889:2213.98,((A76:1656.45,((A78:926.325,A77:926.325)926.325:212.91,(A75:1045.79,A74:1045.79)1045.79:93.4405)1139.23:517.217)1656.45:330.931,(A80:1751.34,(((p269484:439.072,p1359162:439.072)439.072:543.273,p1236908:982.345)982.345:405.817,A73:1388.17)1388.16:363.179)1751.34:236.038)1987.38:226.597)2213.98:1251.17)3465.15:36.1123)3501.26;
(((((U_71173:550.54,U_67084:550.54)550.54:1695.7,U_41057:2246.24)2246.24:785.155,((M_p26868:2353.33,((p2523533517:309.95,M_p19866:309.95)309.95:259.156,M_p13725:569.106)569.106:1784.23)2353.33:592.245,(Cyn54:2610.96,(Cyn62:2201.27,(Cyn52:1992.75,((Cyn49:1635.04,((Cyn61:1436.37,Cyn53:1436.37)1436.37:141.058,((Cyn50:1404.89,(Cyn60:377.292,Cyn47:377.292)377.292:1027.6)1404.89:78.9083,(Cyn55:1201.36,(Cyn59:1015.87,(Cyn48:654.194,Cyn46:654.194)654.194:361.677)1015.87:185.491)1201.36:282.442)1483.8:93.6266)1577.43:57.6089)1635.04:107.487,((Cyn58:1441.55,(Cyn56:1082.34,(Cyn57:482.884,Cyn51:482.884)482.884:599.454)1082.34:359.207)1441.55:133.242,Cyn45:1574.79)1574.79:167.736)1742.53:250.218)1992.75:208.528)2201.27:409.68)2610.96:334.622)2945.58:85.82)3031.4:339.593,((Cf69:2723.3,(Cf70:1639.75,Cf64:1639.75)1639.75:1083.55)2723.3:273.195,((Cf72:1545.07,Cf71:1545.07)1545.07:1251.47,(((Cf82:557.206,Cf81:557.206)557.206:887.194,(Cf83:849.057,(Cf67:385.215,Cf66:385.215)385.215:463.842)849.057:595.343)1444.4:944.792,(Cf65:1568.95,(Cf68:1083.13,Cf63:1083.13)1083.13:485.82)1568.95:820.243)2389.19:407.351)2796.55:199.947)2996.49:374.497)3370.99:157.91,((((Ig42:1000.5,Ig41:1000.5)1000.5:1728.1,(Chl8:1927.63,((Chl9:399.196,Chl1:399.196)399.196:624.128,(((Chl6:499.597,Chl4:499.597)499.597:118.796,((Chl3:414.272,Chl2:414.272)414.272:126.681,(Chl11:382.363,(Chl7:310.236,Chl10:310.236)310.236:72.1282)382.363:158.589)540.953:77.441)618.393:367.464,(Chl5:367.242,Chl0:367.242)367.242:618.616)985.858:37.4673)1023.32:904.305)1927.63:800.972)2728.6:344.091,(B39:2440.46,((((B35:1478.89,(B34:1047.61,(((B40:362.824,B36:362.824)362.824:173.312,B30:536.139)536.136:411.166,(B29:776.591,B25:776.591)776.591:170.715)947.302:100.305)1047.61:431.277)1478.89:141.182,B19:1620.07)1620.07:468.691,(B43:1995.08,((B44:1268.98,B21:1268.98)1268.98:468.073,((B32:803.95,((B23:590.3,B20:590.3)590.3:134.82,(B26:625.374,((B24:391.309,B16:391.309)391.309:156.663,(B15:197.152,B14:197.152)197.152:350.819)547.972:77.4039)625.374:99.7468)725.12:78.8292)803.95:644.688,(((B38:599.849,B37:599.849)599.849:308.151,(((B28:293.878,B27:293.878)293.878:81.8584,B22:375.736)375.737:150.516,B18:526.251)526.253:381.749)908.001:307.75,(B79:316.018,B13:316.018)316.018:899.732)1215.75:232.888)1448.64:288.417)1737.06:258.027)1995.08:93.6774)2088.76:136.233,((B31:1748.86,(B33:1563.9,B17:1563.9)1563.9:184.959)1748.86:368.131,B12:2116.99)2116.99:108.005)2224.99:215.462)2440.46:632.238)3072.69:417.861,(p156889:2402.48,((A76:1767.5,((A78:1196.77,A77:1196.77)1196.77:304.515,(A75:1115.19,A74:1115.19)1115.19:386.1)1501.29:266.21)1767.5:402.316,(A80:1902.94,(((p269484:560.28,p1359162:560.28)560.28:591.828,p1236908:1152.11)1152.11:517.534,A73:1669.64)1669.64:233.293)1902.94:266.873)2169.81:232.668)2402.48:1088.07)3490.55:38.3478)3528.9;
(((((U_71173:790.298,U_67084:790.298)790.298:1272.03,U_41057:2062.33)2062.33:616.573,((M_p26868:2159.69,((p2523533517:485.498,M_p19866:485.498)485.498:131.217,M_p13725:616.716)616.716:1542.98)2159.69:477.133,(Cyn54:2290.71,(Cyn62:1984.64,(Cyn52:1832.42,((Cyn49:1659.32,((Cyn61:808.899,Cyn53:808.899)808.899:754.918,((Cyn50:1273.47,(Cyn60:753.645,Cyn47:753.645)753.645:519.824)1273.47:136.061,(Cyn55:1231.21,(Cyn59:739.009,(Cyn48:429.795,Cyn46:429.795)429.795:309.212)739.009:492.201)1231.21:178.324)1409.53:154.287)1563.82:95.5073)1659.32:42.0153,((Cyn58:1407.03,(Cyn56:1231.68,(Cyn57:396.318,Cyn51:396.318)396.318:835.365)1231.68:175.345)1407.03:114.116,Cyn45:1521.14)1521.14:180.196)1701.34:131.078)1832.42:152.216)1984.64:306.075)2290.71:346.115)2636.83:42.0769)2678.9:550.843,((Cf69:2319.42,(Cf70:1100.4,Cf64:1100.4)1100.4:1219.01)2319.42:487.276,((Cf72:1836.85,Cf71:1836.85)1836.85:853.709,(((Cf82:234.492,Cf81:234.492)234.492:1191.4,(Cf83:966.868,(Cf67:217.633,Cf66:217.633)217.633:749.235)966.868:459.022)1425.89:1053.93,(Cf65:1071.83,(Cf68:458.727,Cf63:458.727)458.727:613.102)1071.83:1407.99)2479.82:210.733)2690.56:116.136)2806.69:423.055)3229.74:248.437,((((Ig42:977.814,Ig41:977.814)977.814:1399.42,(Chl8:1869.01,((Chl9:530.767,Chl1:530.767)530.767:372.224,(((Chl6:247.123,Chl4:247.123)247.123:294.135,((Chl3:257.217,Chl2:257.217)257.217:254.505,(Chl11:440.101,(Chl7:307.931,Chl10:307.931)307.931:132.169)440.101:71.6223)511.722:29.5361)541.258:254.125,(Chl5:197.758,Chl0:197.758)197.758:597.624)795.384:107.606)902.991:966.023)1869.01:508.225)2377.24:525.306,(B39:2412.63,((((B35:1436.15,(B34:1135.06,(((B40:257.952,B36:257.952)257.952:220.336,B30:478.288)478.288:582.804,(B29:654.006,B25:654.006)654.006:407.086)1061.09:73.9655)1135.06:301.095)1436.15:249.954,B19:1686.11)1686.11:204.159,(B43:1703.96,((B44:1181.03,B21:1181.03)1181.03:364.294,((B32:866.863,((B23:510.687,B20:510.687)510.687:286.621,(B26:627.126,((B24:433.809,B16:433.809)433.809:122.733,(B15:211.218,B14:211.218)211.218:345.324)556.542:70.5827)627.126:170.185)797.308:69.5521)866.863:341.133,(((B38:720.188,B37:720.188)720.188:261.483,(((B28:227.911,B27:227.911)227.911:111.279,B22:339.19)339.19:113.945,B18:453.134)453.135:528.537)981.671:114.689,(B79:335.986,B13:335.986)335.986:760.375)1096.36:111.634)1208:337.329)1545.32:158.64)1703.96:186.301)1890.26:302.323,((B31:1317.71,(B33:1207.14,B17:1207.14)1207.14:110.569)1317.71:215.655,B12:1533.37)1533.36:659.223)2192.59:220.044)2412.63:489.912)2902.54:555.034,(p156889:2330.48,((A76:1772.17,((A78:774.764,A77:774.764)774.764:322.948,(A75:867.806,A74:867.806)867.806:229.906)1097.71:674.461)1772.17:321.003,(A80:1938.96,(((p269484:740.884,p1359162:740.884)740.884:451.336,p1236908:1192.22)1192.22:539.768,A73:1731.98)1731.99:206.979)1938.96:154.208)2093.17:237.306)2330.48:1127.1)3457.58:20.6007)3478.18;
(((((U_71173:1150,U_67084:1150)1150:940.232,U_41057:2090.23)2090.23:692.829,((M_p26868:2174.97,((p2523533517:179.368,M_p19866:179.368)179.368:162.184,M_p13725:341.553)341.552:1833.42)2174.97:385.745,(Cyn54:1904.9,(Cyn62:1687.33,(Cyn52:1643.14,((Cyn49:1537.87,((Cyn61:1100.74,Cyn53:1100.74)1100.74:370.683,((Cyn50:1250.06,(Cyn60:1033.65,Cyn47:1033.65)1033.65:216.414)1250.06:132.123,(Cyn55:1217.57,(Cyn59:438.976,(Cyn48:309.487,Cyn46:309.487)309.487:129.488)438.976:778.598)1217.57:164.606)1382.18:89.2446)1471.42:66.4403)1537.87:35.3553,((Cyn58:1317.74,(Cyn56:895.489,(Cyn57:406.71,Cyn51:406.71)406.71:488.779)895.489:422.249)1317.74:73.5796,Cyn45:1391.32)1391.32:181.903)1573.22:69.9215)1643.14:44.1896)1687.33:217.565)1904.9:655.818)2560.72:222.347)2783.06:429.22,((Cf69:2114.27,(Cf70:1102.54,Cf64:1102.54)1102.54:1011.73)2114.27:378.013,((Cf72:1517.86,Cf71:1517.86)1517.86:897.472,(((Cf82:79.8492,Cf81:79.8492)79.8492:654.61,(Cf83:403.034,(Cf67:129.573,Cf66:129.573)129.573:273.461)403.034:331.424)734.459:1330.77,(Cf65:1017.11,(Cf68:550.196,Cf63:550.196)550.196:466.922)1017.11:1048.11)2065.23:350.105)2415.33:76.9487)2492.28:720)3212.28:171.75,((((Ig42:1240.19,Ig41:1240.19)1240.19:1189.02,(Chl8:1845.41,((Chl9:613.643,Chl1:613.643)613.643:262.948,(((Chl6:350.308,Chl4:350.308)350.308:60.3954,((Chl3:203.924,Chl2:203.924)203.924:172.075,(Chl11:266.21,(Chl7:188.708,Chl10:188.708)188.708:77.5024)266.21:109.788)375.999:34.7042)410.703:166.554,(Chl5:247.783,Chl0:247.783)247.783:329.474)577.258:299.336)876.591:968.821)1845.41:583.793)2429.21:343.899,(B39:2198.68,((((B35:1250.63,(B34:950.828,(((B40:294.725,B36:294.725)294.725:205.705,B30:500.43)500.43:342.748,(B29:595.789,B25:595.789)595.789:247.391)843.178:107.648)950.828:299.807)1250.63:318.206,B19:1568.84)1568.84:341.472,(B43:1619.86,((B44:1014.74,B21:1014.74)1014.74:450.374,((B32:990.729,((B23:686.948,B20:686.948)686.948:247.212,(B26:829.903,((B24:399.265,B16:399.265)399.265:334.783,(B15:440.201,B14:440.201)440.201:293.846)734.048:95.8563)829.903:104.256)934.16:56.5667)990.729:346.339,(((B38:897.55,B37:897.55)897.55:177.629,(((B28:248.86,B27:248.86)248.86:59.9291,B22:308.789)308.789:207.13,B18:515.919)515.919:559.262)1075.18:118.222,(B79:343.621,B13:343.621)343.621:849.781)1193.4:143.663)1337.07:128.043)1465.11:154.756)1619.86:290.447)1910.31:149.433,((B31:1556.75,(B33:1134.84,B17:1134.84)1134.84:421.907)1556.75:220.443,B12:1777.19)1777.19:282.555)2059.74:138.932)2198.68:574.429)2773.11:565.201,(p156889:2424.41,((A76:1574.41,((A78:683.845,A77:683.845)683.845:207.597,(A75:592.994,A74:592.994)592.994:298.45)891.441:682.968)1574.41:436.333,(A80:1890.23,(((p269484:789.058,p1359162:789.058)789.058:492.711,p1236908:1281.77)1281.77:468.346,A73:1750.12)1750.12:140.118)1890.23:120.513)2010.74:413.667)2424.41:913.894)3338.31:45.7246)3384.03;
(((((U_71173:1331.61,U_67084:1331.61)1331.61:1133.12,U_41057:2464.73)2464.73:368.35,((M_p26868:2139.67,((p2523533517:346.416,M_p19866:346.416)346.416:155.847,M_p13725:502.264)502.263:1637.41)2139.67:599.972,(Cyn54:2286.04,(Cyn62:1851.58,(Cyn52:1739.01,((Cyn49:1478.39,((Cyn61:1090.85,Cyn53:1090.85)1090.85:333.226,((Cyn50:1023.34,(Cyn60:512.671,Cyn47:512.671)512.671:510.666)1023.34:296.449,(Cyn55:1205.37,(Cyn59:619.626,(Cyn48:578.887,Cyn46:578.887)578.887:40.7375)619.626:585.741)1205.37:114.419)1319.79:104.287)1424.07:54.3159)1478.39:115.896,((Cyn58:1272.56,(Cyn56:1114.2,(Cyn57:341.482,Cyn51:341.482)341.482:772.722)1114.2:158.351)1272.56:187.493,Cyn45:1460.05)1460.05:134.235)1594.28:144.723)1739.01:112.572)1851.58:434.46)2286.04:453.601)2739.64:93.4359)2833.08:318.994,((Cf69:2151.46,(Cf70:915.615,Cf64:915.615)915.615:1235.85)2151.46:363.083,((Cf72:1381.48,Cf71:1381.48)1381.48:1035.51,(((Cf82:198.601,Cf81:198.601)198.601:731.359,(Cf83:680.626,(Cf67:165.07,Cf66:165.07)165.07:515.555)680.626:249.333)929.959:1014.49,(Cf65:1386.74,(Cf68:332.032,Cf63:332.032)332.032:1054.71)1386.74:557.706)1944.45:472.543)2416.99:97.5505)2514.54:637.529)3152.07:241.168,((((Ig42:1518.04,Ig41:1518.04)1518.04:1109.57,(Chl8:1698.15,((Chl9:449.964,Chl1:449.964)449.964:283.546,(((Chl6:393.575,Chl4:393.575)393.575:65.2258,((Chl3:312.815,Chl2:312.815)312.815:114.043,(Chl11:305.655,(Chl7:254.451,Chl10:254.451)254.451:51.2039)305.655:121.202)426.858:31.9445)458.801:166.873,(Chl5:171.727,Chl0:171.727)171.727:453.948)625.674:107.836)733.51:964.637)1698.15:929.452)2627.6:324.007,(B39:2429.6,((((B35:1402.87,(B34:1000.26,(((B40:347.39,B36:347.39)347.39:339.256,B30:686.646)686.646:192.284,(B29:696.493,B25:696.493)696.493:182.435)878.929:121.327)1000.26:402.615)1402.87:198.457,B19:1601.33)1601.33:275.059,(B43:1747.98,((B44:1273.46,B21:1273.46)1273.46:286.57,((B32:1002.52,((B23:665.136,B20:665.136)665.136:218.711,(B26:689.608,((B24:393.548,B16:393.548)393.548:236.503,(B15:296.241,B14:296.241)296.241:333.81)630.051:59.5574)689.608:194.241)883.847:118.675)1002.52:340.053,(((B38:682.435,B37:682.435)682.435:235.524,(((B28:207.741,B27:207.741)207.741:60.4688,B22:268.21)268.21:192.5,B18:460.71)460.71:457.249)917.959:317.851,(B79:367.084,B13:367.084)367.084:868.727)1235.81:106.766)1342.58:217.448)1560.03:187.952)1747.98:128.407)1876.39:211.498,((B31:1282.68,(B33:1073.53,B17:1073.53)1073.53:209.147)1282.68:378.713,B12:1661.38)1661.39:426.5)2087.88:341.713)2429.6:522.013)2951.61:417.704,(p156889:2416.78,((A76:1767.78,((A78:1155.26,A77:1155.26)1155.26:183.588,(A75:1137.46,A74:1137.46)1137.46:201.382)1338.85:428.936)1767.78:327.7,(A80:1912.56,(((p269484:593.206,p1359162:593.206)593.206:394.878,p1236908:988.084)988.084:663.928,A73:1652.02)1652.01:260.548)1912.56:182.921)2095.48:321.293)2416.78:952.537)3369.31:23.9263)3393.24;
(((((U_71173:1744.08,U_67084:1744.08)1744.08:684.031,U_41057:2428.1)2428.11:526.774,((M_p26868:2625.26,((p2523533517:292.968,M_p19866:292.968)292.968:170.166,M_p13725:463.133)463.133:2162.13)2625.26:212.737,(Cyn54:2246.55,(Cyn62:1786.18,(Cyn52:1593.3,((Cyn49:1500.25,((Cyn61:469.883,Cyn53:469.883)469.883:946.721,((Cyn50:1235.31,(Cyn60:792.152,Cyn47:792.152)792.152:443.154)1235.31:62.1781,(Cyn55:1212.43,(Cyn59:807.996,(Cyn48:698.855,Cyn46:698.855)698.855:109.141)807.996:404.432)1212.43:85.0556)1297.48:119.123)1416.6:83.6451)1500.25:28.1108,((Cyn58:1191.63,(Cyn56:1037.91,(Cyn57:405.756,Cyn51:405.756)405.756:632.153)1037.91:153.719)1191.63:235.424,Cyn45:1427.05)1427.05:101.307)1528.36:64.9375)1593.3:192.877)1786.18:460.369)2246.55:591.453)2838:116.881)2954.88:183.695,((Cf69:2307.62,(Cf70:919.404,Cf64:919.404)919.404:1388.21)2307.62:551.923,((Cf72:2226.71,Cf71:2226.71)2226.71:562.478,(((Cf82:151.575,Cf81:151.575)151.575:558.583,(Cf83:399.842,(Cf67:144.504,Cf66:144.504)144.504:255.337)399.842:310.317)710.158:1741.4,(Cf65:998.706,(Cf68:719.569,Cf63:719.569)719.569:279.136)998.706:1452.85)2451.56:337.628)2789.18:70.3588)2859.54:279.031)3138.58:188.007,((((Ig42:1685.44,Ig41:1685.44)1685.44:848.531,(Chl8:1822.74,((Chl9:434.897,Chl1:434.897)434.897:333.543,(((Chl6:433.816,Chl4:433.816)433.816:68.4427,((Chl3:210.683,Chl2:210.683)210.683:252.016,(Chl11:363.146,(Chl7:119.436,Chl10:119.436)119.436:243.709)363.146:99.5532)462.699:39.5606)502.259:194.857,(Chl5:214.215,Chl0:214.215)214.215:482.9)697.115:71.3258)768.44:1054.3)1822.74:711.229)2533.98:324.195,(B39:2153.84,((((B35:1484.01,(B34:1209.55,(((B40:431.288,B36:431.288)431.288:200.413,B30:631.701)631.701:215.451,(B29:451.384,B25:451.384)451.384:395.77)847.152:362.401)1209.55:274.46)1484.01:130.199,B19:1614.21)1614.21:225.613,(B43:1656.75,((B44:1330.53,B21:1330.53)1330.53:181.443,((B32:1046.63,((B23:638.148,B20:638.148)638.148:334.185,(B26:820.218,((B24:389.097,B16:389.097)389.097:368.751,(B15:538.843,B14:538.843)538.843:219.004)757.848:62.3697)820.218:152.117)972.333:74.2991)1046.63:344.511,(((B38:894.225,B37:894.225)894.225:272.45,(((B28:224.291,B27:224.291)224.291:98.2428,B22:322.534)322.534:104.192,B18:426.727)426.726:739.948)1166.67:84.9112,(B79:390.564,B13:390.564)390.564:861.022)1251.59:139.557)1391.14:120.831)1511.98:144.775)1656.75:183.077)1839.83:145.324,((B31:1158.39,(B33:917.704,B17:917.704)917.704:240.685)1158.39:256.634,B12:1415.02)1415.02:570.129)1985.15:168.694)2153.84:704.327)2858.17:452.944,(p156889:2438.73,((A76:1443.29,((A78:1067.48,A77:1067.48)1067.48:152.05,(A75:745.134,A74:745.134)745.134:474.394)1219.53:223.764)1443.29:482.188,(A80:1725.64,(((p269484:583.642,p1359162:583.642)583.642:325.086,p1236908:908.729)908.728:622.087,A73:1530.81)1530.81:194.832)1725.64:199.836)1925.48:513.245)2438.73:872.389)3311.11:15.4654)3326.58;
(((((U_71173:1232.26,U_67084:1232.26)1232.26:1105.14,U_41057:2337.41)2337.41:733.372,((M_p26868:1938.49,((p2523533517:560.982,M_p19866:560.982)560.982:217.632,M_p13725:778.613)778.614:1159.87)1938.49:1070.27,(Cyn54:2418.95,(Cyn62:2011.13,(Cyn52:1827.41,((Cyn49:1587.03,((Cyn61:654.347,Cyn53:654.347)654.347:845.639,((Cyn50:1298.26,(Cyn60:886.796,Cyn47:886.796)886.796:411.466)1298.26:70.4535,(Cyn55:1241.26,(Cyn59:543.402,(Cyn48:311.89,Cyn46:311.89)311.89:231.511)543.402:697.854)1241.26:127.461)1368.72:131.272)1499.99:87.0448)1587.03:69.5199,((Cyn58:1207.61,(Cyn56:1089.55,(Cyn57:262.41,Cyn51:262.41)262.41:827.142)1089.55:118.057)1207.61:230.572,Cyn45:1438.18)1438.18:218.372)1656.55:170.85)1827.41:183.729)2011.13:407.819)2418.95:589.807)3008.76:62.0216)3070.78:404.71,((Cf69:2696.61,(Cf70:1206.29,Cf64:1206.29)1206.29:1490.33)2696.61:448.173,((Cf72:2015.43,Cf71:2015.43)2015.43:1092.76,(((Cf82:303.125,Cf81:303.125)303.125:760.238,(Cf83:419.355,(Cf67:175.434,Cf66:175.434)175.434:243.921)419.355:644.008)1063.36:1646.87,(Cf65:700.187,(Cf68:415.981,Cf63:415.981)415.981:284.205)700.187:2010.04)2710.23:397.964)3108.19:36.5928)3144.79:330.703)3475.49:107.091,((((Ig42:1606.48,Ig41:1606.48)1606.48:1052.96,(Chl8:2000.6,((Chl9:500.572,Chl1:500.572)500.572:1011.86,(((Chl6:554.87,Chl4:554.87)554.87:88.2027,((Chl3:392.436,Chl2:392.436)392.436:198.492,(Chl11:382.913,(Chl7:301.908,Chl10:301.908)301.908:81.0046)382.913:208.016)590.928:52.1455)643.073:739.344,(Chl5:210.878,Chl0:210.878)210.878:1171.54)1382.42:130.015)1512.43:488.162)2000.6:658.844)2659.44:417.288,(B39:2364.9,((((B35:1465.43,(B34:1046.11,(((B40:481.793,B36:481.793)481.793:208.934,B30:690.729)690.726:220.691,(B29:743.321,B25:743.321)743.321:168.097)911.418:134.689)1046.11:419.319)1465.43:279.585,B19:1745.01)1745.01:216.106,(B43:1836.3,((B44:1380.9,B21:1380.9)1380.9:140.618,((B32:1027.88,((B23:834.082,B20:834.082)834.082:65.1126,(B26:837.46,((B24:484.655,B16:484.655)484.655:180.338,(B15:256.257,B14:256.257)256.257:408.736)664.993:172.467)837.46:61.7343)899.195:128.682)1027.88:269.102,(((B38:502.528,B37:502.528)502.528:494.715,(((B28:178.337,B27:178.337)178.337:200.391,B22:378.729)378.728:123.887,B18:502.614)502.615:494.625)997.243:136.802,(B79:375.598,B13:375.598)375.598:758.447)1134.05:162.938)1296.98:224.536)1521.52:314.783)1836.3:124.817)1961.12:268.415,((B31:1621.36,(B33:1501.43,B17:1501.43)1501.43:119.932)1621.36:187.456,B12:1808.82)1808.82:420.709)2229.53:135.368)2364.9:711.826)3076.73:430.243,(p156889:2436.97,((A76:1647.12,((A78:1252.89,A77:1252.89)1252.89:132.373,(A75:1123.26,A74:1123.26)1123.26:262.007)1385.27:261.857)1647.12:444.301,(A80:1903.1,(((p269484:766.862,p1359162:766.862)766.862:430.605,p1236908:1197.47)1197.47:527.112,A73:1724.58)1724.58:178.521)1903.1:188.325)2091.42:345.547)2436.97:1069.99)3506.97:75.6121)3582.58;
(((((U_71173:1609.75,U_67084:1609.75)1609.75:950.448,U_41057:2560.2)2560.2:365.97,((M_p26868:2450.64,((p2523533517:394.634,M_p19866:394.634)394.634:116.17,M_p13725:510.803)510.805:1939.84)2450.64:363.805,(Cyn54:2405.43,(Cyn62:2103.8,(Cyn52:1806.53,((Cyn49:1653.53,((Cyn61:1134.68,Cyn53:1134.68)1134.68:384.414,((Cyn50:1358.72,(Cyn60:813.496,Cyn47:813.496)813.496:545.227)1358.72:84.4674,(Cyn55:1271.92,(Cyn59:738.17,(Cyn48:324.993,Cyn46:324.993)324.993:413.174)738.17:533.751)1271.92:171.271)1443.19:75.9081)1519.1:134.434)1653.53:47.2367,((Cyn58:1181.81,(Cyn56:1059.58,(Cyn57:454.477,Cyn51:454.477)454.477:605.101)1059.58:122.23)1181.81:212.815,Cyn45:1394.62)1394.62:306.146)1700.77:105.758)1806.53:297.274)2103.8:301.633)2405.43:409.013)2814.45:111.724)2926.17:367.432,((Cf69:2128,(Cf70:1156.1,Cf64:1156.1)1156.1:971.899)2128:425.096,((Cf72:1015.87,Cf71:1015.87)1015.87:1419.72,(((Cf82:163.779,Cf81:163.779)163.779:1094.86,(Cf83:418.798,(Cf67:72.4658,Cf66:72.4658)72.4658:346.331)418.798:839.846)1258.64:842.852,(Cf65:1035.93,(Cf68:575.499,Cf63:575.499)575.499:460.436)1035.93:1065.56)2101.5:334.093)2435.59:117.504)2553.09:740.513)3293.6:272.485,((((Ig42:1001.92,Ig41:1001.92)1001.92:1942.18,(Chl8:1681.33,((Chl9:608.664,Chl1:608.664)608.664:577.917,(((Chl6:501.431,Chl4:501.431)501.431:69.4699,((Chl3:359.455,Chl2:359.455)359.455:158.897,(Chl11:411.106,(Chl7:301.886,Chl10:301.886)301.886:109.218)411.106:107.249)518.351:52.5495)570.901:460.215,(Chl5:264.672,Chl0:264.672)264.672:766.445)1031.12:155.463)1186.58:494.749)1681.33:1262.77)2944.1:152.617,(B39:2315.13,((((B35:1485.75,(B34:835.617,(((B40:377.763,B36:377.763)377.763:185.081,B30:562.843)562.844:163.209,(B29:653.308,B25:653.308)653.308:72.7439)726.053:109.564)835.617:650.134)1485.75:126.452,B19:1612.2)1612.2:313.66,(B43:1828.73,((B44:1190.76,B21:1190.76)1190.76:500.686,((B32:849.87,((B23:430.263,B20:430.263)430.263:315.792,(B26:591.996,((B24:315.909,B16:315.909)315.909:149.355,(B15:321.868,B14:321.868)321.868:143.396)465.264:126.732)591.996:154.057)746.055:103.815)849.87:604.866,(((B38:885.849,B37:885.849)885.849:257.13,(((B28:288.426,B27:288.426)288.426:136.595,B22:425.021)425.021:379.264,B18:804.285)804.285:338.696)1142.98:151.115,(B79:359.758,B13:359.758)359.758:934.337)1294.09:160.642)1454.74:236.716)1691.45:137.281)1828.73:97.1299)1925.86:201.204,((B31:1530.69,(B33:1450.01,B17:1450.01)1450.01:80.6813)1530.69:417.792,B12:1948.48)1948.49:178.584)2127.07:188.061)2315.13:781.591)3096.72:453.471,(p156889:2439.21,((A76:1698.79,((A78:1200.45,A77:1200.45)1200.45:280.159,(A75:1128.08,A74:1128.08)1128.08:352.529)1480.61:218.184)1698.79:557.701,(A80:1834.04,(((p269484:487.153,p1359162:487.153)487.153:441.193,p1236908:928.342)928.346:634.643,A73:1562.99)1562.99:271.055)1834.04:422.453)2256.49:182.718)2439.21:1110.98)3550.19:15.9009)3566.09;
(((((U_71173:1539.08,U_67084:1539.08)1539.08:721.909,U_41057:2260.99)2260.99:640.392,((M_p26868:1758.66,((p2523533517:301.299,M_p19866:301.299)301.299:98.7633,M_p13725:400.061)400.062:1358.6)1758.66:942.678,(Cyn54:2202.93,(Cyn62:1943.62,(Cyn52:1787.5,((Cyn49:1617.43,((Cyn61:1123.29,Cyn53:1123.29)1123.29:430.127,((Cyn50:1246.57,(Cyn60:825.44,Cyn47:825.44)825.44:421.133)1246.57:183.433,(Cyn55:1213.38,(Cyn59:608.054,(Cyn48:230.068,Cyn46:230.068)230.068:377.986)608.054:605.326)1213.38:216.626)1430.01:123.413)1553.42:64.014)1617.43:57.5518,((Cyn58:1271.99,(Cyn56:1040.75,(Cyn57:452.551,Cyn51:452.551)452.551:588.197)1040.75:231.237)1271.99:141.087,Cyn45:1413.07)1413.08:261.911)1674.98:112.517)1787.5:156.121)1943.62:259.311)2202.93:498.405)2701.34:200.042)2901.38:532.041,((Cf69:2499.58,(Cf70:1878.31,Cf64:1878.31)1878.31:621.272)2499.58:350.44,((Cf72:1973.51,Cf71:1973.51)1973.51:627.354,(((Cf82:288.918,Cf81:288.918)288.918:825.879,(Cf83:674.125,(Cf67:112.419,Cf66:112.419)112.419:561.708)674.125:440.671)1114.8:1211.57,(Cf65:1816.44,(Cf68:1395.21,Cf63:1395.21)1395.21:421.223)1816.44:509.933)2326.37:274.496)2600.87:249.157)2850.02:583.398)3433.42:161.28,((((Ig42:1383,Ig41:1383)1383:1311.7,(Chl8:1694.9,((Chl9:587.475,Chl1:587.475)587.475:325.536,(((Chl6:508.438,Chl4:508.438)508.438:114.582,((Chl3:389.967,Chl2:389.967)389.967:109.344,(Chl11:412.592,(Chl7:199.541,Chl10:199.541)199.541:213.052)412.592:86.7174)499.312:123.712)623.02:162.227,(Chl5:159.58,Chl0:159.58)159.58:625.668)785.247:127.763)913.011:781.894)1694.9:999.801)2694.71:335.059,(B39:2198.35,((((B35:1343.41,(B34:919.744,(((B40:486.492,B36:486.492)486.492:103.269,B30:589.761)589.761:166.858,(B29:597.975,B25:597.975)597.975:158.644)756.619:163.125)919.744:423.664)1343.41:174.543,B19:1517.95)1517.95:328.687,(B43:1679.19,((B44:1357.94,B21:1357.94)1357.94:193.642,((B32:975.407,((B23:582.442,B20:582.442)582.442:347.57,(B26:852.339,((B24:442.928,B16:442.928)442.928:212.568,(B15:248.127,B14:248.127)248.127:407.369)655.496:196.843)852.339:77.6739)930.013:45.3949)975.407:245.042,(((B38:760.103,B37:760.103)760.103:166.492,(((B28:140.782,B27:140.782)140.782:102.424,B22:243.207)243.207:135.06,B18:378.267)378.267:548.328)926.595:124.695,(B79:395.036,B13:395.036)395.036:656.252)1051.29:169.161)1220.45:331.133)1551.58:127.612)1679.19:167.445)1846.64:260.414,((B31:1385.1,(B33:1254.36,B17:1254.36)1254.36:130.736)1385.1:569.451,B12:1954.55)1954.55:152.503)2107.05:91.3007)2198.35:831.411)3029.76:521.774,(p156889:2447.92,((A76:1682.68,((A78:1076.08,A77:1076.08)1076.08:392.822,(A75:1071.41,A74:1071.41)1071.41:397.488)1468.91:213.771)1682.68:432.216,(A80:1894.99,(((p269484:587.28,p1359162:587.28)587.28:404.077,p1236908:991.357)991.357:622.638,A73:1614)1614:280.99)1894.99:219.904)2114.89:333.022)2447.92:1103.62)3551.54:43.1619)3594.7;
(((((U_71173:1050.59,U_67084:1050.59)1050.59:1959.28,U_41057:3009.88)3009.88:384.842,((M_p26868:2986.31,((p2523533517:341.626,M_p19866:341.626)341.626:301.308,M_p13725:642.933)642.935:2343.37)2986.31:266.956,(Cyn54:2424.23,(Cyn62:2056.2,(Cyn52:1912.6,((Cyn49:1703.93,((Cyn61:785.616,Cyn53:785.616)785.616:843.817,((Cyn50:1336.41,(Cyn60:510.929,Cyn47:510.929)510.929:825.476)1336.41:187.197,(Cyn55:1320.11,(Cyn59:544.2,(Cyn48:394.928,Cyn46:394.928)394.928:149.273)544.2:775.913)1320.11:203.491)1523.61:105.827)1629.43:74.4988)1703.93:98.79,((Cyn58:1464.4,(Cyn56:1253.69,(Cyn57:320.65,Cyn51:320.65)320.65:933.043)1253.69:210.71)1464.4:225.33,Cyn45:1689.73)1689.73:112.988)1802.72:109.878)1912.6:143.596)2056.2:368.036)2424.23:829.029)3253.26:141.46)3394.72:187.466,((Cf69:2197.04,(Cf70:1511.81,Cf64:1511.81)1511.81:685.227)2197.04:697.081,((Cf72:1718.57,Cf71:1718.57)1718.57:1024.52,(((Cf82:129.015,Cf81:129.015)129.015:773.158,(Cf83:448.874,(Cf67:228.621,Cf66:228.621)228.621:220.251)448.874:453.3)902.173:1207.86,(Cf65:1122.54,(Cf68:626.528,Cf63:626.528)626.528:496.015)1122.54:987.486)2110.03:633.064)2743.09:151.028)2894.12:688.066)3582.19:213.664,((((Ig42:603.369,Ig41:603.369)603.369:2041.15,(Chl8:1652.48,((Chl9:743.857,Chl1:743.857)743.857:283.609,(((Chl6:471.665,Chl4:471.665)471.665:156.388,((Chl3:285.725,Chl2:285.725)285.725:252.195,(Chl11:416.875,(Chl7:218.371,Chl10:218.371)218.371:198.502)416.875:121.045)537.92:90.1339)628.053:121.962,(Chl5:202.837,Chl0:202.837)202.837:547.179)750.014:277.452)1027.47:625.009)1652.48:992.042)2644.52:570.334,(B39:2448.14,((((B35:1665.39,(B34:1241.48,(((B40:528.003,B36:528.003)528.003:226.236,B30:754.239)754.239:357.565,(B29:933.437,B25:933.437)933.437:178.365)1111.8:129.677)1241.48:423.913)1665.39:156.744,B19:1822.14)1822.13:248.014,(B43:1712.67,((B44:1250.67,B21:1250.67)1250.67:253.434,((B32:1073.2,((B23:778.495,B20:778.495)778.495:124.825,(B26:778.715,((B24:477.37,B16:477.37)477.37:193.513,(B15:219.303,B14:219.303)219.303:451.577)670.883:107.832)778.715:124.606)903.32:169.878)1073.2:308.671,(((B38:907.937,B37:907.937)907.937:163.349,(((B28:156.545,B27:156.545)156.545:127.242,B22:283.787)283.787:294.164,B18:577.952)577.952:493.331)1071.29:156.368,(B79:403.237,B13:403.237)403.237:824.417)1227.65:154.217)1381.87:122.237)1504.11:208.567)1712.67:357.478)2070.15:159.943,((B31:1661.56,(B33:1249.03,B17:1249.03)1249.03:412.533)1661.56:334.641,B12:1996.2)1996.2:233.892)2230.09:218.049)2448.14:766.705)3214.85:556.802,(p156889:2406.41,((A76:1303.79,((A78:660.922,A77:660.922)660.922:249.254,(A75:774.665,A74:774.665)774.665:135.51)910.177:393.614)1303.79:695.039,(A80:1811.65,(((p269484:438.565,p1359162:438.565)438.565:375.37,p1236908:813.933)813.935:761.011,A73:1574.94)1574.95:236.709)1811.65:187.176)1998.83:407.579)2406.41:1365.24)3771.65:24.2007)3795.85;
(((((U_71173:1206.13,U_67084:1206.13)1206.13:640.283,U_41057:1846.41)1846.41:1133.73,((M_p26868:1912.81,((p2523533517:208.563,M_p19866:208.563)208.563:85.631,M_p13725:294.194)294.194:1618.62)1912.81:979.842,(Cyn54:2339.03,(Cyn62:2016.35,(Cyn52:1786.05,((Cyn49:1598.59,((Cyn61:1017.2,Cyn53:1017.2)1017.2:408.354,((Cyn50:1057.6,(Cyn60:402.747,Cyn47:402.747)402.747:654.856)1057.6:285.837,(Cyn55:1208.54,(Cyn59:535.087,(Cyn48:332.929,Cyn46:332.929)332.929:202.158)535.087:673.45)1208.54:134.903)1343.44:82.1166)1425.56:173.035)1598.59:83.2763,((Cyn58:1468.85,(Cyn56:1209.99,(Cyn57:383.776,Cyn51:383.776)383.776:826.218)1209.99:258.856)1468.85:53.1291,Cyn45:1521.98)1521.98:159.886)1681.87:104.183)1786.05:230.297)2016.35:322.68)2339.03:553.628)2892.66:87.485)2980.14:364.13,((Cf69:2325.62,(Cf70:1286.47,Cf64:1286.47)1286.47:1039.15)2325.62:645.933,((Cf72:2106.18,Cf71:2106.18)2106.18:674.933,(((Cf82:109.008,Cf81:109.008)109.008:1005,(Cf83:662.34,(Cf67:140.234,Cf66:140.234)140.234:522.107)662.34:451.662)1114:1177.77,(Cf65:1928.47,(Cf68:965.992,Cf63:965.992)965.992:962.476)1928.47:363.302)2291.77:489.334)2781.11:190.451)2971.56:372.716)3344.27:236.367,((((Ig42:1043.33,Ig41:1043.33)1043.33:1151.14,(Chl8:1699.77,((Chl9:731.568,Chl1:731.568)731.568:434.865,(((Chl6:249.315,Chl4:249.315)249.315:324.603,((Chl3:203.609,Chl2:203.609)203.609:214.31,(Chl11:253.727,(Chl7:123.996,Chl10:123.996)123.996:129.73)253.727:164.193)417.919:155.998)573.918:158.157,(Chl5:516.629,Chl0:516.629)516.629:215.444)732.075:434.357)1166.43:533.343)1699.77:494.694)2194.47:645.453,(B39:2394.83,((((B35:1581.75,(B34:1147.32,(((B40:347.308,B36:347.308)347.308:148.206,B30:495.514)495.514:350.649,(B29:604.083,B25:604.083)604.083:242.083)846.164:301.157)1147.32:434.432)1581.75:231.662,B19:1813.41)1813.41:182.102,(B43:1865.12,((B44:1296.97,B21:1296.97)1296.97:317.259,((B32:950.101,((B23:665.469,B20:665.469)665.469:127.2,(B26:685.467,((B24:424.635,B16:424.635)424.635:189.301,(B15:282.358,B14:282.358)282.358:331.58)613.937:71.5282)685.467:107.203)792.669:157.432)950.101:538.467,(((B38:535.764,B37:535.764)535.764:296.509,(((B28:230.832,B27:230.832)230.832:101.601,B22:332.433)332.433:136.921,B18:469.354)469.353:362.919)832.273:226.623,(B79:347.963,B13:347.963)347.963:710.932)1058.9:429.673)1488.57:125.663)1614.23:250.89)1865.12:130.392)1995.51:142.956,((B31:1351.47,(B33:1186.89,B17:1186.89)1186.89:164.578)1351.47:349.192,B12:1700.66)1700.66:437.812)2138.47:256.359)2394.83:445.095)2839.92:722.072,(p156889:2405.56,((A76:1502.97,((A78:971.642,A77:971.642)971.642:156.059,(A75:902.937,A74:902.937)902.937:224.764)1127.7:375.269)1502.97:570.188,(A80:1883.37,(((p269484:661.394,p1359162:661.394)661.394:512.415,p1236908:1173.81)1173.81:530.4,A73:1704.21)1704.21:179.157)1883.37:189.793)2073.16:332.4)2405.56:1156.44)3562:18.6438)3580.64;
(((((U_71173:705.865,U_67084:705.865)705.865:1571.27,U_41057:2277.14)2277.14:848.032,((M_p26868:2259.09,((p2523533517:382.375,M_p19866:382.375)382.375:88.8503,M_p13725:471.226)471.226:1787.87)2259.09:766.739,(Cyn54:2540.13,(Cyn62:1934.34,(Cyn52:1826.48,((Cyn49:1538.38,((Cyn61:1162.13,Cyn53:1162.13)1162.13:306.082,((Cyn50:1161.04,(Cyn60:1008.37,Cyn47:1008.37)1008.37:152.671)1161.04:184.167,(Cyn55:1217,(Cyn59:546.366,(Cyn48:278.043,Cyn46:278.043)278.043:268.323)546.366:670.639)1217:128.2)1345.2:123.004)1468.21:70.1761)1538.38:154.34,((Cyn58:1331.84,(Cyn56:1187.6,(Cyn57:381.027,Cyn51:381.027)381.027:806.578)1187.6:144.232)1331.84:276.309,Cyn45:1608.15)1608.15:84.5784)1692.72:133.756)1826.48:107.864)1934.34:605.782)2540.13:485.7)3025.83:99.3376)3125.17:350.46,((Cf69:2450.66,(Cf70:1022.27,Cf64:1022.27)1022.27:1428.4)2450.66:443.907,((Cf72:2366.21,Cf71:2366.21)2366.21:402.716,(((Cf82:125.755,Cf81:125.755)125.755:467.329,(Cf83:374.024,(Cf67:100.186,Cf66:100.186)100.186:273.838)374.024:219.058)593.084:1468.03,(Cf65:1367.52,(Cf68:732.397,Cf63:732.397)732.397:635.123)1367.52:693.594)2061.12:707.808)2768.92:125.646)2894.57:581.054)3475.63:289.873,((((Ig42:1955.36,Ig41:1955.36)1955.36:1231.08,(Chl8:2289.11,((Chl9:338.087,Chl1:338.087)338.087:1068.6,(((Chl6:273.822,Chl4:273.822)273.822:464.316,((Chl3:459.598,Chl2:459.598)459.598:217.89,(Chl11:458.909,(Chl7:412.864,Chl10:412.864)412.864:46.0449)458.909:218.579)677.488:60.6497)738.138:365.006,(Chl5:396.963,Chl0:396.963)396.963:706.182)1103.14:303.544)1406.69:882.422)2289.11:897.322)3186.43:160.114,(B39:2317.27,((((B35:1501.01,(B34:1146.96,(((B40:539.009,B36:539.009)539.009:171.038,B30:710.045)710.046:304.815,(B29:921.482,B25:921.482)921.482:93.3791)1014.86:132.099)1146.96:354.056)1501.01:138.097,B19:1639.11)1639.11:190.473,(B43:1699.37,((B44:1370.77,B21:1370.77)1370.77:161.26,((B32:956.471,((B23:640.564,B20:640.564)640.564:111.396,(B26:686.688,((B24:276.994,B16:276.994)276.994:347.063,(B15:469.309,B14:469.309)469.309:154.747)624.058:62.6311)686.688:65.2723)751.96:204.51)956.471:303.598,(((B38:366.069,B37:366.069)366.069:607.025,(((B28:182.2,B27:182.2)182.2:136.036,B22:318.237)318.237:96.0247,B18:414.261)414.262:558.834)973.094:155.381,(B79:395.765,B13:395.765)395.765:732.71)1128.48:131.593)1260.07:271.963)1532.03:167.344)1699.37:130.211)1829.59:283.511,((B31:1442.43,(B33:1276.32,B17:1276.32)1276.32:166.117)1442.43:196.318,B12:1638.75)1638.75:474.348)2113.1:204.167)2317.27:1029.28)3346.55:358.829,(p156889:2334.78,((A76:1778.08,((A78:1060.46,A77:1060.46)1060.46:560.894,(A75:1278.85,A74:1278.85)1278.85:342.498)1621.35:156.735)1778.08:258.505,(A80:1851.14,(((p269484:520.034,p1359162:520.034)520.034:598.997,p1236908:1119.03)1119.03:461.033,A73:1580.06)1580.06:271.08)1851.14:185.446)2036.59:298.188)2334.78:1370.6)3705.38:60.1229)3765.5;
(((((U_71173:739.742,U_67084:739.742)739.742:1886.51,U_41057:2626.25)2626.25:235.55,((M_p26868:2156.26,((p2523533517:206.928,M_p19866:206.928)206.928:364.047,M_p13725:570.976)570.975:1585.28)2156.26:610.861,(Cyn54:2174.22,(Cyn62:1929,(Cyn52:1830.51,((Cyn49:1502.27,((Cyn61:1152.04,Cyn53:1152.04)1152.04:213.783,((Cyn50:1111.33,(Cyn60:674.101,Cyn47:674.101)674.101:437.223)1111.33:202.609,(Cyn55:1201.54,(Cyn59:508.506,(Cyn48:324.662,Cyn46:324.662)324.662:183.843)508.506:693.038)1201.54:112.393)1313.94:51.8824)1365.82:136.452)1502.27:69.5761,((Cyn58:1278.25,(Cyn56:1017.61,(Cyn57:574.631,Cyn51:574.631)574.631:442.98)1017.61:260.638)1278.25:192.343,Cyn45:1470.59)1470.59:101.257)1571.85:258.665)1830.51:98.4848)1929:245.226)2174.22:592.896)2767.12:94.6815)2861.8:332.638,((Cf69:2200.55,(Cf70:1284.92,Cf64:1284.92)1284.92:915.639)2200.55:459.002,((Cf72:1422.55,Cf71:1422.55)1422.55:1159.05,(((Cf82:109.244,Cf81:109.244)109.244:756.826,(Cf83:586.362,(Cf67:155.37,Cf66:155.37)155.37:430.996)586.362:279.706)866.07:1108.95,(Cf65:1208.04,(Cf68:245.186,Cf63:245.186)245.186:962.852)1208.04:766.986)1975.02:606.571)2581.6:77.9599)2659.56:534.883)3194.44:417.39,((((Ig42:720.091,Ig41:720.091)720.091:1893.34,(Chl8:1913.43,((Chl9:461.422,Chl1:461.422)461.422:583.549,(((Chl6:495.384,Chl4:495.384)495.384:150.966,((Chl3:369.421,Chl2:369.421)369.421:178.163,(Chl11:355.906,(Chl7:285.308,Chl10:285.308)285.308:70.5975)355.906:191.677)547.584:98.7658)646.35:249.45,(Chl5:600.673,Chl0:600.673)600.673:295.125)895.801:149.174)1044.97:868.457)1913.43:699.994)2613.43:451.034,(B39:2416.57,((((B35:1317.04,(B34:969.82,(((B40:551.537,B36:551.537)551.537:145.267,B30:696.805)696.804:124.336,(B29:589.234,B25:589.234)589.234:231.906)821.14:148.678)969.82:347.226)1317.04:89.9692,B19:1407.01)1407.01:519.778,(B43:1786.04,((B44:1071.62,B21:1071.62)1071.62:413.526,((B32:944.916,((B23:663.28,B20:663.28)663.28:158.118,(B26:708.991,((B24:397.113,B16:397.113)397.113:214.358,(B15:253.168,B14:253.168)253.168:358.302)611.472:97.5215)708.991:112.406)821.398:123.517)944.916:292.089,(((B38:573.847,B37:573.847)573.847:225.236,(((B28:218.531,B27:218.531)218.531:119.591,B22:338.122)338.122:162.53,B18:500.654)500.652:298.43)799.083:227.069,(B79:345.472,B13:345.472)345.472:680.678)1026.15:210.853)1237.01:248.14)1485.14:300.899)1786.04:140.748)1926.79:139.123,((B31:1351.8,(B33:1258.14,B17:1258.14)1258.14:93.658)1351.8:339.851,B12:1691.65)1691.65:374.261)2065.91:350.656)2416.57:647.89)3064.46:526.377,(p156889:2355.18,((A76:1669.97,((A78:1077.67,A77:1077.67)1077.67:191.455,(A75:1017.76,A74:1017.76)1017.76:251.363)1269.12:400.855)1669.97:235.384,(A80:1598.56,(((p269484:444.974,p1359162:444.974)444.974:439.856,p1236908:884.826)884.83:362.097,A73:1246.92)1246.93:351.638)1598.56:306.796)1905.36:449.817)2355.18:1235.66)3590.84:20.9918)3611.83;
(((((U_71173:2003.26,U_67084:2003.26)2003.26:620.19,U_41057:2623.45)2623.45:546.394,((M_p26868:2794.59,((p2523533517:368.068,M_p19866:368.068)368.068:79.0053,M_p13725:447.076)447.074:2347.52)2794.59:292.871,(Cyn54:2313.8,(Cyn62:1963.41,(Cyn52:1913.42,((Cyn49:1602.2,((Cyn61:872.516,Cyn53:872.516)872.516:517.446,((Cyn50:1107.77,(Cyn60:839.194,Cyn47:839.194)839.194:268.572)1107.77:187.302,(Cyn55:1214.77,(Cyn59:628.28,(Cyn48:401.841,Cyn46:401.841)401.841:226.443)628.28:586.492)1214.77:80.2926)1295.07:94.8956)1389.96:212.233)1602.2:109.952,((Cyn58:1453.97,(Cyn56:962.223,(Cyn57:301.98,Cyn51:301.98)301.98:660.244)962.223:491.745)1453.97:95.3996,Cyn45:1549.37)1549.37:162.777)1712.15:201.274)1913.42:49.9838)1963.41:350.395)2313.8:773.662)3087.46:82.3825)3169.85:258.01,((Cf69:2416.58,(Cf70:1026.36,Cf64:1026.36)1026.36:1390.22)2416.58:589.412,((Cf72:939.409,Cf71:939.409)939.409:1969.1,(((Cf82:189.234,Cf81:189.234)189.234:1718.28,(Cf83:1268.06,(Cf67:142.972,Cf66:142.972)142.972:1125.09)1268.06:639.453)1907.52:789.183,(Cf65:1154.44,(Cf68:428.222,Cf63:428.222)428.222:726.222)1154.44:1542.26)2696.7:211.811)2908.51:97.4813)3005.99:421.866)3427.86:291.513,((((Ig42:1474.94,Ig41:1474.94)1474.94:1585.75,(Chl8:1642.02,((Chl9:452.487,Chl1:452.487)452.487:452.725,(((Chl6:288.06,Chl4:288.06)288.06:282.525,((Chl3:218.517,Chl2:218.517)218.517:296.106,(Chl11:367.27,(Chl7:307.297,Chl10:307.297)307.297:59.9722)367.27:147.353)514.623:55.9616)570.585:263.675,(Chl5:252.851,Chl0:252.851)252.851:581.408)834.26:70.9518)905.213:736.807)1642.02:1418.67)3060.69:199.908,(B39:2417.36,((((B35:1375.68,(B34:1012.38,(((B40:503.104,B36:503.104)503.104:181.285,B30:684.39)684.389:135.046,(B29:590.863,B25:590.863)590.863:228.574)819.435:192.946)1012.38:363.297)1375.68:172.572,B19:1548.25)1548.25:498.987,(B43:1867.15,((B44:1406.16,B21:1406.16)1406.16:248.88,((B32:1377.86,((B23:1181.85,B20:1181.85)1181.85:97.8391,(B26:1135.63,((B24:828.318,B16:828.318)828.318:279.15,(B15:423.212,B14:423.212)423.212:684.26)1107.47:28.1578)1135.63:144.065)1279.69:98.1686)1377.86:160.918,(((B38:1033.23,B37:1033.23)1033.23:195.17,(((B28:143.065,B27:143.065)143.065:67.2517,B22:210.318)210.317:419.322,B18:629.641)629.639:598.759)1228.4:189.83,(B79:322.114,B13:322.114)322.114:1096.12)1418.23:120.549)1538.78:116.259)1655.04:212.106)1867.15:180.094)2047.24:177.003,((B31:1484.56,(B33:1375.75,B17:1375.75)1375.75:108.81)1484.56:445.54,B12:1930.1)1930.1:294.146)2224.24:193.116)2417.36:843.241)3260.6:406.241,(p156889:2439.54,((A76:1560.88,((A78:1189.71,A77:1189.71)1189.71:169.729,(A75:861.514,A74:861.514)861.514:497.931)1359.44:201.434)1560.88:575.037,(A80:1899.25,(((p269484:573.583,p1359162:573.583)573.583:541.016,p1236908:1114.6)1114.6:477.641,A73:1592.24)1592.24:307.003)1899.25:236.669)2135.92:303.624)2439.54:1227.3)3666.84:52.5297)3719.37;
(((((U_71173:1342.07,U_67084:1342.07)1342.07:1452.76,U_41057:2794.82)2794.82:245.067,((M_p26868:1503.31,((p2523533517:404.238,M_p19866:404.238)404.238:101.534,M_p13725:505.77)505.772:997.537)1503.31:1454.6,(Cyn54:2479.47,(Cyn62:1873.62,(Cyn52:1802.68,((Cyn49:1522.97,((Cyn61:561.623,Cyn53:561.623)561.623:883.795,((Cyn50:849.867,(Cyn60:533.803,Cyn47:533.803)533.803:316.062)849.867:523.63,(Cyn55:1207.24,(Cyn59:660.732,(Cyn48:379.272,Cyn46:379.272)379.272:281.457)660.732:546.507)1207.24:166.26)1373.5:71.9228)1445.42:77.5511)1522.97:99.0774,((Cyn58:1329.19,(Cyn56:1104.48,(Cyn57:381.248,Cyn51:381.248)381.248:723.237)1104.48:224.702)1329.19:90.8526,Cyn45:1420.04)1420.04:202.008)1622.05:180.627)1802.68:70.942)1873.62:605.853)2479.47:478.43)2957.9:81.9882)3039.89:277.495,((Cf69:2164.51,(Cf70:1652.73,Cf64:1652.73)1652.73:511.79)2164.51:454.931,((Cf72:1036.43,Cf71:1036.43)1036.43:1348.62,(((Cf82:116.215,Cf81:116.215)116.215:1304.64,(Cf83:429.258,(Cf67:167.37,Cf66:167.37)167.37:261.889)429.258:991.599)1420.86:650.907,(Cf65:914.369,(Cf68:705.541,Cf63:705.541)705.541:208.828)914.369:1157.39)2071.76:313.291)2385.06:234.391)2619.45:697.94)3317.39:236.043,((((Ig42:1223.97,Ig41:1223.97)1223.97:1197.53,(Chl8:1780.08,((Chl9:499.925,Chl1:499.925)499.925:221.154,(((Chl6:408.186,Chl4:408.186)408.186:120.813,((Chl3:237.508,Chl2:237.508)237.508:238.588,(Chl11:233.104,(Chl7:199.737,Chl10:199.737)199.737:33.3674)233.104:242.991)476.096:52.9023)528.999:87.4257,(Chl5:251.589,Chl0:251.589)251.589:364.834)616.425:104.657)721.079:1059)1780.08:641.419)2421.5:536.49,(B39:2439.13,((((B35:1509.18,(B34:1188.98,(((B40:524.152,B36:524.152)524.152:182.22,B30:706.372)706.372:307.107,(B29:824.666,B25:824.666)824.666:188.814)1013.48:175.502)1188.98:320.201)1509.18:126.205,B19:1635.39)1635.39:408.179,(B43:1929.41,((B44:1357.89,B21:1357.89)1357.89:280.005,((B32:1109.3,((B23:578.957,B20:578.957)578.957:333.765,(B26:815.086,((B24:477.524,B16:477.524)477.524:185.902,(B15:236.576,B14:236.576)236.576:426.849)663.426:151.662)815.086:97.6358)912.722:196.576)1109.3:368.519,(((B38:533.704,B37:533.704)533.704:590.655,(((B28:147.899,B27:147.899)147.899:287.487,B22:435.387)435.386:277.75,B18:713.134)713.136:411.224)1124.36:126.637,(B79:398.034,B13:398.034)398.034:852.962)1251:226.824)1477.82:160.072)1637.89:291.517)1929.41:114.156)2043.57:143.392,((B31:1472.14,(B33:1348.37,B17:1348.37)1348.37:123.774)1472.14:360.751,B12:1832.89)1832.89:354.064)2186.96:252.18)2439.13:518.858)2957.99:521.459,(p156889:2340.75,((A76:1399.01,((A78:1090.03,A77:1090.03)1090.03:141.417,(A75:912.752,A74:912.752)912.752:318.689)1231.44:167.572)1399.01:623.847,(A80:1905.66,(((p269484:812.897,p1359162:812.897)812.897:432.47,p1236908:1245.37)1245.37:347.769,A73:1593.14)1593.14:312.526)1905.66:117.197)2022.86:317.895)2340.75:1138.7)3479.45:73.9777)3553.43;
(((((U_71173:1553.54,U_67084:1553.54)1553.54:526.736,U_41057:2080.28)2080.28:890.166,((M_p26868:2539.19,((p2523533517:551.422,M_p19866:551.422)551.422:209.131,M_p13725:760.553)760.553:1778.63)2539.19:247.107,(Cyn54:2241.61,(Cyn62:1990.43,(Cyn52:1878.15,((Cyn49:1675.57,((Cyn61:984.864,Cyn53:984.864)984.864:572.846,((Cyn50:1204.2,(Cyn60:422.632,Cyn47:422.632)422.632:781.564)1204.2:255.578,(Cyn55:1299.04,(Cyn59:580.447,(Cyn48:169.682,Cyn46:169.682)169.682:410.766)580.447:718.595)1299.04:160.733)1459.77:97.9325)1557.71:117.865)1675.57:52.5517,((Cyn58:1529.75,(Cyn56:1170.5,(Cyn57:372.74,Cyn51:372.74)372.74:797.761)1170.5:359.254)1529.75:99.9671,Cyn45:1629.72)1629.72:98.4057)1728.13:150.023)1878.15:112.281)1990.43:251.181)2241.61:544.683)2786.29:184.149)2970.44:295.349,((Cf69:2469.77,(Cf70:1087.98,Cf64:1087.98)1087.98:1381.79)2469.77:85.7834,((Cf72:1956.42,Cf71:1956.42)1956.42:526.163,(((Cf82:269.814,Cf81:269.814)269.814:645.224,(Cf83:494.016,(Cf67:138.961,Cf66:138.961)138.961:355.058)494.016:421.019)915.039:835.34,(Cf65:940.332,(Cf68:465.839,Cf63:465.839)465.839:474.493)940.332:810.046)1750.38:732.208)2482.58:72.9726)2555.56:710.235)3265.79:165.778,((((Ig42:1857.34,Ig41:1857.34)1857.34:884.449,(Chl8:1985.32,((Chl9:477.685,Chl1:477.685)477.685:297.982,(((Chl6:350.782,Chl4:350.782)350.782:163.25,((Chl3:265.633,Chl2:265.633)265.633:228.626,(Chl11:250.224,(Chl7:151.085,Chl10:151.085)151.085:99.1387)250.224:244.035)494.259:19.7733)514.032:137.891,(Chl5:178.018,Chl0:178.018)178.018:473.907)651.923:123.743)775.667:1209.66)1985.32:756.466)2741.79:345.614,(B39:2357.33,((((B35:1181.63,(B34:778.733,(((B40:367.552,B36:367.552)367.552:122.445,B30:489.997)489.997:171.285,(B29:558.433,B25:558.433)558.433:102.849)661.282:117.449)778.733:402.897)1181.63:254.755,B19:1436.38)1436.39:518.459,(B43:1695.07,((B44:923.916,B21:923.916)923.916:457.264,((B32:824.359,((B23:564.335,B20:564.335)564.335:171.425,(B26:658.014,((B24:194.345,B16:194.345)194.345:369.614,(B15:237.857,B14:237.857)237.857:326.103)563.96:94.0531)658.014:77.7473)735.761:88.6007)824.359:439.454,(((B38:510.329,B37:510.329)510.329:298.946,(((B28:228.1,B27:228.1)228.1:71.9456,B22:300.045)300.045:126.048,B18:426.095)426.093:383.183)809.276:310.682,(B79:407.005,B13:407.005)407.005:712.953)1119.96:143.857)1263.81:117.364)1381.18:313.885)1695.07:259.779)1954.84:202.963,((B31:1204.98,(B33:954.975,B17:954.975)954.975:250.002)1204.98:514.526,B12:1719.5)1719.5:438.304)2157.81:199.53)2357.33:730.067)3087.4:297.729,(p156889:2421.23,((A76:1842.35,((A78:1015.87,A77:1015.87)1015.87:634.346,(A75:1085.49,A74:1085.49)1085.49:564.727)1650.22:192.134)1842.35:338.931,(A80:1899.42,(((p269484:513.178,p1359162:513.178)513.178:520.319,p1236908:1033.5)1033.5:414.407,A73:1447.9)1447.9:451.512)1899.42:281.87)2181.28:239.947)2421.23:963.9)3385.13:46.4373)3431.57;
(((((U_71173:996.085,U_67084:996.085)996.085:1277.43,U_41057:2273.52)2273.52:704.652,((M_p26868:2293.53,((p2523533517:426.36,M_p19866:426.36)426.36:281.753,M_p13725:708.113)708.112:1585.41)2293.53:629.385,(Cyn54:2404.52,(Cyn62:2049.47,(Cyn52:1947.57,((Cyn49:1652.23,((Cyn61:949.439,Cyn53:949.439)949.439:624.731,((Cyn50:1227.18,(Cyn60:865.877,Cyn47:865.877)865.877:361.301)1227.18:256.196,(Cyn55:1308.57,(Cyn59:561.495,(Cyn48:484.613,Cyn46:484.613)484.613:76.884)561.495:747.079)1308.57:174.798)1483.37:90.7933)1574.17:78.062)1652.23:105.676,((Cyn58:1327.06,(Cyn56:1158.12,(Cyn57:532.306,Cyn51:532.306)532.306:625.82)1158.12:168.939)1327.06:130.537,Cyn45:1457.6)1457.6:300.305)1757.9:189.661)1947.57:101.906)2049.47:355.042)2404.52:518.396)2922.91:55.2617)2978.17:380.21,((Cf69:2189.49,(Cf70:1023.98,Cf64:1023.98)1023.98:1165.51)2189.49:571.772,((Cf72:2233.71,Cf71:2233.71)2233.71:333.571,(((Cf82:191.818,Cf81:191.818)191.818:978.179,(Cf83:530.467,(Cf67:236.311,Cf66:236.311)236.311:294.155)530.467:639.529)1170:883.103,(Cf65:1301.78,(Cf68:739.442,Cf63:739.442)739.442:562.341)1301.78:751.312)2053.1:514.184)2567.28:193.981)2761.26:597.12)3358.38:238.619,((((Ig42:1675.05,Ig41:1675.05)1675.05:1021.7,(Chl8:1915.82,((Chl9:571.545,Chl1:571.545)571.545:253.733,(((Chl6:370.603,Chl4:370.603)370.603:125.036,((Chl3:198.336,Chl2:198.336)198.336:254.193,(Chl11:323.617,(Chl7:252.134,Chl10:252.134)252.134:71.4831)323.617:128.912)452.529:43.1086)495.638:249.185,(Chl5:117.064,Chl0:117.064)117.064:627.759)744.823:80.4558)825.278:1090.53)1915.82:780.941)2696.76:327.76,(B39:2361.06,((((B35:1470.74,(B34:947.338,(((B40:407.45,B36:407.45)407.45:228.75,B30:636.201)636.2:176.684,(B29:662.693,B25:662.693)662.693:150.193)812.885:134.453)947.338:523.403)1470.74:86.3132,B19:1557.05)1557.05:349.676,(B43:1705.89,((B44:1180.32,B21:1180.32)1180.32:332.11,((B32:901.365,((B23:614.216,B20:614.216)614.216:170.066,(B26:584.066,((B24:314.97,B16:314.97)314.97:188.222,(B15:175.114,B14:175.114)175.114:328.079)503.193:80.8753)584.066:200.215)784.283:117.082)901.365:484.638,(((B38:811.598,B37:811.598)811.598:161.927,(((B28:315.868,B27:315.868)315.868:93.0065,B22:408.875)408.874:157.36,B18:566.232)566.234:407.288)973.525:262.646,(B79:346.658,B13:346.658)346.658:889.513)1236.17:149.833)1386:126.428)1512.43:193.458)1705.89:200.84)1906.73:210.013,((B31:1536.71,(B33:1288.49,B17:1288.49)1288.49:248.225)1536.71:308.515,B12:1845.23)1845.23:271.515)2116.74:244.319)2361.06:663.456)3024.52:542.485,(p156889:2392.84,((A76:1777.9,((A78:1077.79,A77:1077.79)1077.79:145.692,(A75:946.317,A74:946.317)946.317:277.165)1223.48:554.42)1777.9:182.776,(A80:1651.27,(((p269484:592.955,p1359162:592.955)592.955:277.454,p1236908:870.409)870.409:570.797,A73:1441.21)1441.21:210.061)1651.27:309.406)1960.68:432.165)2392.84:1174.16)3567:29.9982)3597;
(((((U_71173:1513.28,U_67084:1513.28)1513.28:1053.13,U_41057:2566.42)2566.42:837.648,((M_p26868:2606.58,((p2523533517:585.802,M_p19866:585.802)585.802:71.2344,M_p13725:657.037)657.037:1949.54)2606.58:531.935,(Cyn54:2632.82,(Cyn62:2266.14,(Cyn52:2189.53,((Cyn49:1713.59,((Cyn61:963.246,Cyn53:963.246)963.246:613.283,((Cyn50:1145.36,(Cyn60:726.477,Cyn47:726.477)726.477:418.883)1145.36:315.338,(Cyn55:1307.17,(Cyn59:700.625,(Cyn48:565.512,Cyn46:565.512)565.512:135.112)700.625:606.55)1307.17:153.526)1460.7:115.833)1576.53:137.056)1713.59:89.5572,((Cyn58:1653.14,(Cyn56:1183.9,(Cyn57:589.285,Cyn51:589.285)589.285:594.61)1183.9:469.24)1653.14:69.2762,Cyn45:1722.41)1722.41:80.7317)1803.14:386.383)2189.53:76.609)2266.14:366.678)2632.82:505.702)3138.52:265.547)3404.07:243.63,((Cf69:2351.23,(Cf70:1489.99,Cf64:1489.99)1489.99:861.236)2351.23:559.549,((Cf72:2049.35,Cf71:2049.35)2049.35:595.582,(((Cf82:264.048,Cf81:264.048)264.048:449.567,(Cf83:402.205,(Cf67:140.357,Cf66:140.357)140.357:261.85)402.205:311.409)713.615:1622.21,(Cf65:1042.27,(Cf68:545.418,Cf63:545.418)545.418:496.855)1042.27:1293.55)2335.83:309.108)2644.94:265.845)2910.78:736.913)3647.69:287.696,((((Ig42:1321.43,Ig41:1321.43)1321.43:1396.99,(Chl8:1884.59,((Chl9:612.772,Chl1:612.772)612.772:438.391,(((Chl6:501.4,Chl4:501.4)501.4:79.531,((Chl3:215.377,Chl2:215.377)215.377:301.046,(Chl11:398.749,(Chl7:328.827,Chl10:328.827)328.827:69.9244)398.749:117.673)516.424:64.5081)580.931:140.81,(Chl5:190.884,Chl0:190.884)190.884:530.856)721.741:329.42)1051.16:833.425)1884.59:833.834)2718.42:684.282,(B39:2413.14,((((B35:1476.41,(B34:966.016,(((B40:427.415,B36:427.415)427.415:100.707,B30:528.121)528.121:196.171,(B29:599.588,B25:599.588)599.588:124.705)724.292:241.722)966.016:510.392)1476.41:236.524,B19:1712.93)1712.93:295.309,(B43:1750.08,((B44:1114.7,B21:1114.7)1114.7:402.342,((B32:807.656,((B23:512.03,B20:512.03)512.03:197.107,(B26:660.905,((B24:265.976,B16:265.976)265.976:300.124,(B15:361.963,B14:361.963)361.963:204.137)566.101:94.8055)660.905:48.2317)709.136:98.5197)807.656:577.188,(((B38:555.996,B37:555.996)555.996:303.92,(((B28:180.443,B27:180.443)180.443:103.25,B22:283.693)283.693:181.894,B18:465.588)465.587:394.33)859.916:227.105,(B79:303.211,B13:303.211)303.211:783.812)1087.02:297.823)1384.84:132.195)1517.04:233.036)1750.08:258.164)2008.24:185.208,((B31:1543.63,(B33:1388.86,B17:1388.86)1388.86:154.765)1543.63:293.415,B12:1837.04)1837.04:356.409)2193.45:219.695)2413.14:989.558)3402.7:510.711,(p156889:2342.27,((A76:1480.92,((A78:1034.93,A77:1034.93)1034.93:314.339,(A75:1053.11,A74:1053.11)1053.11:296.164)1349.27:131.648)1480.92:443.94,(A80:1752.13,(((p269484:595.712,p1359162:595.712)595.712:357.065,p1236908:952.778)952.776:587.77,A73:1540.54)1540.55:211.589)1752.13:172.723)1924.86:417.411)2342.27:1571.15)3913.41:21.978)3935.39;
(((((U_71173:1015.77,U_67084:1015.77)1015.77:1231.69,U_41057:2247.47)2247.46:592.634,((M_p26868:2287.95,((p2523533517:447.787,M_p19866:447.787)447.787:127.126,M_p13725:574.911)574.913:1713.04)2287.95:397.804,(Cyn54:2302.24,(Cyn62:2052.82,(Cyn52:1852.46,((Cyn49:1594.36,((Cyn61:1319.21,Cyn53:1319.21)1319.21:224.912,((Cyn50:1079.61,(Cyn60:736.745,Cyn47:736.745)736.745:342.861)1079.61:248.435,(Cyn55:1206.99,(Cyn59:483.584,(Cyn48:239.251,Cyn46:239.251)239.251:244.332)483.584:723.405)1206.99:121.054)1328.04:216.079)1544.12:50.2441)1594.36:153.514,((Cyn58:1598.12,(Cyn56:1164.36,(Cyn57:610.079,Cyn51:610.079)610.079:554.281)1164.36:433.756)1598.12:80.4475,Cyn45:1678.56)1678.56:69.3142)1747.88:104.579)1852.46:200.363)2052.82:249.423)2302.24:383.515)2685.76:154.343)2840.1:685.545,((Cf69:2374.64,(Cf70:905.839,Cf64:905.839)905.839:1468.8)2374.64:544.238,((Cf72:1290.55,Cf71:1290.55)1290.55:1092.21,(((Cf82:203.04,Cf81:203.04)203.04:887.007,(Cf83:479.411,(Cf67:118.013,Cf66:118.013)118.013:361.399)479.411:610.634)1090.05:1054.62,(Cf65:1051,(Cf68:773.518,Cf63:773.518)773.518:277.476)1051:1093.67)2144.67:238.086)2382.75:536.122)2918.88:606.764)3525.64:173.486,((((Ig42:1688.99,Ig41:1688.99)1688.99:777.587,(Chl8:1989.17,((Chl9:1146.59,Chl1:1146.59)1146.59:295.698,(((Chl6:631.959,Chl4:631.959)631.959:86.0284,((Chl3:448.623,Chl2:448.623)448.623:207.644,(Chl11:319.191,(Chl7:133.216,Chl10:133.216)133.216:185.975)319.191:337.077)656.267:61.7218)717.988:496.593,(Chl5:336.587,Chl0:336.587)336.587:877.992)1214.58:227.702)1442.28:546.89)1989.17:477.406)2466.58:496.708,(B39:2316.84,((((B35:1444.03,(B34:1094.69,(((B40:591.435,B36:591.435)591.435:143.672,B30:735.11)735.108:190.315,(B29:777.968,B25:777.968)777.968:147.457)925.422:169.272)1094.69:349.329)1444.03:148.963,B19:1592.99)1592.99:350.009,(B43:1772.85,((B44:1362.6,B21:1362.6)1362.6:245.704,((B32:1061.31,((B23:731.965,B20:731.965)731.965:115.864,(B26:695.847,((B24:522.151,B16:522.151)522.151:98.813,(B15:231.69,B14:231.69)231.69:389.274)620.964:74.884)695.847:151.979)847.829:213.486)1061.31:376.612,(((B38:620.548,B37:620.548)620.548:529.889,(((B28:397.113,B27:397.113)397.113:197.193,B22:594.306)594.306:209.483,B18:803.791)803.789:346.645)1150.44:174.672,(B79:348.166,B13:348.166)348.166:976.94)1325.11:112.818)1437.93:170.378)1608.3:164.548)1772.85:170.146)1943:102.229,((B31:1457.35,(B33:1098.36,B17:1098.36)1098.36:358.986)1457.35:335.353,B12:1792.7)1792.7:252.524)2045.23:271.608)2316.84:646.452)2963.28:655.279,(p156889:2347.08,((A76:1651.43,((A78:1014.3,A77:1014.3)1014.3:199.318,(A75:742.097,A74:742.097)742.097:471.521)1213.62:437.814)1651.43:256.529,(A80:1655.59,(((p269484:578.769,p1359162:578.769)578.769:503.063,p1236908:1081.83)1081.83:333.34,A73:1415.17)1415.17:240.412)1655.59:252.376)1907.96:439.12)2347.08:1271.48)3618.56:80.5633)3699.13;
(((((U_71173:1299.51,U_67084:1299.51)1299.51:1392.4,U_41057:2691.91)2691.91:396.154,((M_p26868:2425.41,((p2523533517:427.974,M_p19866:427.974)427.974:132.388,M_p13725:560.362)560.362:1865.05)2425.41:570.392,(Cyn54:2474.42,(Cyn62:2039.22,(Cyn52:1812.11,((Cyn49:1579.47,((Cyn61:1226.56,Cyn53:1226.56)1226.56:263.551,((Cyn50:1298.09,(Cyn60:765.91,Cyn47:765.91)765.91:532.184)1298.09:98.8497,(Cyn55:1263.02,(Cyn59:470.711,(Cyn48:389.519,Cyn46:389.519)389.519:81.1906)470.711:792.313)1263.02:133.922)1396.94:93.1616)1490.11:89.3592)1579.47:39.2199,((Cyn58:1181.92,(Cyn56:1080.91,(Cyn57:505.774,Cyn51:505.774)505.774:575.143)1080.91:101.009)1181.92:228.341,Cyn45:1410.27)1410.26:208.422)1618.69:193.428)1812.11:227.105)2039.22:435.199)2474.42:521.388)2995.81:92.255)3088.06:300.568,((Cf69:2170.37,(Cf70:1609.61,Cf64:1609.61)1609.61:560.752)2170.37:207.046,((Cf72:1182.45,Cf71:1182.45)1182.45:1009.9,(((Cf82:284.609,Cf81:284.609)284.609:695.382,(Cf83:480.388,(Cf67:105.984,Cf66:105.984)105.984:374.403)480.388:499.606)979.991:1041.55,(Cf65:972.785,(Cf68:428.416,Cf63:428.416)428.416:544.369)972.785:1048.76)2021.54:170.811)2192.35:185.065)2377.41:1011.22)3388.63:293.719,((((Ig42:1248.96,Ig41:1248.96)1248.96:1210.2,(Chl8:1860.57,((Chl9:767.689,Chl1:767.689)767.689:214.628,(((Chl6:510.352,Chl4:510.352)510.352:90.3306,((Chl3:349.443,Chl2:349.443)349.443:225.441,(Chl11:438.844,(Chl7:298.188,Chl10:298.188)298.188:140.657)438.844:136.039)574.885:25.7958)600.682:314.979,(Chl5:168.25,Chl0:168.25)168.25:747.41)915.662:66.6553)982.317:878.248)1860.57:598.599)2459.16:590.608,(B39:2264.76,((((B35:1361.89,(B34:887.332,(((B40:304.515,B36:304.515)304.515:283.071,B30:587.585)587.586:175.545,(B29:496.885,B25:496.885)496.885:266.245)763.132:124.202)887.332:474.559)1361.89:97.8253,B19:1459.72)1459.72:340.777,(B43:1654.5,((B44:1375.06,B21:1375.06)1375.06:128.51,((B32:884.173,((B23:567.487,B20:567.487)567.487:180.018,(B26:628.087,((B24:410.902,B16:410.902)410.902:155.847,(B15:368.754,B14:368.754)368.754:197.996)566.749:61.3376)628.087:119.416)747.505:136.67)884.173:432.628,(((B38:580.467,B37:580.467)580.467:415.052,(((B28:399.388,B27:399.388)399.388:108.168,B22:507.553)507.556:73.088,B18:580.644)580.644:414.876)995.52:184.204,(B79:385.693,B13:385.693)385.693:794.029)1179.72:137.077)1316.8:186.764)1503.57:150.935)1654.5:145.994)1800.49:289.062,((B31:1584.78,(B33:1182.41,B17:1182.41)1182.41:402.378)1584.78:203.451,B12:1788.23)1788.23:301.322)2089.56:175.203)2264.76:785.011)3049.77:521.369,(p156889:2443.54,((A76:1296.15,((A78:820.435,A77:820.435)820.435:150.388,(A75:607.614,A74:607.614)607.614:363.209)970.823:325.332)1296.15:869.377,(A80:1956.02,(((p269484:826.179,p1359162:826.179)826.179:228.026,p1236908:1054.21)1054.21:701.458,A73:1755.67)1755.66:200.355)1956.02:209.51)2165.53:278.012)2443.54:1127.59)3571.14:111.211)3682.35;
(((((U_71173:1306.04,U_67084:1306.04)1306.04:687.676,U_41057:1993.72)1993.71:911.244,((M_p26868:2203.27,((p2523533517:395.638,M_p19866:395.638)395.638:227.763,M_p13725:623.402)623.401:1579.87)2203.27:536.428,(Cyn54:2281.85,(Cyn62:2077.49,(Cyn52:1886.87,((Cyn49:1632.53,((Cyn61:863.92,Cyn53:863.92)863.92:506.519,((Cyn50:1103.19,(Cyn60:637.28,Cyn47:637.28)637.28:465.909)1103.19:191.041,(Cyn55:1206.22,(Cyn59:843.065,(Cyn48:753.235,Cyn46:753.235)753.235:89.8296)843.065:363.151)1206.22:88.0149)1294.23:76.2069)1370.44:262.093)1632.53:76.0345,((Cyn58:1361.24,(Cyn56:1171.41,(Cyn57:290.255,Cyn51:290.255)290.255:881.154)1171.41:189.825)1361.24:257.098,Cyn45:1618.33)1618.33:90.2339)1708.57:178.3)1886.87:190.621)2077.49:204.365)2281.85:457.842)2739.7:165.264)2904.96:439.036,((Cf69:2284.28,(Cf70:931.785,Cf64:931.785)931.785:1352.49)2284.28:192.403,((Cf72:1618.24,Cf71:1618.24)1618.24:756.113,(((Cf82:169.071,Cf81:169.071)169.071:788.896,(Cf83:641.986,(Cf67:252.568,Cf66:252.568)252.568:389.415)641.986:315.981)957.967:805.69,(Cf65:771.098,(Cf68:417.34,Cf63:417.34)417.34:353.755)771.098:992.555)1763.66:610.698)2374.35:102.329)2476.68:867.318)3343.99:294.922,((((Ig42:729.36,Ig41:729.36)729.36:1617.88,(Chl8:1766.61,((Chl9:593.591,Chl1:593.591)593.591:413.519,(((Chl6:331.626,Chl4:331.626)331.626:184.354,((Chl3:218.978,Chl2:218.978)218.978:188.055,(Chl11:282.669,(Chl7:225.978,Chl10:225.978)225.978:56.6914)282.669:124.364)407.033:108.947)515.98:265.072,(Chl5:209.897,Chl0:209.897)209.897:571.154)781.052:226.057)1007.11:759.501)1766.61:580.63)2347.24:477.084,(B39:2237.08,((((B35:1274.44,(B34:1086.2,(((B40:562.646,B36:562.646)562.646:155.334,B30:717.981)717.98:189.125,(B29:661.323,B25:661.323)661.323:245.784)907.105:179.089)1086.2:188.244)1274.44:143.978,B19:1418.42)1418.42:444.494,(B43:1763.14,((B44:1215.44,B21:1215.44)1215.44:182.161,((B32:899.461,((B23:648.07,B20:648.07)648.07:154.062,(B26:598.817,((B24:444.701,B16:444.701)444.701:79.0038,(B15:266.19,B14:266.19)266.19:257.517)523.705:75.1084)598.817:203.318)802.132:97.3265)899.461:261.371,(((B38:693.8,B37:693.8)693.8:179.365,(((B28:294.044,B27:294.044)294.044:35.295,B22:329.339)329.339:153.606,B18:482.947)482.945:390.219)873.165:166.148,(B79:379.183,B13:379.183)379.183:660.133)1039.31:121.516)1160.83:236.768)1397.6:365.544)1763.14:99.7675)1862.91:157.044,((B31:1361.45,(B33:1188.71,B17:1188.71)1188.71:172.742)1361.45:382.931,B12:1744.39)1744.38:275.572)2019.96:217.126)2237.08:587.245)2824.33:731.59,(p156889:2441.77,((A76:1618.5,((A78:1160.18,A77:1160.18)1160.18:107.417,(A75:1000.11,A74:1000.11)1000.11:267.486)1267.6:350.906)1618.5:471.666,(A80:1906,(((p269484:617.226,p1359162:617.226)617.226:341.562,p1236908:958.786)958.788:641.902,A73:1600.69)1600.69:305.313)1906:184.164)2090.17:351.597)2441.77:1114.15)3555.92:83.0041)3638.91;
(((((U_71173:1586.1,U_67084:1586.1)1586.1:633.325,U_41057:2219.42)2219.42:743.47,((M_p26868:1967.18,((p2523533517:315.579,M_p19866:315.579)315.579:73.5449,M_p13725:389.122)389.124:1578.06)1967.18:837.593,(Cyn54:2274.21,(Cyn62:1970.73,(Cyn52:1871.34,((Cyn49:1655.55,((Cyn61:761.345,Cyn53:761.345)761.345:754.953,((Cyn50:959.517,(Cyn60:338.315,Cyn47:338.315)338.315:621.202)959.517:481.516,(Cyn55:1205.34,(Cyn59:954.774,(Cyn48:811.812,Cyn46:811.812)811.812:142.965)954.774:250.56)1205.34:235.698)1441.03:75.2637)1516.3:139.254)1655.55:80.9818,((Cyn58:1052.13,(Cyn56:903.679,(Cyn57:449.071,Cyn51:449.071)449.071:454.604)903.679:148.45)1052.13:301.112,Cyn45:1353.24)1353.24:383.293)1736.53:134.812)1871.34:99.3849)1970.73:303.482)2274.21:530.563)2804.78:158.111)2962.89:281.823,((Cf69:2349.25,(Cf70:1283.25,Cf64:1283.25)1283.25:1066)2349.25:387.067,((Cf72:2070.94,Cf71:2070.94)2070.94:481.128,(((Cf82:170.93,Cf81:170.93)170.93:594.626,(Cf83:597.706,(Cf67:178.153,Cf66:178.153)178.153:419.555)597.706:167.848)765.557:832.773,(Cf65:818.617,(Cf68:514.666,Cf63:514.666)514.666:303.951)818.617:779.71)1598.33:953.739)2552.07:184.253)2736.32:508.391)3244.71:412.282,((((Ig42:1119.13,Ig41:1119.13)1119.13:1460.63,(Chl8:1788.11,((Chl9:644.471,Chl1:644.471)644.471:337.372,(((Chl6:372.527,Chl4:372.527)372.527:170.127,((Chl3:299.083,Chl2:299.083)299.083:167.327,(Chl11:369.499,(Chl7:321.087,Chl10:321.087)321.087:48.4134)369.499:96.9106)466.41:76.2442)542.654:217.552,(Chl5:240.432,Chl0:240.432)240.432:519.775)760.206:221.637)981.843:806.264)1788.11:791.65)2579.76:317.441,(B39:2339.92,((((B35:1600.17,(B34:1254.5,(((B40:421.629,B36:421.629)421.629:347.646,B30:769.277)769.275:218.629,(B29:643.272,B25:643.272)643.272:344.634)987.904:266.6)1254.5:345.664)1600.17:181.735,B19:1781.9)1781.91:188.557,(B43:1902.19,((B44:1257.04,B21:1257.04)1257.04:240.506,((B32:963.354,((B23:709.485,B20:709.485)709.485:174.772,(B26:666.878,((B24:363.186,B16:363.186)363.186:170.956,(B15:287.767,B14:287.767)287.767:246.376)534.143:132.737)666.878:217.377)884.258:79.0955)963.354:362.437,(((B38:882.695,B37:882.695)882.695:219.587,(((B28:345.139,B27:345.139)345.139:271.959,B22:617.099)617.098:139.302,B18:756.401)756.4:345.881)1102.28:168.85,(B79:367.312,B13:367.312)367.312:903.818)1271.13:54.6584)1325.79:171.753)1497.54:404.653)1902.19:68.2672)1970.46:166.386,((B31:1590.98,(B33:870.63,B17:870.63)870.63:720.354)1590.98:277.206,B12:1868.19)1868.19:268.656)2136.85:203.071)2339.92:557.278)2897.2:729.84,(p156889:2360.7,((A76:1638.23,((A78:1003.24,A77:1003.24)1003.24:243.083,(A75:991.114,A74:991.114)991.114:255.208)1246.32:391.909)1638.23:358.977,(A80:1833,(((p269484:439.278,p1359162:439.278)439.278:423.827,p1236908:863.104)863.104:691.701,A73:1554.81)1554.81:278.191)1833:164.21)1997.21:363.498)2360.7:1266.33)3627.04:29.9531)3656.99;
(((((U_71173:1595.72,U_67084:1595.72)1595.72:1015.97,U_41057:2611.69)2611.69:349.036,((M_p26868:2238.76,((p2523533517:504.897,M_p19866:504.897)504.897:166.099,M_p13725:670.997)670.995:1567.77)2238.76:623.237,(Cyn54:2168.66,(Cyn62:1933.79,(Cyn52:1832.24,((Cyn49:1623.93,((Cyn61:1040.94,Cyn53:1040.94)1040.94:504.955,((Cyn50:1304.59,(Cyn60:650.711,Cyn47:650.711)650.711:653.88)1304.59:154.997,(Cyn55:1265.2,(Cyn59:1013.39,(Cyn48:281.615,Cyn46:281.615)281.615:731.78)1013.39:251.811)1265.2:194.384)1459.59:86.3093)1545.9:78.0352)1623.93:65.5528,((Cyn58:1411.23,(Cyn56:914.884,(Cyn57:456.22,Cyn51:456.22)456.22:458.66)914.884:496.354)1411.23:145.39,Cyn45:1556.63)1556.62:132.862)1689.49:142.75)1832.24:101.549)1933.79:234.872)2168.66:693.34)2862:98.7215)2960.72:212.07,((Cf69:2251.06,(Cf70:1570.07,Cf64:1570.07)1570.07:680.992)2251.06:363.291,((Cf72:1634.55,Cf71:1634.55)1634.55:681.486,(((Cf82:129.495,Cf81:129.495)129.495:745.244,(Cf83:399.689,(Cf67:133.99,Cf66:133.99)133.99:265.699)399.689:475.051)874.739:1162.19,(Cf65:1343.34,(Cf68:748.856,Cf63:748.856)748.856:594.484)1343.34:693.585)2036.93:279.111)2316.04:298.314)2614.35:558.439)3172.79:283.111,((((Ig42:569.46,Ig41:569.46)569.46:1644.62,(Chl8:1658.14,((Chl9:555.892,Chl1:555.892)555.892:601.924,(((Chl6:358.923,Chl4:358.923)358.923:139.311,((Chl3:269.814,Chl2:269.814)269.814:177.572,(Chl11:318.125,(Chl7:224.68,Chl10:224.68)224.68:93.4451)318.125:129.262)447.387:50.8487)498.234:355.958,(Chl5:264.055,Chl0:264.055)264.055:590.136)854.192:303.627)1157.82:500.324)1658.14:555.937)2214.08:543.827,(B39:2319.05,((((B35:1528.66,(B34:1121.25,(((B40:437.714,B36:437.714)437.714:344.461,B30:782.174)782.175:192.844,(B29:646.519,B25:646.519)646.519:328.499)975.02:146.232)1121.25:407.402)1528.66:123.725,B19:1652.38)1652.38:375.117,(B43:1699.53,((B44:1251.07,B21:1251.07)1251.07:127.942,((B32:928.22,((B23:562.358,B20:562.358)562.358:239.903,(B26:726.126,((B24:506.3,B16:506.3)506.3:150.206,(B15:338.085,B14:338.085)338.085:318.419)656.505:69.6235)726.126:76.1327)802.261:125.958)928.22:343.477,(((B38:814.552,B37:814.552)814.552:185.68,(((B28:227.866,B27:227.866)227.866:141.645,B22:369.512)369.511:208.536,B18:578.048)578.047:422.187)1000.23:190.285,(B79:325.241,B13:325.241)325.241:865.278)1190.52:81.1763)1271.7:107.314)1379.01:320.522)1699.53:327.965)2027.5:127.69,((B31:1356.15,(B33:1001.65,B17:1001.65)1001.65:354.496)1356.15:351.479,B12:1707.63)1707.63:447.556)2155.19:163.859)2319.05:438.861)2757.91:668.464,(p156889:2418.76,((A76:1409.77,((A78:984.24,A77:984.24)984.24:132.068,(A75:869.428,A74:869.428)869.428:246.878)1116.31:293.461)1409.77:615.883,(A80:1837.61,(((p269484:515.34,p1359162:515.34)515.34:398.842,p1236908:914.182)914.182:626.651,A73:1540.83)1540.83:296.778)1837.61:188.039)2025.65:393.112)2418.76:1007.61)3426.37:29.5278)3455.9;
(((((U_71173:1052.64,U_67084:1052.64)1052.64:1058.25,U_41057:2110.89)2110.89:726.566,((M_p26868:1961.33,((p2523533517:350.483,M_p19866:350.483)350.483:245.476,M_p13725:595.959)595.959:1365.37)1961.33:740.825,(Cyn54:2353.38,(Cyn62:1977.31,(Cyn52:1838.04,((Cyn49:1679.41,((Cyn61:558.53,Cyn53:558.53)558.53:1008.72,((Cyn50:1338.89,(Cyn60:875.255,Cyn47:875.255)875.255:463.628)1338.89:105.148,(Cyn55:1271.8,(Cyn59:857.366,(Cyn48:753.749,Cyn46:753.749)753.749:103.616)857.366:414.441)1271.8:172.229)1444.03:123.214)1567.25:112.168)1679.41:34.6369,((Cyn58:1125.53,(Cyn56:1006.83,(Cyn57:580.925,Cyn51:580.925)580.925:425.906)1006.83:118.7)1125.53:311.161,Cyn45:1436.7)1436.69:277.358)1714.05:123.99)1838.04:139.27)1977.31:376.068)2353.38:348.774)2702.16:135.297)2837.46:425.409,((Cf69:2424.56,(Cf70:1535.29,Cf64:1535.29)1535.29:889.266)2424.56:172.601,((Cf72:1516.13,Cf71:1516.13)1516.13:624.344,(((Cf82:107.998,Cf81:107.998)107.998:840.115,(Cf83:415.027,(Cf67:175.237,Cf66:175.237)175.237:239.793)415.027:533.082)948.112:690.475,(Cf65:1013.01,(Cf68:553.17,Cf63:553.17)553.17:459.841)1013.01:625.577)1638.59:501.89)2140.48:456.683)2597.16:665.703)3262.86:313.357,((((Ig42:1233.86,Ig41:1233.86)1233.86:1118.88,(Chl8:1709.98,((Chl9:632.547,Chl1:632.547)632.547:218.259,(((Chl6:354.207,Chl4:354.207)354.207:135.441,((Chl3:307.843,Chl2:307.843)307.843:115.114,(Chl11:277.89,(Chl7:216.186,Chl10:216.186)216.186:61.7051)277.89:145.066)422.957:66.6911)489.649:248.113,(Chl5:242.324,Chl0:242.324)242.324:495.439)737.762:113.043)850.807:859.18)1709.98:642.75)2352.73:447.786,(B39:2262.22,((((B35:1163.73,(B34:975.507,(((B40:487.614,B36:487.614)487.614:173.865,B30:661.479)661.479:127.989,(B29:617.77,B25:617.77)617.77:171.698)789.468:186.039)975.507:188.227)1163.73:400.937,B19:1564.67)1564.67:289.241,(B43:1684.45,((B44:1411.76,B21:1411.76)1411.76:162.049,((B32:834.908,((B23:542.362,B20:542.362)542.362:146.249,(B26:573.508,((B24:361.209,B16:361.209)361.209:182.54,(B15:306.822,B14:306.822)306.822:236.927)543.749:29.7579)573.508:115.104)688.611:146.297)834.908:524.428,(((B38:543.399,B37:543.399)543.399:553.967,(((B28:253.509,B27:253.509)253.509:105.653,B22:359.163)359.162:132.283,B18:491.444)491.445:605.923)1097.37:129.289,(B79:387.534,B13:387.534)387.534:839.124)1226.66:132.681)1359.34:214.472)1573.81:110.64)1684.45:169.464)1853.91:247.341,((B31:1454.09,(B33:1343.7,B17:1343.7)1343.7:110.386)1454.09:316.992,B12:1771.08)1771.08:330.173)2101.25:160.964)2262.22:538.3)2800.52:752.884,(p156889:2431.97,((A76:1876.36,((A78:1424.86,A77:1424.86)1424.86:194.578,(A75:1311.55,A74:1311.55)1311.55:307.894)1619.44:256.921)1876.36:337.638,(A80:2008.61,(((p269484:583.839,p1359162:583.839)583.839:368.601,p1236908:952.44)952.44:731.913,A73:1684.35)1684.35:324.252)2008.61:205.394)2214:217.973)2431.97:1121.43)3553.4:22.8196)3576.22;
(((((U_71173:1325.46,U_67084:1325.46)1325.46:1428.93,U_41057:2754.39)2754.39:253.435,((M_p26868:2412.6,((p2523533517:398.863,M_p19866:398.863)398.863:83.1394,M_p13725:482.003)482.003:1930.59)2412.6:508.353,(Cyn54:2293.38,(Cyn62:1984.11,(Cyn52:1864.35,((Cyn49:1708.67,((Cyn61:1416.94,Cyn53:1416.94)1416.94:123.801,((Cyn50:1365.75,(Cyn60:967.082,Cyn47:967.082)967.082:398.669)1365.75:115.578,(Cyn55:1319.62,(Cyn59:531.515,(Cyn48:159.81,Cyn46:159.81)159.81:371.707)531.515:788.101)1319.62:161.714)1481.33:59.4091)1540.74:167.931)1708.67:61.7815,((Cyn58:1357.68,(Cyn56:1073.86,(Cyn57:388.788,Cyn51:388.788)388.788:685.076)1073.86:283.817)1357.68:317.326,Cyn45:1675.01)1675.01:95.4466)1770.45:93.8968)1864.35:119.766)1984.11:309.259)2293.38:627.576)2920.95:86.8678)3007.82:309.279,((Cf69:2407.16,(Cf70:1324.65,Cf64:1324.65)1324.65:1082.52)2407.16:297.276,((Cf72:992.899,Cf71:992.899)992.899:1421.69,(((Cf82:364.019,Cf81:364.019)364.019:314.313,(Cf83:509.983,(Cf67:110.837,Cf66:110.837)110.837:399.146)509.983:168.347)678.332:1222.66,(Cf65:1018.82,(Cf68:462.165,Cf63:462.165)462.165:556.653)1018.82:882.171)1900.99:513.6)2414.59:289.849)2704.44:612.661)3317.1:217.921,((((Ig42:1324.4,Ig41:1324.4)1324.4:1216.39,(Chl8:1732.43,((Chl9:552.686,Chl1:552.686)552.686:367.957,(((Chl6:284.646,Chl4:284.646)284.646:161.283,((Chl3:276.813,Chl2:276.813)276.813:124.96,(Chl11:275.029,(Chl7:163.763,Chl10:163.763)163.763:111.266)275.029:126.745)401.774:44.1552)445.929:374.673,(Chl5:199.685,Chl0:199.685)199.685:620.916)820.602:100.038)920.643:811.785)1732.43:808.364)2540.79:175.138,(B39:2127.66,((((B35:1318.33,(B34:912.611,(((B40:401.886,B36:401.886)401.886:149.182,B30:551.067)551.068:208.628,(B29:542.993,B25:542.993)542.993:216.702)759.696:152.916)912.611:405.721)1318.33:224.076,B19:1542.41)1542.41:227.786,(B43:1527.1,((B44:929.83,B21:929.83)929.83:460.755,((B32:1014.03,((B23:768.294,B20:768.294)768.294:154.448,(B26:794.881,((B24:693.327,B16:693.327)693.327:55.5185,(B15:302.833,B14:302.833)302.833:446.01)748.846:46.0347)794.881:127.861)922.742:91.288)1014.03:260.76,(((B38:683.765,B37:683.765)683.765:273.934,(((B28:196.802,B27:196.802)196.802:98.5655,B22:295.367)295.367:128.148,B18:423.513)423.515:534.187)957.699:146.214,(B79:359.854,B13:359.854)359.854:744.058)1103.91:170.875)1274.79:115.793)1390.58:136.519)1527.1:243.094)1770.2:132.283,((B31:1122.87,(B33:963.523,B17:963.523)963.523:159.348)1122.87:334.054,B12:1456.93)1456.92:445.554)1902.48:225.181)2127.66:588.27)2715.93:758.202,(p156889:2447.78,((A76:1680.22,((A78:906.722,A77:906.722)906.722:463.823,(A75:1083.11,A74:1083.11)1083.11:287.433)1370.54:309.67)1680.22:409.857,(A80:1920.75,(((p269484:599.663,p1359162:599.663)599.663:311.116,p1236908:910.777)910.779:570.326,A73:1481.1)1481.1:439.64)1920.75:169.329)2090.07:357.705)2447.78:1026.35)3474.13:60.8893)3535.02;
(((((U_71173:1470.38,U_67084:1470.38)1470.38:1095.26,U_41057:2565.65)2565.65:255.171,((M_p26868:2231.33,((p2523533517:297.13,M_p19866:297.13)297.13:332.979,M_p13725:630.11)630.109:1601.22)2231.33:493.377,(Cyn54:2365.31,(Cyn62:2029.19,(Cyn52:1839.69,((Cyn49:1659.98,((Cyn61:1150.02,Cyn53:1150.02)1150.02:440.271,((Cyn50:1355.96,(Cyn60:802.654,Cyn47:802.654)802.654:553.307)1355.96:133.837,(Cyn55:1315.47,(Cyn59:1240.4,(Cyn48:1079.32,Cyn46:1079.32)1079.32:161.079)1240.4:75.069)1315.47:174.328)1489.8:100.489)1590.29:69.6907)1659.98:80.9564,((Cyn58:1448.15,(Cyn56:1118.9,(Cyn57:441.019,Cyn51:441.019)441.019:677.88)1118.9:329.251)1448.15:160.081,Cyn45:1608.23)1608.23:132.705)1740.93:98.7607)1839.69:189.498)2029.19:336.113)2365.31:359.395)2724.7:96.117)2820.82:555.636,((Cf69:1582.47,(Cf70:881.829,Cf64:881.829)881.829:700.637)1582.47:1150.19,((Cf72:2221.28,Cf71:2221.28)2221.28:455.601,(((Cf82:81.6381,Cf81:81.6381)81.6381:1071.35,(Cf83:581.996,(Cf67:110.45,Cf66:110.45)110.45:471.548)581.996:570.995)1152.99:1095.44,(Cf65:1203.03,(Cf68:575.909,Cf63:575.909)575.909:627.121)1203.03:1045.4)2248.43:428.451)2676.88:55.7777)2732.66:643.798)3376.45:168.885,((((Ig42:1432.98,Ig41:1432.98)1432.98:1122.44,(Chl8:1690.27,((Chl9:412.685,Chl1:412.685)412.685:497.106,(((Chl6:408.547,Chl4:408.547)408.547:217.71,((Chl3:255.129,Chl2:255.129)255.129:312.795,(Chl11:459.894,(Chl7:335.084,Chl10:335.084)335.084:124.811)459.894:108.03)567.924:58.3343)626.258:178.91,(Chl5:445.894,Chl0:445.894)445.894:359.274)805.168:104.622)909.791:780.475)1690.27:865.159)2555.42:343.021,(B39:2296.15,((((B35:1309.5,(B34:1005.88,(((B40:296.058,B36:296.058)296.058:329.525,B30:625.582)625.583:242.748,(B29:547.383,B25:547.383)547.383:320.948)868.332:137.547)1005.88:303.619)1309.5:369.786,B19:1679.28)1679.29:317.812,(B43:1880.01,((B44:1466.81,B21:1466.81)1466.81:234.363,((B32:1079.73,((B23:795.167,B20:795.167)795.167:143.568,(B26:746.266,((B24:250.931,B16:250.931)250.931:426.83,(B15:198.938,B14:198.938)198.938:478.823)677.762:68.5048)746.266:192.47)938.735:140.995)1079.73:502.531,(((B38:770.682,B37:770.682)770.682:458.111,(((B28:295.549,B27:295.549)295.549:102.655,B22:398.205)398.204:130.071,B18:528.273)528.275:700.52)1228.79:179.986,(B79:360.281,B13:360.281)360.281:1048.5)1408.78:173.48)1582.26:118.912)1701.17:178.83)1880.01:117.092)1997.1:210.15,((B31:1508.53,(B33:1261.87,B17:1261.87)1261.87:246.655)1508.53:429.685,B12:1938.21)1938.21:269.033)2207.25:88.9029)2296.15:602.297)2898.45:563.135,(p156889:2419.12,((A76:1818.22,((A78:1235.43,A77:1235.43)1235.43:316.069,(A75:1313.11,A74:1313.11)1313.11:238.387)1551.5:266.718)1818.22:329.575,(A80:1931.39,(((p269484:626.543,p1359162:626.543)626.543:389.378,p1236908:1015.92)1015.92:589.221,A73:1605.15)1605.14:326.246)1931.39:216.401)2147.79:271.324)2419.12:1042.46)3461.58:83.7611)3545.34;
(((((U_71173:657.556,U_67084:657.556)657.556:921.586,U_41057:1579.14)1579.14:1222.22,((M_p26868:2230.84,((p2523533517:352.246,M_p19866:352.246)352.246:99.0509,M_p13725:451.296)451.297:1779.54)2230.84:413.625,(Cyn54:2184.4,(Cyn62:1848.06,(Cyn52:1752.37,((Cyn49:1571.97,((Cyn61:836.057,Cyn53:836.057)836.057:638.686,((Cyn50:1317.01,(Cyn60:716.611,Cyn47:716.611)716.611:600.396)1317.01:121.737,(Cyn55:1295.38,(Cyn59:875.851,(Cyn48:456.343,Cyn46:456.343)456.343:419.508)875.851:419.529)1295.38:143.367)1438.74:35.9992)1474.74:97.2291)1571.97:96.3336,((Cyn58:1406.7,(Cyn56:1102.99,(Cyn57:554.803,Cyn51:554.803)554.803:548.18)1102.99:303.716)1406.7:169.486,Cyn45:1576.19)1576.19:92.118)1668.3:84.0657)1752.37:95.6834)1848.06:336.351)2184.4:460.06)2644.47:156.894)2801.36:380.573,((Cf69:2220.68,(Cf70:743.077,Cf64:743.077)743.077:1477.6)2220.68:393.308,((Cf72:1633.49,Cf71:1633.49)1633.49:867.159,(((Cf82:101.999,Cf81:101.999)101.999:1256.6,(Cf83:435.443,(Cf67:204.923,Cf66:204.923)204.923:230.521)435.443:923.151)1358.6:685.592,(Cf65:884.168,(Cf68:374.909,Cf63:374.909)374.909:509.259)884.168:1160.02)2044.19:456.461)2500.65:113.335)2613.98:567.953)3181.94:282.295,((((Ig42:683.773,Ig41:683.773)683.773:1703.57,(Chl8:1883.25,((Chl9:345.221,Chl1:345.221)345.221:669.826,(((Chl6:645.067,Chl4:645.067)645.067:78.9058,((Chl3:408.007,Chl2:408.007)408.007:242.514,(Chl11:552.565,(Chl7:328.808,Chl10:328.808)328.808:223.757)552.565:97.9566)650.521:73.452)723.973:236.285,(Chl5:270.276,Chl0:270.276)270.276:689.985)960.259:54.7867)1015.05:868.205)1883.25:504.094)2387.34:511.774,(B39:2356.82,((((B35:1362.64,(B34:1094.64,(((B40:370.86,B36:370.86)370.86:252.859,B30:623.721)623.719:240.878,(B29:646.834,B25:646.834)646.834:217.762)864.597:230.047)1094.64:267.994)1362.64:193.665,B19:1556.31)1556.3:484.299,(B43:1712.8,((B44:1197.08,B21:1197.08)1197.08:367.503,((B32:1056.91,((B23:632.156,B20:632.156)632.156:171.653,(B26:688.606,((B24:355.354,B16:355.354)355.354:279.179,(B15:371.431,B14:371.431)371.431:263.102)634.533:54.0721)688.606:115.202)803.809:253.099)1056.91:245.143,(((B38:712.665,B37:712.665)712.665:268.424,(((B28:154.561,B27:154.561)154.561:208.826,B22:363.387)363.387:131.742,B18:495.128)495.128:485.962)981.089:209.285,(B79:370.894,B13:370.894)370.894:819.481)1190.37:111.676)1302.05:262.534)1564.58:148.216)1712.8:327.802)2040.6:191.601,((B31:1719.95,(B33:1253.62,B17:1253.62)1253.62:466.334)1719.95:351.159,B12:2071.11)2071.11:161.094)2232.2:124.62)2356.82:542.294)2899.12:447.263,(p156889:2444.77,((A76:1724.34,((A78:1334.54,A77:1334.54)1334.54:127.74,(A75:1096.91,A74:1096.91)1096.91:365.372)1462.28:262.056)1724.34:335.111,(A80:1913.78,(((p269484:515.044,p1359162:515.044)515.044:307.884,p1236908:822.928)822.928:845.695,A73:1668.62)1668.62:245.154)1913.78:145.674)2059.45:385.316)2444.77:901.614)3346.38:117.848)3464.23;
(((((U_71173:1257.27,U_67084:1257.27)1257.27:1067.96,U_41057:2325.23)2325.23:650.923,((M_p26868:2045.73,((p2523533517:375.427,M_p19866:375.427)375.427:264.011,M_p13725:639.438)639.438:1406.29)2045.73:774.191,(Cyn54:2408.29,(Cyn62:2091.76,(Cyn52:1843.29,((Cyn49:1608.99,((Cyn61:1305.76,Cyn53:1305.76)1305.76:230.951,((Cyn50:1242.17,(Cyn60:739.425,Cyn47:739.425)739.425:502.741)1242.17:164.666,(Cyn55:1203.32,(Cyn59:972.545,(Cyn48:419.507,Cyn46:419.507)419.507:553.038)972.545:230.775)1203.32:203.513)1406.84:129.881)1536.71:72.2743)1608.99:128.399,((Cyn58:1393.18,(Cyn56:1134.76,(Cyn57:591.268,Cyn51:591.268)591.268:543.491)1134.76:258.417)1393.18:168.569,Cyn45:1561.75)1561.75:175.645)1737.39:105.895)1843.29:248.474)2091.76:316.537)2408.29:411.626)2819.92:156.231)2976.15:493.554,((Cf69:2487.71,(Cf70:1285.08,Cf64:1285.08)1285.08:1202.63)2487.71:278.862,((Cf72:1806.83,Cf71:1806.83)1806.83:803.657,(((Cf82:187.347,Cf81:187.347)187.347:1003.02,(Cf83:810.127,(Cf67:124.029,Cf66:124.029)124.029:686.098)810.127:380.245)1190.37:686.169,(Cf65:1365.32,(Cf68:581.68,Cf63:581.68)581.68:783.638)1365.32:511.223)1876.54:733.942)2610.48:156.087)2766.57:703.14)3469.71:242.281,((((Ig42:1038.32,Ig41:1038.32)1038.32:1732.4,(Chl8:1755.96,((Chl9:859.333,Chl1:859.333)859.333:318.398,(((Chl6:517.667,Chl4:517.667)517.667:162.626,((Chl3:338.4,Chl2:338.4)338.4:242.302,(Chl11:384.93,(Chl7:330.286,Chl10:330.286)330.286:54.643)384.93:195.772)580.701:99.59)680.293:253.617,(Chl5:544.983,Chl0:544.983)544.983:388.927)933.909:243.822)1177.73:578.224)1755.96:1014.77)2770.72:422.165,(B39:2423.72,((((B35:1621.71,(B34:1222.63,(((B40:595.477,B36:595.477)595.477:280.589,B30:876.067)876.066:200.457,(B29:610.886,B25:610.886)610.886:465.639)1076.52:146.106)1222.63:399.08)1621.71:168.041,B19:1789.75)1789.75:223.288,(B43:1896.23,((B44:1567.76,B21:1567.76)1567.76:124.677,((B32:933.58,((B23:649.06,B20:649.06)649.06:176.086,(B26:756.028,((B24:443,B16:443)443:235.26,(B15:407.725,B14:407.725)407.725:270.536)678.26:77.7695)756.028:69.1165)825.146:108.434)933.58:566.58,(((B38:804.893,B37:804.893)804.893:253.025,(((B28:291.086,B27:291.086)291.086:122.162,B22:413.248)413.248:169.45,B18:582.697)582.698:475.22)1057.92:284.146,(B79:402.855,B13:402.855)402.855:939.211)1342.06:158.096)1500.16:192.28)1692.44:203.789)1896.23:116.806)2013.03:161.213,((B31:1527.34,(B33:1408.4,B17:1408.4)1408.4:118.934)1527.34:315.339,B12:1842.68)1842.67:331.574)2174.25:249.472)2423.72:769.161)3192.89:451.697,(p156889:2441.36,((A76:1729.44,((A78:1026.06,A77:1026.06)1026.06:213.758,(A75:914.215,A74:914.215)914.215:325.611)1239.82:489.619)1729.44:337.439,(A80:1920.13,(((p269484:624.583,p1359162:624.583)624.583:431.096,p1236908:1055.68)1055.68:642.133,A73:1697.81)1697.81:222.321)1920.13:146.75)2066.88:374.477)2441.36:1203.22)3644.58:67.4112)3711.99;
(((((U_71173:1959.38,U_67084:1959.38)1959.38:805.413,U_41057:2764.79)2764.79:219.701,((M_p26868:2444.99,((p2523533517:298.743,M_p19866:298.743)298.743:323.274,M_p13725:622.016)622.017:1822.97)2444.99:377.994,(Cyn54:2501.66,(Cyn62:1962.07,(Cyn52:1782.45,((Cyn49:1604.31,((Cyn61:1200.05,Cyn53:1200.05)1200.05:354.431,((Cyn50:967.932,(Cyn60:510.548,Cyn47:510.548)510.548:457.384)967.932:502.994,(Cyn55:1342.69,(Cyn59:1067.24,(Cyn48:448.518,Cyn46:448.518)448.518:618.72)1067.24:275.449)1342.69:128.238)1470.93:83.5582)1554.48:49.8217)1604.31:56.9771,((Cyn58:1181.3,(Cyn56:1008.49,(Cyn57:285.73,Cyn51:285.73)285.73:722.766)1008.49:172.805)1181.3:179.388,Cyn45:1360.69)1360.69:300.594)1661.28:121.169)1782.45:179.617)1962.07:539.587)2501.66:321.33)2822.98:161.504)2984.49:329.992,((Cf69:2180.56,(Cf70:1278.81,Cf64:1278.81)1278.81:901.745)2180.56:381.755,((Cf72:1773.75,Cf71:1773.75)1773.75:648.56,(((Cf82:133.095,Cf81:133.095)133.095:986.944,(Cf83:794.434,(Cf67:200.156,Cf66:200.156)200.156:594.274)794.434:325.606)1120.04:899.56,(Cf65:1167.83,(Cf68:616.242,Cf63:616.242)616.242:551.589)1167.83:851.766)2019.6:402.705)2422.31:140.007)2562.31:752.171)3314.48:260.508,((((Ig42:803.293,Ig41:803.293)803.293:1711.82,(Chl8:1864.72,((Chl9:725.669,Chl1:725.669)725.669:262.494,(((Chl6:442.637,Chl4:442.637)442.637:161.697,((Chl3:343.358,Chl2:343.358)343.358:190.862,(Chl11:319.471,(Chl7:264.159,Chl10:264.159)264.159:55.3118)319.471:214.748)534.219:70.1141)604.335:197.463,(Chl5:431.837,Chl0:431.837)431.837:369.961)801.798:186.367)988.164:876.555)1864.72:650.394)2515.11:249.259,(B39:2206.02,((((B35:1308.4,(B34:983.412,(((B40:343.346,B36:343.346)343.346:304.937,B30:648.285)648.284:213.101,(B29:658.878,B25:658.878)658.878:202.506)861.384:122.029)983.412:324.983)1308.4:129.669,B19:1438.06)1438.07:296.167,(B43:1522.12,((B44:1313.27,B21:1313.27)1313.27:80.0715,((B32:909.077,((B23:681.136,B20:681.136)681.136:157.787,(B26:739.036,((B24:539.334,B16:539.334)539.334:131.537,(B15:392.927,B14:392.927)392.927:277.943)670.87:68.1671)739.036:99.8862)838.923:70.1552)909.077:307.383,(((B38:482.509,B37:482.509)482.509:283.157,(((B28:229.212,B27:229.212)229.212:104.68,B22:333.892)333.892:88.5946,B18:422.485)422.486:343.179)765.666:329.581,(B79:399.001,B13:399.001)399.001:696.244)1095.25:121.214)1216.46:176.875)1393.34:128.782)1522.12:212.115)1734.23:312.979,((B31:1264.35,(B33:1150.82,B17:1150.82)1150.82:113.526)1264.35:643.723,B12:1908.07)1908.07:139.141)2047.21:158.807)2206.02:558.353)2764.37:762.392,(p156889:2432.49,((A76:1621.74,((A78:1097.21,A77:1097.21)1097.21:75.8291,(A75:1012.15,A74:1012.15)1012.15:160.881)1173.04:448.704)1621.74:514.387,(A80:1848.92,(((p269484:558.338,p1359162:558.338)558.338:605.214,p1236908:1163.55)1163.55:537.303,A73:1700.86)1700.86:148.067)1848.92:287.204)2136.13:296.365)2432.49:1094.27)3526.76:48.228)3574.99;
(((((U_71173:1240.81,U_67084:1240.81)1240.81:1283.37,U_41057:2524.19)2524.18:683.412,((M_p26868:1586.6,((p2523533517:329.69,M_p19866:329.69)329.69:78.3138,M_p13725:408.004)408.003:1178.6)1586.6:1491.76,(Cyn54:2308.61,(Cyn62:1941.58,(Cyn52:1828.84,((Cyn49:1684.22,((Cyn61:426.664,Cyn53:426.664)426.664:1147.19,((Cyn50:1330.2,(Cyn60:612.913,Cyn47:612.913)612.913:717.286)1330.2:186.816,(Cyn55:1242.63,(Cyn59:454.188,(Cyn48:363.295,Cyn46:363.295)363.295:90.8945)454.188:788.435)1242.63:274.389)1517.01:56.8368)1573.85:110.37)1684.22:81.7681,((Cyn58:1544.51,(Cyn56:856.859,(Cyn57:530.76,Cyn51:530.76)530.76:326.099)856.859:687.656)1544.51:94.6668,Cyn45:1639.18)1639.18:126.81)1765.99:62.8521)1828.84:112.735)1941.58:367.036)2308.61:769.746)3078.36:129.237)3207.59:319.777,((Cf69:2698.72,(Cf70:1775.12,Cf64:1775.12)1775.12:923.598)2698.72:273.462,((Cf72:1271.06,Cf71:1271.06)1271.06:1447.43,(((Cf82:218.093,Cf81:218.093)218.093:913.507,(Cf83:700.99,(Cf67:267.775,Cf66:267.775)267.775:433.216)700.99:430.612)1131.6:1283.07,(Cf65:1192.37,(Cf68:457.007,Cf63:457.007)457.007:735.366)1192.37:1222.3)2414.67:303.822)2718.49:253.687)2972.18:555.193)3527.37:166.206,((((Ig42:691.309,Ig41:691.309)691.309:1893.22,(Chl8:1741.29,((Chl9:486.976,Chl1:486.976)486.976:429.589,(((Chl6:555.537,Chl4:555.537)555.537:87.7624,((Chl3:300.554,Chl2:300.554)300.554:259.094,(Chl11:450.801,(Chl7:384.239,Chl10:384.239)384.239:66.5634)450.801:108.846)559.648:83.6499)643.299:190.035,(Chl5:137.139,Chl0:137.139)137.139:696.196)833.334:83.2303)916.566:824.732)1741.29:843.233)2584.53:735.565,(B39:2424.51,((((B35:1133.68,(B34:908.942,(((B40:297.063,B36:297.063)297.063:210.386,B30:507.45)507.45:250.257,(B29:400.982,B25:400.982)400.982:356.725)757.707:151.235)908.942:224.738)1133.68:326.53,B19:1460.21)1460.21:562.743,(B43:1818.22,((B44:1300.44,B21:1300.44)1300.44:372.915,((B32:1164.06,((B23:785.51,B20:785.51)785.51:127.915,(B26:807.605,((B24:372.006,B16:372.006)372.006:364.6,(B15:434.734,B14:434.734)434.734:301.871)736.606:71.0009)807.605:105.817)913.424:250.633)1164.06:328.019,(((B38:392.04,B37:392.04)392.04:633.604,(((B28:243.54,B27:243.54)243.54:53.8922,B22:297.432)297.432:165.155,B18:462.588)462.588:563.053)1025.64:357.555,(B79:301.518,B13:301.518)301.518:1081.68)1383.2:108.878)1492.08:181.282)1673.36:144.861)1818.22:204.734)2022.95:222.803,((B31:1518.56,(B33:1275.18,B17:1275.18)1275.18:243.379)1518.56:258.586,B12:1777.15)1777.15:468.608)2245.75:178.758)2424.51:895.579)3320.09:309.663,(p156889:2396.05,((A76:1110.66,((A78:799.782,A77:799.782)799.782:124.623,(A75:693.532,A74:693.532)693.532:230.872)924.405:186.259)1110.66:888.79,(A80:1789.27,(((p269484:646.624,p1359162:646.624)646.624:254.118,p1236908:900.742)900.742:647.189,A73:1547.93)1547.93:241.34)1789.27:210.181)1999.45:396.606)2396.05:1233.7)3629.76:63.8235)3693.58;
(((((U_71173:971.673,U_67084:971.673)971.673:1686.8,U_41057:2658.48)2658.48:401.933,((M_p26868:1633.91,((p2523533517:345.9,M_p19866:345.9)345.9:80.4855,M_p13725:426.384)426.385:1207.52)1633.91:1349.04,(Cyn54:2560.68,(Cyn62:2088.71,(Cyn52:1879.47,((Cyn49:1759.49,((Cyn61:1174.3,Cyn53:1174.3)1174.3:308.558,((Cyn50:842.871,(Cyn60:647.578,Cyn47:647.578)647.578:195.292)842.871:579.32,(Cyn55:1265.88,(Cyn59:1155.08,(Cyn48:735.779,Cyn46:735.779)735.779:419.299)1155.08:110.802)1265.88:156.311)1422.19:60.6618)1482.85:276.638)1759.49:30.2556,((Cyn58:1234.24,(Cyn56:1099.5,(Cyn57:333.439,Cyn51:333.439)333.439:766.064)1099.5:134.739)1234.24:275.817,Cyn45:1510.06)1510.06:279.688)1789.75:89.7251)1879.47:209.237)2088.71:471.973)2560.68:422.268)2982.95:77.4617)3060.41:264.158,((Cf69:2592.94,(Cf70:1491.76,Cf64:1491.76)1491.76:1101.18)2592.94:199.089,((Cf72:1360.1,Cf71:1360.1)1360.1:1277.45,(((Cf82:113.166,Cf81:113.166)113.166:758.215,(Cf83:559.175,(Cf67:90.7748,Cf66:90.7748)90.7748:468.4)559.175:312.206)871.381:950.223,(Cf65:1234.72,(Cf68:564.518,Cf63:564.518)564.518:670.198)1234.72:586.885)1821.6:815.947)2637.55:154.478)2792.03:532.541)3324.57:230.352,((((Ig42:2010.23,Ig41:2010.23)2010.23:650.639,(Chl8:1961.11,((Chl9:600.422,Chl1:600.422)600.422:328.053,(((Chl6:430.174,Chl4:430.174)430.174:128.317,((Chl3:378.787,Chl2:378.787)378.787:160.792,(Chl11:377.771,(Chl7:292.93,Chl10:292.93)292.93:84.841)377.771:161.809)539.58:18.9088)558.491:230.265,(Chl5:392.3,Chl0:392.3)392.3:396.452)788.756:139.722)928.475:1032.63)1961.11:699.761)2660.87:304.508,(B39:2438.26,((((B35:1624.64,(B34:1220.54,(((B40:593.213,B36:593.213)593.213:211.864,B30:805.079)805.077:251.38,(B29:928.428,B25:928.428)928.428:128.028)1056.46:164.08)1220.54:404.102)1624.64:241.261,B19:1865.9)1865.9:222.508,(B43:1979.89,((B44:1503.85,B21:1503.85)1503.85:219.155,((B32:1047.52,((B23:755.076,B20:755.076)755.076:133.814,(B26:778.065,((B24:365.961,B16:365.961)365.961:334.271,(B15:308.172,B14:308.172)308.172:392.058)700.232:77.8328)778.065:110.825)888.89:158.63)1047.52:452.726,(((B38:788.847,B37:788.847)788.847:231.11,(((B28:199.473,B27:199.473)199.473:116.733,B22:316.205)316.205:86.489,B18:402.694)402.694:617.262)1019.96:191.513,(B79:385.051,B13:385.051)385.051:826.419)1211.47:288.777)1500.25:222.757)1723:256.885)1979.89:108.52)2088.41:178.938,((B31:1325.11,(B33:1220.38,B17:1220.38)1220.38:104.733)1325.11:770.088,B12:2095.2)2095.2:172.148)2267.34:170.91)2438.26:527.12)2965.38:528.222,(p156889:2427.31,((A76:1537.21,((A78:879.772,A77:879.772)879.772:136.212,(A75:744.926,A74:744.926)744.926:271.058)1015.98:521.229)1537.21:507.941,(A80:1783.32,(((p269484:702.029,p1359162:702.029)702.029:329.52,p1236908:1031.55)1031.55:558.602,A73:1590.15)1590.15:193.168)1783.32:261.835)2045.15:382.154)2427.31:1066.29)3493.6:61.3234)3554.92;
(((((U_71173:1876.01,U_67084:1876.01)1876.01:880.27,U_41057:2756.28)2756.28:144.634,((M_p26868:2168.74,((p2523533517:317.223,M_p19866:317.223)317.223:173.268,M_p13725:490.489)490.491:1678.25)2168.74:510.197,(Cyn54:2198.66,(Cyn62:1991.36,(Cyn52:1809.35,((Cyn49:1558.29,((Cyn61:1139.38,Cyn53:1139.38)1139.38:287.617,((Cyn50:1066.74,(Cyn60:722.52,Cyn47:722.52)722.52:344.224)1066.74:300.266,(Cyn55:1222.57,(Cyn59:394.544,(Cyn48:224.015,Cyn46:224.015)224.015:170.527)394.544:828.034)1222.57:144.434)1367.01:59.9862)1427:131.294)1558.29:69.8136,((Cyn58:1395.49,(Cyn56:1162.42,(Cyn57:555.774,Cyn51:555.774)555.774:606.654)1162.42:233.07)1395.49:141.103,Cyn45:1536.6)1536.6:91.5041)1628.1:181.248)1809.35:182.006)1991.36:207.307)2198.66:480.275)2678.94:221.976)2900.91:310.859,((Cf69:1831.51,(Cf70:1204.64,Cf64:1204.64)1204.64:626.864)1831.51:528.641,((Cf72:1430.62,Cf71:1430.62)1430.62:818.882,(((Cf82:201.026,Cf81:201.026)201.026:681.923,(Cf83:724.202,(Cf67:116.33,Cf66:116.33)116.33:607.872)724.202:158.748)882.949:627.159,(Cf65:1074.61,(Cf68:577.881,Cf63:577.881)577.881:496.732)1074.61:435.499)1510.11:739.39)2249.5:110.647)2360.15:851.624)3211.77:227.506,((((Ig42:960.938,Ig41:960.938)960.938:1727.78,(Chl8:1676.4,((Chl9:726.599,Chl1:726.599)726.599:136.608,(((Chl6:568.011,Chl4:568.011)568.011:52.3169,((Chl3:340.749,Chl2:340.749)340.749:175.657,(Chl11:287.785,(Chl7:245.059,Chl10:245.059)245.059:42.7265)287.785:228.621)516.406:103.923)620.328:133.907,(Chl5:144.389,Chl0:144.389)144.389:609.846)754.235:108.972)863.208:813.19)1676.4:1012.32)2688.72:213.205,(B39:2424.33,((((B35:1544.57,(B34:1030.89,(((B40:568.757,B36:568.757)568.757:201.071,B30:769.828)769.828:129.104,(B29:621.282,B25:621.282)621.282:277.649)898.931:131.961)1030.89:513.677)1544.57:267.489,B19:1812.06)1812.06:181.023,(B43:1917.06,((B44:1627.75,B21:1627.75)1627.75:94.6066,((B32:1075.57,((B23:865.536,B20:865.536)865.536:64.8462,(B26:832.247,((B24:535.431,B16:535.431)535.431:207.025,(B15:344.155,B14:344.155)344.155:398.303)742.456:89.7889)832.247:98.136)930.382:145.182)1075.57:363.525,(((B38:937.025,B37:937.025)937.025:159.06,(((B28:266.139,B27:266.139)266.139:59.1566,B22:325.296)325.296:109.464,B18:434.759)434.76:661.325)1096.09:164.856,(B79:279.817,B13:279.817)279.817:981.123)1260.94:178.149)1439.09:283.261)1722.35:194.709)1917.06:76.0204)1993.08:234.289,((B31:1508.03,(B33:1386.43,B17:1386.43)1386.43:121.601)1508.03:294.736,B12:1802.77)1802.77:424.6)2227.37:196.966)2424.33:477.589)2901.92:479.501,(p156889:2397.36,((A76:1530.05,((A78:930.714,A77:930.714)930.714:185.826,(A75:822.026,A74:822.026)822.026:294.514)1116.54:413.505)1530.05:551.485,(A80:1743.52,(((p269484:523.861,p1359162:523.861)523.861:532.655,p1236908:1056.51)1056.52:409.164,A73:1465.68)1465.68:277.844)1743.52:338.008)2081.53:315.835)2397.36:984.061)3381.43:57.8531)3439.28;
(((((U_71173:615.548,U_67084:615.548)615.548:1633.07,U_41057:2248.62)2248.62:614.376,((M_p26868:2282.01,((p2523533517:786.345,M_p19866:786.345)786.345:196.54,M_p13725:982.884)982.885:1299.12)2282.01:358.132,(Cyn54:2252.31,(Cyn62:1914.27,(Cyn52:1811.99,((Cyn49:1550.12,((Cyn61:1294.5,Cyn53:1294.5)1294.5:127.144,((Cyn50:1248.54,(Cyn60:760.738,Cyn47:760.738)760.738:487.802)1248.54:133.317,(Cyn55:1218.16,(Cyn59:914.297,(Cyn48:723.17,Cyn46:723.17)723.17:191.129)914.297:303.861)1218.16:163.7)1381.86:39.7856)1421.64:128.479)1550.12:84.481,((Cyn58:1329.88,(Cyn56:834.917,(Cyn57:365.742,Cyn51:365.742)365.742:469.172)834.917:494.971)1329.88:226.626,Cyn45:1556.51)1556.51:78.0912)1634.6:177.388)1811.99:102.275)1914.27:338.038)2252.31:387.834)2640.14:222.855)2862.99:408.784,((Cf69:2321.44,(Cf70:1126.18,Cf64:1126.18)1126.18:1195.26)2321.44:644.086,((Cf72:1456.52,Cf71:1456.52)1456.52:1427.76,(((Cf82:201.31,Cf81:201.31)201.31:1180.46,(Cf83:616.939,(Cf67:85.2431,Cf66:85.2431)85.2431:531.696)616.939:764.835)1381.77:902.866,(Cf65:883.936,(Cf68:464.194,Cf63:464.194)464.194:419.742)883.936:1400.7)2284.64:599.638)2884.28:81.2427)2965.52:306.255)3271.78:173.253,((((Ig42:1079.68,Ig41:1079.68)1079.68:985.065,(Chl8:1682.35,((Chl9:583.04,Chl1:583.04)583.04:398.59,(((Chl6:529.477,Chl4:529.477)529.477:97.1501,((Chl3:294.464,Chl2:294.464)294.464:204.713,(Chl11:295.202,(Chl7:143.776,Chl10:143.776)143.776:151.426)295.202:203.974)499.176:127.451)626.627:212.297,(Chl5:234.553,Chl0:234.553)234.553:604.372)838.924:142.706)981.63:700.716)1682.35:382.391)2064.74:750.713,(B39:2297.37,((((B35:1643.3,(B34:1313.36,(((B40:487.241,B36:487.241)487.241:230.539,B30:717.782)717.78:478.849,(B29:1074.79,B25:1074.79)1074.79:121.833)1196.63:116.729)1313.36:329.939)1643.3:173.827,B19:1817.12)1817.12:196.848,(B43:1937.44,((B44:1429.56,B21:1429.56)1429.56:118.727,((B32:1098.68,((B23:733.368,B20:733.368)733.368:265.758,(B26:735.338,((B24:444.888,B16:444.888)444.888:224.665,(B15:328.181,B14:328.181)328.181:341.371)669.552:65.7849)735.338:263.788)999.125:99.5496)1098.68:341.294,(((B38:758.048,B37:758.048)758.048:216.904,(((B28:181.81,B27:181.81)181.81:166.246,B22:348.055)348.056:227.351,B18:575.406)575.408:399.544)974.952:310.863,(B79:374.227,B13:374.227)374.227:911.589)1285.81:154.154)1439.97:108.318)1548.29:389.157)1937.44:76.5278)2013.97:125.001,((B31:1185.48,(B33:1055.64,B17:1055.64)1055.64:129.84)1185.48:269.906,B12:1455.39)1455.39:683.583)2138.97:158.395)2297.37:518.084)2815.45:520.485,(p156889:2431.29,((A76:1967.62,((A78:1532.81,A77:1532.81)1532.81:201.951,(A75:1061.53,A74:1061.53)1061.53:673.235)1734.77:232.849)1967.62:230.488,(A80:2068.4,(((p269484:656.678,p1359162:656.678)656.678:487.482,p1236908:1144.16)1144.16:570.046,A73:1714.21)1714.21:354.194)2068.4:129.703)2198.1:233.186)2431.29:904.651)3335.94:109.09)3445.03;
(((((U_71173:1456.74,U_67084:1456.74)1456.74:824.335,U_41057:2281.08)2281.08:330.307,((M_p26868:1970.18,((p2523533517:214.837,M_p19866:214.837)214.837:81.6589,M_p13725:296.496)296.496:1673.68)1970.18:473.565,(Cyn54:2103.05,(Cyn62:1855.61,(Cyn52:1758.79,((Cyn49:1598.31,((Cyn61:1017.24,Cyn53:1017.24)1017.24:450.865,((Cyn50:1056.9,(Cyn60:700.36,Cyn47:700.36)700.36:356.541)1056.9:306.805,(Cyn55:1239.93,(Cyn59:670.562,(Cyn48:582.074,Cyn46:582.074)582.074:88.4894)670.562:569.371)1239.93:123.772)1363.7:104.403)1468.11:130.199)1598.31:70.0003,((Cyn58:1476.24,(Cyn56:1047.05,(Cyn57:411.652,Cyn51:411.652)411.652:635.393)1047.05:429.196)1476.24:95.3858,Cyn45:1571.63)1571.63:96.6794)1668.31:90.4796)1758.79:96.827)1855.61:247.436)2103.05:340.69)2443.74:167.645)2611.39:355.103,((Cf69:2544.53,(Cf70:1741.01,Cf64:1741.01)1741.01:803.525)2544.53:193.179,((Cf72:2023.54,Cf71:2023.54)2023.54:512.35,(((Cf82:294.829,Cf81:294.829)294.829:917.889,(Cf83:600.974,(Cf67:173.861,Cf66:173.861)173.861:427.113)600.974:611.746)1212.72:1089.31,(Cf65:1353.24,(Cf68:980.274,Cf63:980.274)980.274:372.958)1353.24:948.793)2302.03:233.856)2535.89:201.83)2737.71:228.774)2966.49:426.2,((((Ig42:726.758,Ig41:726.758)726.758:1654.59,(Chl8:1798.03,((Chl9:494.318,Chl1:494.318)494.318:441.026,(((Chl6:264.001,Chl4:264.001)264.001:246.004,((Chl3:224.865,Chl2:224.865)224.865:231.38,(Chl11:324.659,(Chl7:191.027,Chl10:191.027)191.027:133.632)324.659:131.585)456.245:53.7602)510.005:228.615,(Chl5:383.214,Chl0:383.214)383.214:355.405)738.621:196.723)935.344:862.683)1798.03:583.322)2381.35:348.097,(B39:2320.39,((((B35:1465.73,(B34:1100.82,(((B40:447.811,B36:447.811)447.811:180.831,B30:628.642)628.642:186.725,(B29:674.019,B25:674.019)674.019:141.348)815.367:285.447)1100.82:364.918)1465.73:307.937,B19:1773.67)1773.67:339.863,(B43:1963.83,((B44:1067.1,B21:1067.1)1067.1:570.379,((B32:1240.95,((B23:734.151,B20:734.151)734.151:339.157,(B26:630.43,((B24:438.834,B16:438.834)438.834:160.576,(B15:463.424,B14:463.424)463.424:135.986)599.411:31.0196)630.43:442.878)1073.31:167.644)1240.95:227.854,(((B38:1029.75,B37:1029.75)1029.75:162.053,(((B28:318.541,B27:318.541)318.541:85.3655,B22:403.906)403.906:114.612,B18:518.518)518.518:673.283)1191.8:87.5561,(B79:406.634,B13:406.634)406.634:872.725)1279.36:189.448)1468.81:168.67)1637.47:326.356)1963.83:149.701)2113.53:100.41,((B31:1508.26,(B33:1357.18,B17:1357.18)1357.18:151.088)1508.26:515.217,B12:2023.48)2023.48:190.46)2213.94:106.448)2320.39:409.053)2729.45:614.168,(p156889:2437.84,((A76:1718.48,((A78:1305.11,A77:1305.11)1305.11:183.864,(A75:1291.13,A74:1291.13)1291.13:197.838)1488.97:229.51)1718.48:299.779,(A80:1799.34,(((p269484:384.168,p1359162:384.168)384.168:369.976,p1236908:754.144)754.144:698.646,A73:1452.79)1452.79:346.546)1799.34:218.924)2018.26:419.584)2437.84:905.763)3343.61:49.0789)3392.69;
(((((U_71173:1086.91,U_67084:1086.91)1086.91:1285.61,U_41057:2372.53)2372.53:222.002,((M_p26868:2026.05,((p2523533517:270.227,M_p19866:270.227)270.227:85.1221,M_p13725:355.348)355.349:1670.7)2026.05:355.255,(Cyn54:1989.3,(Cyn62:1729.02,(Cyn52:1578.1,((Cyn49:1424.28,((Cyn61:1139.11,Cyn53:1139.11)1139.11:212.797,((Cyn50:713.35,(Cyn60:400.277,Cyn47:400.277)400.277:313.073)713.35:573.875,(Cyn55:1204.03,(Cyn59:538.172,(Cyn48:277.269,Cyn46:277.269)277.269:260.905)538.172:665.855)1204.03:83.1963)1287.23:64.6781)1351.9:72.3734)1424.28:55.0307,((Cyn58:1238.67,(Cyn56:976.098,(Cyn57:393.233,Cyn51:393.233)393.233:582.865)976.098:262.568)1238.67:129.521,Cyn45:1368.19)1368.19:111.12)1479.31:98.7972)1578.1:150.91)1729.02:260.281)1989.3:392.01)2381.3:213.222)2594.53:466.664,((Cf69:2220.45,(Cf70:1015.96,Cf64:1015.96)1015.96:1204.49)2220.45:181.731,((Cf72:1673.74,Cf71:1673.74)1673.74:521.624,(((Cf82:137.175,Cf81:137.175)137.175:532.184,(Cf83:426.572,(Cf67:112.373,Cf66:112.373)112.373:314.201)426.572:242.784)669.359:1026.79,(Cf65:1052.16,(Cf68:399.821,Cf63:399.821)399.821:652.336)1052.16:643.993)1696.15:499.215)2195.36:206.818)2402.18:659.013)3061.19:364.868,((((Ig42:1271.37,Ig41:1271.37)1271.37:1162.67,(Chl8:1660.62,((Chl9:599.728,Chl1:599.728)599.728:253.661,(((Chl6:273.901,Chl4:273.901)273.901:180.962,((Chl3:332.319,Chl2:332.319)332.319:78.2049,(Chl11:315.389,(Chl7:256.392,Chl10:256.392)256.392:58.9974)315.389:95.1355)410.524:44.3393)454.864:165.258,(Chl5:278.808,Chl0:278.808)278.808:341.314)620.122:233.268)853.39:807.235)1660.62:773.426)2434.05:421.005,(B39:2427.21,((((B35:1334.19,(B34:780.922,(((B40:326.61,B36:326.61)326.61:144.037,B30:470.648)470.647:200.562,(B29:543.685,B25:543.685)543.685:127.525)671.209:109.713)780.922:553.264)1334.19:280.459,B19:1614.64)1614.65:362.436,(B43:1916.69,((B44:1433.07,B21:1433.07)1433.07:261.291,((B32:907.652,((B23:626.253,B20:626.253)626.253:193.116,(B26:591.821,((B24:228.625,B16:228.625)228.625:261.522,(B15:241.249,B14:241.249)241.249:248.898)490.147:101.673)591.821:227.551)819.369:88.2816)907.652:610.503,(((B38:901.081,B37:901.081)901.081:320.654,(((B28:386.843,B27:386.843)386.843:174.296,B22:561.137)561.139:162.908,B18:724.046)724.047:497.69)1221.73:136.59,(B79:333.13,B13:333.13)333.13:1025.2)1358.33:159.828)1518.16:176.202)1694.36:222.337)1916.69:60.3887)1977.08:230.369,((B31:1842.36,(B33:1684.68,B17:1684.68)1684.68:157.679)1842.36:167.162,B12:2009.52)2009.53:197.926)2207.45:219.762)2427.21:427.839)2855.05:461.442,(p156889:2422.65,((A76:1817.72,((A78:1173.11,A77:1173.11)1173.11:347.964,(A75:1314.94,A74:1314.94)1314.94:206.132)1521.07:296.644)1817.72:347.69,(A80:1957.94,(((p269484:631.461,p1359162:631.461)631.461:503.627,p1236908:1135.08)1135.09:695.747,A73:1830.84)1830.84:127.108)1957.94:207.469)2165.41:257.241)2422.65:893.842)3316.49:109.566)3426.06;
(((((U_71173:1019.96,U_67084:1019.96)1019.96:971.008,U_41057:1990.97)1990.97:818.172,((M_p26868:2078.64,((p2523533517:259.824,M_p19866:259.824)259.824:191.065,M_p13725:450.888)450.889:1627.75)2078.64:525.632,(Cyn54:2236.42,(Cyn62:1841.62,(Cyn52:1649.61,((Cyn49:1466.18,((Cyn61:958.152,Cyn53:958.152)958.152:462.171,((Cyn50:739.452,(Cyn60:395.488,Cyn47:395.488)395.488:343.965)739.452:627.34,(Cyn55:1242.33,(Cyn59:784.051,(Cyn48:631.531,Cyn46:631.531)631.531:152.521)784.051:458.271)1242.33:124.468)1366.79:53.5307)1420.32:45.8597)1466.18:45.2992,((Cyn58:1244.08,(Cyn56:873.044,(Cyn57:414.704,Cyn51:414.704)414.704:458.341)873.044:371.032)1244.08:222.676,Cyn45:1466.75)1466.76:44.7279)1511.48:138.131)1649.61:192.004)1841.62:394.797)2236.42:367.854)2604.27:204.87)2809.14:398.971,((Cf69:2399.05,(Cf70:747.957,Cf64:747.957)747.957:1651.09)2399.05:246.312,((Cf72:1767.15,Cf71:1767.15)1767.15:757.917,(((Cf82:259.676,Cf81:259.676)259.676:1159.94,(Cf83:641.096,(Cf67:150.457,Cf66:150.457)150.457:490.639)641.096:778.522)1419.62:629.899,(Cf65:1005.48,(Cf68:423.032,Cf63:423.032)423.032:582.449)1005.48:1044.04)2049.52:475.546)2525.07:120.295)2645.36:562.75)3208.11:264.799,((((Ig42:727.536,Ig41:727.536)727.536:1812.75,(Chl8:1659.52,((Chl9:329.857,Chl1:329.857)329.857:420.416,(((Chl6:325.718,Chl4:325.718)325.718:76.0147,((Chl3:230.556,Chl2:230.556)230.556:131.104,(Chl11:283.748,(Chl7:198.096,Chl10:198.096)198.096:85.6523)283.748:77.9116)361.66:40.0721)401.732:208.695,(Chl5:249.179,Chl0:249.179)249.179:361.249)610.427:139.847)750.274:909.239)1659.52:880.775)2540.29:324.603,(B39:2404.84,((((B35:1475.18,(B34:1111.88,(((B40:361.242,B36:361.242)361.242:411.363,B30:772.608)772.604:217.783,(B29:648.819,B25:648.819)648.819:341.569)990.388:121.486)1111.88:363.308)1475.18:390.067,B19:1865.25)1865.25:229.529,(B43:1986.75,((B44:1371.73,B21:1371.73)1371.73:295.644,((B32:1116.2,((B23:798.165,B20:798.165)798.165:190.283,(B26:872.048,((B24:365.336,B16:365.336)365.336:228.826,(B15:208.439,B14:208.439)208.439:385.726)594.162:277.883)872.048:116.401)988.448:127.757)1116.2:438.521,(((B38:1021.84,B37:1021.84)1021.84:182.486,(((B28:278.657,B27:278.657)278.657:78.7225,B22:357.38)357.38:71.2453,B18:428.627)428.625:775.702)1204.33:61.4427,(B79:359.839,B13:359.839)359.839:905.929)1265.77:288.957)1554.72:112.651)1667.38:319.376)1986.75:108.025)2094.78:168.85,((B31:1709.1,(B33:1595.71,B17:1595.71)1595.71:113.389)1709.1:298.68,B12:2007.78)2007.78:255.851)2263.63:141.21)2404.84:460.053)2864.89:525.021,(p156889:2433.96,((A76:1682.12,((A78:1364.13,A77:1364.13)1364.13:101.41,(A75:1102.44,A74:1102.44)1102.44:363.103)1465.54:216.583)1682.12:501.815,(A80:1920.16,(((p269484:588.999,p1359162:588.999)588.999:382.524,p1236908:971.522)971.522:529.636,A73:1501.16)1501.16:419)1920.16:263.779)2183.94:250.023)2433.96:955.95)3389.91:82.9994)3472.91;
(((((U_71173:1308.39,U_67084:1308.39)1308.39:1033.27,U_41057:2341.66)2341.66:310.472,((M_p26868:2119.83,((p2523533517:278.54,M_p19866:278.54)278.54:379.812,M_p13725:658.355)658.353:1461.47)2119.83:449.777,(Cyn54:2019.34,(Cyn62:1735.92,(Cyn52:1590.36,((Cyn49:1407.33,((Cyn61:919.379,Cyn53:919.379)919.379:422.422,((Cyn50:1050.72,(Cyn60:682.525,Cyn47:682.525)682.525:368.2)1050.72:247.35,(Cyn55:1223.88,(Cyn59:476.983,(Cyn48:448.942,Cyn46:448.942)448.942:28.041)476.983:746.892)1223.88:74.197)1298.08:43.7279)1341.8:65.5253)1407.33:110.59,((Cyn58:1299.26,(Cyn56:869.853,(Cyn57:372.976,Cyn51:372.976)372.976:496.877)869.853:429.405)1299.26:138.452,Cyn45:1437.71)1437.71:80.2079)1517.91:72.4425)1590.36:145.56)1735.92:283.421)2019.34:550.265)2569.6:82.5314)2652.14:407.005,((Cf69:2382.64,(Cf70:825.493,Cf64:825.493)825.493:1557.14)2382.64:390.574,((Cf72:2163.37,Cf71:2163.37)2163.37:487.992,(((Cf82:139.041,Cf81:139.041)139.041:773.21,(Cf83:537.158,(Cf67:78.5452,Cf66:78.5452)78.5452:458.613)537.158:375.09)912.251:1381.92,(Cf65:681.153,(Cf68:347.934,Cf63:347.934)347.934:333.216)681.153:1613.02)2294.17:357.187)2651.36:121.853)2773.21:285.928)3059.14:254.989,((((Ig42:633.764,Ig41:633.764)633.764:1804.48,(Chl8:1840.21,((Chl9:572.181,Chl1:572.181)572.181:260.996,(((Chl6:343.095,Chl4:343.095)343.095:121.263,((Chl3:185.538,Chl2:185.538)185.538:176.992,(Chl11:295.135,(Chl7:246.189,Chl10:246.189)246.189:48.9457)295.135:67.3951)362.53:101.827)464.359:130.638,(Chl5:128.103,Chl0:128.103)128.103:466.891)594.996:238.181)833.177:1007.03)1840.21:598.035)2438.25:446.887,(B39:2346.74,((((B35:1313.49,(B34:999.121,(((B40:467.799,B36:467.799)467.799:136.126,B30:603.927)603.926:100.851,(B29:444.577,B25:444.577)444.577:260.2)704.777:294.342)999.121:314.37)1313.49:101.699,B19:1415.19)1415.19:486.421,(B43:1771.93,((B44:1243.77,B21:1243.77)1243.77:282.792,((B32:928.593,((B23:484.118,B20:484.118)484.118:318.684,(B26:624.859,((B24:365.194,B16:365.194)365.194:182.338,(B15:284.882,B14:284.882)284.882:262.648)547.532:77.3279)624.859:177.946)802.803:125.788)928.593:534.728,(((B38:644.976,B37:644.976)644.976:415.986,(((B28:241.833,B27:241.833)241.833:54.472,B22:296.305)296.305:180.137,B18:476.443)476.442:584.52)1060.96:266.655,(B79:320.138,B13:320.138)320.138:1007.48)1327.62:135.703)1463.32:63.2432)1526.56:245.366)1771.93:129.683)1901.61:159.896,((B31:1490.2,(B33:1327.06,B17:1327.06)1327.06:163.144)1490.2:296.945,B12:1787.14)1787.15:274.361)2061.51:285.235)2346.74:538.39)2885.13:365.247,(p156889:2402.64,((A76:1666.69,((A78:1251.4,A77:1251.4)1251.4:237.109,(A75:1069.12,A74:1069.12)1069.12:419.397)1488.51:178.175)1666.69:307.488,(A80:1603.73,(((p269484:521.541,p1359162:521.541)521.541:312.936,p1236908:834.478)834.478:504.116,A73:1338.59)1338.59:265.135)1603.73:370.447)1974.17:428.471)2402.64:847.735)3250.38:63.7506)3314.13;
(((((U_71173:793.31,U_67084:793.31)793.31:1649.1,U_41057:2442.41)2442.41:343.948,((M_p26868:2176.5,((p2523533517:465.128,M_p19866:465.128)465.128:111.11,M_p13725:576.237)576.238:1600.26)2176.5:423.954,(Cyn54:2175.05,(Cyn62:1805.96,(Cyn52:1674.05,((Cyn49:1490.98,((Cyn61:840.409,Cyn53:840.409)840.409:598.104,((Cyn50:1093,(Cyn60:777.772,Cyn47:777.772)777.772:315.226)1093:247.512,(Cyn55:1239.84,(Cyn59:773.406,(Cyn48:680.913,Cyn46:680.913)680.913:92.4943)773.406:466.433)1239.84:100.67)1340.51:98.0035)1438.51:52.47)1490.98:93.5346,((Cyn58:885.593,(Cyn56:776.799,(Cyn57:366.34,Cyn51:366.34)366.34:410.459)776.799:108.795)885.593:341.45,Cyn45:1227.04)1227.04:357.476)1584.52:89.5298)1674.05:131.91)1805.96:369.096)2175.05:425.401)2600.45:185.9)2786.35:445.254,((Cf69:1894.89,(Cf70:1143.6,Cf64:1143.6)1143.6:751.292)1894.89:718.118,((Cf72:1459.37,Cf71:1459.37)1459.37:993.91,(((Cf82:83.4741,Cf81:83.4741)83.4741:797.222,(Cf83:403.5,(Cf67:110.585,Cf66:110.585)110.585:292.916)403.5:477.195)880.696:1300.41,(Cf65:862.693,(Cf68:447.729,Cf63:447.729)447.729:414.964)862.693:1318.41)2181.1:272.181)2453.28:159.728)2613.01:618.597)3231.61:158.044,((((Ig42:1206,Ig41:1206)1206:1335.28,(Chl8:1686.05,((Chl9:600.09,Chl1:600.09)600.09:321.656,(((Chl6:479.598,Chl4:479.598)479.598:111.702,((Chl3:314.964,Chl2:314.964)314.964:235.411,(Chl11:299.812,(Chl7:206.516,Chl10:206.516)206.516:93.296)299.812:250.564)550.376:40.9239)591.3:121.376,(Chl5:308.583,Chl0:308.583)308.583:404.094)712.676:209.071)921.746:764.305)1686.05:855.229)2541.28:245.288,(B39:2352.5,((((B35:1499.23,(B34:1055.29,(((B40:409.592,B36:409.592)409.592:154.27,B30:563.861)563.861:307.744,(B29:792.127,B25:792.127)792.127:79.4784)871.605:183.683)1055.29:443.939)1499.23:188.856,B19:1688.09)1688.08:259.832,(B43:1687.96,((B44:954.305,B21:954.305)954.305:572.413,((B32:1137.93,((B23:887.512,B20:887.512)887.512:128.63,(B26:705.501,((B24:356.767,B16:356.767)356.767:311.339,(B15:209.173,B14:209.173)209.173:458.935)668.107:37.3946)705.501:310.641)1016.14:121.783)1137.93:282.867,(((B38:657.406,B37:657.406)657.406:619.509,(((B28:204.167,B27:204.167)204.167:42.1208,B22:246.288)246.288:62.2431,B18:308.532)308.531:968.382)1276.91:47.8255,(B79:360.32,B13:360.32)360.32:964.42)1324.74:96.0521)1420.79:105.927)1526.72:161.241)1687.96:259.958)1947.92:152.087,((B31:1619.03,(B33:1529.02,B17:1529.02)1529.02:90.0104)1619.03:244.204,B12:1863.24)1863.24:236.767)2100:252.492)2352.5:434.072)2786.57:572.064,(p156889:2436.66,((A76:1781.5,((A78:1349.2,A77:1349.2)1349.2:276.522,(A75:1015.15,A74:1015.15)1015.15:610.574)1625.72:155.78)1781.5:283.704,(A80:1872.29,(((p269484:481.991,p1359162:481.991)481.991:313.694,p1236908:795.686)795.686:864.232,A73:1659.92)1659.92:212.37)1872.29:192.915)2065.21:371.455)2436.66:921.975)3358.63:31.0181)3389.65;
(((((U_71173:1139.47,U_67084:1139.47)1139.47:1166.52,U_41057:2305.99)2305.99:214.447,((M_p26868:1962.29,((p2523533517:452.402,M_p19866:452.402)452.402:121.04,M_p13725:573.441)573.442:1388.85)1962.29:402.085,(Cyn54:2088.72,(Cyn62:1774.63,(Cyn52:1638.55,((Cyn49:1452.89,((Cyn61:1109.94,Cyn53:1109.94)1109.94:237.777,((Cyn50:1209.55,(Cyn60:952.402,Cyn47:952.402)952.402:257.142)1209.55:96.1567,(Cyn55:1207.5,(Cyn59:457.907,(Cyn48:341.42,Cyn46:341.42)341.42:116.487)457.907:749.593)1207.5:98.2004)1305.7:42.0116)1347.71:105.178)1452.89:48.07,((Cyn58:1257.15,(Cyn56:832.725,(Cyn57:401.677,Cyn51:401.677)401.677:431.048)832.725:424.424)1257.15:124.367,Cyn45:1381.51)1381.52:119.446)1500.96:137.591)1638.55:136.073)1774.63:314.092)2088.72:275.657)2364.38:156.06)2520.44:532.525,((Cf69:1981.74,(Cf70:840.839,Cf64:840.839)840.839:1140.9)1981.74:515.964,((Cf72:1796.77,Cf71:1796.77)1796.77:435.184,(((Cf82:120.275,Cf81:120.275)120.275:825.599,(Cf83:563.739,(Cf67:172.121,Cf66:172.121)172.121:391.619)563.739:382.136)945.874:914.247,(Cf65:977.919,(Cf68:751.585,Cf63:751.585)751.585:226.334)977.919:882.203)1860.12:371.832)2231.95:265.747)2497.7:555.261)3052.96:317.92,((((Ig42:571.718,Ig41:571.718)571.718:1883.18,(Chl8:1641.42,((Chl9:401.087,Chl1:401.087)401.087:410.951,(((Chl6:333.111,Chl4:333.111)333.111:101.5,((Chl3:255.035,Chl2:255.035)255.035:126.853,(Chl11:294.221,(Chl7:233.733,Chl10:233.733)233.733:60.4884)294.221:87.6668)381.888:52.7232)434.612:250.878,(Chl5:431.287,Chl0:431.287)431.287:254.203)685.49:126.547)812.038:829.381)1641.42:813.474)2454.9:434.163,(B39:2330.21,((((B35:1302.09,(B34:889.875,(((B40:384.021,B36:384.021)384.021:184.604,B30:568.627)568.625:194.601,(B29:561.214,B25:561.214)561.214:202.015)763.226:126.647)889.875:412.218)1302.09:278.235,B19:1580.33)1580.33:295.244,(B43:1737.04,((B44:1328.07,B21:1328.07)1328.07:209.577,((B32:1036.02,((B23:609.59,B20:609.59)609.59:235.246,(B26:715.365,((B24:500.896,B16:500.896)500.896:82.5531,(B15:228.093,B14:228.093)228.093:355.355)583.449:131.918)715.365:129.468)844.836:191.184)1036.02:432.969,(((B38:625.271,B37:625.271)625.271:430.943,(((B28:203.211,B27:203.211)203.211:128.819,B22:332.03)332.03:139.963,B18:471.994)471.993:584.221)1056.21:184.16,(B79:399.449,B13:399.449)399.449:840.923)1240.37:228.615)1468.99:68.6601)1537.65:199.394)1737.04:138.53)1875.57:137.68,((B31:1380.88,(B33:1224.6,B17:1224.6)1224.6:156.279)1380.88:288.268,B12:1669.15)1669.15:344.099)2013.25:316.956)2330.21:558.851)2889.06:421.751,(p156889:2426.32,((A76:1780.49,((A78:1392.04,A77:1392.04)1392.04:100.583,(A75:1318.13,A74:1318.13)1318.13:174.495)1492.62:287.864)1780.49:243.419,(A80:1790.29,(((p269484:503.458,p1359162:503.458)503.458:396.493,p1236908:899.951)899.951:673.728,A73:1573.68)1573.68:216.61)1790.29:233.616)2023.9:402.412)2426.32:884.492)3310.81:60.0704)3370.88;
(((((U_71173:1758.85,U_67084:1758.85)1758.85:740.804,U_41057:2499.65)2499.66:323.24,((M_p26868:2034.95,((p2523533517:285.777,M_p19866:285.777)285.777:178.493,M_p13725:464.269)464.27:1570.68)2034.95:670.649,(Cyn54:2042.58,(Cyn62:1723.18,(Cyn52:1590.18,((Cyn49:1440.36,((Cyn61:493.102,Cyn53:493.102)493.102:862.088,((Cyn50:1237.7,(Cyn60:607.576,Cyn47:607.576)607.576:630.125)1237.7:78.2269,(Cyn55:1213,(Cyn59:572.733,(Cyn48:343.283,Cyn46:343.283)343.283:229.451)572.733:640.269)1213:102.927)1315.93:39.2629)1355.19:85.1656)1440.36:78.5221,((Cyn58:1255.01,(Cyn56:810.14,(Cyn57:411.624,Cyn51:411.624)411.624:398.515)810.14:444.873)1255.01:66.2332,Cyn45:1321.24)1321.24:197.635)1518.88:71.2974)1590.18:133.005)1723.18:319.397)2042.58:663.021)2705.6:117.296)2822.9:324.087,((Cf69:2314.94,(Cf70:1576.37,Cf64:1576.37)1576.37:738.565)2314.94:144.794,((Cf72:1388.52,Cf71:1388.52)1388.52:834.139,(((Cf82:141.103,Cf81:141.103)141.103:1324.74,(Cf83:665.033,(Cf67:134.926,Cf66:134.926)134.926:530.108)665.033:800.808)1465.85:500.548,(Cf65:1355.92,(Cf68:449.546,Cf63:449.546)449.546:906.382)1355.92:610.465)1966.39:256.266)2222.66:237.073)2459.73:687.251)3146.98:281.078,((((Ig42:617.802,Ig41:617.802)617.802:1902.9,(Chl8:1772.99,((Chl9:718.713,Chl1:718.713)718.713:367.676,(((Chl6:199.264,Chl4:199.264)199.264:288.386,((Chl3:285.418,Chl2:285.418)285.418:136.159,(Chl11:336.158,(Chl7:240.274,Chl10:240.274)240.274:95.8835)336.158:85.4193)421.577:66.0727)487.65:513.153,(Chl5:624.97,Chl0:624.97)624.97:375.832)1000.8:85.5839)1086.39:686.603)1772.99:747.715)2520.7:234.005,(B39:2207.52,((((B35:1298.55,(B34:929.546,(((B40:522.964,B36:522.964)522.964:155.913,B30:678.876)678.878:154.04,(B29:371.835,B25:371.835)371.835:461.081)832.917:96.6291)929.546:369.007)1298.55:77.9664,B19:1376.52)1376.52:479.867,(B43:1672.14,((B44:996.167,B21:996.167)996.167:531.877,((B32:931.771,((B23:565.644,B20:565.644)565.644:254.24,(B26:602.327,((B24:300.72,B16:300.72)300.72:155.289,(B15:189.625,B14:189.625)189.625:266.386)456.01:146.316)602.327:217.557)819.883:111.888)931.771:349.052,(((B38:731.695,B37:731.695)731.695:304.379,(((B28:253.108,B27:253.108)253.108:139.423,B22:392.53)392.53:118.886,B18:511.415)511.416:524.658)1036.07:55.0601,(B79:379.174,B13:379.174)379.174:711.96)1091.13:189.688)1280.82:247.224)1528.04:144.096)1672.14:184.244)1856.39:144.784,((B31:1540.64,(B33:1425.81,B17:1425.81)1425.81:114.831)1540.64:268.15,B12:1808.79)1808.79:192.383)2001.17:206.354)2207.52:547.187)2754.71:552.953,(p156889:2441.66,((A76:2001.35,((A78:1181.07,A77:1181.07)1181.07:634.558,(A75:1346.83,A74:1346.83)1346.83:468.794)1815.62:185.721)2001.35:206.479,(A80:2008.56,(((p269484:968.05,p1359162:968.05)968.05:294.35,p1236908:1262.4)1262.4:446.645,A73:1709.04)1709.05:299.52)2008.56:199.26)2207.82:233.832)2441.66:866.003)3307.66:120.4)3428.06;
(((((U_71173:991.254,U_67084:991.254)991.254:1057.03,U_41057:2048.28)2048.28:1092.23,((M_p26868:2343.92,((p2523533517:401.513,M_p19866:401.513)401.513:260.944,M_p13725:662.46)662.457:1681.47)2343.92:568.511,(Cyn54:2206.84,(Cyn62:1855.64,(Cyn52:1684.96,((Cyn49:1479.06,((Cyn61:1094.88,Cyn53:1094.88)1094.88:310.754,((Cyn50:1245.5,(Cyn60:783.015,Cyn47:783.015)783.015:462.485)1245.5:113.305,(Cyn55:1203.15,(Cyn59:869.298,(Cyn48:594.208,Cyn46:594.208)594.208:275.089)869.298:333.851)1203.15:155.654)1358.8:46.8236)1405.63:73.4301)1479.06:51.5665,((Cyn58:1213.87,(Cyn56:804.063,(Cyn57:294.802,Cyn51:294.802)294.802:509.26)804.063:409.811)1213.87:173.443,Cyn45:1387.32)1387.32:143.308)1530.62:154.338)1684.96:170.678)1855.64:351.2)2206.84:705.596)2912.43:228.077)3140.51:288.319,((Cf69:2375.82,(Cf70:1601.7,Cf64:1601.7)1601.7:774.113)2375.82:710.205,((Cf72:2521.51,Cf71:2521.51)2521.51:434.184,(((Cf82:253.285,Cf81:253.285)253.285:517.313,(Cf83:278.383,(Cf67:118.146,Cf66:118.146)118.146:160.237)278.383:492.213)770.598:1903.65,(Cf65:1205.11,(Cf68:671.794,Cf63:671.794)671.794:533.32)1205.11:1469.13)2674.24:281.455)2955.7:130.328)3086.02:342.808)3428.83:208.917,((((Ig42:1924.02,Ig41:1924.02)1924.02:749.777,(Chl8:1730.39,((Chl9:579.148,Chl1:579.148)579.148:444.042,(((Chl6:362.934,Chl4:362.934)362.934:197.888,((Chl3:264.108,Chl2:264.108)264.108:284.007,(Chl11:445.312,(Chl7:333.305,Chl10:333.305)333.305:112.007)445.312:102.804)548.116:12.7066)560.822:329.161,(Chl5:191.96,Chl0:191.96)191.96:698.022)889.983:133.204)1023.19:707.208)1730.39:943.396)2673.79:365.357,(B39:2398.65,((((B35:1243.67,(B34:878.768,(((B40:277.545,B36:277.545)277.545:186.522,B30:464.068)464.067:220.954,(B29:581.189,B25:581.189)581.189:103.832)685.021:193.745)878.768:364.899)1243.67:248.814,B19:1492.48)1492.48:538.289,(B43:1809.55,((B44:1016.45,B21:1016.45)1016.45:626.038,((B32:951.868,((B23:598.625,B20:598.625)598.625:112.65,(B26:644.558,((B24:362.76,B16:362.76)362.76:172.377,(B15:186.205,B14:186.205)186.205:348.932)535.136:109.421)644.558:66.7181)711.274:240.594)951.868:339.55,(((B38:658.025,B37:658.025)658.025:453.034,(((B28:325.23,B27:325.23)325.23:75.07,B22:400.302)400.3:159.518,B18:559.817)559.818:551.243)1111.06:70.1238,(B79:383.888,B13:383.888)383.888:797.297)1181.18:110.235)1291.42:351.07)1642.49:167.058)1809.55:221.222)2030.77:127.079,((B31:1448.81,(B33:1315.48,B17:1315.48)1315.48:133.324)1448.81:197.852,B12:1646.66)1646.66:511.188)2157.85:240.8)2398.65:640.502)3039.15:488.317,(p156889:2443.99,((A76:1421.49,((A78:879.466,A77:879.466)879.466:289.615,(A75:746.983,A74:746.983)746.983:422.099)1169.08:252.409)1421.49:771.872,(A80:2055.87,(((p269484:853.696,p1359162:853.696)853.696:365.939,p1236908:1219.63)1219.64:577.827,A73:1797.46)1797.46:258.413)2055.87:137.488)2193.36:250.627)2443.99:1083.48)3527.47:110.281)3637.75;
(((((U_71173:1100.87,U_67084:1100.87)1100.87:1827.47,U_41057:2928.34)2928.34:150.473,((M_p26868:2494.6,((p2523533517:735.052,M_p19866:735.052)735.052:181.692,M_p13725:916.746)916.744:1577.85)2494.6:484.852,(Cyn54:2200.1,(Cyn62:1865.54,(Cyn52:1757.46,((Cyn49:1498.46,((Cyn61:733.554,Cyn53:733.554)733.554:693.822,((Cyn50:1315.43,(Cyn60:818.885,Cyn47:818.885)818.885:496.543)1315.43:56.2682,(Cyn55:1241.55,(Cyn59:858.173,(Cyn48:776.693,Cyn46:776.693)776.693:81.4816)858.173:383.374)1241.55:130.15)1371.7:55.6786)1427.38:71.0801)1498.46:131.792,((Cyn58:1074.26,(Cyn56:829.548,(Cyn57:445.116,Cyn51:445.116)445.116:384.432)829.548:244.715)1074.26:161.501,Cyn45:1235.76)1235.76:394.488)1630.25:127.212)1757.46:108.081)1865.54:334.561)2200.1:779.348)2979.45:99.3614)3078.81:273.194,((Cf69:2324.31,(Cf70:858.98,Cf64:858.98)858.98:1465.33)2324.31:411.512,((Cf72:1464.22,Cf71:1464.22)1464.22:706.611,(((Cf82:176.127,Cf81:176.127)176.127:1019.57,(Cf83:686.429,(Cf67:103.52,Cf66:103.52)103.52:582.905)686.429:509.265)1195.69:611.79,(Cf65:1286.44,(Cf68:903.272,Cf63:903.272)903.272:383.163)1286.44:521.045)1807.48:363.348)2170.83:564.986)2735.82:616.188)3352.01:346.445,((((Ig42:1286.96,Ig41:1286.96)1286.96:1483.06,(Chl8:1895.91,((Chl9:322.93,Chl1:322.93)322.93:619.949,(((Chl6:366.419,Chl4:366.419)366.419:136.298,((Chl3:290.494,Chl2:290.494)290.494:159.643,(Chl11:340.936,(Chl7:210.873,Chl10:210.873)210.873:130.062)340.936:109.201)450.137:52.5801)502.717:232.38,(Chl5:210.38,Chl0:210.38)210.38:524.717)735.096:207.784)942.88:953.024)1895.91:874.11)2770.02:184.639,(B39:2332.21,((((B35:1472.29,(B34:1045.16,(((B40:545.987,B36:545.987)545.987:257.536,B30:803.525)803.523:122.9,(B29:645.509,B25:645.509)645.509:280.915)926.423:118.736)1045.16:427.127)1472.29:153.41,B19:1625.7)1625.7:298.972,(B43:1815.04,((B44:989.646,B21:989.646)989.646:693.896,((B32:1007.31,((B23:625.504,B20:625.504)625.504:214.521,(B26:568.108,((B24:253.153,B16:253.153)253.153:240.881,(B15:210.716,B14:210.716)210.716:283.318)494.033:74.0744)568.108:271.919)840.025:167.28)1007.31:392.594,(((B38:840.717,B37:840.717)840.717:325.38,(((B28:109.772,B27:109.772)109.772:178.481,B22:288.253)288.253:131.543,B18:419.796)419.796:746.303)1166.1:51.3019,(B79:352.609,B13:352.609)352.609:864.79)1217.4:182.502)1399.9:283.639)1683.54:131.505)1815.04:109.625)1924.67:213.671,((B31:1129.29,(B33:850.107,B17:850.107)850.107:279.185)1129.29:332.04,B12:1461.34)1461.33:677.009)2138.34:193.872)2332.21:622.442)2954.66:701.759,(p156889:2440.36,((A76:1405.39,((A78:729.005,A77:729.005)729.005:365.355,(A75:957.059,A74:957.059)957.059:137.302)1094.36:311.025)1405.39:708.996,(A80:1894.85,(((p269484:649.281,p1359162:649.281)649.281:316.263,p1236908:965.543)965.545:675.762,A73:1641.31)1641.31:253.543)1894.85:219.53)2114.38:325.981)2440.36:1216.05)3656.41:42.0343)3698.45;
(((((U_71173:607.097,U_67084:607.097)607.097:1799.06,U_41057:2406.15)2406.15:504.015,((M_p26868:2381.09,((p2523533517:332.719,M_p19866:332.719)332.719:107.261,M_p13725:439.981)439.98:1941.11)2381.09:363.548,(Cyn54:2236.08,(Cyn62:1863.55,(Cyn52:1688.4,((Cyn49:1527.86,((Cyn61:615.183,Cyn53:615.183)615.183:812.74,((Cyn50:1200.55,(Cyn60:691.736,Cyn47:691.736)691.736:508.813)1200.55:120.741,(Cyn55:1219.58,(Cyn59:987.263,(Cyn48:784.141,Cyn46:784.141)784.141:203.121)987.263:232.322)1219.58:101.704)1321.29:106.633)1427.92:99.9322)1527.86:87.2946,((Cyn58:1309.71,(Cyn56:1049.09,(Cyn57:362.345,Cyn51:362.345)362.345:686.749)1049.09:260.621)1309.71:105.041,Cyn45:1414.76)1414.76:200.393)1615.15:73.2523)1688.4:175.148)1863.55:372.527)2236.08:508.563)2744.64:165.526)2910.17:381.162,((Cf69:2229.35,(Cf70:1459.73,Cf64:1459.73)1459.73:769.618)2229.35:735.447,((Cf72:2269.16,Cf71:2269.16)2269.16:471.832,(((Cf82:172.65,Cf81:172.65)172.65:941.068,(Cf83:505.993,(Cf67:122.548,Cf66:122.548)122.548:383.444)505.993:607.725)1113.72:847.411,(Cf65:1076.18,(Cf68:490.442,Cf63:490.442)490.442:585.734)1076.18:884.952)1961.13:779.861)2740.99:223.803)2964.79:326.538)3291.33:278.61,((((Ig42:526.859,Ig41:526.859)526.859:1783.12,(Chl8:1727.68,((Chl9:816.32,Chl1:816.32)816.32:244.517,(((Chl6:463.542,Chl4:463.542)463.542:112.082,((Chl3:281.81,Chl2:281.81)281.81:266.326,(Chl11:371.509,(Chl7:263.354,Chl10:263.354)263.354:108.154)371.509:176.628)548.137:27.487)575.625:173.43,(Chl5:231.905,Chl0:231.905)231.905:517.149)749.055:311.781)1060.84:666.847)1727.68:582.293)2309.98:683.443,(B39:2325.34,((((B35:1385.61,(B34:1109.94,(((B40:477.772,B36:477.772)477.772:184.978,B30:662.749)662.75:140.848,(B29:627.685,B25:627.685)627.685:175.915)803.598:306.339)1109.94:275.675)1385.61:137.799,B19:1523.41)1523.41:453.047,(B43:1733.89,((B44:1249.16,B21:1249.16)1249.16:184.299,((B32:848.892,((B23:593.138,B20:593.138)593.138:103.61,(B26:660.578,((B24:275.916,B16:275.916)275.916:213.246,(B15:131.901,B14:131.901)131.901:357.262)489.162:171.415)660.578:36.1692)696.748:152.148)848.892:497.928,(((B38:773.263,B37:773.263)773.263:313.222,(((B28:374.826,B27:374.826)374.826:132.971,B22:507.795)507.797:144.102,B18:651.9)651.899:434.587)1086.49:67.6039,(B79:390.266,B13:390.266)390.266:763.824)1154.09:192.733)1346.82:86.632)1433.46:300.439)1733.89:242.566)1976.46:139.142,((B31:1120.64,(B33:1020.85,B17:1020.85)1020.85:99.7948)1120.64:343.62,B12:1464.26)1464.26:651.343)2115.6:209.734)2325.34:668.086)2993.42:505.382,(p156889:2389.28,((A76:1622.48,((A78:1092.53,A77:1092.53)1092.53:272.93,(A75:980.598,A74:980.598)980.598:384.857)1365.46:257.026)1622.48:341.297,(A80:1810.7,(((p269484:519.073,p1359162:519.073)519.073:352.885,p1236908:871.958)871.958:706.902,A73:1578.86)1578.86:231.836)1810.7:153.083)1963.78:425.498)2389.28:1109.52)3498.8:71.1364)3569.94;
(((((U_71173:1791.2,U_67084:1791.2)1791.2:997.423,U_41057:2788.62)2788.62:237.733,((M_p26868:2431.22,((p2523533517:237.238,M_p19866:237.238)237.238:147.966,M_p13725:385.204)385.204:2046.02)2431.22:362.966,(Cyn54:2320.56,(Cyn62:1966.4,(Cyn52:1829.35,((Cyn49:1564.85,((Cyn61:1202.83,Cyn53:1202.83)1202.83:241.838,((Cyn50:1115.59,(Cyn60:805.783,Cyn47:805.783)805.783:309.803)1115.59:265.72,(Cyn55:1297.6,(Cyn59:1050.2,(Cyn48:500.811,Cyn46:500.811)500.811:549.393)1050.2:247.398)1297.6:83.703)1381.31:63.3661)1444.67:120.179)1564.85:82.9835,((Cyn58:1316.39,(Cyn56:1068.92,(Cyn57:292.482,Cyn51:292.482)292.482:776.44)1068.92:247.463)1316.39:215.573,Cyn45:1531.96)1531.96:115.874)1647.84:181.517)1829.35:137.053)1966.4:354.153)2320.56:473.636)2794.19:232.164)3026.36:334.392,((Cf69:2147.56,(Cf70:779.601,Cf64:779.601)779.601:1367.95)2147.56:700.11,((Cf72:1645.19,Cf71:1645.19)1645.19:955.125,(((Cf82:154,Cf81:154)154:698.353,(Cf83:494.239,(Cf67:157.543,Cf66:157.543)157.543:336.697)494.239:358.113)852.353:1403.81,(Cf65:1567.33,(Cf68:443.31,Cf63:443.31)443.31:1124.02)1567.33:688.833)2256.16:344.159)2600.32:247.35)2847.67:513.082)3360.75:240.03,((((Ig42:1098.37,Ig41:1098.37)1098.37:1611.1,(Chl8:1686.42,((Chl9:645.868,Chl1:645.868)645.868:266.138,(((Chl6:415.973,Chl4:415.973)415.973:123.836,((Chl3:230.955,Chl2:230.955)230.955:243.188,(Chl11:360.712,(Chl7:302.878,Chl10:302.878)302.878:57.835)360.712:113.43)474.143:65.6659)539.809:154.377,(Chl5:199.644,Chl0:199.644)199.644:494.542)694.186:217.819)912.006:774.413)1686.42:1023.05)2709.47:339.807,(B39:2370.62,((((B35:1536.73,(B34:1135.77,(((B40:515.614,B36:515.614)515.614:150.128,B30:665.741)665.741:179.14,(B29:744.908,B25:744.908)744.908:99.9724)844.881:290.889)1135.77:400.958)1536.73:187.265,B19:1723.99)1723.99:188.783,(B43:1784.41,((B44:1086.51,B21:1086.51)1086.51:568.361,((B32:1025.82,((B23:694.853,B20:694.853)694.853:197.579,(B26:673.929,((B24:421.903,B16:421.903)421.903:171.547,(B15:197.724,B14:197.724)197.724:395.726)593.451:80.4781)673.929:218.504)892.432:133.384)1025.82:406.341,(((B38:747.245,B37:747.245)747.245:223.661,(((B28:236.759,B27:236.759)236.759:190.33,B22:427.089)427.089:227.29,B18:654.38)654.379:316.527)970.906:97.8054,(B79:356.916,B13:356.916)356.916:711.795)1068.71:363.445)1432.16:222.72)1654.88:129.536)1784.41:128.363)1912.78:197.77,((B31:1810.48,(B33:1487.76,B17:1487.76)1487.76:322.714)1810.48:170.778,B12:1981.25)1981.25:129.291)2110.55:260.07)2370.62:678.664)3049.28:458.912,(p156889:2438.84,((A76:1924.72,((A78:1251.03,A77:1251.03)1251.03:229.562,(A75:1194.27,A74:1194.27)1194.27:286.322)1480.59:444.127)1924.72:216.34,(A80:1803.09,(((p269484:530.91,p1359162:530.91)530.91:451.887,p1236908:982.797)982.797:563.724,A73:1546.52)1546.52:256.565)1803.09:337.973)2141.06:297.784)2438.84:1069.35)3508.19:92.5882)3600.78;
(((((U_71173:1634.71,U_67084:1634.71)1634.71:865.983,U_41057:2500.69)2500.69:357.704,((M_p26868:2571.33,((p2523533517:320.773,M_p19866:320.773)320.773:105.314,M_p13725:426.087)426.087:2145.24)2571.33:192.917,(Cyn54:2152.71,(Cyn62:1919.85,(Cyn52:1679.96,((Cyn49:1507.61,((Cyn61:841.057,Cyn53:841.057)841.057:514.694,((Cyn50:751.877,(Cyn60:472.804,Cyn47:472.804)472.804:279.074)751.877:558.707,(Cyn55:1211.63,(Cyn59:767.696,(Cyn48:690.236,Cyn46:690.236)690.236:77.4615)767.696:443.931)1211.63:98.9529)1310.58:45.1683)1355.75:151.864)1507.61:70.5571,((Cyn58:1175.57,(Cyn56:1000.92,(Cyn57:491.777,Cyn51:491.777)491.777:509.142)1000.92:174.648)1175.57:112.77,Cyn45:1288.34)1288.34:289.833)1578.17:101.791)1679.96:239.891)1919.85:232.856)2152.71:611.535)2764.24:94.1518)2858.39:307.06,((Cf69:2073.38,(Cf70:1244.68,Cf64:1244.68)1244.68:828.707)2073.38:391.915,((Cf72:1770.79,Cf71:1770.79)1770.79:564.653,(((Cf82:263.66,Cf81:263.66)263.66:460.133,(Cf83:517.724,(Cf67:79.8385,Cf66:79.8385)79.8385:437.887)517.724:206.067)723.793:1407.86,(Cf65:905.426,(Cf68:455.88,Cf63:455.88)455.88:449.546)905.426:1226.23)2131.65:203.787)2335.44:129.858)2465.3:700.155)3165.45:205.165,((((Ig42:819.829,Ig41:819.829)819.829:1654.6,(Chl8:1646.38,((Chl9:302.078,Chl1:302.078)302.078:730.878,(((Chl6:337.423,Chl4:337.423)337.423:134.002,((Chl3:277.171,Chl2:277.171)277.171:144.637,(Chl11:356.763,(Chl7:250.821,Chl10:250.821)250.821:105.942)356.763:65.0448)421.808:49.6178)471.425:369.127,(Chl5:363.986,Chl0:363.986)363.986:476.565)840.552:192.402)1032.96:613.423)1646.38:828.057)2474.43:303.235,(B39:2177.37,((((B35:1236.08,(B34:930.399,(((B40:467.367,B36:467.367)467.367:204.711,B30:672.078)672.078:152.826,(B29:543.074,B25:543.074)543.074:281.829)824.904:105.494)930.399:305.68)1236.08:251.758,B19:1487.84)1487.84:211.375,(B43:1501.39,((B44:844.489,B21:844.489)844.489:472.042,((B32:849.892,((B23:652.977,B20:652.977)652.977:88.7733,(B26:566.21,((B24:203.024,B16:203.024)203.024:217.489,(B15:225.299,B14:225.299)225.299:195.213)420.512:145.698)566.21:175.54)741.75:108.142)849.892:370.451,(((B38:701.857,B37:701.857)701.857:183.59,(((B28:235.253,B27:235.253)235.253:81.8747,B22:317.127)317.127:89.5775,B18:406.706)406.705:478.743)885.447:179.182,(B79:244.015,B13:244.015)244.015:820.615)1064.63:155.715)1220.34:96.1873)1316.53:184.856)1501.39:197.822)1699.21:299.492,((B31:1524.08,(B33:1461.38,B17:1461.38)1461.38:62.6992)1524.08:246.311,B12:1770.39)1770.39:228.314)1998.7:178.663)2177.37:600.301)2777.67:547.271,(p156889:2444.32,((A76:1635.38,((A78:1047.26,A77:1047.26)1047.26:203.82,(A75:1065.63,A74:1065.63)1065.63:185.445)1251.08:384.301)1635.38:407.269,(A80:1870.18,(((p269484:811.676,p1359162:811.676)811.676:289.712,p1236908:1101.39)1101.39:557.352,A73:1658.74)1658.74:211.436)1870.18:172.471)2042.65:401.667)2444.32:880.622)3324.94:45.6813)3370.62;
(((((U_71173:1690.77,U_67084:1690.77)1690.77:878.36,U_41057:2569.13)2569.13:430.536,((M_p26868:2186.7,((p2523533517:286.179,M_p19866:286.179)286.179:160.878,M_p13725:447.058)447.057:1739.64)2186.7:649.201,(Cyn54:2137.12,(Cyn62:1831.35,(Cyn52:1686.27,((Cyn49:1542.76,((Cyn61:1216.11,Cyn53:1216.11)1216.11:271.352,((Cyn50:1285.41,(Cyn60:1103.45,Cyn47:1103.45)1103.45:181.965)1285.41:94.7156,(Cyn55:1231.21,(Cyn59:543.98,(Cyn48:300.343,Cyn46:300.343)300.343:243.636)543.98:687.231)1231.21:148.916)1380.13:107.338)1487.46:55.2908)1542.76:45.5731,((Cyn58:1200.84,(Cyn56:910.123,(Cyn57:456.263,Cyn51:456.263)456.263:453.864)910.123:290.718)1200.84:214.021,Cyn45:1414.86)1414.86:173.464)1588.33:97.9458)1686.27:145.072)1831.35:305.771)2137.12:698.783)2835.9:163.765)2999.66:355.833,((Cf69:2349.03,(Cf70:1059.46,Cf64:1059.46)1059.46:1289.57)2349.03:448.373,((Cf72:1533.12,Cf71:1533.12)1533.12:703.126,(((Cf82:144.255,Cf81:144.255)144.255:960.523,(Cf83:797.635,(Cf67:282.95,Cf66:282.95)282.95:514.683)797.635:307.145)1104.78:735.249,(Cf65:1481.61,(Cf68:1107.95,Cf63:1107.95)1107.95:373.666)1481.61:358.414)1840.03:396.224)2236.25:561.148)2797.4:558.102)3355.5:141.839,((((Ig42:1353.58,Ig41:1353.58)1353.58:1350.5,(Chl8:1736.59,((Chl9:639.744,Chl1:639.744)639.744:233.465,(((Chl6:328.566,Chl4:328.566)328.566:229.401,((Chl3:318.562,Chl2:318.562)318.562:173.252,(Chl11:387.607,(Chl7:355.728,Chl10:355.728)355.728:31.8787)387.607:104.207)491.814:66.1528)557.967:147.624,(Chl5:127.573,Chl0:127.573)127.573:578.019)705.591:167.617)873.209:863.381)1736.59:967.49)2704.08:311.494,(B39:2411.13,((((B35:1481.5,(B34:1011.08,(((B40:397.336,B36:397.336)397.336:268.135,B30:665.47)665.472:192.761,(B29:534.019,B25:534.019)534.019:324.212)858.233:152.85)1011.08:470.424)1481.5:201.648,B19:1683.15)1683.15:274.666,(B43:1710.61,((B44:1174.41,B21:1174.41)1174.41:254.54,((B32:742.957,((B23:576.169,B20:576.169)576.169:125.109,(B26:634.722,((B24:323.549,B16:323.549)323.549:233.736,(B15:420.964,B14:420.964)420.964:136.321)557.285:77.4381)634.722:66.5564)701.279:41.6774)742.957:437.062,(((B38:691.494,B37:691.494)691.494:171.07,(((B28:187.487,B27:187.487)187.487:96.3926,B22:283.879)283.879:224.752,B18:508.632)508.631:353.931)862.564:130.385,(B79:356.47,B13:356.47)356.47:636.477)992.949:187.07)1180.02:248.929)1428.95:281.662)1710.61:247.211)1957.82:207.124,((B31:1416,(B33:1241.32,B17:1241.32)1241.32:174.673)1416:409.605,B12:1825.6)1825.6:339.341)2164.94:246.183)2411.13:604.449)3015.57:396.927,(p156889:2274.95,((A76:1454.01,((A78:1107.03,A77:1107.03)1107.03:167.114,(A75:933.164,A74:933.164)933.164:340.979)1274.14:179.868)1454.01:566.884,(A80:1725.59,(((p269484:567.566,p1359162:567.566)567.566:374.659,p1236908:942.225)942.225:518.519,A73:1460.74)1460.74:264.85)1725.59:295.3)2020.89:254.054)2274.95:1137.56)3412.5:84.8374)3497.34;
(((((U_71173:1353.05,U_67084:1353.05)1353.05:1464.55,U_41057:2817.61)2817.6:266.871,((M_p26868:2407.2,((p2523533517:270.91,M_p19866:270.91)270.91:359.546,M_p13725:630.457)630.456:1776.74)2407.2:447.452,(Cyn54:2398.21,(Cyn62:1987.93,(Cyn52:1793.72,((Cyn49:1486.49,((Cyn61:1055.23,Cyn53:1055.23)1055.23:389.232,((Cyn50:1180.03,(Cyn60:763.533,Cyn47:763.533)763.533:416.501)1180.03:171.645,(Cyn55:1221.66,(Cyn59:656.525,(Cyn48:324.955,Cyn46:324.955)324.955:331.572)656.525:565.136)1221.66:130.017)1351.68:92.7861)1444.47:42.0235)1486.49:171.873,((Cyn58:1328.29,(Cyn56:1148.22,(Cyn57:515.701,Cyn51:515.701)515.701:632.52)1148.22:180.071)1328.29:120.558,Cyn45:1448.85)1448.85:209.516)1658.36:135.358)1793.72:194.203)1987.93:410.284)2398.21:456.437)2854.65:229.829)3084.47:307.138,((Cf69:2158.86,(Cf70:1535.14,Cf64:1535.14)1535.14:623.724)2158.86:600.717,((Cf72:1469.55,Cf71:1469.55)1469.55:1129.96,(((Cf82:252.006,Cf81:252.006)252.006:866.439,(Cf83:751.924,(Cf67:162.934,Cf66:162.934)162.934:588.99)751.924:366.52)1118.44:902.455,(Cf65:1241.3,(Cf68:515.419,Cf63:515.419)515.419:725.882)1241.3:779.598)2020.9:578.614)2599.51:160.063)2759.58:632.04)3391.61:324.455,((((Ig42:816.168,Ig41:816.168)816.168:1990.36,(Chl8:1821.26,((Chl9:304.897,Chl1:304.897)304.897:703.467,(((Chl6:406.85,Chl4:406.85)406.85:146.703,((Chl3:236.245,Chl2:236.245)236.245:241.629,(Chl11:378.184,(Chl7:222.254,Chl10:222.254)222.254:155.93)378.184:99.6906)477.875:75.6799)553.553:225.147,(Chl5:280.528,Chl0:280.528)280.528:498.173)778.7:229.664)1008.36:812.894)1821.26:985.268)2806.53:302.385,(B39:2377.01,((((B35:1321.41,(B34:1054.46,(((B40:434.817,B36:434.817)434.817:215.609,B30:650.427)650.426:166.989,(B29:668.201,B25:668.201)668.201:149.215)817.415:237.04)1054.46:266.954)1321.41:185.338,B19:1506.75)1506.75:394.126,(B43:1677.12,((B44:1054.69,B21:1054.69)1054.69:313.017,((B32:839.501,((B23:623.423,B20:623.423)623.423:102.519,(B26:612.457,((B24:317.349,B16:317.349)317.349:213.502,(B15:326.187,B14:326.187)326.187:204.664)530.851:81.6041)612.457:113.486)725.942:113.56)839.501:358.529,(((B38:647.339,B37:647.339)647.339:197.733,(((B28:238.859,B27:238.859)238.859:117.87,B22:356.728)356.729:210.211,B18:566.938)566.94:278.133)845.072:119.064,(B79:389.463,B13:389.463)389.463:574.675)964.136:233.894)1198.03:169.677)1367.71:309.41)1677.12:223.757)1900.88:212.524,((B31:1223.6,(B33:1042.09,B17:1042.09)1042.09:181.51)1223.6:763.329,B12:1986.93)1986.93:126.472)2113.4:263.616)2377.01:731.899)3108.91:559.168,(p156889:2428.42,((A76:1803.99,((A78:1154.38,A77:1154.38)1154.38:322.916,(A75:1163.27,A74:1163.27)1163.27:314.031)1477.3:326.691)1803.99:342.137,(A80:1977.05,(((p269484:721.192,p1359162:721.192)721.192:481.647,p1236908:1202.84)1202.84:576.73,A73:1779.57)1779.57:197.477)1977.05:169.08)2146.13:282.289)2428.42:1239.67)3668.08:47.9867)3716.07;
(((((U_71173:1110.21,U_67084:1110.21)1110.21:1709.56,U_41057:2819.77)2819.77:272.181,((M_p26868:2021.72,((p2523533517:292.155,M_p19866:292.155)292.155:157.831,M_p13725:449.985)449.986:1571.73)2021.72:915.01,(Cyn54:2241.25,(Cyn62:1951.55,(Cyn52:1770.71,((Cyn49:1571.43,((Cyn61:914.248,Cyn53:914.248)914.248:550.34,((Cyn50:1349.6,(Cyn60:844.977,Cyn47:844.977)844.977:504.631)1349.6:62.726,(Cyn55:1246.65,(Cyn59:908.478,(Cyn48:501.5,Cyn46:501.5)501.5:406.978)908.478:338.173)1246.65:165.679)1412.33:52.2584)1464.59:106.84)1571.43:67.9563,((Cyn58:1358.76,(Cyn56:907.393,(Cyn57:505.466,Cyn51:505.466)505.466:401.927)907.393:451.371)1358.76:182.68,Cyn45:1541.44)1541.44:97.9435)1639.39:131.328)1770.71:180.833)1951.55:289.706)2241.25:695.472)2936.73:155.228)3091.96:266.801,((Cf69:2206.94,(Cf70:910.234,Cf64:910.234)910.234:1296.71)2206.94:531.942,((Cf72:1595.79,Cf71:1595.79)1595.79:788.316,(((Cf82:194.772,Cf81:194.772)194.772:996.722,(Cf83:481.065,(Cf67:129.254,Cf66:129.254)129.254:351.81)481.065:710.431)1191.49:834.937,(Cf65:1514.98,(Cf68:850.897,Cf63:850.897)850.897:664.08)1514.98:511.456)2026.43:357.678)2384.11:354.773)2738.88:619.871)3358.76:306.757,((((Ig42:793.587,Ig41:793.587)793.587:2020.47,(Chl8:1748.24,((Chl9:499.789,Chl1:499.789)499.789:641.178,(((Chl6:417.52,Chl4:417.52)417.52:108.309,((Chl3:283.487,Chl2:283.487)283.487:217.099,(Chl11:386.139,(Chl7:316.768,Chl10:316.768)316.768:69.3727)386.139:114.445)500.586:25.2431)525.829:387.884,(Chl5:209.455,Chl0:209.455)209.455:704.258)913.713:227.256)1140.97:607.269)1748.24:1065.82)2814.06:283.12,(B39:2443.58,((((B35:1340.02,(B34:1040.38,(((B40:404.859,B36:404.859)404.859:159.48,B30:564.338)564.339:247.69,(B29:678.273,B25:678.273)678.273:133.754)812.028:228.354)1040.38:299.636)1340.02:146.6,B19:1486.62)1486.61:353.964,(B43:1615.03,((B44:920.604,B21:920.604)920.604:521.793,((B32:845.706,((B23:707.498,B20:707.498)707.498:72.2563,(B26:585.829,((B24:236.978,B16:236.978)236.978:191.958,(B15:255.286,B14:255.286)255.286:173.651)428.937:156.894)585.829:193.923)779.755:65.9535)845.706:464.252,(((B38:778.507,B37:778.507)778.507:224.87,(((B28:127.35,B27:127.35)127.35:141.312,B22:268.662)268.662:99.0365,B18:367.698)367.699:635.68)1003.38:83.2979,(B79:309.542,B13:309.542)309.542:777.132)1086.67:223.283)1309.96:132.437)1442.4:172.633)1615.03:225.551)1840.58:318.019,((B31:1638.83,(B33:1287.75,B17:1287.75)1287.75:351.086)1638.83:307.625,B12:1946.46)1946.46:212.138)2158.6:284.981)2443.58:653.597)3097.18:448.603,(p156889:2407.88,((A76:1851.53,((A78:1337.23,A77:1337.23)1337.23:190.505,(A75:1329.37,A74:1329.37)1329.37:198.364)1527.73:323.796)1851.53:218.157,(A80:1737.28,(((p269484:670.242,p1359162:670.242)670.242:271.28,p1236908:941.523)941.523:621.619,A73:1563.14)1563.14:174.135)1737.28:332.408)2069.68:338.194)2407.88:1137.91)3545.78:119.728)3665.51;
(((((U_71173:1574.66,U_67084:1574.66)1574.66:1166.18,U_41057:2740.83)2740.83:657.201,((M_p26868:2763.07,((p2523533517:582.086,M_p19866:582.086)582.086:396.081,M_p13725:978.172)978.168:1784.9)2763.07:408.128,(Cyn54:2470.69,(Cyn62:1973.7,(Cyn52:1884.09,((Cyn49:1649.36,((Cyn61:1036.12,Cyn53:1036.12)1036.12:492.546,((Cyn50:1351.9,(Cyn60:1035.82,Cyn47:1035.82)1035.82:316.09)1351.9:58.9919,(Cyn55:1258.03,(Cyn59:889.333,(Cyn48:246.421,Cyn46:246.421)246.421:642.91)889.333:368.699)1258.03:152.865)1410.89:117.767)1528.66:120.696)1649.36:80.0308,((Cyn58:1361.82,(Cyn56:1224.35,(Cyn57:642.31,Cyn51:642.31)642.31:582.044)1224.35:137.46)1361.82:270.868,Cyn45:1632.68)1632.68:96.7082)1729.39:154.704)1884.09:89.607)1973.7:496.982)2470.69:700.515)3171.2:226.833)3398.03:250.264,((Cf69:2492.03,(Cf70:1108.78,Cf64:1108.78)1108.78:1383.25)2492.03:428.447,((Cf72:1966.76,Cf71:1966.76)1966.76:808.661,(((Cf82:209.687,Cf81:209.687)209.687:594.061,(Cf83:491.809,(Cf67:77.1561,Cf66:77.1561)77.1561:414.656)491.809:311.938)803.748:1799.1,(Cf65:1017.62,(Cf68:617.514,Cf63:617.514)617.514:400.105)1017.62:1585.23)2602.84:172.576)2775.42:145.055)2920.47:727.824)3648.3:168.911,((((Ig42:1105.4,Ig41:1105.4)1105.4:1585.21,(Chl8:1653.36,((Chl9:468.635,Chl1:468.635)468.635:504.051,(((Chl6:650.567,Chl4:650.567)650.567:59.5408,((Chl3:322.592,Chl2:322.592)322.592:224.819,(Chl11:398.207,(Chl7:202.13,Chl10:202.13)202.13:196.076)398.207:149.204)547.411:162.696)710.108:184.018,(Chl5:490.179,Chl0:490.179)490.179:403.945)894.126:78.56)972.686:680.673)1653.36:1037.25)2690.61:257.711,(B39:2386.13,((((B35:1250.92,(B34:970.625,(((B40:456.031,B36:456.031)456.031:120.449,B30:576.479)576.48:254.566,(B29:679.265,B25:679.265)679.265:151.781)831.046:139.578)970.625:280.294)1250.92:255.974,B19:1506.89)1506.89:474.777,(B43:1897.27,((B44:998.391,B21:998.391)998.391:595.595,((B32:1102.01,((B23:658.224,B20:658.224)658.224:148.458,(B26:605.326,((B24:348.528,B16:348.528)348.528:194.185,(B15:329.785,B14:329.785)329.785:212.928)542.713:62.6133)605.326:201.356)806.683:295.331)1102.01:346.192,(((B38:879.229,B37:879.229)879.229:166.311,(((B28:234.248,B27:234.248)234.248:147.594,B22:381.843)381.842:116.675,B18:498.516)498.517:547.021)1045.54:199.717,(B79:374.265,B13:374.265)374.265:870.992)1245.26:202.95)1448.21:145.778)1593.99:303.286)1897.27:84.4027)1981.67:299.489,((B31:1821.82,(B33:1729.39,B17:1729.39)1729.39:92.439)1821.82:335.844,B12:2157.67)2157.67:123.492)2281.16:104.971)2386.13:562.183)2948.32:775.703,(p156889:2397.07,((A76:1739.5,((A78:1147.17,A77:1147.17)1147.17:194.031,(A75:1010.15,A74:1010.15)1010.15:331.052)1341.2:398.295)1739.5:397.799,(A80:1926.83,(((p269484:723.701,p1359162:723.701)723.701:324.011,p1236908:1047.71)1047.71:644.921,A73:1692.63)1692.63:234.199)1926.83:210.466)2137.3:259.773)2397.07:1326.95)3724.02:93.1929)3817.21;
(((((U_71173:916.87,U_67084:916.87)916.87:1654.37,U_41057:2571.24)2571.24:484.129,((M_p26868:2539.66,((p2523533517:442.887,M_p19866:442.887)442.887:195.792,M_p13725:638.677)638.678:1900.99)2539.66:295.423,(Cyn54:2349.52,(Cyn62:2147.04,(Cyn52:1883.44,((Cyn49:1667.14,((Cyn61:878.246,Cyn53:878.246)878.246:658.399,((Cyn50:1078.75,(Cyn60:685.575,Cyn47:685.575)685.575:393.177)1078.75:302.621,(Cyn55:1200.24,(Cyn59:794.446,(Cyn48:306.161,Cyn46:306.161)306.161:488.285)794.446:405.796)1200.24:181.134)1381.37:155.271)1536.65:130.49)1667.14:89.5443,((Cyn58:1348.44,(Cyn56:1078.83,(Cyn57:661.337,Cyn51:661.337)661.337:417.49)1078.83:269.617)1348.44:199.97,Cyn45:1548.41)1548.41:208.266)1756.68:126.756)1883.44:263.607)2147.04:202.478)2349.52:485.563)2835.09:220.284)3055.37:356.776,((Cf69:2725.72,(Cf70:1339.3,Cf64:1339.3)1339.3:1386.42)2725.72:266.606,((Cf72:1792.01,Cf71:1792.01)1792.01:760.89,(((Cf82:175.54,Cf81:175.54)175.54:1022.35,(Cf83:714.415,(Cf67:183.012,Cf66:183.012)183.012:531.403)714.415:483.476)1197.89:1026.35,(Cf65:878.264,(Cf68:539.201,Cf63:539.201)539.201:339.062)878.264:1345.97)2224.24:328.657)2552.9:439.429)2992.33:419.822)3412.15:301.413,((((Ig42:948.124,Ig41:948.124)948.124:1718.83,(Chl8:1672.69,((Chl9:472.539,Chl1:472.539)472.539:498.018,(((Chl6:402.401,Chl4:402.401)402.401:161.282,((Chl3:347.091,Chl2:347.091)347.091:133.511,(Chl11:300.154,(Chl7:245.399,Chl10:245.399)245.399:54.7549)300.154:180.448)480.602:83.0797)563.683:335.174,(Chl5:145.576,Chl0:145.576)145.576:753.281)898.857:71.7006)970.557:702.138)1672.69:994.261)2666.95:521.595,(B39:2336.52,((((B35:1451.73,(B34:1029.47,(((B40:492.923,B36:492.923)492.923:111.267,B30:604.189)604.19:292.16,(B29:629.281,B25:629.281)629.281:267.067)896.35:133.115)1029.47:422.265)1451.73:252.959,B19:1704.69)1704.69:140.823,(B43:1703.06,((B44:959.692,B21:959.692)959.692:499.292,((B32:897.493,((B23:622.712,B20:622.712)622.712:110.275,(B26:623.715,((B24:348.679,B16:348.679)348.679:120.114,(B15:346.868,B14:346.868)346.868:121.925)468.793:154.92)623.715:109.273)732.987:164.509)897.493:445.456,(((B38:764.522,B37:764.522)764.522:316.033,(((B28:156.183,B27:156.183)156.183:116.514,B22:272.697)272.697:244.464,B18:517.162)517.161:563.392)1080.55:69.3685,(B79:330.835,B13:330.835)330.835:819.089)1149.92:193.029)1342.95:116.032)1458.98:244.078)1703.06:142.45)1845.51:183.06,((B31:1400.64,(B33:1176.07,B17:1176.07)1176.07:224.576)1400.64:222.987,B12:1623.63)1623.63:404.941)2028.57:307.952)2336.52:852.024)3188.55:450.485,(p156889:2424.52,((A76:1385.63,((A78:740.721,A77:740.721)740.721:269.279,(A75:824.964,A74:824.964)824.964:185.04)1010:375.63)1385.63:696.215,(A80:1787.2,(((p269484:742.768,p1359162:742.768)742.768:292.697,p1236908:1035.46)1035.46:557.914,A73:1593.38)1593.38:193.816)1787.2:294.653)2081.85:342.677)2424.52:1214.51)3639.03:74.5255)3713.56;
(((((U_71173:1310.04,U_67084:1310.04)1310.04:1362.11,U_41057:2672.15)2672.15:147.41,((M_p26868:1660,((p2523533517:221.238,M_p19866:221.238)221.238:195.256,M_p13725:416.495)416.494:1243.51)1660:1046.46,(Cyn54:2250.26,(Cyn62:1904.07,(Cyn52:1783.38,((Cyn49:1561.47,((Cyn61:721.888,Cyn53:721.888)721.888:716.247,((Cyn50:1043.29,(Cyn60:579.39,Cyn47:579.39)579.39:463.898)1043.29:300.538,(Cyn55:1209.74,(Cyn59:362.56,(Cyn48:231.538,Cyn46:231.538)231.538:131.022)362.56:847.182)1209.74:134.084)1343.83:94.3095)1438.14:123.333)1561.47:111.989,((Cyn58:1327.87,(Cyn56:959.502,(Cyn57:364.952,Cyn51:364.952)364.952:594.55)959.502:368.37)1327.87:162.509,Cyn45:1490.38)1490.38:183.076)1673.46:109.924)1783.38:120.687)1904.07:346.192)2250.26:456.205)2706.47:113.096)2819.56:357.048,((Cf69:2304.22,(Cf70:850.512,Cf64:850.512)850.512:1453.71)2304.22:319.685,((Cf72:2091.4,Cf71:2091.4)2091.4:336.374,(((Cf82:165.757,Cf81:165.757)165.757:660.611,(Cf83:332.905,(Cf67:77.5231,Cf66:77.5231)77.5231:255.382)332.905:493.464)826.368:1218.49,(Cf65:1156.94,(Cf68:429.661,Cf63:429.661)429.661:727.274)1156.94:887.918)2044.85:382.923)2427.78:196.13)2623.91:552.703)3176.61:325.169,((((Ig42:1543.61,Ig41:1543.61)1543.61:1360.27,(Chl8:1652.61,((Chl9:371.658,Chl1:371.658)371.658:328.051,(((Chl6:354.692,Chl4:354.692)354.692:75.7088,((Chl3:307.574,Chl2:307.574)307.574:90.0587,(Chl11:271.888,(Chl7:204.228,Chl10:204.228)204.228:67.6606)271.888:125.745)397.633:32.7684)430.401:152.652,(Chl5:229.407,Chl0:229.407)229.407:353.648)583.053:116.654)699.708:952.897)1652.61:1251.27)2903.88:170.56,(B39:1987.23,((((B35:1132.24,(B34:789.918,(((B40:336.694,B36:336.694)336.694:245.503,B30:582.199)582.198:144.55,(B29:392.367,B25:392.367)392.367:334.381)726.748:63.1679)789.918:342.329)1132.24:197.511,B19:1329.76)1329.76:331.492,(B43:1526.28,((B44:1088.73,B21:1088.73)1088.73:240.816,((B32:757.705,((B23:462.365,B20:462.365)462.365:181.018,(B26:522.423,((B24:215.824,B16:215.824)215.824:243.686,(B15:156.455,B14:156.455)156.455:303.055)459.51:62.914)522.423:120.959)643.383:114.32)757.705:415.234,(((B38:741.558,B37:741.558)741.558:157.02,(((B28:157.845,B27:157.845)157.845:118.278,B22:276.123)276.123:172.791,B18:448.914)448.914:449.663)898.578:150.483,(B79:383.911,B13:383.911)383.911:665.153)1049.06:123.877)1172.94:156.613)1329.55:196.728)1526.28:134.969)1661.25:102.558,((B31:991.137,(B33:807.882,B17:807.882)807.882:183.258)991.137:590.537,B12:1581.67)1581.67:182.133)1763.81:223.419)1987.23:1087.21)3074.44:369.091,(p156889:2426.27,((A76:1676.92,((A78:1013.15,A77:1013.15)1013.15:133.414,(A75:998.96,A74:998.96)998.96:147.603)1146.56:530.359)1676.92:354.387,(A80:1859.63,(((p269484:661.038,p1359162:661.038)661.038:594.263,p1236908:1255.3)1255.3:431.087,A73:1686.39)1686.39:173.238)1859.63:171.678)2031.31:394.962)2426.27:1017.26)3443.53:58.2528)3501.78;
(((((U_71173:1329.07,U_67084:1329.07)1329.07:868.647,U_41057:2197.72)2197.72:856.861,((M_p26868:2355.87,((p2523533517:219.085,M_p19866:219.085)219.085:173,M_p13725:392.084)392.085:1963.78)2355.87:577.34,(Cyn54:2318.06,(Cyn62:2007.3,(Cyn52:1879.4,((Cyn49:1588.53,((Cyn61:1304.02,Cyn53:1304.02)1304.02:215.445,((Cyn50:908.931,(Cyn60:747.006,Cyn47:747.006)747.006:161.923)908.931:413.259,(Cyn55:1221.07,(Cyn59:418.55,(Cyn48:167.381,Cyn46:167.381)167.381:251.169)418.55:802.517)1221.07:101.122)1322.19:197.279)1519.47:69.0665)1588.53:84.4355,((Cyn58:1114.82,(Cyn56:922.803,(Cyn57:411.14,Cyn51:411.14)411.14:511.659)922.803:192.016)1114.82:343.248,Cyn45:1458.06)1458.07:214.905)1672.97:206.434)1879.4:127.893)2007.3:310.764)2318.06:615.147)2933.21:121.367)3054.58:377.851,((Cf69:2324.94,(Cf70:1311.26,Cf64:1311.26)1311.26:1013.69)2324.94:284.479,((Cf72:1907.85,Cf71:1907.85)1907.85:420.153,(((Cf82:169.863,Cf81:169.863)169.863:908.271,(Cf83:571.728,(Cf67:163.839,Cf66:163.839)163.839:407.891)571.728:506.404)1078.13:822.119,(Cf65:1030.67,(Cf68:629.62,Cf63:629.62)629.62:401.052)1030.67:869.58)1900.25:427.754)2328.01:281.419)2609.42:823.003)3432.43:252.122,((((Ig42:547.163,Ig41:547.163)547.163:2224.03,(Chl8:1771.5,((Chl9:483.148,Chl1:483.148)483.148:433.181,(((Chl6:471.821,Chl4:471.821)471.821:41.9965,((Chl3:177.273,Chl2:177.273)177.273:283.972,(Chl11:293.003,(Chl7:164.837,Chl10:164.837)164.837:128.166)293.003:168.242)461.245:52.5733)513.818:168.045,(Chl5:159.642,Chl0:159.642)159.642:522.222)681.863:234.464)916.329:855.177)1771.5:999.699)2771.2:148.88,(B39:2248.52,((((B35:1465.49,(B34:773.623,(((B40:386.299,B36:386.299)386.299:85.2026,B30:471.501)471.502:198.012,(B29:221.205,B25:221.205)221.205:448.307)669.514:104.11)773.623:691.863)1465.49:134.426,B19:1599.91)1599.91:347.674,(B43:1665.13,((B44:1070.26,B21:1070.26)1070.26:427.662,((B32:922.302,((B23:643.93,B20:643.93)643.93:208.59,(B26:686.461,((B24:408.005,B16:408.005)408.005:139.693,(B15:353.602,B14:353.602)353.602:194.098)547.698:138.762)686.461:166.06)852.52:69.7794)922.302:379.984,(((B38:678.849,B37:678.849)678.849:318.246,(((B28:220.143,B27:220.143)220.143:85.4535,B22:305.597)305.597:150.481,B18:456.077)456.078:541.017)997.095:177.732,(B79:305.272,B13:305.272)305.272:869.554)1174.83:127.458)1302.29:195.637)1497.92:167.203)1665.13:282.461)1947.59:128.854,((B31:1487.39,(B33:1305.16,B17:1305.16)1305.16:182.24)1487.39:307.683,B12:1795.08)1795.08:281.362)2076.44:172.084)2248.52:671.557)2920.08:688.451,(p156889:2416.61,((A76:1786.93,((A78:1179.36,A77:1179.36)1179.36:329.898,(A75:1337.54,A74:1337.54)1337.54:171.727)1509.26:277.67)1786.93:358.801,(A80:1925.84,(((p269484:647.736,p1359162:647.736)647.736:338.824,p1236908:986.56)986.56:569.786,A73:1556.35)1556.35:369.498)1925.84:219.89)2145.73:270.88)2416.61:1191.92)3608.53:76.0163)3684.55;
(((((U_71173:1466.26,U_67084:1466.26)1466.26:1458.21,U_41057:2924.47)2924.47:215.743,((M_p26868:2631.68,((p2523533517:282.406,M_p19866:282.406)282.406:249.866,M_p13725:532.274)532.272:2099.41)2631.68:418.096,(Cyn54:2297.69,(Cyn62:2004.96,(Cyn52:1779.38,((Cyn49:1520.17,((Cyn61:919.28,Cyn53:919.28)919.28:538.635,((Cyn50:581.11,(Cyn60:317.216,Cyn47:317.216)317.216:263.894)581.11:807.719,(Cyn55:1307.59,(Cyn59:993.404,(Cyn48:516.627,Cyn46:516.627)516.627:476.777)993.404:314.185)1307.59:81.2427)1388.83:69.0822)1457.91:62.254)1520.17:54.0545,((Cyn58:1212.64,(Cyn56:1030.16,(Cyn57:278.554,Cyn51:278.554)278.554:751.603)1030.16:182.477)1212.64:215.054,Cyn45:1427.69)1427.69:146.531)1574.22:205.154)1779.38:225.588)2004.96:292.726)2297.69:752.087)3049.77:90.4361)3140.21:362.345,((Cf69:2139.49,(Cf70:1232.6,Cf64:1232.6)1232.6:906.881)2139.49:723.246,((Cf72:1876.78,Cf71:1876.78)1876.78:859.307,(((Cf82:149.665,Cf81:149.665)149.665:1382.16,(Cf83:621.767,(Cf67:125.531,Cf66:125.531)125.531:496.238)621.767:910.054)1531.82:816.175,(Cf65:835.734,(Cf68:457.244,Cf63:457.244)457.244:378.49)835.734:1512.26)2348:388.095)2736.09:126.637)2862.73:639.824)3502.56:252.304,((((Ig42:1645.21,Ig41:1645.21)1645.21:957.121,(Chl8:1669.1,((Chl9:834.247,Chl1:834.247)834.247:215.936,(((Chl6:442.135,Chl4:442.135)442.135:258.138,((Chl3:376.721,Chl2:376.721)376.721:223.656,(Chl11:401.774,(Chl7:371.8,Chl10:371.8)371.8:29.974)401.774:198.602)600.377:99.8972)700.273:193.984,(Chl5:225.727,Chl0:225.727)225.727:668.53)894.257:155.925)1050.18:618.913)1669.1:933.237)2602.33:536.389,(B39:2378.43,((((B35:1370.31,(B34:962.633,(((B40:394.302,B36:394.302)394.302:94.4512,B30:488.751)488.753:270.135,(B29:545.221,B25:545.221)545.221:213.665)758.888:203.745)962.633:407.68)1370.31:290.211,B19:1660.52)1660.52:339.274,(B43:1857.92,((B44:845.925,B21:845.925)845.925:531.756,((B32:1009.79,((B23:790.023,B20:790.023)790.023:98.3371,(B26:570.063,((B24:282.43,B16:282.43)282.43:200.025,(B15:130.281,B14:130.281)130.281:352.175)482.455:87.6065)570.063:318.298)888.36:121.43)1009.79:277.098,(((B38:959.404,B37:959.404)959.404:116.929,(((B28:186.024,B27:186.024)186.024:73.4901,B22:259.514)259.514:82.4608,B18:341.975)341.975:734.36)1076.33:80.0753,(B79:409.715,B13:409.715)409.715:746.695)1156.41:130.478)1286.89:90.7932)1377.68:480.235)1857.92:141.88)1999.8:224.629,((B31:1591.5,(B33:1056.81,B17:1056.81)1056.81:534.692)1591.5:423.522,B12:2015.02)2015.03:209.402)2224.43:154.005)2378.43:760.292)3138.72:579.611,(p156889:2205.8,((A76:1470.34,((A78:898.771,A77:898.771)898.771:258.363,(A75:664.625,A74:664.625)664.625:492.51)1157.13:313.201)1470.34:318.869,(A80:1677.27,(((p269484:628.41,p1359162:628.41)628.41:388.084,p1236908:1016.49)1016.49:432.496,A73:1448.99)1448.99:228.285)1677.27:111.934)1789.2:416.598)2205.8:1512.53)3718.33:36.5267)3754.86;
(((((U_71173:1512.96,U_67084:1512.96)1512.96:1355.13,U_41057:2868.1)2868.09:165.965,((M_p26868:2485.6,((p2523533517:260.204,M_p19866:260.204)260.204:79.43,M_p13725:339.634)339.634:2145.97)2485.6:385.22,(Cyn54:2410.61,(Cyn62:2183.19,(Cyn52:2008.37,((Cyn49:1595.63,((Cyn61:1060.5,Cyn53:1060.5)1060.5:463.949,((Cyn50:844.779,(Cyn60:607.557,Cyn47:607.557)607.557:237.22)844.779:506.366,(Cyn55:1252.72,(Cyn59:660.961,(Cyn48:342.058,Cyn46:342.058)342.058:318.903)660.961:591.766)1252.72:98.4175)1351.15:173.31)1524.45:71.1769)1595.63:105.469,((Cyn58:1283.64,(Cyn56:1106.39,(Cyn57:397.279,Cyn51:397.279)397.279:709.114)1106.39:177.247)1283.64:125.183,Cyn45:1408.82)1408.82:292.277)1701.1:307.271)2008.37:174.821)2183.19:227.417)2410.61:460.21)2870.82:163.243)3034.06:354.031,((Cf69:2911.81,(Cf70:1405.36,Cf64:1405.36)1405.36:1506.45)2911.81:156.451,((Cf72:2032.9,Cf71:2032.9)2032.9:848.914,(((Cf82:165.864,Cf81:165.864)165.864:1314.37,(Cf83:754.597,(Cf67:569.733,Cf66:569.733)569.733:184.865)754.597:725.641)1480.24:608.06,(Cf65:1555.67,(Cf68:836.832,Cf63:836.832)836.832:718.837)1555.67:532.626)2088.3:793.516)2881.81:186.448)3068.26:319.834)3388.09:310.007,((((Ig42:1827.42,Ig41:1827.42)1827.42:877.304,(Chl8:1735.46,((Chl9:618.833,Chl1:618.833)618.833:162.671,(((Chl6:297.45,Chl4:297.45)297.45:207.45,((Chl3:192.979,Chl2:192.979)192.979:257.31,(Chl11:379.177,(Chl7:305.216,Chl10:305.216)305.216:73.9627)379.177:71.1115)450.29:54.6102)504.9:230.16,(Chl5:240.568,Chl0:240.568)240.568:494.491)735.06:46.4411)781.503:953.958)1735.46:969.257)2704.72:312.302,(B39:2417.32,((((B35:1300.06,(B34:1098.1,(((B40:158.584,B36:158.584)158.584:306.755,B30:465.339)465.339:593.345,(B29:840.009,B25:840.009)840.009:218.675)1058.68:39.4139)1098.1:201.965)1300.06:282.788,B19:1582.85)1582.85:202.774,(B43:1646.79,((B44:1216.79,B21:1216.79)1216.79:278.658,((B32:859.612,((B23:648.576,B20:648.576)648.576:60.7542,(B26:620.504,((B24:206.135,B16:206.135)206.135:287.036,(B15:257.211,B14:257.211)257.211:235.96)493.171:127.334)620.504:88.8246)709.331:150.282)859.612:480.409,(((B38:541.117,B37:541.117)541.117:390.172,(((B28:186.155,B27:186.155)186.155:40.9057,B22:227.06)227.06:121.991,B18:349.051)349.051:582.24)931.289:123.694,(B79:331.623,B13:331.623)331.623:723.363)1054.98:285.035)1340.02:155.423)1495.44:151.344)1646.79:138.837)1785.63:434.841,((B31:1490.57,(B33:1015.42,B17:1015.42)1015.42:475.154)1490.57:577.162,B12:2067.73)2067.73:152.732)2220.47:196.858)2417.32:599.699)3017.02:639.106,(p156889:2405.86,((A76:1406.29,((A78:938.851,A77:938.851)938.851:102.977,(A75:830.549,A74:830.549)830.549:211.28)1041.83:364.458)1406.29:568.431,(A80:1832.7,(((p269484:575.306,p1359162:575.306)575.306:327.166,p1236908:902.473)902.472:683.032,A73:1585.5)1585.5:247.198)1832.7:142.014)1974.72:431.139)2405.86:1250.27)3656.13:41.9726)3698.1;
[truncated: 5,088,735 more chars]
