# Supplementary material for: Dating phototrophic microbial lineages with reticulate gene histories
Source: Geobiology. 2018 Jan 31;16(2):179–89. doi: 10.1111/gbi.12273 (PMC5873394; doi:10.1111/gbi.12273)
Supplement: Supplementary file 2 [file GBI-16-179-s002.zip › SupplementData7_GloeobacterOutgroupML.tree]

((Cyn62:0.42381350408366314,(Cyn52:0.3125783937096851,((Cyn49:0.21951336196514992,((Cyn53:0.2572934638071574,Cyn61:0.22749090697382968):0.09662900571822086,((Cyn50:0.20880084502358476,(Cyn47:0.19583897994455363,Cyn60:0.22658753402910148):0.10788149365332789):0.03935101980261724,(Cyn55:0.17058036487533668,(Cyn59:0.2269686937589257,(Cyn46:0.11158639946207705,Cyn48:0.08205615717273973):0.03285494028196789):0.06458138286982473):0.07417595486686013):0.028121955999691917):0.03635795364111205):0.0296307260384574,((Cyn58:0.28467110211511615,(Cyn56:0.1835535137820572,(Cyn51:0.241850492528769,Cyn57:0.11786197105072527):0.4124331988840586):0.09797974333877901):0.054378626395189755,Cyn45:0.3485314322101758):0.026904954433712103):0.05317917515676096):0.06266291977501404):0.38580376828693813,Cyn54:0.38580376828693813);
