# Supplementary material for: Dating phototrophic microbial lineages with reticulate gene histories
Source: Geobiology. 2018 Jan 31;16(2):179–89. doi: 10.1111/gbi.12273 (PMC5873394; doi:10.1111/gbi.12273)
Supplement: Supplementary file 2 [file GBI-16-179-s002.zip › SupplementData8_AlphaproteobacteriaOutgroupML.tree]

((((Mp13725:0.06865720118972574,(p2523533517:0.09297594480361715,Mp19866:0.11459733613453249):0.05137693420884726):0.5114069680199926,Mp26868:0.5308147676954664):0.13825301602905204,(Cyn54:0.3609193366077208,(Cyn62:0.31348862868522387,(Cyn52:0.23531856219237524,((Cyn49:0.17072472165273522,((Cyn61:0.17205389393255555,Cyn53:0.19711225130048993):0.07846061950801975,(((Cyn60:0.1728512210005877,Cyn47:0.15374601162822987):0.08277194657469611,Cyn50:0.15863818913146543):0.03198346393253404,(Cyn55:0.13652206247940946,(Cyn59:0.17197028652233515,(Cyn46:0.08962870732015782,Cyn48:0.06832635117954133):0.029067438775149057):0.0510456528844645):0.058929970684477695):0.024917951750664802):0.03143181498022374):0.02668263127728787,(((Cyn56:0.14267656167538112,(Cyn57:0.10096273940816136,Cyn51:0.185338184853983):0.2856807121632956):0.07337289882755638,Cyn58:0.22029091031609127):0.04069253424002017,Cyn45:0.26138698386344394):0.02398780450228344):0.043706993961830864):0.050440597371151696):0.17663895474077362):0.29582164080210926):0.21883828485957002,(p156889:0.47268422039171565,((A80:0.939890377116561,(A73:0.6256234903805422,((p269484:0.23765381263814156,p1359162:0.34687828611619764):0.21394907339386915,p1236908:0.45484913619828005):0.459669205929212):0.13639793393055122):0.09153340586135661,(A76:0.29478067129411345,(A77:0.32720811254508053,((A75:0.3508537193782051,A74:0.380383575784897):0.07573211385690981,A78:0.34275203498697193):0.04104801750315512):0.08985066369914452):0.12047931180938254):0.2157062350081913):0.43767656971914004);
