# Supplementary material for: Dating phototrophic microbial lineages with reticulate gene histories
Source: Geobiology. 2018 Jan 31;16(2):179–89. doi: 10.1111/gbi.12273 (PMC5873394; doi:10.1111/gbi.12273)
Supplement: Supplementary file 2 [file GBI-16-179-s002.zip › SupplementData9_CalibrationFiles.txt]

AlphaproteobacteriaOutgroup1_1.2_akinete.txt
4
Cyn55 A73 3800 2400
Cyn55 Cyn54 3000 2400
Cyn55 Cyn48 -1 1200
A80 A73 -1 1400


AlphaproteobacteriaOutgroup1_1.6_akinete.txt
4
Cyn55 A73 3800 2400
Cyn55 Cyn54 3000 2400
Cyn55 Cyn48 -1 1600
A80 A73 -1 1400


AlphaproteobacteriaOutgroup2_1.2_akinete.txt
4
Cyn55 A73 3800 2400
Cyn55 Mp13725 3000 2400
Cyn55 Cyn48 -1 1200
A80 A73 -1 1400


AlphaproteobacteriaOutgroup2_1.6_akinete.txt
4
Cyn55 A73 3800 2400
Cyn55 Mp13725 3000 2400
Cyn55 Cyn48 -1 1600
A80 A73 -1 1400


AlphaproteobacteriaOutgroup3_1.2_akinete.txt
3
Cyn55 A73 3800 2400
Cyn55 Cyn48 -1 1200
A80 A73 -1 1400


AlphaproteobacteriaOutgroup3_1.6_akinete.txt
3
Cyn55 A73 3800 2400
Cyn55 Cyn48 -1 1600
A80 A73 -1 1400


AlphaproteobacteriaOutgroup4.txt
2
Cyn55 A73 3800 2400
A80 A73 -1 1400


GloeobacterOutgroup1_1.2_akinete.txt
2
Cyn54 Cyn45 3800 2450
Cyn55 Cyn48 -1 1200
GloeobacterOutgroup1_1.6_akinete.txt
2
Cyn54 Cyn45 3800 2450
Cyn55 Cyn48 -1 1600
GloeobacterOutgroup2_1.2_akinete.txt
2
Cyn54 Cyn45 2700 2320
Cyn55 Cyn48 -1 1200

GloeobacterOutgroup2_1.6_akinete.txt
2
Cyn54 Cyn45 2700 2320
Cyn55 Cyn48 -1 1600

GloeobacterOutgroup3_1.2_akinete.txt
1
Cyn55 Cyn48 -1 1200

GloeobacterOutgroup3_1.6_akinete.txt
1
Cyn55 Cyn48 -1 1600

ModelABC_1.2_akinete.txt
7
A76 p156889 2450 -1
A80 A73 -1 1400
Cyn55 Cyn48 -1 1200
Cf65 Cf63 2450 -1
B13 B79 411 125.71
B39 B19 2450 -1
Chl8 Chl11 -1 1640

ModelABC_1.6_akinete.txt
7
A76 p156889 2450 -1
A80 A73 -1 1400
Cyn55 Cyn48 -1 1600
Cf65 Cf63 2450 -1
B13 B79 411 125.71
B39 B19 2450 -1
Chl8 Chl11 -1 1640

ModelD_1.2_akinete.txt
9
A76 p156889 2450 -1
A80 A73 -1 1400
Cyn55 Cyn48 -1 1200
Cf65 Cf63 2450 -1
B13 B79 411 125.71
B39 B19 2450 -1
Cf82 Cf66 -1 1640
Chl8 Chl11 -1 1640
Cf65 Cf83 -1 1200

ModelD_1.6_akinete.txt
9
A76 p156889 2450 -1
A80 A73 -1 1400
Cyn55 Cyn48 -1 1600
Cf65 Cf63 2450 -1
B13 B79 411 125.71
B39 B19 2450 -1
Cf82 Cf66 -1 1640
Chl8 Chl11 -1 1640
Cf65 Cf83 -1 1600
